# Supplementary material for: CELSR3 mRNA expression is increased in hepatocellular carcinoma and indicates poor prognosis
Source: PeerJ. 2019 Oct 7;7:e7816. doi: 10.7717/peerj.7816 (PMC6786253; doi:10.7717/peerj.7816)
Supplement: Supplemental Information 1 — The data, heat map, Enrich the original picture and ES distribution plot of differentially enriched pathways. [file peerj-07-7816-s001.zip]

Archive with 59 entries (55 files):
- TCGA/
- TCGA/c2.cp.biocarta.v6.2.symbols.gmt/
- TCGA/c2.cp.biocarta.v6.2.symbols.gmt/BIOCARTA_ATM_PATHWAY.xls
- TCGA/c2.cp.biocarta.v6.2.symbols.gmt/BIOCARTA_ATM_PATHWAY_141.png
- TCGA/c2.cp.biocarta.v6.2.symbols.gmt/BIOCARTA_ATRBRCA_PATHWAY.xls
- TCGA/c2.cp.biocarta.v6.2.symbols.gmt/BIOCARTA_ATRBRCA_PATHWAY_135.png
- TCGA/c2.cp.biocarta.v6.2.symbols.gmt/BIOCARTA_CELLCYCLE_PATHWAY.xls
- TCGA/c2.cp.biocarta.v6.2.symbols.gmt/BIOCARTA_CELLCYCLE_PATHWAY_126.png
- TCGA/c2.cp.biocarta.v6.2.symbols.gmt/BIOCARTA_G1_PATHWAY.xls
- TCGA/c2.cp.biocarta.v6.2.symbols.gmt/BIOCARTA_G1_PATHWAY_138.png
- TCGA/c2.cp.biocarta.v6.2.symbols.gmt/BIOCARTA_G2_PATHWAY.xls
- TCGA/c2.cp.biocarta.v6.2.symbols.gmt/BIOCARTA_G2_PATHWAY_132.png
- TCGA/c2.cp.biocarta.v6.2.symbols.gmt/BIOCARTA_MCM_PATHWAY.xls
- TCGA/c2.cp.biocarta.v6.2.symbols.gmt/BIOCARTA_MCM_PATHWAY_129.png
- TCGA/c2.cp.biocarta.v6.2.symbols.gmt/enplot_BIOCARTA_ATM_PATHWAY_140.png
- TCGA/c2.cp.biocarta.v6.2.symbols.gmt/enplot_BIOCARTA_ATRBRCA_PATHWAY_134.png
- TCGA/c2.cp.biocarta.v6.2.symbols.gmt/enplot_BIOCARTA_CELLCYCLE_PATHWAY_125.png
- TCGA/c2.cp.biocarta.v6.2.symbols.gmt/enplot_BIOCARTA_G1_PATHWAY_137.png
- TCGA/c2.cp.biocarta.v6.2.symbols.gmt/enplot_BIOCARTA_G2_PATHWAY_131.png
- TCGA/c2.cp.biocarta.v6.2.symbols.gmt/enplot_BIOCARTA_MCM_PATHWAY_128.png
- TCGA/c2.cp.biocarta.v6.2.symbols.gmt/gsea_report_for_high.xls
- TCGA/c2.cp.biocarta.v6.2.symbols.gmt/gset_rnd_es_dist_127.png
- TCGA/c2.cp.biocarta.v6.2.symbols.gmt/gset_rnd_es_dist_130.png
- TCGA/c2.cp.biocarta.v6.2.symbols.gmt/gset_rnd_es_dist_133.png
- TCGA/c2.cp.biocarta.v6.2.symbols.gmt/gset_rnd_es_dist_136.png
- TCGA/c2.cp.biocarta.v6.2.symbols.gmt/gset_rnd_es_dist_139.png
- TCGA/c2.cp.biocarta.v6.2.symbols.gmt/gset_rnd_es_dist_142.png
- TCGA/c5.all.v6.2.symbols.gmt/
- TCGA/c5.all.v6.2.symbols.gmt/GO_DNA_REPAIR_COMPLEX.xls
- TCGA/c5.all.v6.2.symbols.gmt/GO_DNA_REPAIR_COMPLEX_547.png
- TCGA/c5.all.v6.2.symbols.gmt/GO_ENDONUCLEASE_ACTIVITY.xls
- TCGA/c5.all.v6.2.symbols.gmt/GO_ENDONUCLEASE_ACTIVITY_721.png
- TCGA/c5.all.v6.2.symbols.gmt/GO_SOMATIC_CELL_DNA_RECOMBINATION.xls
- TCGA/c5.all.v6.2.symbols.gmt/GO_SOMATIC_CELL_DNA_RECOMBINATION_697.png
- TCGA/c5.all.v6.2.symbols.gmt/GO_SOMATIC_DIVERSIFICATION_OF_IMMUNE_RECEPTORS.xls
- TCGA/c5.all.v6.2.symbols.gmt/GO_SOMATIC_DIVERSIFICATION_OF_IMMUNE_RECEPTORS_343.png
- TCGA/c5.all.v6.2.symbols.gmt/enplot_GO_DNA_REPAIR_COMPLEX_546.png
- TCGA/c5.all.v6.2.symbols.gmt/enplot_GO_ENDONUCLEASE_ACTIVITY_720.png
- TCGA/c5.all.v6.2.symbols.gmt/enplot_GO_SOMATIC_CELL_DNA_RECOMBINATION_696.png
- TCGA/c5.all.v6.2.symbols.gmt/enplot_GO_SOMATIC_DIVERSIFICATION_OF_IMMUNE_RECEPTORS_342.png
- TCGA/c5.all.v6.2.symbols.gmt/gsea_report_for_high.xls
- TCGA/c5.all.v6.2.symbols.gmt/gset_rnd_es_dist_344.png
- TCGA/c5.all.v6.2.symbols.gmt/gset_rnd_es_dist_548.png
- TCGA/c5.all.v6.2.symbols.gmt/gset_rnd_es_dist_698.png
- TCGA/c5.all.v6.2.symbols.gmt/gset_rnd_es_dist_722.png
- TCGA/h.all.v6.2.symbols.gmt/
- TCGA/h.all.v6.2.symbols.gmt/HALLMARK_E2F_TARGETS.xls
- TCGA/h.all.v6.2.symbols.gmt/HALLMARK_E2F_TARGETS_4.png
- TCGA/h.all.v6.2.symbols.gmt/HALLMARK_G2M_CHECKPOINT.xls
- TCGA/h.all.v6.2.symbols.gmt/HALLMARK_G2M_CHECKPOINT_7.png
- TCGA/h.all.v6.2.symbols.gmt/HALLMARK_SPERMATOGENESIS.xls
- TCGA/h.all.v6.2.symbols.gmt/HALLMARK_SPERMATOGENESIS_10.png
- TCGA/h.all.v6.2.symbols.gmt/enplot_HALLMARK_E2F_TARGETS_3.png
- TCGA/h.all.v6.2.symbols.gmt/enplot_HALLMARK_G2M_CHECKPOINT_6.png
- TCGA/h.all.v6.2.symbols.gmt/enplot_HALLMARK_SPERMATOGENESIS_9.png
- TCGA/h.all.v6.2.symbols.gmt/gsea_report_for_high.xls
- TCGA/h.all.v6.2.symbols.gmt/gset_rnd_es_dist_11.png
- TCGA/h.all.v6.2.symbols.gmt/gset_rnd_es_dist_5.png
- TCGA/h.all.v6.2.symbols.gmt/gset_rnd_es_dist_8.png
