# Supplementary material for: CELSR3 mRNA expression is increased in hepatocellular carcinoma and indicates poor prognosis
Source: PeerJ. 2019 Oct 7;7:e7816. doi: 10.7717/peerj.7816 (PMC6786253; doi:10.7717/peerj.7816)
Supplement: Supplemental Information 1 — The data, heat map, Enrich the original picture and ES distribution plot of differentially enriched pathways. [file peerj-07-7816-s001.zip › TCGA/c2.cp.biocarta.v6.2.symbols.gmt/BIOCARTA_ATM_PATHWAY.xls]

NAME	PROBE	DESCRIPTION<br>(from dataset)	GENE SYMBOL	GENE_TITLE	RANK IN GENE LIST	RANK METRIC SCORE	RUNNING ES	CORE ENRICHMENT
row_0	BRCA1	na	null	null	33	0.3172890841960907	0.15165153	Yes
row_1	CHEK1	na	null	null	75	0.29018181562423706	0.2899788	Yes
row_2	TP73	na	null	null	144	0.27102142572402954	0.41816184	Yes
row_3	RAD51	na	null	null	162	0.26623430848121643	0.5457749	Yes
row_4	RBBP8	na	null	null	2185	0.15087981522083282	0.54963607	Yes
row_5	CHEK2	na	null	null	5930	0.09343564510345459	0.46725655	No
row_6	MRE11A	na	null	null	9304	0.062680184841156	0.38268957	No
row_7	MDM2	na	null	null	9907	0.05755598098039627	0.389923	No
row_8	GADD45A	na	null	null	11802	0.04221780598163605	0.34581807	No
row_9	ATM	na	null	null	13862	0.026620104908943176	0.2885897	No
row_10	NFKBIA	na	null	null	14995	0.01846356689929962	0.2589699	No
row_11	MAPK8	na	null	null	16209	0.008870241232216358	0.22197539	No
row_12	RELA	na	null	null	17639	-0.0024330150336027145	0.17453317	No
row_13	ABL1	na	null	null	19039	-0.013588502071797848	0.13348289	No
row_14	CDKN1A	na	null	null	20088	-0.021915746852755547	0.108382955	No
row_15	JUN	na	null	null	20372	-0.024653268977999687	0.110625975	No
row_16	NBN	na	null	null	23060	-0.04887671396136284	0.04274993	No
row_17	RAD50	na	null	null	24976	-0.07083813101053238	0.011711237	No
row_18	NFKB1	na	null	null	27601	-0.11744372546672821	-0.021006688	No
row_19	TP53	na	null	null	28856	-0.17165140807628632	0.01898286	No
