# Supplementary material for: CELSR3 mRNA expression is increased in hepatocellular carcinoma and indicates poor prognosis
Source: PeerJ. 2019 Oct 7;7:e7816. doi: 10.7717/peerj.7816 (PMC6786253; doi:10.7717/peerj.7816)
Supplement: Supplemental Information 1 — The data, heat map, Enrich the original picture and ES distribution plot of differentially enriched pathways. [file peerj-07-7816-s001.zip › TCGA/c2.cp.biocarta.v6.2.symbols.gmt/BIOCARTA_ATRBRCA_PATHWAY.xls]

NAME	PROBE	DESCRIPTION<br>(from dataset)	GENE SYMBOL	GENE_TITLE	RANK IN GENE LIST	RANK METRIC SCORE	RUNNING ES	CORE ENRICHMENT
row_0	BRCA2	na	null	null	26	0.3197201192378998	0.09440647	Yes
row_1	BRCA1	na	null	null	33	0.3172890841960907	0.18876876	Yes
row_2	FANCG	na	null	null	45	0.3051559329032898	0.27934474	Yes
row_3	FANCD2	na	null	null	60	0.2997879087924957	0.36821875	Yes
row_4	CHEK1	na	null	null	75	0.29018181562423706	0.4542297	Yes
row_5	RAD51	na	null	null	162	0.26623430848121643	0.53065383	Yes
row_6	FANCE	na	null	null	173	0.2635422945022583	0.6088611	Yes
row_7	RAD1	na	null	null	350	0.23545709252357483	0.67305046	Yes
row_8	RAD9A	na	null	null	876	0.19510604441165924	0.7133407	Yes
row_9	FANCC	na	null	null	3572	0.12425654381513596	0.6586925	No
row_10	CHEK2	na	null	null	5930	0.09343564510345459	0.6063568	No
row_11	ATR	na	null	null	6477	0.08789360523223877	0.61397845	No
row_12	FANCF	na	null	null	9161	0.06394728273153305	0.5417636	No
row_13	MRE11A	na	null	null	9304	0.062680184841156	0.55561435	No
row_14	RAD17	na	null	null	12698	0.035114213824272156	0.45065215	No
row_15	ATM	na	null	null	13862	0.026620104908943176	0.4190216	No
row_16	NBN	na	null	null	23060	-0.04887671396136284	0.12071271	No
row_17	RAD50	na	null	null	24976	-0.07083813101053238	0.07667853	No
row_18	HUS1	na	null	null	25486	-0.07740979641675949	0.08243426	No
row_19	TP53	na	null	null	28856	-0.17165140807628632	0.018982772	No
