# Supplementary material for: CELSR3 mRNA expression is increased in hepatocellular carcinoma and indicates poor prognosis
Source: PeerJ. 2019 Oct 7;7:e7816. doi: 10.7717/peerj.7816 (PMC6786253; doi:10.7717/peerj.7816)
Supplement: Supplemental Information 1 — The data, heat map, Enrich the original picture and ES distribution plot of differentially enriched pathways. [file peerj-07-7816-s001.zip › TCGA/c2.cp.biocarta.v6.2.symbols.gmt/BIOCARTA_CELLCYCLE_PATHWAY.xls]

NAME	PROBE	DESCRIPTION<br>(from dataset)	GENE SYMBOL	GENE_TITLE	RANK IN GENE LIST	RANK METRIC SCORE	RUNNING ES	CORE ENRICHMENT
row_0	CDKN2A	na	null	null	10	0.3421042561531067	0.10952893	Yes
row_1	E2F1	na	null	null	20	0.3280908763408661	0.2145914	Yes
row_2	CDC25A	na	null	null	102	0.2809273302555084	0.3020573	Yes
row_3	RBL1	na	null	null	163	0.26566606760025024	0.38533643	Yes
row_4	CDKN2C	na	null	null	442	0.22676078975200653	0.44870389	Yes
row_5	CDK1	na	null	null	480	0.22332598268985748	0.5191677	Yes
row_6	CDK2	na	null	null	524	0.22020824253559113	0.5884262	Yes
row_7	CCNB1	na	null	null	711	0.20461633801460266	0.6478119	Yes
row_8	CDKN2B	na	null	null	1781	0.16084793210029602	0.6630989	Yes
row_9	CDKN1B	na	null	null	2112	0.15252049267292023	0.7008543	Yes
row_10	CDK4	na	null	null	3304	0.12892773747444153	0.70173913	Yes
row_11	CDKN2D	na	null	null	5640	0.09658853709697723	0.65331584	No
row_12	CCND1	na	null	null	6725	0.08548375219106674	0.6438888	No
row_13	TFDP1	na	null	null	9444	0.06138971820473671	0.57113034	No
row_14	CCNA1	na	null	null	11607	0.04363252967596054	0.51158583	No
row_15	CCNE1	na	null	null	16622	0.005621565971523523	0.3428006	No
row_16	CDK6	na	null	null	16793	0.004288726020604372	0.33839405	No
row_17	CCNH	na	null	null	19316	-0.015572718344628811	0.2575897	No
row_18	CDKN1A	na	null	null	20088	-0.021915746852755547	0.23839645	No
row_19	CDK7	na	null	null	21988	-0.03867281228303909	0.18620709	No
row_20	RB1	na	null	null	22832	-0.04678599536418915	0.17255145	No
row_21	CCND3	na	null	null	25188	-0.0733967274427414	0.11599949	No
row_22	CCND2	na	null	null	26093	-0.08639734983444214	0.11298993	No
