# Supplementary material for: CELSR3 mRNA expression is increased in hepatocellular carcinoma and indicates poor prognosis
Source: PeerJ. 2019 Oct 7;7:e7816. doi: 10.7717/peerj.7816 (PMC6786253; doi:10.7717/peerj.7816)
Supplement: Supplemental Information 1 — The data, heat map, Enrich the original picture and ES distribution plot of differentially enriched pathways. [file peerj-07-7816-s001.zip › TCGA/c2.cp.biocarta.v6.2.symbols.gmt/BIOCARTA_G1_PATHWAY.xls]

NAME	PROBE	DESCRIPTION<br>(from dataset)	GENE SYMBOL	GENE_TITLE	RANK IN GENE LIST	RANK METRIC SCORE	RUNNING ES	CORE ENRICHMENT
row_0	CDKN2A	na	null	null	10	0.3421042561531067	0.10896757	Yes
row_1	E2F1	na	null	null	20	0.3280908763408661	0.21349166	Yes
row_2	CDC25A	na	null	null	102	0.2809273302555084	0.3004962	Yes
row_3	CDK1	na	null	null	480	0.22332598268985748	0.35902366	Yes
row_4	CDK2	na	null	null	524	0.22020824253559113	0.42792052	Yes
row_5	CDKN2B	na	null	null	1781	0.16084793210029602	0.43657404	Yes
row_6	CDKN1B	na	null	null	2112	0.15252049267292023	0.47407737	Yes
row_7	DHFR	na	null	null	3196	0.13094672560691833	0.47906393	Yes
row_8	CDK4	na	null	null	3304	0.12892773747444153	0.51661736	Yes
row_9	SKP2	na	null	null	3638	0.12327975034713745	0.5446757	Yes
row_10	HDAC1	na	null	null	3862	0.11986847966909409	0.57538724	Yes
row_11	ATR	na	null	null	6477	0.08789360523223877	0.51451975	No
row_12	CCND1	na	null	null	6725	0.08548375219106674	0.53342813	No
row_13	SMAD4	na	null	null	8110	0.07284114509820938	0.5096064	No
row_14	SMAD3	na	null	null	9339	0.06225644052028656	0.48771116	No
row_15	TFDP1	na	null	null	9444	0.06138971820473671	0.5037872	No
row_16	CCNA1	na	null	null	11607	0.04363252967596054	0.44415855	No
row_17	TGFB2	na	null	null	13018	0.03257200866937637	0.40658543	No
row_18	GSK3B	na	null	null	13530	0.02917354367673397	0.3985182	No
row_19	ATM	na	null	null	13862	0.026620104908943176	0.39576027	No
row_20	CCNE1	na	null	null	16622	0.005621565971523523	0.30367142	No
row_21	CDK6	na	null	null	16793	0.004288726020604372	0.29925686	No
row_22	ABL1	na	null	null	19039	-0.013588502071797848	0.22720428	No
row_23	CDKN1A	na	null	null	20088	-0.021915746852755547	0.19854468	No
row_24	TGFB1	na	null	null	21290	-0.03225753828883171	0.16798307	No
row_25	RB1	na	null	null	22832	-0.04678599536418915	0.1304938	No
row_26	TGFB3	na	null	null	27723	-0.120711550116539	0.0026629874	No
row_27	TP53	na	null	null	28856	-0.17165140807628632	0.01898796	No
