# Supplementary material for: CELSR3 mRNA expression is increased in hepatocellular carcinoma and indicates poor prognosis
Source: PeerJ. 2019 Oct 7;7:e7816. doi: 10.7717/peerj.7816 (PMC6786253; doi:10.7717/peerj.7816)
Supplement: Supplemental Information 1 — The data, heat map, Enrich the original picture and ES distribution plot of differentially enriched pathways. [file peerj-07-7816-s001.zip › TCGA/c2.cp.biocarta.v6.2.symbols.gmt/BIOCARTA_G2_PATHWAY.xls]

NAME	PROBE	DESCRIPTION<br>(from dataset)	GENE SYMBOL	GENE_TITLE	RANK IN GENE LIST	RANK METRIC SCORE	RUNNING ES	CORE ENRICHMENT
row_0	BRCA1	na	null	null	33	0.3172890841960907	0.10044804	Yes
row_1	CHEK1	na	null	null	75	0.29018181562423706	0.1919463	Yes
row_2	CDC25A	na	null	null	102	0.2809273302555084	0.28099236	Yes
row_3	PLK1	na	null	null	269	0.2460966855287552	0.35412502	Yes
row_4	CDK1	na	null	null	480	0.22332598268985748	0.41847128	Yes
row_5	CDC25C	na	null	null	672	0.20695438981056213	0.4782231	Yes
row_6	CCNB1	na	null	null	711	0.20461633801460266	0.5424321	Yes
row_7	CDC25B	na	null	null	1108	0.18390971422195435	0.5878319	Yes
row_8	RPS6KA1	na	null	null	1237	0.17859914898872375	0.64065015	Yes
row_9	MYT1	na	null	null	5391	0.09922342002391815	0.5311119	No
row_10	CDKN2D	na	null	null	5640	0.09658853709697723	0.55359393	No
row_11	PRKDC	na	null	null	5684	0.09607242792844772	0.5828857	No
row_12	CHEK2	na	null	null	5930	0.09343564510345459	0.6044605	No
row_13	ATR	na	null	null	6477	0.08789360523223877	0.61401993	No
row_14	YWHAQ	na	null	null	8227	0.07185561954975128	0.5775144	No
row_15	EP300	na	null	null	9025	0.06498890370130539	0.57120156	No
row_16	WEE1	na	null	null	9847	0.05800604447722435	0.5618368	No
row_17	MDM2	na	null	null	9907	0.05755598098039627	0.5782542	No
row_18	GADD45A	na	null	null	11802	0.04221780598163605	0.52732754	No
row_19	ATM	na	null	null	13862	0.026620104908943176	0.4657937	No
row_20	CDC34	na	null	null	17565	-0.0019085787935182452	0.34044775	No
row_21	YWHAH	na	null	null	17572	-0.001986460294574499	0.34087953	No
row_22	CDKN1A	na	null	null	20088	-0.021915746852755547	0.26232478	No
row_23	TP53	na	null	null	28856	-0.17165140807628632	0.018985372	No
