# Supplementary material for: CELSR3 mRNA expression is increased in hepatocellular carcinoma and indicates poor prognosis
Source: PeerJ. 2019 Oct 7;7:e7816. doi: 10.7717/peerj.7816 (PMC6786253; doi:10.7717/peerj.7816)
Supplement: Supplemental Information 1 — The data, heat map, Enrich the original picture and ES distribution plot of differentially enriched pathways. [file peerj-07-7816-s001.zip › TCGA/c2.cp.biocarta.v6.2.symbols.gmt/BIOCARTA_MCM_PATHWAY.xls]

NAME	PROBE	DESCRIPTION<br>(from dataset)	GENE SYMBOL	GENE_TITLE	RANK IN GENE LIST	RANK METRIC SCORE	RUNNING ES	CORE ENRICHMENT
row_0	MCM2	na	null	null	9	0.34226685762405396	0.09798845	Yes
row_1	MCM5	na	null	null	11	0.34128838777542114	0.19596803	Yes
row_2	MCM6	na	null	null	41	0.31048738956451416	0.2841495	Yes
row_3	CDC6	na	null	null	70	0.2943565845489502	0.3677324	Yes
row_4	ORC1	na	null	null	187	0.26108816266059875	0.43876755	Yes
row_5	CDT1	na	null	null	225	0.25318652391433716	0.5102208	Yes
row_6	MCM7	na	null	null	251	0.2485853135585785	0.5807609	Yes
row_7	MCM3	na	null	null	399	0.2312770038843155	0.64218014	Yes
row_8	CDK2	na	null	null	524	0.22020824253559113	0.7012029	Yes
row_9	MCM4	na	null	null	527	0.2201264202594757	0.7643524	Yes
row_10	ORC6	na	null	null	555	0.2166142612695694	0.8256427	Yes
row_11	CDKN1B	na	null	null	2112	0.15252049267292023	0.8165141	Yes
row_12	ORC3	na	null	null	2449	0.14515268802642822	0.8467703	Yes
row_13	ORC2	na	null	null	2889	0.13638021051883698	0.8710034	Yes
row_14	KITLG	na	null	null	7948	0.074150949716568	0.72024024	No
row_15	ORC4	na	null	null	15485	0.014571561478078365	0.4680723	No
row_16	CCNE1	na	null	null	16622	0.005621565971523523	0.43104336	No
row_17	ORC5	na	null	null	19128	-0.014168400317430496	0.34989953	No
