# Supplementary material for: CELSR3 mRNA expression is increased in hepatocellular carcinoma and indicates poor prognosis
Source: PeerJ. 2019 Oct 7;7:e7816. doi: 10.7717/peerj.7816 (PMC6786253; doi:10.7717/peerj.7816)
Supplement: Supplemental Information 1 — The data, heat map, Enrich the original picture and ES distribution plot of differentially enriched pathways. [file peerj-07-7816-s001.zip › TCGA/c2.cp.biocarta.v6.2.symbols.gmt/gsea_report_for_high.xls]

NAME	GS<br> follow link to MSigDB	GS DETAILS	SIZE	ES	NES	NOM p-val	FDR q-val	FWER p-val	RANK AT MAX	LEADING EDGE
BIOCARTA_CELLCYCLE_PATHWAY	BIOCARTA_CELLCYCLE_PATHWAY	Details ...	23	0.70173913	2.0514061	0.0	0.010622888	0.023	3304	tags=48%, list=11%, signal=54%
BIOCARTA_MCM_PATHWAY	BIOCARTA_MCM_PATHWAY	Details ...	18	0.8710034	2.0513487	0.0019723866	0.005311444	0.023	2889	tags=78%, list=10%, signal=86%
BIOCARTA_G2_PATHWAY	BIOCARTA_G2_PATHWAY	Details ...	24	0.64065015	1.8870493	0.007827789	0.032603566	0.124	1237	tags=38%, list=4%, signal=39%
BIOCARTA_ATRBRCA_PATHWAY	BIOCARTA_ATRBRCA_PATHWAY	Details ...	20	0.7133407	1.8792009	0.008	0.026034215	0.129	876	tags=45%, list=3%, signal=46%
BIOCARTA_G1_PATHWAY	BIOCARTA_G1_PATHWAY	Details ...	28	0.57538724	1.7293224	0.006122449	0.088597536	0.34	3862	tags=39%, list=13%, signal=45%
BIOCARTA_ATM_PATHWAY	BIOCARTA_ATM_PATHWAY	Details ...	20	0.54963607	1.6125748	0.028571429	0.17896521	0.56	2185	tags=25%, list=7%, signal=27%
BIOCARTA_ARF_PATHWAY	BIOCARTA_ARF_PATHWAY	Details ...	17	0.47266847	1.4079733	0.09670782	0.50771075	0.84	20	tags=12%, list=0%, signal=12%
BIOCARTA_P53_PATHWAY	BIOCARTA_P53_PATHWAY	Details ...	16	0.4697565	1.370489	0.11022044	0.5299708	0.874	524	tags=19%, list=2%, signal=19%
BIOCARTA_ETS_PATHWAY	BIOCARTA_ETS_PATHWAY	Details ...	18	0.4697596	1.3255457	0.16330644	0.57245445	0.903	6083	tags=44%, list=21%, signal=56%
BIOCARTA_RACCYCD_PATHWAY	BIOCARTA_RACCYCD_PATHWAY	Details ...	26	0.40057835	1.3125132	0.16317992	0.5435726	0.909	4035	tags=19%, list=14%, signal=22%
BIOCARTA_MPR_PATHWAY	BIOCARTA_MPR_PATHWAY	Details ...	33	0.40010008	1.294634	0.1875	0.53363794	0.919	5391	tags=24%, list=18%, signal=30%
BIOCARTA_BARRESTIN_SRC_PATHWAY	BIOCARTA_BARRESTIN_SRC_PATHWAY	Details ...	15	0.4312033	1.2027906	0.25641027	0.6919288	0.963	11256	tags=53%, list=38%, signal=86%
BIOCARTA_DC_PATHWAY	BIOCARTA_DC_PATHWAY	Details ...	18	0.4518297	1.1698436	0.296	0.72110337	0.973	5803	tags=33%, list=20%, signal=42%
BIOCARTA_TNFR1_PATHWAY	BIOCARTA_TNFR1_PATHWAY	Details ...	29	0.34964946	1.1454469	0.2784553	0.72793484	0.98	2994	tags=21%, list=10%, signal=23%
BIOCARTA_PITX2_PATHWAY	BIOCARTA_PITX2_PATHWAY	Details ...	15	0.44339457	1.1450387	0.32405567	0.68031085	0.98	9025	tags=53%, list=31%, signal=77%
BIOCARTA_CARM_ER_PATHWAY	BIOCARTA_CARM_ER_PATHWAY	Details ...	35	0.32534635	1.1356912	0.28716904	0.65697885	0.982	6725	tags=37%, list=23%, signal=48%
BIOCARTA_FAS_PATHWAY	BIOCARTA_FAS_PATHWAY	Details ...	30	0.31992695	1.0355524	0.41568628	0.85387623	0.989	7313	tags=33%, list=25%, signal=44%
BIOCARTA_HIVNEF_PATHWAY	BIOCARTA_HIVNEF_PATHWAY	Details ...	58	0.26231292	0.9901365	0.46774194	0.91498303	0.99	2994	tags=16%, list=10%, signal=17%
BIOCARTA_CASPASE_PATHWAY	BIOCARTA_CASPASE_PATHWAY	Details ...	23	0.33450735	0.98405474	0.4642857	0.8816037	0.99	7313	tags=35%, list=25%, signal=46%
BIOCARTA_WNT_PATHWAY	BIOCARTA_WNT_PATHWAY	Details ...	26	0.3239733	0.9775753	0.48958334	0.85277426	0.99	8110	tags=42%, list=28%, signal=58%
BIOCARTA_IGF1R_PATHWAY	BIOCARTA_IGF1R_PATHWAY		22	0.30344635	0.9572619	0.48910892	0.85816044	0.992	5197	tags=23%, list=18%, signal=28%
BIOCARTA_CK1_PATHWAY	BIOCARTA_CK1_PATHWAY		16	0.33867246	0.9356082	0.5456389	0.867664	0.993	4696	tags=31%, list=16%, signal=37%
BIOCARTA_IL12_PATHWAY	BIOCARTA_IL12_PATHWAY		21	0.35119218	0.91257304	0.5550935	0.8803767	0.997	3563	tags=14%, list=12%, signal=16%
BIOCARTA_NO2IL12_PATHWAY	BIOCARTA_NO2IL12_PATHWAY		17	0.40943462	0.90948945	0.5539419	0.8500439	0.997	3563	tags=18%, list=12%, signal=20%
BIOCARTA_MTOR_PATHWAY	BIOCARTA_MTOR_PATHWAY		23	0.29935804	0.9086035	0.54826254	0.81773573	0.997	3829	tags=22%, list=13%, signal=25%
BIOCARTA_CREB_PATHWAY	BIOCARTA_CREB_PATHWAY		26	0.27653813	0.8897705	0.582	0.82694775	0.998	6293	tags=23%, list=21%, signal=29%
BIOCARTA_GH_PATHWAY	BIOCARTA_GH_PATHWAY		27	0.26449588	0.8437156	0.65789473	0.89095736	0.999	4035	tags=19%, list=14%, signal=21%
BIOCARTA_DEATH_PATHWAY	BIOCARTA_DEATH_PATHWAY		33	0.24504198	0.8362673	0.6897959	0.87434804	0.999	2649	tags=15%, list=9%, signal=17%
BIOCARTA_IGF1MTOR_PATHWAY	BIOCARTA_IGF1MTOR_PATHWAY		20	0.25303778	0.7721684	0.75670105	0.97329587	0.999	4012	tags=20%, list=14%, signal=23%
BIOCARTA_STATHMIN_PATHWAY	BIOCARTA_STATHMIN_PATHWAY		18	0.28249523	0.7696539	0.71224487	0.9454494	0.999	711	tags=11%, list=2%, signal=11%
BIOCARTA_CSK_PATHWAY	BIOCARTA_CSK_PATHWAY		21	0.28479296	0.75634384	0.66267467	0.9389169	0.999	5758	tags=19%, list=20%, signal=24%
BIOCARTA_EPO_PATHWAY	BIOCARTA_EPO_PATHWAY		19	0.23544969	0.7154156	0.85370743	0.9871264	0.999	4035	tags=16%, list=14%, signal=18%
BIOCARTA_RARRXR_PATHWAY	BIOCARTA_RARRXR_PATHWAY		15	0.26401126	0.70898604	0.8248945	0.9677338	0.999	5965	tags=27%, list=20%, signal=33%
BIOCARTA_41BB_PATHWAY	BIOCARTA_41BB_PATHWAY		15	0.2550827	0.70538276	0.8299595	0.94481325	0.999	2521	tags=13%, list=9%, signal=15%
BIOCARTA_INFLAM_PATHWAY	BIOCARTA_INFLAM_PATHWAY		23	0.24492326	0.64944285	0.86706346	0.99923116	0.999	2958	tags=13%, list=10%, signal=14%
BIOCARTA_TPO_PATHWAY	BIOCARTA_TPO_PATHWAY		24	0.20560639	0.6430636	0.8954635	0.97976404	0.999	4035	tags=17%, list=14%, signal=19%
BIOCARTA_TNFR2_PATHWAY	BIOCARTA_TNFR2_PATHWAY		18	0.20359987	0.5911571	0.9393305	1.0	0.999	2649	tags=11%, list=9%, signal=12%
BIOCARTA_CCR3_PATHWAY	BIOCARTA_CCR3_PATHWAY		23	0.1974249	0.58838046	0.9411765	0.9859753	0.999	6293	tags=22%, list=21%, signal=28%
BIOCARTA_MAL_PATHWAY	BIOCARTA_MAL_PATHWAY		19	0.19303846	0.5842806	0.94959676	0.9637959	0.999	13260	tags=47%, list=45%, signal=86%
BIOCARTA_EIF4_PATHWAY	BIOCARTA_EIF4_PATHWAY		24	0.17995006	0.5375423	0.95652175	0.97264063	0.999	8169	tags=25%, list=28%, signal=35%
BIOCARTA_CTLA4_PATHWAY	BIOCARTA_CTLA4_PATHWAY		18	0.16066283	0.3636305	0.99196786	0.9982946	1.0	24691	tags=100%, list=84%, signal=622%
