# Supplementary material for: CELSR3 mRNA expression is increased in hepatocellular carcinoma and indicates poor prognosis
Source: PeerJ. 2019 Oct 7;7:e7816. doi: 10.7717/peerj.7816 (PMC6786253; doi:10.7717/peerj.7816)
Supplement: Supplemental Information 1 — The data, heat map, Enrich the original picture and ES distribution plot of differentially enriched pathways. [file peerj-07-7816-s001.zip › TCGA/c5.all.v6.2.symbols.gmt/GO_DNA_REPAIR_COMPLEX.xls]

NAME	PROBE	DESCRIPTION<br>(from dataset)	GENE SYMBOL	GENE_TITLE	RANK IN GENE LIST	RANK METRIC SCORE	RUNNING ES	CORE ENRICHMENT
row_0	POLD1	na	null	null	77	0.2897033393383026	0.06740749	Yes
row_1	PMS1	na	null	null	112	0.27874755859375	0.1336306	Yes
row_2	POLE2	na	null	null	273	0.24581696093082428	0.18760388	Yes
row_3	POLE	na	null	null	391	0.23181311786174774	0.23965597	Yes
row_4	KDM1A	na	null	null	664	0.2073470950126648	0.28051704	Yes
row_5	MSH2	na	null	null	762	0.20184794068336487	0.32600665	Yes
row_6	MSH5	na	null	null	1268	0.17716270685195923	0.3516389	Yes
row_7	MSH6	na	null	null	1528	0.16850656270980835	0.38355377	Yes
row_8	XRCC6BP1	na	null	null	1669	0.16429221630096436	0.41850126	Yes
row_9	POLE3	na	null	null	1844	0.15902817249298096	0.45101875	Yes
row_10	PMS2CL	na	null	null	3438	0.12660810351371765	0.4273898	Yes
row_11	ERCC8	na	null	null	4321	0.11331038922071457	0.42475232	Yes
row_12	MSH4	na	null	null	4346	0.1128980964422226	0.4512257	Yes
row_13	XPC	na	null	null	4479	0.11103390157222748	0.4735716	Yes
row_14	DCLRE1C	na	null	null	4570	0.10967309027910233	0.49701846	Yes
row_15	PMS2P3	na	null	null	5639	0.09659223258495331	0.48400742	Yes
row_16	PRKDC	na	null	null	5684	0.09607242792844772	0.50573266	Yes
row_17	CHRAC1	na	null	null	6013	0.09246606379747391	0.51691747	Yes
row_18	XRCC6	na	null	null	6861	0.08428303897380829	0.50845486	Yes
row_19	SLX4	na	null	null	7031	0.08272183686494827	0.5226973	Yes
row_20	MLH1	na	null	null	8744	0.0673079565167427	0.48068264	No
row_21	XRCC5	na	null	null	9383	0.06192167103290558	0.47393012	No
row_22	POLE4	na	null	null	9410	0.06169398874044418	0.487958	No
row_23	C9orf142	na	null	null	9464	0.061217300593853	0.50095147	No
row_24	WRN	na	null	null	9712	0.05922775715589523	0.5068593	No
row_25	RCOR1	na	null	null	11389	0.04526464641094208	0.46074176	No
row_26	PMS2P1	na	null	null	11545	0.04415751248598099	0.46613884	No
row_27	ERCC1	na	null	null	13350	0.03033784031867981	0.41205534	No
row_28	ATM	na	null	null	13862	0.026620104908943176	0.4010932	No
row_29	NHEJ1	na	null	null	14201	0.024070002138614655	0.3954044	No
row_30	ERCC4	na	null	null	15650	0.013304902240633965	0.34932357	No
row_31	PHF21A	na	null	null	16211	0.008859788067638874	0.33240008	No
row_32	PMS2	na	null	null	16354	0.007827566005289555	0.32945785	No
row_33	MSH3	na	null	null	17126	0.0018761280225589871	0.30366275	No
row_34	CETN2	na	null	null	18602	-0.010322337038815022	0.25594175	No
row_35	PMS2P5	na	null	null	18713	-0.01107864547520876	0.25487483	No
row_36	RAD23B	na	null	null	21187	-0.03156685829162598	0.17831239	No
row_37	XRCC4	na	null	null	22837	-0.04684660956263542	0.13349646	No
row_38	XPA	na	null	null	23223	-0.05061783269047737	0.13262485	No
row_39	LIG4	na	null	null	26602	-0.09499253332614899	0.040583476	No
row_40	ZSWIM7	na	null	null	26718	-0.09726844727993011	0.060180668	No
row_41	MLH3	na	null	null	28053	-0.13060326874256134	0.04633507	No
