# Supplementary material for: CELSR3 mRNA expression is increased in hepatocellular carcinoma and indicates poor prognosis
Source: PeerJ. 2019 Oct 7;7:e7816. doi: 10.7717/peerj.7816 (PMC6786253; doi:10.7717/peerj.7816)
Supplement: Supplemental Information 1 — The data, heat map, Enrich the original picture and ES distribution plot of differentially enriched pathways. [file peerj-07-7816-s001.zip › TCGA/c5.all.v6.2.symbols.gmt/GO_ENDONUCLEASE_ACTIVITY.xls]

NAME	PROBE	DESCRIPTION<br>(from dataset)	GENE SYMBOL	GENE_TITLE	RANK IN GENE LIST	RANK METRIC SCORE	RUNNING ES	CORE ENRICHMENT
row_0	EME1	na	null	null	18	0.3322802484035492	0.029896483	Yes
row_1	XRCC3	na	null	null	21	0.3274083137512207	0.05989171	Yes
row_2	RNASEH2A	na	null	null	49	0.3039104640483856	0.08687603	Yes
row_3	XRCC2	na	null	null	128	0.27428507804870605	0.10939939	Yes
row_4	DMC1	na	null	null	135	0.2732855975627899	0.1342884	Yes
row_5	FEN1	na	null	null	155	0.26937201619148254	0.15837435	Yes
row_6	RAD51	na	null	null	162	0.26623430848121643	0.1826159	Yes
row_7	EXO1	na	null	null	174	0.2634766697883606	0.20643358	Yes
row_8	RAD51C	na	null	null	341	0.23667319118976593	0.2224998	Yes
row_9	DNA2	na	null	null	564	0.21549254655838013	0.23470984	Yes
row_10	EXOG	na	null	null	699	0.2054116129875183	0.24899773	Yes
row_11	RAD51D	na	null	null	712	0.2046150118112564	0.26737645	Yes
row_12	MUS81	na	null	null	1126	0.1834060102701187	0.27012122	Yes
row_13	NEIL3	na	null	null	1196	0.17984433472156525	0.28427997	Yes
row_14	TSEN54	na	null	null	1290	0.17633408308029175	0.29729727	Yes
row_15	DGCR8	na	null	null	1366	0.17351730167865753	0.31067026	Yes
row_16	ZRANB3	na	null	null	1829	0.1592976301908493	0.30952892	Yes
row_17	CPSF3	na	null	null	1956	0.15618905425071716	0.31957012	Yes
row_18	EDC3	na	null	null	2028	0.1544547975063324	0.3313293	Yes
row_19	DROSHA	na	null	null	2064	0.15369023382663727	0.34424692	Yes
row_20	RBBP8	na	null	null	2185	0.15087981522083282	0.3540054	Yes
row_21	GEN1	na	null	null	2382	0.14651398360729218	0.36076906	Yes
row_22	TSEN2	na	null	null	2515	0.14376729726791382	0.36946487	Yes
row_23	HMGA2	na	null	null	3301	0.1289796084165573	0.3545154	Yes
row_24	APEX1	na	null	null	3589	0.12399067729711533	0.35610497	Yes
row_25	PPP1R8	na	null	null	3655	0.12292464822530746	0.36517373	Yes
row_26	SLX1B	na	null	null	3813	0.1204943060874939	0.3708793	Yes
row_27	POP5	na	null	null	4078	0.11697924137115479	0.3726101	Yes
row_28	RAD51B	na	null	null	4518	0.11056533455848694	0.36777905	Yes
row_29	OGG1	na	null	null	4542	0.11023259162902832	0.37711588	Yes
row_30	DCLRE1C	na	null	null	4570	0.10967309027910233	0.3862648	Yes
row_31	TATDN2	na	null	null	5261	0.10090981423854828	0.3719803	No
row_32	HMGA1	na	null	null	6399	0.08863456547260284	0.3413122	No
row_33	ELAC1	na	null	null	6927	0.08365321159362793	0.33100647	No
row_34	SLX4	na	null	null	7031	0.08272183686494827	0.33508673	No
row_35	NTHL1	na	null	null	7473	0.07856973260641098	0.3272495	No
row_36	FAN1	na	null	null	7591	0.07750238478183746	0.33037266	No
row_37	POP7	na	null	null	7885	0.07473274320363998	0.32723448	No
row_38	SMUG1	na	null	null	8081	0.07308486104011536	0.32728982	No
row_39	ERN2	na	null	null	8299	0.07124313712120056	0.32642514	No
row_40	NEIL1	na	null	null	8373	0.0705292746424675	0.33040977	No
row_41	EME2	na	null	null	8478	0.06955952942371368	0.3332473	No
row_42	RAG1	na	null	null	8575	0.06867732107639313	0.33627686	No
row_43	ZC3H12B	na	null	null	8843	0.06657011806964874	0.33327657	No
row_44	RNASEH2C	na	null	null	9097	0.06442692130804062	0.33055732	No
row_45	MRE11A	na	null	null	9304	0.062680184841156	0.3292818	No
row_46	ENDOV	na	null	null	9420	0.06163223460316658	0.331016	No
row_47	POLB	na	null	null	9436	0.06146446242928505	0.33614787	No
row_48	RNASE10	na	null	null	9537	0.06068394333124161	0.33830693	No
row_49	RNASEH2B	na	null	null	10253	0.05439841374754906	0.31889838	No
row_50	SETMAR	na	null	null	10462	0.05269494652748108	0.31663775	No
row_51	N4BP2	na	null	null	10603	0.05147456377744675	0.31658596	No
row_52	POP1	na	null	null	11137	0.04718169942498207	0.30272654	No
row_53	RNASE13	na	null	null	11448	0.04481617733836174	0.29626113	No
row_54	TSN	na	null	null	11617	0.043602507561445236	0.29453084	No
row_55	DNASE2	na	null	null	12005	0.040637195110321045	0.2850536	No
row_56	TSEN34	na	null	null	12153	0.0394771583378315	0.28366128	No
row_57	KIAA0391	na	null	null	12354	0.037715405225753784	0.28029823	No
row_58	ALKBH1	na	null	null	12517	0.036421582102775574	0.27811334	No
row_59	RPS3	na	null	null	12537	0.036270104348659515	0.28079528	No
row_60	RPP25	na	null	null	12573	0.03603241965174675	0.28290927	No
row_61	PNKP	na	null	null	13108	0.03203143924474716	0.26762462	No
row_62	RPP21	na	null	null	13194	0.031387198716402054	0.26760554	No
row_63	ERCC1	na	null	null	13350	0.03033784031867981	0.26510096	No
row_64	ZC3H12D	na	null	null	13364	0.030222628265619278	0.2674324	No
row_65	RNASEH1	na	null	null	13758	0.027263041585683823	0.25652233	No
row_66	ZC3H12C	na	null	null	14347	0.02303246594965458	0.23856828	No
row_67	SLFN14	na	null	null	14371	0.022818874567747116	0.23987855	No
row_68	APLF	na	null	null	14380	0.02276623249053955	0.24169597	No
row_69	RPP14	na	null	null	15311	0.015875736251473427	0.21141201	No
row_70	RNASE2	na	null	null	15333	0.015655796974897385	0.21213283	No
row_71	APEX2	na	null	null	15349	0.01552390493452549	0.21304631	No
row_72	ERCC4	na	null	null	15650	0.013304902240633965	0.20402874	No
row_73	PMS2	na	null	null	16354	0.007827566005289555	0.1807535	No
row_74	RPP38	na	null	null	16740	0.004741641692817211	0.1680485	No
row_75	RPP40	na	null	null	17500	-0.0013350631343200803	0.14226577	No
row_76	RNASET2	na	null	null	17555	-0.0018585011130198836	0.14059335	No
row_77	NOB1	na	null	null	18307	-0.007966021075844765	0.11569254	No
row_78	DNASE1	na	null	null	18403	-0.008708730340003967	0.11324977	No
row_79	DBR1	na	null	null	18584	-0.0101249935105443	0.108035915	No
row_80	RPP30	na	null	null	19028	-0.013501455076038837	0.094155684	No
row_81	ENDOG	na	null	null	19044	-0.013630478642880917	0.09489531	No
row_82	ERN1	na	null	null	20562	-0.026200851425528526	0.045524627	No
row_83	POP4	na	null	null	20572	-0.026281137019395828	0.047630653	No
row_84	MBD4	na	null	null	20770	-0.028102323412895203	0.043487303	No
row_85	G3BP1	na	null	null	21114	-0.030925767496228218	0.034620102	No
row_86	ERCC5	na	null	null	21504	-0.03430483862757683	0.024493158	No
row_87	DICER1	na	null	null	21523	-0.03451414778828621	0.02704798	No
row_88	SLX1A	na	null	null	21549	-0.034798283129930496	0.02938998	No
row_89	TATDN1	na	null	null	21581	-0.03504674509167671	0.031550005	No
row_90	ANG	na	null	null	21638	-0.03561379387974739	0.03290883	No
row_91	RNASEL	na	null	null	22251	-0.04121275246143341	0.015805006	No
row_92	PXDNL	na	null	null	22622	-0.04463520646095276	0.00727511	No
row_93	DIS3	na	null	null	22695	-0.04534212499856949	0.008981121	No
row_94	DNASE2B	na	null	null	22785	-0.04642562195658684	0.010206396	No
row_95	DNASE1L1	na	null	null	23116	-0.04938142001628876	0.0034775436	No
row_96	PLD6	na	null	null	24282	-0.06213274598121643	-0.030579716	No
row_97	RNASE4	na	null	null	24672	-0.06696806848049164	-0.037707437	No
row_98	RAD50	na	null	null	24976	-0.07083813101053238	-0.041544545	No
row_99	DNASE1L2	na	null	null	24981	-0.07088866829872131	-0.035171885	No
row_100	ZC3H12A	na	null	null	25075	-0.07211776822805405	-0.031724013	No
row_101	TSEN15	na	null	null	25281	-0.07453442364931107	-0.031876896	No
row_102	RCL1	na	null	null	25451	-0.07688847929239273	-0.030584909	No
row_103	ENDOU	na	null	null	25517	-0.07793630659580231	-0.0256471	No
row_104	RNASE7	na	null	null	26126	-0.08691014349460602	-0.038418345	No
row_105	SMG6	na	null	null	26305	-0.08997480571269989	-0.036231916	No
row_106	RNASE1	na	null	null	26629	-0.09546690434217453	-0.038490165	No
row_107	RNASE6	na	null	null	26978	-0.10191162675619125	-0.04100991	No
row_108	PELO	na	null	null	27905	-0.12583686411380768	-0.061060417	No
row_109	ENDOD1	na	null	null	28258	-0.13800150156021118	-0.06040282	No
row_110	ELAC2	na	null	null	28492	-0.14907687902450562	-0.054666683	No
row_111	HRSP12	na	null	null	28619	-0.15614086389541626	-0.044629913	No
row_112	NEIL2	na	null	null	28732	-0.16292399168014526	-0.03349246	No
row_113	MRPL44	na	null	null	28879	-0.17384418845176697	-0.02251274	No
row_114	RNASEK	na	null	null	29218	-0.22059349715709686	-0.0137935	No
row_115	DNASE1L3	na	null	null	29230	-0.2226976454257965	0.00627974	No
