# Supplementary material for: CELSR3 mRNA expression is increased in hepatocellular carcinoma and indicates poor prognosis
Source: PeerJ. 2019 Oct 7;7:e7816. doi: 10.7717/peerj.7816 (PMC6786253; doi:10.7717/peerj.7816)
Supplement: Supplemental Information 1 — The data, heat map, Enrich the original picture and ES distribution plot of differentially enriched pathways. [file peerj-07-7816-s001.zip › TCGA/c5.all.v6.2.symbols.gmt/GO_SOMATIC_CELL_DNA_RECOMBINATION.xls]

NAME	PROBE	DESCRIPTION<br>(from dataset)	GENE SYMBOL	GENE_TITLE	RANK IN GENE LIST	RANK METRIC SCORE	RUNNING ES	CORE ENRICHMENT
row_0	HMGB2	na	null	null	29	0.31871509552001953	0.095709525	Yes
row_1	EXO1	na	null	null	174	0.2634766697883606	0.17074618	Yes
row_2	LIG1	na	null	null	583	0.21376897394657135	0.22171699	Yes
row_3	RNF168	na	null	null	735	0.2034146636724472	0.2782929	Yes
row_4	MSH2	na	null	null	762	0.20184794068336487	0.33864763	Yes
row_5	MSH6	na	null	null	1528	0.16850656270980835	0.36373618	Yes
row_6	LIG3	na	null	null	2052	0.15401820838451385	0.3926651	Yes
row_7	VPRBP	na	null	null	3597	0.12380281835794449	0.37767884	Yes
row_8	EXOSC3	na	null	null	4024	0.11768041551113129	0.39888427	Yes
row_9	HMGB1	na	null	null	4087	0.11685313284397125	0.43222684	Yes
row_10	RNF8	na	null	null	4127	0.11604990065097809	0.46610847	Yes
row_11	TCF3	na	null	null	4163	0.11544325947761536	0.49994218	Yes
row_12	DCLRE1C	na	null	null	4570	0.10967309027910233	0.5193989	Yes
row_13	PRKDC	na	null	null	5684	0.09607242792844772	0.51066774	Yes
row_14	UNG	na	null	null	5937	0.09336462616920471	0.5304177	Yes
row_15	RAG1	na	null	null	8575	0.06867732107639313	0.46150827	No
row_16	MLH1	na	null	null	8744	0.0673079565167427	0.47621155	No
row_17	POLB	na	null	null	9436	0.06146446242928505	0.47134256	No
row_18	TCF7	na	null	null	9920	0.0574311837553978	0.4723288	No
row_19	ERCC1	na	null	null	13350	0.03033784031867981	0.364833	No
row_20	LEF1	na	null	null	13831	0.026804286986589432	0.3566293	No
row_21	ATM	na	null	null	13862	0.026620104908943176	0.3636847	No
row_22	EXOSC6	na	null	null	15014	0.018312403932213783	0.3300683	No
row_23	MSH3	na	null	null	17126	0.0018761280225589871	0.25879323	No
row_24	HSPD1	na	null	null	19245	-0.01499984785914421	0.19126162	No
row_25	BATF	na	null	null	20806	-0.028409885242581367	0.1467891	No
row_26	AICDA	na	null	null	21338	-0.03263396397233009	0.1386184	No
row_27	BCL11B	na	null	null	22772	-0.046241261065006256	0.10387806	No
row_28	NBN	na	null	null	23060	-0.04887671396136284	0.10893945	No
row_29	SWAP70	na	null	null	26184	-0.08782191574573517	0.02929821	No
row_30	LIG4	na	null	null	26602	-0.09499253332614899	0.043926567	No
row_31	CD40LG	na	null	null	28841	-0.1705401986837387	0.01950108	No
