# Supplementary material for: CELSR3 mRNA expression is increased in hepatocellular carcinoma and indicates poor prognosis
Source: PeerJ. 2019 Oct 7;7:e7816. doi: 10.7717/peerj.7816 (PMC6786253; doi:10.7717/peerj.7816)
Supplement: Supplemental Information 1 — The data, heat map, Enrich the original picture and ES distribution plot of differentially enriched pathways. [file peerj-07-7816-s001.zip › TCGA/c5.all.v6.2.symbols.gmt/GO_SOMATIC_DIVERSIFICATION_OF_IMMUNE_RECEPTORS.xls]

NAME	PROBE	DESCRIPTION<br>(from dataset)	GENE SYMBOL	GENE_TITLE	RANK IN GENE LIST	RANK METRIC SCORE	RUNNING ES	CORE ENRICHMENT
row_0	POLQ	na	null	null	14	0.33610475063323975	0.0850664	Yes
row_1	HMGB2	na	null	null	29	0.31871509552001953	0.16570692	Yes
row_2	EXO1	na	null	null	174	0.2634766697883606	0.227863	Yes
row_3	LIG1	na	null	null	583	0.21376897394657135	0.2683806	Yes
row_4	RNF168	na	null	null	735	0.2034146636724472	0.31501183	Yes
row_5	MSH2	na	null	null	762	0.20184794068336487	0.36549965	Yes
row_6	MSH6	na	null	null	1528	0.16850656270980835	0.3823442	Yes
row_7	LIG3	na	null	null	2052	0.15401820838451385	0.40373954	Yes
row_8	VPRBP	na	null	null	3597	0.12380281835794449	0.38268724	Yes
row_9	POLM	na	null	null	3925	0.119097039103508	0.40186706	Yes
row_10	EXOSC3	na	null	null	4024	0.11768041551113129	0.4284821	Yes
row_11	HMGB1	na	null	null	4087	0.11685313284397125	0.4561121	Yes
row_12	RNF8	na	null	null	4127	0.11604990065097809	0.4843206	Yes
row_13	TCF3	na	null	null	4163	0.11544325947761536	0.5125109	Yes
row_14	DCLRE1C	na	null	null	4570	0.10967309027910233	0.52660286	Yes
row_15	CTNNBL1	na	null	null	5025	0.10362844914197922	0.5375223	Yes
row_16	PRKDC	na	null	null	5684	0.09607242792844772	0.53957397	Yes
row_17	UNG	na	null	null	5937	0.09336462616920471	0.5547578	Yes
row_18	RAG1	na	null	null	8575	0.06867732107639313	0.48246682	No
row_19	MLH1	na	null	null	8744	0.0673079565167427	0.49387842	No
row_20	POLB	na	null	null	9436	0.06146446242928505	0.4859985	No
row_21	TCF7	na	null	null	9920	0.0574311837553978	0.48417294	No
row_22	PMS2P1	na	null	null	11545	0.04415751248598099	0.44012648	No
row_23	ERCC1	na	null	null	13350	0.03033784031867981	0.3864351	No
row_24	LEF1	na	null	null	13831	0.026804286986589432	0.3769167	No
row_25	ATM	na	null	null	13862	0.026620104908943176	0.38267058	No
row_26	EXOSC6	na	null	null	15014	0.018312403932213783	0.34814835	No
row_27	PMS2	na	null	null	16354	0.007827566005289555	0.3045576	No
row_28	POLL	na	null	null	17089	0.002135828137397766	0.28011394	No
row_29	MSH3	na	null	null	17126	0.0018761280225589871	0.27936593	No
row_30	ADAR	na	null	null	18445	-0.009007959626615047	0.23679046	No
row_31	PMS2P5	na	null	null	18713	-0.01107864547520876	0.23052077	No
row_32	HSPD1	na	null	null	19245	-0.01499984785914421	0.21626182	No
row_33	BATF	na	null	null	20806	-0.028409885242581367	0.17038612	No
row_34	AICDA	na	null	null	21338	-0.03263396397233009	0.1606153	No
row_35	BCL11B	na	null	null	22772	-0.046241261065006256	0.12360131	No
row_36	NBN	na	null	null	23060	-0.04887671396136284	0.12627085	No
row_37	SWAP70	na	null	null	26184	-0.08782191574573517	0.042307764	No
row_38	LIG4	na	null	null	26602	-0.09499253332614899	0.052288845	No
row_39	CD40LG	na	null	null	28841	-0.1705401986837387	0.019506294	No
