# Supplementary material for: CELSR3 mRNA expression is increased in hepatocellular carcinoma and indicates poor prognosis
Source: PeerJ. 2019 Oct 7;7:e7816. doi: 10.7717/peerj.7816 (PMC6786253; doi:10.7717/peerj.7816)
Supplement: Supplemental Information 1 — The data, heat map, Enrich the original picture and ES distribution plot of differentially enriched pathways. [file peerj-07-7816-s001.zip › TCGA/h.all.v6.2.symbols.gmt/HALLMARK_E2F_TARGETS.xls]

NAME	PROBE	DESCRIPTION<br>(from dataset)	GENE SYMBOL	GENE_TITLE	RANK IN GENE LIST	RANK METRIC SCORE	RUNNING ES	CORE ENRICHMENT
row_0	NASP	na	null	null	3	0.37648558616638184	0.011162129	Yes
row_1	GINS1	na	null	null	7	0.3435779809951782	0.02133963	Yes
row_2	MCM2	na	null	null	9	0.34226685762405396	0.031546358	Yes
row_3	CDKN2A	na	null	null	10	0.3421042561531067	0.04178245	Yes
row_4	MCM5	na	null	null	11	0.34128838777542114	0.05199413	Yes
row_5	BRCA2	na	null	null	26	0.3197201192378998	0.061081275	Yes
row_6	HMGB2	na	null	null	29	0.31871509552001953	0.070549086	Yes
row_7	TIPIN	na	null	null	30	0.31807994842529297	0.080066346	Yes
row_8	BRCA1	na	null	null	33	0.3172890841960907	0.08949149	Yes
row_9	MCM6	na	null	null	41	0.31048738956451416	0.098541975	Yes
row_10	SRSF2	na	null	null	44	0.30530229210853577	0.10760846	Yes
row_11	PSMC3IP	na	null	null	46	0.30483707785606384	0.11669525	Yes
row_12	CDCA8	na	null	null	48	0.3040095865726471	0.12575728	Yes
row_13	RNASEH2A	na	null	null	49	0.3039104640483856	0.13485058	Yes
row_14	KIF18B	na	null	null	65	0.29719865322113037	0.14322963	Yes
row_15	CHEK1	na	null	null	75	0.29018181562423706	0.1516041	Yes
row_16	MELK	na	null	null	76	0.2899560034275055	0.16027987	Yes
row_17	POLD1	na	null	null	77	0.2897033393383026	0.16894807	Yes
row_18	HELLS	na	null	null	80	0.288964182138443	0.1775257	Yes
row_19	MYBL2	na	null	null	92	0.2840964198112488	0.18564963	Yes
row_20	CENPE	na	null	null	101	0.2824234962463379	0.1938262	Yes
row_21	CDC25A	na	null	null	102	0.2809273302555084	0.20223181	Yes
row_22	TUBG1	na	null	null	105	0.2803362309932709	0.21055129	Yes
row_23	SPAG5	na	null	null	106	0.2803177833557129	0.21893866	Yes
row_24	STMN1	na	null	null	109	0.27901220321655273	0.22721852	Yes
row_25	LMNB1	na	null	null	117	0.2777712643146515	0.23529013	Yes
row_26	PCNA	na	null	null	118	0.27754509449005127	0.24359454	Yes
row_27	POLA2	na	null	null	124	0.27520695328712463	0.25165784	Yes
row_28	PLK4	na	null	null	134	0.27364858984947205	0.25953764	Yes
row_29	E2F8	na	null	null	136	0.2732565104961395	0.2676795	Yes
row_30	MMS22L	na	null	null	137	0.27290016412734985	0.27584493	Yes
row_31	RAD51AP1	na	null	null	154	0.2697356343269348	0.28336805	Yes
row_32	TOP2A	na	null	null	159	0.26764360070228577	0.2912393	Yes
row_33	EZH2	na	null	null	166	0.26535359025001526	0.29897356	Yes
row_34	BUB1B	na	null	null	167	0.26465895771980286	0.30689242	Yes
row_35	CENPM	na	null	null	168	0.2646142840385437	0.31480992	Yes
row_36	CDC20	na	null	null	188	0.2608177065849304	0.32196352	Yes
row_37	RRM2	na	null	null	206	0.25635117292404175	0.3290519	Yes
row_38	MAD2L1	na	null	null	219	0.2542188763618469	0.33624765	Yes
row_39	BARD1	na	null	null	220	0.2539312243461609	0.34384555	Yes
row_40	DONSON	na	null	null	245	0.24938155710697174	0.3504858	Yes
row_41	MCM7	na	null	null	251	0.2485853135585785	0.35775256	Yes
row_42	TIMELESS	na	null	null	254	0.24840997159481049	0.36511678	Yes
row_43	CCNB2	na	null	null	255	0.24830859899520874	0.37254643	Yes
row_44	HMMR	na	null	null	262	0.24661585688591003	0.37972003	Yes
row_45	PLK1	na	null	null	269	0.2460966855287552	0.38687813	Yes
row_46	PAN2	na	null	null	280	0.24476832151412964	0.39385954	Yes
row_47	TCF19	na	null	null	307	0.24009086191654205	0.40015337	Yes
row_48	DEPDC1	na	null	null	335	0.23694752156734467	0.40631893	Yes
row_49	NUP107	na	null	null	338	0.23682183027267456	0.4133364	Yes
row_50	RAD51C	na	null	null	341	0.23667319118976593	0.42034945	Yes
row_51	KIF4A	na	null	null	342	0.2365482747554779	0.4274272	Yes
row_52	KIF2C	na	null	null	343	0.23644159734249115	0.43450177	Yes
row_53	RAD1	na	null	null	350	0.23545709252357483	0.4413415	Yes
row_54	CDCA3	na	null	null	363	0.23419973254203796	0.44793823	Yes
row_55	SPC24	na	null	null	373	0.2335541993379593	0.45461836	Yes
row_56	DLGAP5	na	null	null	383	0.2326231598854065	0.46127063	Yes
row_57	NCAPD2	na	null	null	385	0.23245441913604736	0.46819165	Yes
row_58	POLE	na	null	null	391	0.23181311786174774	0.4749566	Yes
row_59	MCM3	na	null	null	399	0.2312770038843155	0.48163703	Yes
row_60	ASF1B	na	null	null	403	0.2303718626499176	0.48842728	Yes
row_61	RACGAP1	na	null	null	419	0.2288505882024765	0.49476132	Yes
row_62	MKI67	na	null	null	430	0.22820618748664856	0.50124717	Yes
row_63	CDKN2C	na	null	null	442	0.22676078975200653	0.50765556	Yes
row_64	CDK1	na	null	null	480	0.22332598268985748	0.5130713	Yes
row_65	DNMT1	na	null	null	511	0.2208220511674881	0.51865166	Yes
row_66	MCM4	na	null	null	527	0.2201264202594757	0.5247246	Yes
row_67	SPC25	na	null	null	541	0.21848811209201813	0.53081703	Yes
row_68	ORC6	na	null	null	555	0.2166142612695694	0.5368534	Yes
row_69	UBE2T	na	null	null	558	0.21636585891246796	0.5432588	Yes
row_70	LIG1	na	null	null	583	0.21376897394657135	0.5488335	Yes
row_71	CIT	na	null	null	598	0.21219894289970398	0.55470353	Yes
row_72	ILF3	na	null	null	599	0.21207672357559204	0.56104904	Yes
row_73	TRIP13	na	null	null	636	0.20942114293575287	0.56608295	Yes
row_74	GINS4	na	null	null	646	0.20843322575092316	0.5720114	Yes
row_75	RPA2	na	null	null	650	0.20814551413059235	0.5781366	Yes
row_76	RANBP1	na	null	null	750	0.20264361798763275	0.5808114	Yes
row_77	GINS3	na	null	null	751	0.20254583656787872	0.58687174	Yes
row_78	DSCC1	na	null	null	758	0.20217706263065338	0.59271574	Yes
row_79	MSH2	na	null	null	762	0.20184794068336487	0.59865254	Yes
row_80	WDR90	na	null	null	773	0.2013336569070816	0.60433435	Yes
row_81	H2AFZ	na	null	null	781	0.20070309937000275	0.6101	Yes
row_82	TK1	na	null	null	792	0.19996802508831024	0.61574095	Yes
row_83	AURKA	na	null	null	821	0.19836238026618958	0.62071776	Yes
row_84	PSIP1	na	null	null	822	0.19834618270397186	0.6266525	Yes
row_85	RFC3	na	null	null	854	0.19631686806678772	0.6314654	Yes
row_86	NUP205	na	null	null	857	0.1961173564195633	0.63726497	Yes
row_87	CSE1L	na	null	null	888	0.19452598690986633	0.64205855	Yes
row_88	LUC7L3	na	null	null	893	0.1940322369337082	0.64772725	Yes
row_89	MXD3	na	null	null	929	0.19194330275058746	0.6522724	Yes
row_90	AURKB	na	null	null	967	0.19029496610164642	0.6566998	Yes
row_91	SMC6	na	null	null	972	0.18999500572681427	0.6622477	Yes
row_92	DCLRE1B	na	null	null	1025	0.18790312111377716	0.66609013	Yes
row_93	ESPL1	na	null	null	1087	0.18501250445842743	0.66953796	Yes
row_94	SNRPB	na	null	null	1098	0.18453748524188995	0.67471725	Yes
row_95	NOP56	na	null	null	1105	0.18407775461673737	0.6800196	Yes
row_96	CDC25B	na	null	null	1108	0.18390971422195435	0.68545395	Yes
row_97	KPNA2	na	null	null	1121	0.18359287083148956	0.6905365	Yes
row_98	CKS2	na	null	null	1218	0.17910420894622803	0.6926096	Yes
row_99	BIRC5	na	null	null	1222	0.17903439700603485	0.69786376	Yes
row_100	DUT	na	null	null	1267	0.17717376351356506	0.70165896	Yes
row_101	RPA3	na	null	null	1336	0.17443984746932983	0.70455086	Yes
row_102	DEK	na	null	null	1355	0.17392191290855408	0.7091387	Yes
row_103	CDKN3	na	null	null	1410	0.17218826711177826	0.71244246	Yes
row_104	PPM1D	na	null	null	1435	0.17144975066184998	0.7167509	Yes
row_105	RQCD1	na	null	null	1463	0.17069682478904724	0.72093415	Yes
row_106	PRIM2	na	null	null	1466	0.1705692559480667	0.7259693	Yes
row_107	TACC3	na	null	null	1527	0.1685384213924408	0.7289585	Yes
row_108	USP1	na	null	null	1547	0.16808757185935974	0.73333746	Yes
row_109	ANP32E	na	null	null	1562	0.16765561699867249	0.73787475	Yes
row_110	CCP110	na	null	null	1621	0.1657000333070755	0.7408474	Yes
row_111	PTTG1	na	null	null	1650	0.16492949426174164	0.7448239	Yes
row_112	PHF5A	na	null	null	1657	0.16461268067359924	0.7495439	Yes
row_113	KIF22	na	null	null	1673	0.1641608029603958	0.7539423	Yes
row_114	PNN	na	null	null	1722	0.1626153439283371	0.757165	Yes
row_115	H2AFX	na	null	null	1729	0.1623488962650299	0.7618173	Yes
row_116	RFC2	na	null	null	1897	0.15761570632457733	0.7608172	Yes
row_117	POLD3	na	null	null	2071	0.15357744693756104	0.759491	Yes
row_118	UBE2S	na	null	null	2109	0.15262964367866516	0.7627914	Yes
row_119	CDKN1B	na	null	null	2112	0.15252049267292023	0.7672865	Yes
row_120	PA2G4	na	null	null	2418	0.14568015933036804	0.7612059	Yes
row_121	XPO1	na	null	null	2425	0.14547032117843628	0.76535314	Yes
row_122	SUV39H1	na	null	null	2547	0.14312301576137543	0.765494	Yes
row_123	SMC4	na	null	null	2671	0.1404542475938797	0.7654865	Yes
row_124	TMPO	na	null	null	2728	0.1393582671880722	0.7677395	Yes
row_125	ORC2	na	null	null	2889	0.13638021051883698	0.76634365	Yes
row_126	POLD2	na	null	null	2954	0.13536889851093292	0.76820344	Yes
row_127	SSRP1	na	null	null	2978	0.134833425283432	0.7714505	Yes
row_128	CDK4	na	null	null	3304	0.12892773747444153	0.7641841	No
row_129	SMC1A	na	null	null	3444	0.1264224797487259	0.76320916	No
row_130	PPP1R8	na	null	null	3655	0.12292464822530746	0.75969934	No
row_131	CKS1B	na	null	null	3713	0.12186525762081146	0.7613947	No
row_132	HNRNPD	na	null	null	3820	0.12045200169086456	0.76137054	No
row_133	UBR7	na	null	null	3872	0.11965948343276978	0.76320523	No
row_134	TUBB	na	null	null	4736	0.10735751688480377	0.7368789	No
row_135	EXOSC8	na	null	null	5217	0.1015261560678482	0.7234873	No
row_136	DCK	na	null	null	5426	0.0987667664885521	0.7193231	No
row_137	PRKDC	na	null	null	5684	0.09607242792844772	0.71340114	No
row_138	SRSF1	na	null	null	5859	0.09432165324687958	0.71026766	No
row_139	CHEK2	na	null	null	5930	0.09343564510345459	0.71066743	No
row_140	UNG	na	null	null	5937	0.09336462616920471	0.71325564	No
row_141	SLBP	na	null	null	6026	0.09231743961572647	0.7130058	No
row_142	TRA2B	na	null	null	6079	0.09172721952199936	0.71397054	No
row_143	HMGA1	na	null	null	6399	0.08863456547260284	0.70570385	No
row_144	PRPS1	na	null	null	6558	0.08720815926790237	0.70290524	No
row_145	HN1	na	null	null	6606	0.08669070154428482	0.7038904	No
row_146	XRCC6	na	null	null	6861	0.08428303897380829	0.6977184	No
row_147	SMC3	na	null	null	7248	0.08084169775247574	0.6869253	No
row_148	RAD21	na	null	null	7719	0.07632597535848618	0.6731219	No
row_149	POP7	na	null	null	7885	0.07473274320363998	0.66971046	No
row_150	NOLC1	na	null	null	8367	0.07058496028184891	0.65535885	No
row_151	MLH1	na	null	null	8744	0.0673079565167427	0.64450306	No
row_152	ZW10	na	null	null	8749	0.06727727502584457	0.6463792	No
row_153	MRE11A	na	null	null	9304	0.062680184841156	0.6292924	No
row_154	NAP1L1	na	null	null	9327	0.06234836205840111	0.63040495	No
row_155	POLE4	na	null	null	9410	0.06169398874044418	0.6294442	No
row_156	ASF1A	na	null	null	9625	0.06001148000359535	0.623915	No
row_157	WEE1	na	null	null	9847	0.05800604447722435	0.6180863	No
row_158	STAG1	na	null	null	9960	0.05703100562095642	0.61595917	No
row_159	NME1	na	null	null	9978	0.056852079927921295	0.61707836	No
row_160	ATAD2	na	null	null	10164	0.05516701936721802	0.6123969	No
row_161	LYAR	na	null	null	10409	0.053139153867959976	0.6056353	No
row_162	PAICS	na	null	null	10503	0.05233236402273178	0.6040179	No
row_163	IPO7	na	null	null	11092	0.04762078821659088	0.58531684	No
row_164	NUP153	na	null	null	11129	0.04731431603431702	0.5855003	No
row_165	RAN	na	null	null	11168	0.0469105988740921	0.58560324	No
row_166	TFRC	na	null	null	11620	0.04359288141131401	0.57147086	No
row_167	AK2	na	null	null	11972	0.040837354958057404	0.5606788	No
row_168	NUDT21	na	null	null	12470	0.03673418238759041	0.54476666	No
row_169	TBRG4	na	null	null	12471	0.03673340380191803	0.5458658	No
row_170	SYNCRIP	na	null	null	12512	0.03645345941185951	0.54558736	No
row_171	HMGB3	na	null	null	12548	0.03622794151306152	0.5454734	No
row_172	BRMS1L	na	null	null	14571	0.02130419947206974	0.4769022	No
row_173	EED	na	null	null	15473	0.0146208880469203	0.4465004	No
row_174	DCTPP1	na	null	null	15478	0.014594433829188347	0.44680014	No
row_175	DDX39A	na	null	null	15713	0.012862726114690304	0.4391757	No
row_176	PMS2	na	null	null	16354	0.007827566005289555	0.4175041	No
row_177	CCNE1	na	null	null	16622	0.005621565971523523	0.40853348	No
row_178	ING3	na	null	null	17241	9.084201301448047E-4	0.38740787	No
row_179	CTCF	na	null	null	17285	5.07275341078639E-4	0.38595125	No
row_180	RBBP7	na	null	null	17729	-0.0030868640169501305	0.3708807	No
row_181	EIF2S1	na	null	null	18220	-0.007299295626580715	0.35432747	No
row_182	GSPT1	na	null	null	19015	-0.01334013044834137	0.32754973	No
row_183	RPA1	na	null	null	19591	-0.017726941034197807	0.3083991	No
row_184	PDS5B	na	null	null	19628	-0.018161654472351074	0.30771035	No
row_185	RFC1	na	null	null	19810	-0.01966182142496109	0.3021034	No
row_186	CDKN1A	na	null	null	20088	-0.021915746852755547	0.29327804	No
row_187	CBX5	na	null	null	20213	-0.022995324805378914	0.28972182	No
row_188	LBR	na	null	null	20425	-0.025104450061917305	0.2832509	No
row_189	MTHFD2	na	null	null	21747	-0.03650734946131706	0.23912829	No
row_190	SHMT1	na	null	null	22007	-0.038887474685907364	0.23142684	No
row_191	DIAPH3	na	null	null	22530	-0.043731965124607086	0.21486841	No
row_192	NBN	na	null	null	23060	-0.04887671396136284	0.19822434	No
row_193	RAD50	na	null	null	24976	-0.07083813101053238	0.1347976	No
row_194	HUS1	na	null	null	25486	-0.07740979641675949	0.11969182	No
row_195	MYC	na	null	null	25901	-0.08350793272256851	0.108020134	No
row_196	NAA38	na	null	null	26491	-0.09309209883213043	0.09064536	No
row_197	PRDX4	na	null	null	28309	-0.14030767977237701	0.032651544	No
row_198	TP53	na	null	null	28856	-0.17165140807628632	0.019099131	No
