# Supplementary material for: CELSR3 mRNA expression is increased in hepatocellular carcinoma and indicates poor prognosis
Source: PeerJ. 2019 Oct 7;7:e7816. doi: 10.7717/peerj.7816 (PMC6786253; doi:10.7717/peerj.7816)
Supplement: Supplemental Information 1 — The data, heat map, Enrich the original picture and ES distribution plot of differentially enriched pathways. [file peerj-07-7816-s001.zip › TCGA/h.all.v6.2.symbols.gmt/HALLMARK_G2M_CHECKPOINT.xls]

NAME	PROBE	DESCRIPTION<br>(from dataset)	GENE SYMBOL	GENE_TITLE	RANK IN GENE LIST	RANK METRIC SCORE	RUNNING ES	CORE ENRICHMENT
row_0	NASP	na	null	null	3	0.37648558616638184	0.012215373	Yes
row_1	E2F2	na	null	null	8	0.3425125181674957	0.023284972	Yes
row_2	MCM2	na	null	null	9	0.34226685762405396	0.034483436	Yes
row_3	MCM5	na	null	null	11	0.34128838777542114	0.045615662	Yes
row_4	POLQ	na	null	null	14	0.33610475063323975	0.056544058	Yes
row_5	TRAIP	na	null	null	16	0.33577457070350647	0.067495875	Yes
row_6	E2F1	na	null	null	20	0.3280908763408661	0.078127846	Yes
row_7	CDC45	na	null	null	22	0.326301634311676	0.08876973	Yes
row_8	TPX2	na	null	null	24	0.3232654631137848	0.09931227	Yes
row_9	BRCA2	na	null	null	26	0.3197201192378998	0.10973881	Yes
row_10	HMGN2	na	null	null	28	0.31876832246780396	0.12013421	Yes
row_11	MCM6	na	null	null	41	0.31048738956451416	0.12988219	Yes
row_12	SRSF2	na	null	null	44	0.30530229210853577	0.13980278	Yes
row_13	CCNF	na	null	null	54	0.3025568425655365	0.14939396	Yes
row_14	KIF15	na	null	null	59	0.29983803629875183	0.15906732	Yes
row_15	CDC6	na	null	null	70	0.2943565845489502	0.16835597	Yes
row_16	RAD54L	na	null	null	71	0.2926666736602783	0.17793159	Yes
row_17	CHEK1	na	null	null	75	0.29018181562423706	0.18732323	Yes
row_18	MYBL2	na	null	null	92	0.2840964198112488	0.19607083	Yes
row_19	CENPE	na	null	null	101	0.2824234962463379	0.2050375	Yes
row_20	CDC25A	na	null	null	102	0.2809273302555084	0.21422903	Yes
row_21	CHAF1A	na	null	null	104	0.28043121099472046	0.2233701	Yes
row_22	STMN1	na	null	null	109	0.27901220321655273	0.23236206	Yes
row_23	LMNB1	na	null	null	117	0.2777712643146515	0.24121074	Yes
row_24	PRC1	na	null	null	120	0.27694010734558105	0.25020337	Yes
row_25	TROAP	na	null	null	123	0.27546554803848267	0.25914773	Yes
row_26	POLA2	na	null	null	124	0.27520695328712463	0.26815212	Yes
row_27	TTK	na	null	null	133	0.2736607491970062	0.27683207	Yes
row_28	PLK4	na	null	null	134	0.27364858984947205	0.28578544	Yes
row_29	TOP2A	na	null	null	159	0.26764360070228577	0.29372093	Yes
row_30	RBL1	na	null	null	163	0.26566606760025024	0.30231047	Yes
row_31	GINS2	na	null	null	165	0.2653667628765106	0.31095865	Yes
row_32	EZH2	na	null	null	166	0.26535359025001526	0.3196406	Yes
row_33	CDC7	na	null	null	169	0.2645614743232727	0.32822824	Yes
row_34	EXO1	na	null	null	174	0.2634766697883606	0.33671188	Yes
row_35	CCNA2	na	null	null	180	0.2618783712387085	0.34510905	Yes
row_36	NDC80	na	null	null	186	0.2611716687679291	0.35348305	Yes
row_37	CDC20	na	null	null	188	0.2608177065849304	0.3619824	Yes
row_38	KIF23	na	null	null	217	0.25449138879776	0.36935067	Yes
row_39	MAD2L1	na	null	null	219	0.2542188763618469	0.3776341	Yes
row_40	BARD1	na	null	null	220	0.2539312243461609	0.38594237	Yes
row_41	NUSAP1	na	null	null	229	0.25195711851119995	0.39391223	Yes
row_42	CCNB2	na	null	null	255	0.24830859899520874	0.40118086	Yes
row_43	HMMR	na	null	null	262	0.24661585688591003	0.4090444	Yes
row_44	PLK1	na	null	null	269	0.2460966855287552	0.41689098	Yes
row_45	UBE2C	na	null	null	284	0.24392066895961761	0.42439255	Yes
row_46	FBXO5	na	null	null	306	0.2401590794324875	0.43153146	Yes
row_47	KIF4A	na	null	null	342	0.2365482747554779	0.43807307	Yes
row_48	KIF2C	na	null	null	343	0.23644159734249115	0.4458091	Yes
row_49	BUB1	na	null	null	365	0.23410402238368988	0.4527499	Yes
row_50	POLE	na	null	null	391	0.23181311786174774	0.45947886	Yes
row_51	MCM3	na	null	null	399	0.2312770038843155	0.4668063	Yes
row_52	NEK2	na	null	null	400	0.23110786080360413	0.4743678	Yes
row_53	RACGAP1	na	null	null	419	0.2288505882024765	0.4812394	Yes
row_54	H2AFV	na	null	null	420	0.22880594432353973	0.4887256	Yes
row_55	MKI67	na	null	null	430	0.22820618748664856	0.49588412	Yes
row_56	CDKN2C	na	null	null	442	0.22676078975200653	0.50292695	Yes
row_57	STIL	na	null	null	463	0.2247740775346756	0.5095967	Yes
row_58	CDK1	na	null	null	480	0.22332598268985748	0.516356	Yes
row_59	SMC2	na	null	null	481	0.22330065071582794	0.52366203	Yes
row_60	ORC6	na	null	null	555	0.2166142612695694	0.5282509	Yes
row_61	ILF3	na	null	null	599	0.21207672357559204	0.53371805	Yes
row_62	SFPQ	na	null	null	621	0.2106703519821167	0.53989214	Yes
row_63	KIF11	na	null	null	634	0.20967335999011993	0.5463416	Yes
row_64	RPA2	na	null	null	650	0.20814551413059235	0.5526384	Yes
row_65	INCENP	na	null	null	742	0.20302924513816833	0.5561667	Yes
row_66	H2AFZ	na	null	null	781	0.20070309937000275	0.5614329	Yes
row_67	AURKA	na	null	null	821	0.19836238026618958	0.5665882	Yes
row_68	CENPA	na	null	null	828	0.19804610311985016	0.5728626	Yes
row_69	CBX1	na	null	null	855	0.19620344042778015	0.57839227	Yes
row_70	MTF2	na	null	null	882	0.19482450187206268	0.5838767	Yes
row_71	CENPF	na	null	null	935	0.1917419582605362	0.58837056	Yes
row_72	AURKB	na	null	null	967	0.19029496610164642	0.5935357	Yes
row_73	ESPL1	na	null	null	1087	0.18501250445842743	0.5955162	Yes
row_74	CDC25B	na	null	null	1108	0.18390971422195435	0.600849	Yes
row_75	KPNA2	na	null	null	1121	0.18359287083148956	0.60644513	Yes
row_76	DBF4	na	null	null	1212	0.1792898178100586	0.60923094	Yes
row_77	CKS2	na	null	null	1218	0.17910420894622803	0.61491984	Yes
row_78	BIRC5	na	null	null	1222	0.17903439700603485	0.6206749	Yes
row_79	CASC5	na	null	null	1330	0.17475593090057373	0.62273055	Yes
row_80	RBM14	na	null	null	1383	0.17290693521499634	0.6266081	Yes
row_81	CDKN3	na	null	null	1410	0.17218826711177826	0.63135195	Yes
row_82	PRIM2	na	null	null	1466	0.1705692559480667	0.6350503	Yes
row_83	TACC3	na	null	null	1527	0.1685384213924408	0.6385111	Yes
row_84	DTYMK	na	null	null	1556	0.16783671081066132	0.6430442	Yes
row_85	SAP30	na	null	null	1568	0.16745129227638245	0.64814645	Yes
row_86	KIF20B	na	null	null	1598	0.16642063856124878	0.652599	Yes
row_87	KPNB1	na	null	null	1634	0.16529899835586548	0.6568094	Yes
row_88	PTTG1	na	null	null	1650	0.16492949426174164	0.66169226	Yes
row_89	KIF22	na	null	null	1673	0.1641608029603958	0.66631037	Yes
row_90	PBK	na	null	null	1683	0.1638428419828415	0.67136306	Yes
row_91	H2AFX	na	null	null	1729	0.1623488962650299	0.6751347	Yes
row_92	CASP8AP2	na	null	null	1839	0.1591024547815323	0.67660975	Yes
row_93	WHSC1	na	null	null	1962	0.1559719294309616	0.67753744	Yes
row_94	SRSF10	na	null	null	2049	0.15403427183628082	0.6796338	Yes
row_95	LIG3	na	null	null	2052	0.15401820838451385	0.6846046	Yes
row_96	UBE2S	na	null	null	2109	0.15262964367866516	0.6876818	Yes
row_97	CDKN1B	na	null	null	2112	0.15252049267292023	0.6926036	Yes
row_98	EWSR1	na	null	null	2255	0.14919285476207733	0.6926249	Yes
row_99	XPO1	na	null	null	2425	0.14547032117843628	0.6916004	Yes
row_100	CDC27	na	null	null	2475	0.14470331370830536	0.6946578	Yes
row_101	SUV39H1	na	null	null	2547	0.14312301576137543	0.69691056	Yes
row_102	PRMT5	na	null	null	2609	0.14179213345050812	0.69946206	Yes
row_103	SMC4	na	null	null	2671	0.1404542475938797	0.70196974	Yes
row_104	TMPO	na	null	null	2728	0.1393582671880722	0.70461273	Yes
row_105	DKC1	na	null	null	2765	0.13853639364242554	0.70791334	Yes
row_106	PAPD7	na	null	null	2806	0.13796842098236084	0.71105844	Yes
row_107	TLE3	na	null	null	3238	0.13017123937606812	0.70056623	Yes
row_108	CDK4	na	null	null	3304	0.12892773747444153	0.7025599	Yes
row_109	EGF	na	null	null	3380	0.12772177159786224	0.7041719	Yes
row_110	SMC1A	na	null	null	3444	0.1264224797487259	0.706152	Yes
row_111	SMARCC1	na	null	null	3491	0.12562641501426697	0.70868796	Yes
row_112	FANCC	na	null	null	3572	0.12425654381513596	0.7100154	Yes
row_113	RPS6KA5	na	null	null	3675	0.1225588396191597	0.71053433	Yes
row_114	CKS1B	na	null	null	3713	0.12186525762081146	0.7132553	Yes
row_115	ODF2	na	null	null	3774	0.1209491491317749	0.715159	Yes
row_116	HNRNPD	na	null	null	3820	0.12045200169086456	0.7175599	Yes
row_117	SQLE	na	null	null	3866	0.11975405365228653	0.7199379	Yes
row_118	KATNA1	na	null	null	4074	0.1170286014676094	0.71668226	No
row_119	UCK2	na	null	null	4162	0.11544464528560638	0.7174818	No
row_120	E2F4	na	null	null	4885	0.10542021691799164	0.69622016	No
row_121	NUMA1	na	null	null	5166	0.10213908553123474	0.6899789	No
row_122	TNPO2	na	null	null	5179	0.10193673521280289	0.6929034	No
row_123	BUB3	na	null	null	5306	0.10036199539899826	0.6918747	No
row_124	SRSF1	na	null	null	5859	0.09432165324687958	0.6760683	No
row_125	TRA2B	na	null	null	6079	0.09172721952199936	0.6715741	No
row_126	HMGA1	na	null	null	6399	0.08863456547260284	0.66355616	No
row_127	HN1	na	null	null	6606	0.08669070154428482	0.6593421	No
row_128	CCND1	na	null	null	6725	0.08548375219106674	0.65810037	No
row_129	SNRPD1	na	null	null	6902	0.08391668647527695	0.65482235	No
row_130	DR1	na	null	null	6916	0.08377426117658615	0.6571184	No
row_131	MEIS1	na	null	null	7020	0.0828053206205368	0.6563024	No
row_132	MARCKS	na	null	null	7159	0.08170183002948761	0.65425247	No
row_133	CCNT1	na	null	null	7586	0.07755199074745178	0.64220977	No
row_134	RAD21	na	null	null	7719	0.07632597535848618	0.6401893	No
row_135	NOLC1	na	null	null	8367	0.07058496028184891	0.62035483	No
row_136	HNRNPU	na	null	null	8612	0.06839612871408463	0.61424166	No
row_137	NCL	na	null	null	9290	0.06279585510492325	0.5931256	No
row_138	SMAD3	na	null	null	9339	0.06225644052028656	0.5935197	No
row_139	TFDP1	na	null	null	9444	0.06138971820473671	0.59196883	No
row_140	MNAT1	na	null	null	9597	0.060173388570547104	0.58873534	No
row_141	WRN	na	null	null	9712	0.05922775715589523	0.5867715	No
row_142	PRPF4B	na	null	null	9865	0.05786922201514244	0.5834626	No
row_143	STAG1	na	null	null	9960	0.05703100562095642	0.58211136	No
row_144	SLC7A5	na	null	null	10197	0.05484219640493393	0.57582855	No
row_145	ODC1	na	null	null	10798	0.049875084310770035	0.55692506	No
row_146	BCL3	na	null	null	11346	0.045520734041929245	0.5396931	No
row_147	TOP1	na	null	null	11427	0.044933244585990906	0.5384252	No
row_148	EFNA5	na	null	null	11495	0.04447861760854721	0.5375874	No
row_149	NUP98	na	null	null	11597	0.043725188821554184	0.53556126	No
row_150	CHMP1A	na	null	null	11948	0.04102747514843941	0.5249247	No
row_151	SYNCRIP	na	null	null	12512	0.03645345941185951	0.50684845	No
row_152	HMGB3	na	null	null	12548	0.03622794151306152	0.5068359	No
row_153	FOXN3	na	null	null	13016	0.03259391337633133	0.491919	No
row_154	YTHDC1	na	null	null	13233	0.031113151460886	0.48554426	No
row_155	AMD1	na	null	null	14037	0.025377735495567322	0.45889154	No
row_156	HIRA	na	null	null	15053	0.01800425723195076	0.42474174	No
row_157	HOXC10	na	null	null	15638	0.013376852497458458	0.40519175	No
row_158	DDX39A	na	null	null	15713	0.012862726114690304	0.4030799	No
row_159	ATF5	na	null	null	16193	0.008981005288660526	0.38697973	No
row_160	CUL1	na	null	null	16390	0.00754923140630126	0.38051856	No
row_161	E2F3	na	null	null	16798	0.004261041060090065	0.3667282	No
row_162	NUP50	na	null	null	17025	0.0025448319502174854	0.3590765	No
row_163	SLC38A1	na	null	null	17132	0.001838718424551189	0.35550874	No
row_164	CTCF	na	null	null	17285	5.07275341078639E-4	0.35032308	No
row_165	DMD	na	null	null	17693	-0.002818198874592781	0.3364855	No
row_166	GSPT1	na	null	null	19015	-0.01334013044834137	0.29171014	No
row_167	ABL1	na	null	null	19039	-0.013588502071797848	0.29136753	No
row_168	ORC5	na	null	null	19128	-0.014168400317430496	0.28881925	No
row_169	HIF1A	na	null	null	19376	-0.016011886298656464	0.28088945	No
row_170	HIST1H2BK	na	null	null	19432	-0.016418922692537308	0.27954426	No
row_171	PDS5B	na	null	null	19628	-0.018161654472351074	0.2734645	No
row_172	ARID4A	na	null	null	19940	-0.0208310354501009	0.26350194	No
row_173	UPF1	na	null	null	20251	-0.023355545476078987	0.2536562	No
row_174	LBR	na	null	null	20425	-0.025104450061917305	0.24855658	No
row_175	G3BP1	na	null	null	21114	-0.030925767496228218	0.2260213	No
row_176	RAD23B	na	null	null	21187	-0.03156685829162598	0.22458988	No
row_177	TGFB1	na	null	null	21290	-0.03225753828883171	0.2221543	No
row_178	NOTCH2	na	null	null	21796	-0.036980267614126205	0.20608038	No
row_179	SLC7A1	na	null	null	22174	-0.04043172672390938	0.19450024	No
row_180	SS18	na	null	null	22821	-0.04671110957860947	0.1739189	No
row_181	KIF5B	na	null	null	23212	-0.050497617572546005	0.16222318	No
row_182	ATRX	na	null	null	23580	-0.054422225803136826	0.15144303	No
row_183	PURA	na	null	null	23676	-0.05553275719285011	0.15000856	No
row_184	MAPK14	na	null	null	23726	-0.05604425072669983	0.1501652	No
row_185	SLC12A2	na	null	null	24288	-0.06221098452806473	0.13300015	No
row_186	CUL4A	na	null	null	24626	-0.06636986136436462	0.12363769	No
row_187	CUL3	na	null	null	24718	-0.06758063286542892	0.12273431	No
row_188	RASAL2	na	null	null	24988	-0.07097672671079636	0.11584991	No
row_189	HUS1	na	null	null	25486	-0.07740979641675949	0.10137258	No
row_190	HSPA8	na	null	null	25659	-0.07988148927688599	0.0980994	No
row_191	MYC	na	null	null	25901	-0.08350793272256851	0.09258332	No
row_192	PML	na	null	null	26809	-0.09898099303245544	0.06477932	No
row_193	MEIS2	na	null	null	28108	-0.13256488740444183	0.024691973	No
row_194	CUL5	na	null	null	28388	-0.14351049065589905	0.019838516	No
row_195	MT2A	na	null	null	28976	-0.1831813007593155	0.005741579	No
row_196	PAFAH1B1	na	null	null	29373	-0.2816559970378876	0.0014036555	No
