# Supplementary material for: CELSR3 mRNA expression is increased in hepatocellular carcinoma and indicates poor prognosis
Source: PeerJ. 2019 Oct 7;7:e7816. doi: 10.7717/peerj.7816 (PMC6786253; doi:10.7717/peerj.7816)
Supplement: Supplemental Information 1 — The data, heat map, Enrich the original picture and ES distribution plot of differentially enriched pathways. [file peerj-07-7816-s001.zip › TCGA/h.all.v6.2.symbols.gmt/HALLMARK_SPERMATOGENESIS.xls]

NAME	PROBE	DESCRIPTION<br>(from dataset)	GENE SYMBOL	GENE_TITLE	RANK IN GENE LIST	RANK METRIC SCORE	RUNNING ES	CORE ENRICHMENT
row_0	PARP2	na	null	null	43	0.30697357654571533	0.026310325	Yes
row_1	RFC4	na	null	null	85	0.28655487298965454	0.05084123	Yes
row_2	TTK	na	null	null	133	0.2736607491970062	0.07400058	Yes
row_3	DMC1	na	null	null	135	0.2732855975627899	0.098695904	Yes
row_4	EZH2	na	null	null	166	0.26535359025001526	0.12168373	Yes
row_5	CCNB2	na	null	null	255	0.24830859899520874	0.14114971	Yes
row_6	NCAPH	na	null	null	312	0.23955456912517548	0.16091566	Yes
row_7	TOPBP1	na	null	null	321	0.23840172588825226	0.18221545	Yes
row_8	KIF2C	na	null	null	343	0.23644159734249115	0.20289421	Yes
row_9	BUB1	na	null	null	365	0.23410402238368988	0.22336145	Yes
row_10	NEK2	na	null	null	400	0.23110786080360413	0.24311389	Yes
row_11	PCSK4	na	null	null	436	0.22733938694000244	0.2624912	Yes
row_12	NAA11	na	null	null	453	0.22576016187667847	0.28237402	Yes
row_13	CDK1	na	null	null	480	0.22332598268985748	0.30169532	Yes
row_14	ELOVL3	na	null	null	553	0.21683716773986816	0.31885952	Yes
row_15	ACRV1	na	null	null	721	0.20404553413391113	0.33162403	Yes
row_16	PHF7	na	null	null	729	0.2036086469888687	0.34980956	Yes
row_17	TUBA3C	na	null	null	813	0.19880284368991852	0.36496642	Yes
row_18	AURKA	na	null	null	821	0.19836238026618958	0.38267723	Yes
row_19	MAST2	na	null	null	894	0.1939215362071991	0.3977678	Yes
row_20	DBF4	na	null	null	1212	0.1792898178100586	0.40317288	Yes
row_21	CDKN3	na	null	null	1410	0.17218826711177826	0.4120308	Yes
row_22	CNIH2	na	null	null	1601	0.16626523435115814	0.4205916	Yes
row_23	DDX4	na	null	null	2499	0.1440524160861969	0.40301353	Yes
row_24	COIL	na	null	null	2984	0.13477694988250732	0.3986912	Yes
row_25	PGS1	na	null	null	3103	0.13245266675949097	0.4066496	Yes
row_26	PSMG1	na	null	null	3670	0.12259971350431442	0.39842683	Yes
row_27	PRKAR2A	na	null	null	3702	0.12201881408691406	0.40841025	Yes
row_28	DCC	na	null	null	3913	0.11927566677331924	0.41203642	Yes
row_29	TULP2	na	null	null	3915	0.11923807114362717	0.42279208	Yes
row_30	ADAD1	na	null	null	3927	0.11907680332660675	0.43319187	Yes
row_31	IP6K1	na	null	null	3997	0.11802997440099716	0.44151744	Yes
row_32	TKTL1	na	null	null	4420	0.11186833679676056	0.4372381	No
row_33	ARL4A	na	null	null	4895	0.10526788234710693	0.4305868	No
row_34	SCG3	na	null	null	5269	0.10083645582199097	0.4269815	No
row_35	ALOX15	na	null	null	5510	0.09795842319726944	0.42765486	No
row_36	YBX2	na	null	null	5790	0.09506280720233917	0.42673516	No
row_37	HTR5A	na	null	null	6252	0.09006748348474503	0.41915208	No
row_38	PHKG2	na	null	null	6327	0.08934209495782852	0.42471108	No
row_39	SLC2A5	na	null	null	7495	0.07829365134239197	0.39196783	No
row_40	DDX25	na	null	null	7913	0.07447173446416855	0.38447514	No
row_41	MTOR	na	null	null	8169	0.0723985880613327	0.38232365	No
row_42	GRM8	na	null	null	8589	0.06857223808765411	0.37422886	No
row_43	NF2	na	null	null	8976	0.06542543321847916	0.36697558	No
row_44	ZC3H14	na	null	null	9287	0.06283906102180481	0.36208197	No
row_45	GAD1	na	null	null	9717	0.05921216309070587	0.3527989	No
row_46	SCG5	na	null	null	9864	0.057898104190826416	0.35305533	No
row_47	CST8	na	null	null	10183	0.05499173328280449	0.3471786	No
row_48	TEKT2	na	null	null	10743	0.05026974901556969	0.33264965	No
row_49	CLGN	na	null	null	10905	0.049108706414699554	0.3315988	No
row_50	CCNA1	na	null	null	11607	0.04363252967596054	0.31162295	No
row_51	TSN	na	null	null	11617	0.043602507561445236	0.31526136	No
row_52	NOS1	na	null	null	11719	0.042853787541389465	0.3156922	No
row_53	AGFG1	na	null	null	11983	0.04076129198074341	0.31040487	No
row_54	SIRT1	na	null	null	12142	0.0395614393055439	0.30859244	No
row_55	TALDO1	na	null	null	12252	0.0386061929166317	0.30836588	No
row_56	RAD17	na	null	null	12698	0.035114213824272156	0.29635614	No
row_57	BRAF	na	null	null	12867	0.033757176250219345	0.29367724	No
row_58	LDHC	na	null	null	13316	0.03056328557431698	0.2811533	No
row_59	MLLT10	na	null	null	13333	0.030438963323831558	0.28336164	No
row_60	GSTM3	na	null	null	13413	0.02990770898759365	0.28337184	No
row_61	IFT88	na	null	null	14136	0.02448788285255432	0.26094693	No
row_62	CLVS1	na	null	null	14217	0.02399291843175888	0.26038775	No
row_63	CSNK2A2	na	null	null	14412	0.022513538599014282	0.25580403	No
row_64	HIST1H1T	na	null	null	15011	0.018333327025175095	0.23705415	No
row_65	CCT6B	na	null	null	15050	0.01802726462483406	0.23738855	No
row_66	IL12RB2	na	null	null	15220	0.016664128750562668	0.23312876	No
row_67	STRBP	na	null	null	15374	0.015387979336082935	0.22929955	No
row_68	HSPA1L	na	null	null	16033	0.010334779508411884	0.20777816	No
row_69	PIAS2	na	null	null	16314	0.008130568079650402	0.1989579	No
row_70	GMCL1	na	null	null	16466	0.0069528608582913876	0.19443364	No
row_71	OAZ3	na	null	null	16525	0.006388968322426081	0.19303232	No
row_72	NEFH	na	null	null	17164	0.0015623837243765593	0.17139971	No
row_73	NPHP1	na	null	null	17261	7.501848740503192E-4	0.16819125	No
row_74	MLF1	na	null	null	18156	-0.006713773123919964	0.13828787	No
row_75	VDAC3	na	null	null	18507	-0.009514016099274158	0.1272038	No
row_76	SPATA6	na	null	null	18901	-0.012506930157542229	0.114923045	No
row_77	STAM2	na	null	null	19161	-0.01440410129725933	0.10738718	No
row_78	GFI1	na	null	null	19567	-0.01749664917588234	0.095148385	No
row_79	ACRBP	na	null	null	20193	-0.02277282625436783	0.075878754	No
row_80	RPL39L	na	null	null	20359	-0.024556279182434082	0.07246963	No
row_81	LPIN1	na	null	null	20504	-0.02575608715415001	0.069885775	No
row_82	MEP1B	na	null	null	20603	-0.026618026196956635	0.068949826	No
row_83	TCP11	na	null	null	20751	-0.027957623824477196	0.0664628	No
row_84	CLPB	na	null	null	20803	-0.028358105570077896	0.067288354	No
row_85	PGK2	na	null	null	21189	-0.03157452866435051	0.05700603	No
row_86	ADCYAP1	na	null	null	21933	-0.03810197487473488	0.03509636	No
row_87	TNP1	na	null	null	22582	-0.04425414279103279	0.016985603	No
row_88	TLE4	na	null	null	22590	-0.04436248168349266	0.020761037	No
row_89	CHRM4	na	null	null	22745	-0.04601183906197548	0.019668827	No
row_90	CHFR	na	null	null	22930	-0.047591760754585266	0.017695727	No
row_91	HSPA4L	na	null	null	23001	-0.04836443439126015	0.019683199	No
row_92	CRISP2	na	null	null	23169	-0.049934931099414825	0.018502317	No
row_93	SNAP91	na	null	null	23201	-0.050322361290454865	0.021997971	No
row_94	DPEP3	na	null	null	23564	-0.05424409359693527	0.01455196	No
row_95	IL13RA2	na	null	null	23668	-0.05542821064591408	0.016052386	No
row_96	TNNI3	na	null	null	23800	-0.05684315785765648	0.016725251	No
row_97	PEBP1	na	null	null	24088	-0.060032136738300323	0.012362637	No
row_98	SLC12A2	na	null	null	24288	-0.06221098452806473	0.011200493	No
row_99	MAP7	na	null	null	24619	-0.0662672370672226	0.005934561	No
row_100	ACE	na	null	null	25057	-0.07186073064804077	-0.0024769718	No
row_101	PACRG	na	null	null	25078	-0.0721309706568718	0.0033675449	No
row_102	GSG1	na	null	null	25475	-0.07725255936384201	-0.0031568152	No
row_103	HSPA2	na	null	null	25500	-0.0775827020406723	0.0030445114	No
row_104	CFTR	na	null	null	26087	-0.08628236502408981	-0.009147167	No
row_105	NPY5R	na	null	null	26393	-0.09136739373207092	-0.011288588	No
row_106	PCSK1N	na	null	null	27061	-0.10417041182518005	-0.024625998	No
row_107	SHE	na	null	null	27087	-0.10482157766819	-0.015993971	No
row_108	CAMK4	na	null	null	27728	-0.12100549787282944	-0.026886515	No
row_109	POMC	na	null	null	28362	-0.1421443074941635	-0.03562732	No
row_110	IDE	na	null	null	28467	-0.1476689726114273	-0.025814213	No
row_111	ART3	na	null	null	28652	-0.1579253375530243	-0.017803295	No
row_112	GPR182	na	null	null	29276	-0.23463794589042664	-0.017833123	No
row_113	JAM3	na	null	null	29321	-0.24874432384967804	0.0031739434	No
