# Supplementary material for: CELSR3 mRNA expression is increased in hepatocellular carcinoma and indicates poor prognosis
Source: PeerJ. 2019 Oct 7;7:e7816. doi: 10.7717/peerj.7816 (PMC6786253; doi:10.7717/peerj.7816)
Supplement: Supplemental Information 1 — The data, heat map, Enrich the original picture and ES distribution plot of differentially enriched pathways. [file peerj-07-7816-s001.zip › TCGA/h.all.v6.2.symbols.gmt/gsea_report_for_high.xls]

NAME	GS<br> follow link to MSigDB	GS DETAILS	SIZE	ES	NES	NOM p-val	FDR q-val	FWER p-val	RANK AT MAX	LEADING EDGE
HALLMARK_E2F_TARGETS	HALLMARK_E2F_TARGETS	Details ...	199	0.7714505	2.2280192	0.0	2.926829E-4	0.001	2978	tags=64%, list=10%, signal=71%
HALLMARK_G2M_CHECKPOINT	HALLMARK_G2M_CHECKPOINT	Details ...	197	0.7199379	2.2020993	0.0	3.042362E-4	0.002	3866	tags=60%, list=13%, signal=69%
HALLMARK_SPERMATOGENESIS	HALLMARK_SPERMATOGENESIS	Details ...	114	0.44151744	1.7419066	0.002016129	0.07065502	0.247	3997	tags=28%, list=14%, signal=32%
HALLMARK_MITOTIC_SPINDLE	HALLMARK_MITOTIC_SPINDLE	Details ...	198	0.45198807	1.6051465	0.05668016	0.11986285	0.429	2671	tags=25%, list=9%, signal=28%
HALLMARK_DNA_REPAIR	HALLMARK_DNA_REPAIR	Details ...	142	0.4229747	1.5882105	0.05742574	0.105036795	0.457	6888	tags=36%, list=23%, signal=47%
HALLMARK_MYC_TARGETS_V1	HALLMARK_MYC_TARGETS_V1	Details ...	199	0.417254	1.285007	0.22997947	0.32819393	0.826	7329	tags=38%, list=25%, signal=51%
HALLMARK_MYC_TARGETS_V2	HALLMARK_MYC_TARGETS_V2	Details ...	58	0.41479555	1.1726047	0.30515465	0.41605866	0.907	6087	tags=33%, list=21%, signal=41%
HALLMARK_UNFOLDED_PROTEIN_RESPONSE	HALLMARK_UNFOLDED_PROTEIN_RESPONSE	Details ...	109	0.28118974	1.0456027	0.40412372	0.54344124	0.96	3829	tags=16%, list=13%, signal=18%
HALLMARK_PI3K_AKT_MTOR_SIGNALING	HALLMARK_PI3K_AKT_MTOR_SIGNALING	Details ...	103	0.23794076	0.94926727	0.5263158	0.62557864	0.978	4636	tags=18%, list=16%, signal=22%
HALLMARK_CHOLESTEROL_HOMEOSTASIS	HALLMARK_CHOLESTEROL_HOMEOSTASIS	Details ...	73	0.24164458	0.86281633	0.5931864	0.6987362	0.997	6532	tags=26%, list=22%, signal=33%
HALLMARK_MTORC1_SIGNALING	HALLMARK_MTORC1_SIGNALING	Details ...	197	0.21359368	0.8048829	0.66138613	0.72251856	0.998	3945	tags=12%, list=13%, signal=14%
HALLMARK_PANCREAS_BETA_CELLS	HALLMARK_PANCREAS_BETA_CELLS	Details ...	39	0.2128822	0.6760027	0.92720306	0.83346814	0.998	9062	tags=41%, list=31%, signal=59%
