# Supplementary material for: CELSR3 mRNA expression is increased in hepatocellular carcinoma and indicates poor prognosis
Source: PeerJ. 2019 Oct 7;7:e7816. doi: 10.7717/peerj.7816 (PMC6786253; doi:10.7717/peerj.7816)
Supplement: Supplemental Information 2 — The data, heat map, Enrich the original picture and ES distribution plot of differentially enriched pathways. [file peerj-07-7816-s002.zip]

Archive with 51 entries (47 files):
- GEO/
- GEO/c2.cp.biocarta.v6.2.symbols.gmt/
- GEO/c2.cp.biocarta.v6.2.symbols.gmt/BIOCARTA_ATRBRCA_PATHWAY.xls
- GEO/c2.cp.biocarta.v6.2.symbols.gmt/BIOCARTA_ATRBRCA_PATHWAY_165.png
- GEO/c2.cp.biocarta.v6.2.symbols.gmt/BIOCARTA_G1_PATHWAY.xls
- GEO/c2.cp.biocarta.v6.2.symbols.gmt/BIOCARTA_G1_PATHWAY_168.png
- GEO/c2.cp.biocarta.v6.2.symbols.gmt/BIOCARTA_MPR_PATHWAY.xls
- GEO/c2.cp.biocarta.v6.2.symbols.gmt/BIOCARTA_MPR_PATHWAY_156.png
- GEO/c2.cp.biocarta.v6.2.symbols.gmt/enplot_BIOCARTA_ATRBRCA_PATHWAY_164.png
- GEO/c2.cp.biocarta.v6.2.symbols.gmt/enplot_BIOCARTA_G1_PATHWAY_167.png
- GEO/c2.cp.biocarta.v6.2.symbols.gmt/enplot_BIOCARTA_MPR_PATHWAY_155.png
- GEO/c2.cp.biocarta.v6.2.symbols.gmt/gsea_report_for_h.xls
- GEO/c2.cp.biocarta.v6.2.symbols.gmt/gset_rnd_es_dist_157.png
- GEO/c2.cp.biocarta.v6.2.symbols.gmt/gset_rnd_es_dist_166.png
- GEO/c2.cp.biocarta.v6.2.symbols.gmt/gset_rnd_es_dist_169.png
- GEO/c5.all.v6.2.symbols.gmt/
- GEO/c5.all.v6.2.symbols.gmt/GO_DNA_REPAIR_COMPLEX.xls
- GEO/c5.all.v6.2.symbols.gmt/GO_DNA_REPAIR_COMPLEX_169.png
- GEO/c5.all.v6.2.symbols.gmt/GO_ENDONUCLEASE_ACTIVITY.xls
- GEO/c5.all.v6.2.symbols.gmt/GO_ENDONUCLEASE_ACTIVITY_703.png
- GEO/c5.all.v6.2.symbols.gmt/GO_SOMATIC_CELL_DNA_RECOMBINATION.xls
- GEO/c5.all.v6.2.symbols.gmt/GO_SOMATIC_CELL_DNA_RECOMBINATION_829.png
- GEO/c5.all.v6.2.symbols.gmt/GO_SOMATIC_DIVERSIFICATION_OF_IMMUNE_RECEPTORS.xls
- GEO/c5.all.v6.2.symbols.gmt/GO_SOMATIC_DIVERSIFICATION_OF_IMMUNE_RECEPTORS_304.png
- GEO/c5.all.v6.2.symbols.gmt/enplot_GO_DNA_REPAIR_COMPLEX_168.png
- GEO/c5.all.v6.2.symbols.gmt/enplot_GO_ENDONUCLEASE_ACTIVITY_702.png
- GEO/c5.all.v6.2.symbols.gmt/enplot_GO_SOMATIC_CELL_DNA_RECOMBINATION_828.png
- GEO/c5.all.v6.2.symbols.gmt/enplot_GO_SOMATIC_DIVERSIFICATION_OF_IMMUNE_RECEPTORS_303.png
- GEO/c5.all.v6.2.symbols.gmt/gsea_report_for_h.xls
- GEO/c5.all.v6.2.symbols.gmt/gset_rnd_es_dist_170.png
- GEO/c5.all.v6.2.symbols.gmt/gset_rnd_es_dist_305.png
- GEO/c5.all.v6.2.symbols.gmt/gset_rnd_es_dist_704.png
- GEO/c5.all.v6.2.symbols.gmt/gset_rnd_es_dist_830.png
- GEO/h.all.v6.2.symbols.gmt/
- GEO/h.all.v6.2.symbols.gmt/HALLMARK_DNA_REPAIR.xls
- GEO/h.all.v6.2.symbols.gmt/HALLMARK_DNA_REPAIR_4.png
- GEO/h.all.v6.2.symbols.gmt/HALLMARK_E2F_TARGETS.xls
- GEO/h.all.v6.2.symbols.gmt/HALLMARK_E2F_TARGETS_16.png
- GEO/h.all.v6.2.symbols.gmt/HALLMARK_G2M_CHECKPOINT.xls
- GEO/h.all.v6.2.symbols.gmt/HALLMARK_G2M_CHECKPOINT_10.png
- GEO/h.all.v6.2.symbols.gmt/HALLMARK_SPERMATOGENESIS.xls
- GEO/h.all.v6.2.symbols.gmt/HALLMARK_SPERMATOGENESIS_13.png
- GEO/h.all.v6.2.symbols.gmt/enplot_HALLMARK_DNA_REPAIR_3.png
- GEO/h.all.v6.2.symbols.gmt/enplot_HALLMARK_E2F_TARGETS_15.png
- GEO/h.all.v6.2.symbols.gmt/enplot_HALLMARK_G2M_CHECKPOINT_9.png
- GEO/h.all.v6.2.symbols.gmt/enplot_HALLMARK_SPERMATOGENESIS_12.png
- GEO/h.all.v6.2.symbols.gmt/gsea_report_for_h.xls
- GEO/h.all.v6.2.symbols.gmt/gset_rnd_es_dist_11.png
- GEO/h.all.v6.2.symbols.gmt/gset_rnd_es_dist_14.png
- GEO/h.all.v6.2.symbols.gmt/gset_rnd_es_dist_17.png
- GEO/h.all.v6.2.symbols.gmt/gset_rnd_es_dist_5.png
