# Supplementary material for: CELSR3 mRNA expression is increased in hepatocellular carcinoma and indicates poor prognosis
Source: PeerJ. 2019 Oct 7;7:e7816. doi: 10.7717/peerj.7816 (PMC6786253; doi:10.7717/peerj.7816)
Supplement: Supplemental Information 2 — The data, heat map, Enrich the original picture and ES distribution plot of differentially enriched pathways. [file peerj-07-7816-s002.zip › GEO/c2.cp.biocarta.v6.2.symbols.gmt/BIOCARTA_ATRBRCA_PATHWAY.xls]

NAME	PROBE	DESCRIPTION<br>(from dataset)	GENE SYMBOL	GENE_TITLE	RANK IN GENE LIST	RANK METRIC SCORE	RUNNING ES	CORE ENRICHMENT
row_0	BRCA2	na	null	null	75	0.21186980605125427	0.1611175	Yes
row_1	BRCA1	na	null	null	146	0.166256844997406	0.28665736	Yes
row_2	FANCG	na	null	null	198	0.14442497491836548	0.3964961	Yes
row_3	CHEK1	na	null	null	245	0.13247524201869965	0.4973091	Yes
row_4	RAD51	na	null	null	514	0.09458202123641968	0.550488	Yes
row_5	FANCE	na	null	null	534	0.09294726699590683	0.6222815	Yes
row_6	CHEK2	na	null	null	882	0.07185915857553482	0.65122277	Yes
row_7	RAD9A	na	null	null	1059	0.06472532451152802	0.6882062	Yes
row_8	FANCF	na	null	null	1648	0.0500081405043602	0.68064785	Yes
row_9	MRE11A	na	null	null	1975	0.04332737624645233	0.6887632	Yes
row_10	RAD17	na	null	null	2693	0.032256416976451874	0.6568914	No
row_11	TP53	na	null	null	2702	0.03217198699712753	0.68162763	No
row_12	FANCC	na	null	null	4191	0.01705293171107769	0.5761333	No
row_13	RAD50	na	null	null	4792	0.011763296090066433	0.53745	No
row_14	RAD1	na	null	null	4850	0.011270114220678806	0.541783	No
row_15	ATR	na	null	null	5249	0.008222498930990696	0.5164539	No
row_16	HUS1	na	null	null	9172	-0.022183941677212715	0.22044235	No
row_17	ATM	na	null	null	9633	-0.02768709510564804	0.20551002	No
row_18	NBN	na	null	null	9996	-0.03274151682853699	0.2023981	No
