# Supplementary material for: CELSR3 mRNA expression is increased in hepatocellular carcinoma and indicates poor prognosis
Source: PeerJ. 2019 Oct 7;7:e7816. doi: 10.7717/peerj.7816 (PMC6786253; doi:10.7717/peerj.7816)
Supplement: Supplemental Information 2 — The data, heat map, Enrich the original picture and ES distribution plot of differentially enriched pathways. [file peerj-07-7816-s002.zip › GEO/c2.cp.biocarta.v6.2.symbols.gmt/BIOCARTA_G1_PATHWAY.xls]

NAME	PROBE	DESCRIPTION<br>(from dataset)	GENE SYMBOL	GENE_TITLE	RANK IN GENE LIST	RANK METRIC SCORE	RUNNING ES	CORE ENRICHMENT
row_0	CDK1	na	null	null	45	0.248634472489357	0.15387554	Yes
row_1	CDK6	na	null	null	200	0.14355850219726562	0.23248082	Yes
row_2	CDC25A	na	null	null	253	0.13065998256206512	0.31107602	Yes
row_3	SKP2	na	null	null	262	0.12884098291397095	0.39203888	Yes
row_4	CDKN2A	na	null	null	630	0.08662525564432144	0.41754624	Yes
row_5	DHFR	na	null	null	692	0.08222224563360214	0.46474296	Yes
row_6	TFDP1	na	null	null	1038	0.06532381474971771	0.4785187	Yes
row_7	E2F1	na	null	null	1062	0.06463673710823059	0.51761717	Yes
row_8	CDK2	na	null	null	1090	0.06400950998067856	0.55599844	Yes
row_9	CDK4	na	null	null	1218	0.05995580554008484	0.5838129	Yes
row_10	CCNE1	na	null	null	2125	0.04088835418224335	0.5372358	No
row_11	SMAD4	na	null	null	2128	0.04084370657801628	0.5629446	No
row_12	TP53	na	null	null	2702	0.03217198699712753	0.5374847	No
row_13	HDAC1	na	null	null	3488	0.023726217448711395	0.48971698	No
row_14	SMAD3	na	null	null	4077	0.018041638657450676	0.4541076	No
row_15	CDKN1B	na	null	null	4811	0.011608254164457321	0.4028245	No
row_16	ATR	na	null	null	5249	0.008222498930990696	0.3730751	No
row_17	ABL1	na	null	null	5307	0.007792004384100437	0.3734506	No
row_18	GSK3B	na	null	null	5473	0.006514776963740587	0.3643779	No
row_19	TGFB1	na	null	null	5901	0.003407829673960805	0.33237898	No
row_20	CDKN2B	na	null	null	7004	-0.004404974635690451	0.24701598	No
row_21	CCNA1	na	null	null	7207	-0.006038129795342684	0.23468159	No
row_22	ATM	na	null	null	9633	-0.02768709510564804	0.05823301	No
row_23	RB1	na	null	null	10229	-0.0365891233086586	0.033810925	No
row_24	CDKN1A	na	null	null	10843	-0.04992295056581497	0.016394071	No
row_25	CCND1	na	null	null	10944	-0.052667856216430664	0.04175245	No
row_26	TGFB2	na	null	null	10960	-0.053075436502695084	0.074168436	No
row_27	TGFB3	na	null	null	11631	-0.08080960065126419	0.07175433	No
