# Supplementary material for: CELSR3 mRNA expression is increased in hepatocellular carcinoma and indicates poor prognosis
Source: PeerJ. 2019 Oct 7;7:e7816. doi: 10.7717/peerj.7816 (PMC6786253; doi:10.7717/peerj.7816)
Supplement: Supplemental Information 2 — The data, heat map, Enrich the original picture and ES distribution plot of differentially enriched pathways. [file peerj-07-7816-s002.zip › GEO/c2.cp.biocarta.v6.2.symbols.gmt/BIOCARTA_MPR_PATHWAY.xls]

NAME	PROBE	DESCRIPTION<br>(from dataset)	GENE SYMBOL	GENE_TITLE	RANK IN GENE LIST	RANK METRIC SCORE	RUNNING ES	CORE ENRICHMENT
row_0	CCNB1	na	null	null	34	0.26288560032844543	0.16883954	Yes
row_1	CDK1	na	null	null	45	0.248634472489357	0.33029938	Yes
row_2	GNGT1	na	null	null	125	0.17499248683452606	0.4381783	Yes
row_3	CDC25C	na	null	null	255	0.13041935861110687	0.5129673	Yes
row_4	GNAI1	na	null	null	479	0.09766467660665512	0.55885804	Yes
row_5	PAQR5	na	null	null	1024	0.06608404964208603	0.5584509	Yes
row_6	RPS6KA1	na	null	null	1030	0.06576000154018402	0.60096604	Yes
row_7	PRKAR2A	na	null	null	1303	0.05770900100469589	0.6168603	Yes
row_8	PRKAR1A	na	null	null	3252	0.026120778173208237	0.4780169	No
row_9	PGR	na	null	null	3569	0.022960001602768898	0.46771264	No
row_10	MAPK3	na	null	null	4434	0.014714071527123451	0.408173	No
row_11	GNB1	na	null	null	5069	0.009636378847062588	0.36372548	No
row_12	ARPC1A	na	null	null	5158	0.008852321654558182	0.36246032	No
row_13	PRKACG	na	null	null	5278	0.00797881931066513	0.35814428	No
row_14	PIN1	na	null	null	5326	0.007656463887542486	0.3593797	No
row_15	ADCY1	na	null	null	5427	0.006863635033369064	0.3558564	No
row_16	HRAS	na	null	null	5579	0.005827455781400204	0.34757555	No
row_17	PRKAR1B	na	null	null	6190	0.0012568864040076733	0.2995802	No
row_18	SRC	na	null	null	6594	-0.0015860623680055141	0.26836494	No
row_19	ARPC4	na	null	null	7285	-0.006583222188055515	0.21744351	No
row_20	MAPK1	na	null	null	7746	-0.009859910234808922	0.18706636	No
row_21	ACTA1	na	null	null	7914	-0.011296593584120274	0.18107429	No
row_22	GNAS	na	null	null	8014	-0.012088721618056297	0.18104091	No
row_23	MYT1	na	null	null	8103	-0.012679512612521648	0.18227337	No
row_24	CAP1	na	null	null	8433	-0.015384010970592499	0.16598463	No
row_25	ACTR2	na	null	null	8762	-0.018427975475788116	0.15176241	No
row_26	ARPC3	na	null	null	9001	-0.020571798086166382	0.14614157	No
row_27	ARPC5	na	null	null	9392	-0.02458839677274227	0.1309781	No
row_28	ACTR3	na	null	null	9540	-0.026286767795681953	0.13636921	No
row_29	PRKAR2B	na	null	null	9630	-0.027656933292746544	0.14729598	No
row_30	PRKACB	na	null	null	10181	-0.035757262259721756	0.12661725	No
row_31	ARPC2	na	null	null	10235	-0.03664684668183327	0.1462918	No
row_32	ARPC1B	na	null	null	11075	-0.056890081614255905	0.11627707	No
