# Supplementary material for: CELSR3 mRNA expression is increased in hepatocellular carcinoma and indicates poor prognosis
Source: PeerJ. 2019 Oct 7;7:e7816. doi: 10.7717/peerj.7816 (PMC6786253; doi:10.7717/peerj.7816)
Supplement: Supplemental Information 2 — The data, heat map, Enrich the original picture and ES distribution plot of differentially enriched pathways. [file peerj-07-7816-s002.zip › GEO/c2.cp.biocarta.v6.2.symbols.gmt/gsea_report_for_h.xls]

NAME	GS<br> follow link to MSigDB	GS DETAILS	SIZE	ES	NES	NOM p-val	FDR q-val	FWER p-val	RANK AT MAX	LEADING EDGE
BIOCARTA_MPR_PATHWAY	BIOCARTA_MPR_PATHWAY	Details ...	33	0.6168603	1.7215313	0.005964215	0.1586769	0.251	1303	tags=24%, list=10%, signal=27%
BIOCARTA_G2_PATHWAY	BIOCARTA_G2_PATHWAY	Details ...	24	0.7056001	1.5990248	0.011741683	0.26974815	0.541	1030	tags=42%, list=8%, signal=45%
BIOCARTA_MCM_PATHWAY	BIOCARTA_MCM_PATHWAY	Details ...	18	0.8203294	1.5606524	0.015151516	0.25386062	0.624	1423	tags=72%, list=11%, signal=81%
BIOCARTA_ATRBRCA_PATHWAY	BIOCARTA_ATRBRCA_PATHWAY	Details ...	19	0.6887632	1.547379	0.023076924	0.21292673	0.655	1975	tags=53%, list=16%, signal=62%
BIOCARTA_G1_PATHWAY	BIOCARTA_G1_PATHWAY	Details ...	28	0.5838129	1.5202029	0.020833334	0.21122377	0.698	1218	tags=36%, list=10%, signal=39%
BIOCARTA_CELLCYCLE_PATHWAY	BIOCARTA_CELLCYCLE_PATHWAY	Details ...	23	0.63135797	1.492201	0.050485436	0.21938974	0.748	1218	tags=43%, list=10%, signal=48%
BIOCARTA_CK1_PATHWAY	BIOCARTA_CK1_PATHWAY	Details ...	16	0.5175584	1.4096287	0.076767676	0.3342075	0.866	1751	tags=31%, list=14%, signal=36%
BIOCARTA_CHREBP2_PATHWAY	BIOCARTA_CHREBP2_PATHWAY	Details ...	38	0.42771998	1.4075888	0.05952381	0.29609957	0.867	1303	tags=26%, list=10%, signal=29%
BIOCARTA_AKAPCENTROSOME_PATHWAY	BIOCARTA_AKAPCENTROSOME_PATHWAY	Details ...	15	0.5728749	1.3540114	0.08906882	0.35892498	0.914	1733	tags=33%, list=14%, signal=39%
BIOCARTA_BARRESTIN_SRC_PATHWAY	BIOCARTA_BARRESTIN_SRC_PATHWAY	Details ...	15	0.50148785	1.2304769	0.18849206	0.5875584	0.968	656	tags=20%, list=5%, signal=21%
BIOCARTA_CARM_ER_PATHWAY	BIOCARTA_CARM_ER_PATHWAY	Details ...	31	0.36296982	1.2279682	0.19094488	0.5388441	0.969	2570	tags=39%, list=21%, signal=49%
BIOCARTA_RARRXR_PATHWAY	BIOCARTA_RARRXR_PATHWAY	Details ...	15	0.41164467	1.2198896	0.24612403	0.51079494	0.971	2393	tags=33%, list=19%, signal=41%
BIOCARTA_TNFR1_PATHWAY	BIOCARTA_TNFR1_PATHWAY	Details ...	29	0.40128866	1.2145965	0.2281746	0.48249796	0.972	1566	tags=24%, list=12%, signal=28%
BIOCARTA_ATM_PATHWAY	BIOCARTA_ATM_PATHWAY	Details ...	20	0.4390494	1.1699262	0.26877472	0.53676945	0.981	882	tags=30%, list=7%, signal=32%
BIOCARTA_FAS_PATHWAY	BIOCARTA_FAS_PATHWAY	Details ...	30	0.37842906	1.0613246	0.38671875	0.7401145	0.996	1566	tags=23%, list=12%, signal=27%
BIOCARTA_MAL_PATHWAY	BIOCARTA_MAL_PATHWAY	Details ...	19	0.29707852	1.0274402	0.41463414	0.7723236	0.999	3510	tags=32%, list=28%, signal=44%
BIOCARTA_GCR_PATHWAY	BIOCARTA_GCR_PATHWAY	Details ...	17	0.3961064	0.9910024	0.47348484	0.8127755	0.999	125	tags=12%, list=1%, signal=12%
BIOCARTA_P53_PATHWAY	BIOCARTA_P53_PATHWAY	Details ...	16	0.38080782	0.98871595	0.4861111	0.7724863	0.999	2125	tags=44%, list=17%, signal=53%
BIOCARTA_BIOPEPTIDES_PATHWAY	BIOCARTA_BIOPEPTIDES_PATHWAY	Details ...	39	0.28854033	0.9885933	0.46185568	0.7321208	0.999	1768	tags=21%, list=14%, signal=24%
BIOCARTA_STATHMIN_PATHWAY	BIOCARTA_STATHMIN_PATHWAY	Details ...	18	0.46793061	0.9880019	0.5084746	0.69663316	0.999	45	tags=11%, list=0%, signal=11%
BIOCARTA_CCR3_PATHWAY	BIOCARTA_CCR3_PATHWAY	Details ...	23	0.3403893	0.97472256	0.48817205	0.68937045	0.999	1331	tags=17%, list=11%, signal=19%
BIOCARTA_MYOSIN_PATHWAY	BIOCARTA_MYOSIN_PATHWAY	Details ...	29	0.32155836	0.9626659	0.51890755	0.680608	0.999	916	tags=14%, list=7%, signal=15%
BIOCARTA_RACCYCD_PATHWAY	BIOCARTA_RACCYCD_PATHWAY	Details ...	26	0.30422288	0.9499433	0.52952754	0.6744916	0.999	1218	tags=19%, list=10%, signal=21%
BIOCARTA_ACH_PATHWAY	BIOCARTA_ACH_PATHWAY	Details ...	16	0.31317893	0.92592734	0.56504065	0.6901498	0.999	554	tags=13%, list=4%, signal=13%
BIOCARTA_MTOR_PATHWAY	BIOCARTA_MTOR_PATHWAY	Details ...	20	0.2796383	0.8894344	0.5534709	0.7274746	1.0	3310	tags=35%, list=26%, signal=47%
BIOCARTA_CREB_PATHWAY	BIOCARTA_CREB_PATHWAY	Details ...	26	0.27169108	0.8162607	0.71428573	0.8300897	1.0	2045	tags=23%, list=16%, signal=28%
BIOCARTA_WNT_PATHWAY	BIOCARTA_WNT_PATHWAY	Details ...	26	0.28374785	0.8061573	0.71028036	0.81713516	1.0	2128	tags=27%, list=17%, signal=32%
BIOCARTA_IGF1R_PATHWAY	BIOCARTA_IGF1R_PATHWAY	Details ...	23	0.26645964	0.7873397	0.7660456	0.8195452	1.0	1768	tags=22%, list=14%, signal=25%
BIOCARTA_PTEN_PATHWAY	BIOCARTA_PTEN_PATHWAY	Details ...	17	0.2470228	0.7638314	0.7758285	0.8278743	1.0	1768	tags=18%, list=14%, signal=21%
BIOCARTA_PITX2_PATHWAY	BIOCARTA_PITX2_PATHWAY	Details ...	15	0.28040347	0.74428463	0.77254903	0.82901627	1.0	1415	tags=20%, list=11%, signal=23%
BIOCARTA_PYK2_PATHWAY	BIOCARTA_PYK2_PATHWAY	Details ...	24	0.2147725	0.7122782	0.81781375	0.84670836	1.0	3269	tags=29%, list=26%, signal=39%
BIOCARTA_ACTINY_PATHWAY	BIOCARTA_ACTINY_PATHWAY	Details ...	20	0.2702395	0.6915962	0.832	0.8465022	1.0	155	tags=5%, list=1%, signal=5%
