# Supplementary material for: CELSR3 mRNA expression is increased in hepatocellular carcinoma and indicates poor prognosis
Source: PeerJ. 2019 Oct 7;7:e7816. doi: 10.7717/peerj.7816 (PMC6786253; doi:10.7717/peerj.7816)
Supplement: Supplemental Information 2 — The data, heat map, Enrich the original picture and ES distribution plot of differentially enriched pathways. [file peerj-07-7816-s002.zip › GEO/c5.all.v6.2.symbols.gmt/GO_DNA_REPAIR_COMPLEX.xls]

NAME	PROBE	DESCRIPTION<br>(from dataset)	GENE SYMBOL	GENE_TITLE	RANK IN GENE LIST	RANK METRIC SCORE	RUNNING ES	CORE ENRICHMENT
row_0	POLE2	na	null	null	56	0.2341412454843521	0.18210723	Yes
row_1	POLD1	na	null	null	234	0.13529101014137268	0.27575883	Yes
row_2	DCLRE1C	na	null	null	576	0.09037162363529205	0.3204919	Yes
row_3	POLE	na	null	null	608	0.08842573314905167	0.38847828	Yes
row_4	KDM1A	na	null	null	688	0.08238834142684937	0.4478128	Yes
row_5	MSH2	na	null	null	741	0.07864239066839218	0.5063225	Yes
row_6	XPC	na	null	null	794	0.0754145011305809	0.5622599	Yes
row_7	MSH6	na	null	null	1233	0.05967143550515175	0.5747667	Yes
row_8	PMS1	na	null	null	1319	0.05722905695438385	0.61357164	Yes
row_9	ERCC1	na	null	null	2077	0.04151688888669014	0.58608687	No
row_10	ERCC8	na	null	null	2368	0.03706932067871094	0.59242386	No
row_11	MLH3	na	null	null	2775	0.03141429275274277	0.5849728	No
row_12	MLH1	na	null	null	3215	0.02651328779757023	0.5709757	No
row_13	PMS2P3	na	null	null	3228	0.02634238265454769	0.5910079	No
row_14	XRCC6	na	null	null	3974	0.019017228856682777	0.54655325	No
row_15	POLE3	na	null	null	4295	0.01602344773709774	0.5337183	No
row_16	MSH3	na	null	null	4952	0.010553259402513504	0.48963982	No
row_17	PMS2P1	na	null	null	5066	0.009651120752096176	0.4882894	No
row_18	ERCC4	na	null	null	5238	0.00829165056347847	0.48121482	No
row_19	RAD23B	na	null	null	5346	0.007510158233344555	0.47863832	No
row_20	XRCC5	na	null	null	5934	0.0031732700299471617	0.4341996	No
row_21	PRKDC	na	null	null	6704	-0.0023583006113767624	0.3745491	No
row_22	RCOR1	na	null	null	6790	-0.0029840278439223766	0.37012598	No
row_23	WRN	na	null	null	7193	-0.0059365457855165005	0.3426917	No
row_24	XPA	na	null	null	7366	-0.007188781630247831	0.33465827	No
row_25	MSH4	na	null	null	7463	-0.007958981208503246	0.33331957	No
row_26	CETN2	na	null	null	7486	-0.008156603202223778	0.3380593	No
row_27	LIG4	na	null	null	7572	-0.008745850995182991	0.3382278	No
row_28	PHF21A	na	null	null	7756	-0.009909650310873985	0.3314825	No
row_29	ATM	na	null	null	9633	-0.02768709510564804	0.20344242	No
row_30	XRCC4	na	null	null	10150	-0.035279836505651474	0.19027044	No
