# Supplementary material for: CELSR3 mRNA expression is increased in hepatocellular carcinoma and indicates poor prognosis
Source: PeerJ. 2019 Oct 7;7:e7816. doi: 10.7717/peerj.7816 (PMC6786253; doi:10.7717/peerj.7816)
Supplement: Supplemental Information 2 — The data, heat map, Enrich the original picture and ES distribution plot of differentially enriched pathways. [file peerj-07-7816-s002.zip › GEO/c5.all.v6.2.symbols.gmt/GO_ENDONUCLEASE_ACTIVITY.xls]

NAME	PROBE	DESCRIPTION<br>(from dataset)	GENE SYMBOL	GENE_TITLE	RANK IN GENE LIST	RANK METRIC SCORE	RUNNING ES	CORE ENRICHMENT
row_0	NEIL3	na	null	null	44	0.24863788485527039	0.06105647	Yes
row_1	EXO1	na	null	null	111	0.1853763312101364	0.10391063	Yes
row_2	RNASEH2A	na	null	null	156	0.16314995288848877	0.14275865	Yes
row_3	DNA2	na	null	null	181	0.1496405452489853	0.17970432	Yes
row_4	FEN1	na	null	null	228	0.13568326830863953	0.21125619	Yes
row_5	RAD51C	na	null	null	323	0.1168363094329834	0.23405464	Yes
row_6	RPP40	na	null	null	352	0.11270342022180557	0.2610832	Yes
row_7	RAD51	na	null	null	514	0.09458202123641968	0.27271616	Yes
row_8	DCLRE1C	na	null	null	576	0.09037162363529205	0.29129136	Yes
row_9	TSEN2	na	null	null	722	0.08003481477499008	0.30043098	Yes
row_10	RBBP8	na	null	null	875	0.07220696657896042	0.30697453	Yes
row_11	TSEN34	na	null	null	1412	0.05495718866586685	0.2781786	Yes
row_12	SETMAR	na	null	null	1459	0.05396914482116699	0.2885024	Yes
row_13	POP1	na	null	null	1513	0.05270393192768097	0.29793498	Yes
row_14	OGG1	na	null	null	1582	0.051303595304489136	0.30579838	Yes
row_15	POP5	na	null	null	1613	0.050737231969833374	0.31656834	Yes
row_16	EDC3	na	null	null	1645	0.050058938562870026	0.3270817	Yes
row_17	RAD51D	na	null	null	1777	0.04716568440198898	0.32880747	Yes
row_18	APEX1	na	null	null	1806	0.0464726984500885	0.3386303	Yes
row_19	PNKP	na	null	null	1821	0.04622236639261246	0.3495131	Yes
row_20	EXOG	na	null	null	1873	0.04493946582078934	0.35708934	Yes
row_21	HMGA1	na	null	null	1876	0.04487650468945503	0.36858684	Yes
row_22	SMUG1	na	null	null	1954	0.043681398034095764	0.37374687	Yes
row_23	MRE11A	na	null	null	1975	0.04332737624645233	0.38339546	Yes
row_24	DIS3	na	null	null	2044	0.042055893689394	0.38885647	Yes
row_25	ERCC1	na	null	null	2077	0.04151688888669014	0.39707038	Yes
row_26	RNASEH1	na	null	null	2159	0.04027389734983444	0.40102378	Yes
row_27	XRCC3	na	null	null	2331	0.03761012852191925	0.39705274	Yes
row_28	TSN	na	null	null	2384	0.03681386262178421	0.4024377	Yes
row_29	FAN1	na	null	null	2408	0.03656719624996185	0.41008902	Yes
row_30	RNASEL	na	null	null	2490	0.03507120534777641	0.41269082	Yes
row_31	ENDOG	na	null	null	2494	0.0349961556494236	0.42154118	Yes
row_32	RCL1	na	null	null	2585	0.033861588686704636	0.4231055	Yes
row_33	RPP30	na	null	null	2631	0.03328588232398033	0.42813647	Yes
row_34	TATDN2	na	null	null	2760	0.031579453498125076	0.42605427	Yes
row_35	HMGA2	na	null	null	2883	0.030125679448246956	0.42407653	Yes
row_36	RAD51B	na	null	null	3077	0.02792142517864704	0.4158206	Yes
row_37	DNASE1L2	na	null	null	3105	0.027655508369207382	0.42083535	Yes
row_38	DROSHA	na	null	null	3207	0.026568956673145294	0.4196212	Yes
row_39	NTHL1	na	null	null	3227	0.026345694437623024	0.42493856	Yes
row_40	RPP14	na	null	null	3260	0.026062235236167908	0.42913762	Yes
row_41	ALKBH1	na	null	null	3561	0.02302415296435356	0.41101092	No
row_42	KIAA0391	na	null	null	3725	0.021469958126544952	0.40348983	No
row_43	MUS81	na	null	null	3986	0.018849849700927734	0.3874931	No
row_44	PPP1R8	na	null	null	4016	0.018566137179732323	0.38998586	No
row_45	POP4	na	null	null	4162	0.017320137470960617	0.38283318	No
row_46	ENDOU	na	null	null	4173	0.017204221338033676	0.38649896	No
row_47	APEX2	na	null	null	4232	0.016708392649888992	0.38617867	No
row_48	DMC1	na	null	null	4287	0.016156397759914398	0.38603643	No
row_49	RNASET2	na	null	null	4455	0.014542833901941776	0.3763943	No
row_50	ANG	na	null	null	4569	0.013547956012189388	0.37083316	No
row_51	RPS3	na	null	null	4601	0.013248616829514503	0.3717838	No
row_52	DBR1	na	null	null	4754	0.012093991041183472	0.3627109	No
row_53	RAD50	na	null	null	4792	0.011763296090066433	0.3627935	No
row_54	RPP38	na	null	null	5055	0.009728084318339825	0.34426638	No
row_55	POLB	na	null	null	5138	0.009042450226843357	0.34002596	No
row_56	ELAC1	na	null	null	5192	0.008640354499220848	0.3380115	No
row_57	ERCC4	na	null	null	5238	0.00829165056347847	0.33654937	No
row_58	DNASE1	na	null	null	6015	0.002647512126713991	0.27487776	No
row_59	DNASE2	na	null	null	6091	0.0020150551572442055	0.26937425	No
row_60	ERCC5	na	null	null	6152	0.0015342149417847395	0.26495123	No
row_61	MRPL44	na	null	null	6830	-0.0032873263116925955	0.21140148	No
row_62	RNASE2	na	null	null	6951	-0.004081214778125286	0.20281851	No
row_63	XRCC2	na	null	null	7021	-0.004574178718030453	0.19846198	No
row_64	RNASEH2B	na	null	null	7483	-0.00813781563192606	0.1635301	No
row_65	SMG6	na	null	null	7630	-0.009061221964657307	0.1541515	No
row_66	DNASE2B	na	null	null	7814	-0.010370231233537197	0.14213964	No
row_67	RNASE4	na	null	null	7906	-0.011224682442843914	0.13774288	No
row_68	RAG1	na	null	null	8290	-0.014131128787994385	0.11063605	No
row_69	ERN2	na	null	null	8341	-0.014574258588254452	0.110404216	No
row_70	ELAC2	na	null	null	8495	-0.015999851748347282	0.10226565	No
row_71	G3BP1	na	null	null	8542	-0.016410604119300842	0.10283231	No
row_72	POP7	na	null	null	9136	-0.02185334637761116	0.06085599	No
row_73	RNASE3	na	null	null	9362	-0.02434508688747883	0.049099468	No
row_74	ERN1	na	null	null	9513	-0.025907456874847412	0.043775823	No
row_75	DICER1	na	null	null	9543	-0.026382287964224815	0.048299097	No
row_76	MBD4	na	null	null	10747	-0.04739387333393097	-0.036061797	No
row_77	PELO	na	null	null	11185	-0.06058952957391739	-0.05543889	No
row_78	RNASE1	na	null	null	11316	-0.06512051075696945	-0.048968386	No
row_79	DNASE1L1	na	null	null	11532	-0.07541018724441528	-0.046655376	No
row_80	HRSP12	na	null	null	11544	-0.07626043260097504	-0.027728047	No
row_81	RNASE6	na	null	null	11650	-0.0816553384065628	-0.014953046	No
row_82	RPP25	na	null	null	11840	-0.09593373537063599	-0.0052189766	No
row_83	ENDOD1	na	null	null	12021	-0.11250905692577362	0.009544348	No
row_84	DNASE1L3	na	null	null	12078	-0.11978257447481155	0.036161862	No
