# Supplementary material for: CELSR3 mRNA expression is increased in hepatocellular carcinoma and indicates poor prognosis
Source: PeerJ. 2019 Oct 7;7:e7816. doi: 10.7717/peerj.7816 (PMC6786253; doi:10.7717/peerj.7816)
Supplement: Supplemental Information 2 — The data, heat map, Enrich the original picture and ES distribution plot of differentially enriched pathways. [file peerj-07-7816-s002.zip › GEO/c5.all.v6.2.symbols.gmt/GO_SOMATIC_CELL_DNA_RECOMBINATION.xls]

NAME	PROBE	DESCRIPTION<br>(from dataset)	GENE SYMBOL	GENE_TITLE	RANK IN GENE LIST	RANK METRIC SCORE	RUNNING ES	CORE ENRICHMENT
row_0	EXO1	na	null	null	111	0.1853763312101364	0.12874082	Yes
row_1	LIG1	na	null	null	257	0.12991288304328918	0.2135859	Yes
row_2	DCLRE1C	na	null	null	576	0.09037162363529205	0.25523484	Yes
row_3	UNG	na	null	null	616	0.0875542163848877	0.31711397	Yes
row_4	MSH2	na	null	null	741	0.07864239066839218	0.36557648	Yes
row_5	HMGB2	na	null	null	823	0.07456109672784805	0.41444936	Yes
row_6	LIG3	na	null	null	1152	0.061786212027072906	0.43407673	Yes
row_7	MSH6	na	null	null	1233	0.05967143550515175	0.47197568	Yes
row_8	RNF8	na	null	null	1421	0.05478157475590706	0.4976838	Yes
row_9	VPRBP	na	null	null	1431	0.05468199774622917	0.5375591	Yes
row_10	ERCC1	na	null	null	2077	0.04151688888669014	0.5167767	No
row_11	TCF7	na	null	null	2261	0.03862979635596275	0.5308139	No
row_12	MLH1	na	null	null	3215	0.02651328779757023	0.47425097	No
row_13	HSPD1	na	null	null	3577	0.02290518581867218	0.46237323	No
row_14	TCF3	na	null	null	4779	0.011808119714260101	0.3750518	No
row_15	AICDA	na	null	null	4912	0.010860968381166458	0.372554	No
row_16	MSH3	na	null	null	4952	0.010553259402513504	0.3772684	No
row_17	POLB	na	null	null	5138	0.009042450226843357	0.36918023	No
row_18	BATF	na	null	null	6063	0.002219629241153598	0.29690215	No
row_19	HMGB1	na	null	null	6223	0.0010543931275606155	0.2849639	No
row_20	PRKDC	na	null	null	6704	-0.0023583006113767624	0.24831161	No
row_21	LIG4	na	null	null	7572	-0.008745850995182991	0.18543889	No
row_22	RAG1	na	null	null	8290	-0.014131128787994385	0.13856511	No
row_23	RAG2	na	null	null	8563	-0.016564685851335526	0.12910083	No
row_24	ATM	na	null	null	9633	-0.02768709510564804	0.0641286	No
row_25	LEF1	na	null	null	9879	-0.031024446710944176	0.06755927	No
row_26	NBN	na	null	null	9996	-0.03274151682853699	0.0825855	No
row_27	SWAP70	na	null	null	10869	-0.05075642094016075	0.05050097	No
row_28	CD40LG	na	null	null	10963	-0.05316544696688652	0.082529865	No
row_29	BCL11B	na	null	null	11087	-0.05738247558474541	0.11528925	No
