# Supplementary material for: CELSR3 mRNA expression is increased in hepatocellular carcinoma and indicates poor prognosis
Source: PeerJ. 2019 Oct 7;7:e7816. doi: 10.7717/peerj.7816 (PMC6786253; doi:10.7717/peerj.7816)
Supplement: Supplemental Information 2 — The data, heat map, Enrich the original picture and ES distribution plot of differentially enriched pathways. [file peerj-07-7816-s002.zip › GEO/c5.all.v6.2.symbols.gmt/GO_SOMATIC_DIVERSIFICATION_OF_IMMUNE_RECEPTORS.xls]

NAME	PROBE	DESCRIPTION<br>(from dataset)	GENE SYMBOL	GENE_TITLE	RANK IN GENE LIST	RANK METRIC SCORE	RUNNING ES	CORE ENRICHMENT
row_0	EXO1	na	null	null	111	0.1853763312101364	0.10520245	Yes
row_1	LIG1	na	null	null	257	0.12991288304328918	0.17354913	Yes
row_2	POLQ	na	null	null	331	0.11635550856590271	0.23931533	Yes
row_3	DCLRE1C	na	null	null	576	0.09037162363529205	0.27540243	Yes
row_4	UNG	na	null	null	616	0.0875542163848877	0.32616475	Yes
row_5	CTNNBL1	na	null	null	724	0.07994117587804794	0.3667987	Yes
row_6	MSH2	na	null	null	741	0.07864239066839218	0.41391742	Yes
row_7	HMGB2	na	null	null	823	0.07456109672784805	0.45332143	Yes
row_8	LIG3	na	null	null	1152	0.061786212027072906	0.46509224	Yes
row_9	MSH6	na	null	null	1233	0.05967143550515175	0.49541265	Yes
row_10	RNF8	na	null	null	1421	0.05478157475590706	0.5141589	Yes
row_11	VPRBP	na	null	null	1431	0.05468199774622917	0.5470918	Yes
row_12	POLM	na	null	null	1622	0.05057956278324127	0.5630118	Yes
row_13	ERCC1	na	null	null	2077	0.04151688888669014	0.5522225	No
row_14	TCF7	na	null	null	2261	0.03862979635596275	0.5613485	No
row_15	MLH1	na	null	null	3215	0.02651328779757023	0.501383	No
row_16	HSPD1	na	null	null	3577	0.02290518581867218	0.48658353	No
row_17	POLL	na	null	null	4520	0.014003275893628597	0.41979942	No
row_18	TCF3	na	null	null	4779	0.011808119714260101	0.40641502	No
row_19	AICDA	na	null	null	4912	0.010860968381166458	0.40253332	No
row_20	MSH3	na	null	null	4952	0.010553259402513504	0.40590644	No
row_21	PMS2P1	na	null	null	5066	0.009651120752096176	0.40280104	No
row_22	POLB	na	null	null	5138	0.009042450226843357	0.40268293	No
row_23	ADAR	na	null	null	5370	0.007330507040023804	0.38870403	No
row_24	BATF	na	null	null	6063	0.002219629241153598	0.33467904	No
row_25	HMGB1	na	null	null	6223	0.0010543931275606155	0.32260084	No
row_26	PRKDC	na	null	null	6704	-0.0023583006113767624	0.2856307	No
row_27	LIG4	na	null	null	7572	-0.008745850995182991	0.22161436	No
row_28	RAG1	na	null	null	8290	-0.014131128787994385	0.17291903	No
row_29	RAG2	na	null	null	8563	-0.016564685851335526	0.16134137	No
row_30	ATM	na	null	null	9633	-0.02768709510564804	0.092813104	No
row_31	LEF1	na	null	null	9879	-0.031024446710944176	0.092295706	No
row_32	NBN	na	null	null	9996	-0.03274151682853699	0.10316084	No
row_33	SWAP70	na	null	null	10869	-0.05075642094016075	0.06459913	No
row_34	CD40LG	na	null	null	10963	-0.05316544696688652	0.08987493	No
row_35	BCL11B	na	null	null	11087	-0.05738247558474541	0.11534471	No
