# Supplementary material for: CELSR3 mRNA expression is increased in hepatocellular carcinoma and indicates poor prognosis
Source: PeerJ. 2019 Oct 7;7:e7816. doi: 10.7717/peerj.7816 (PMC6786253; doi:10.7717/peerj.7816)
Supplement: Supplemental Information 2 — The data, heat map, Enrich the original picture and ES distribution plot of differentially enriched pathways. [file peerj-07-7816-s002.zip › GEO/h.all.v6.2.symbols.gmt/HALLMARK_DNA_REPAIR.xls]

NAME	PROBE	DESCRIPTION<br>(from dataset)	GENE SYMBOL	GENE_TITLE	RANK IN GENE LIST	RANK METRIC SCORE	RUNNING ES	CORE ENRICHMENT
row_0	ZWINT	na	null	null	79	0.20736059546470642	0.0329431	Yes
row_1	PRIM1	na	null	null	92	0.20145085453987122	0.07016983	Yes
row_2	TYMS	na	null	null	121	0.17711009085178375	0.101491064	Yes
row_3	RFC3	na	null	null	178	0.15142636001110077	0.1256843	Yes
row_4	SAC3D1	na	null	null	218	0.13924092054367065	0.1489384	Yes
row_5	FEN1	na	null	null	228	0.13568326830863953	0.17393771	Yes
row_6	POLD1	na	null	null	234	0.13529101014137268	0.19918528	Yes
row_7	LIG1	na	null	null	257	0.12991288304328918	0.222042	Yes
row_8	RFC4	na	null	null	289	0.12321537733078003	0.24290295	Yes
row_9	RAD51	na	null	null	514	0.09458202123641968	0.24276805	Yes
row_10	POLA1	na	null	null	556	0.0913807600736618	0.25678664	Yes
row_11	USP11	na	null	null	786	0.07583970576524734	0.25269496	Yes
row_12	XPC	na	null	null	794	0.0754145011305809	0.26642877	Yes
row_13	PCNA	na	null	null	812	0.07497620582580566	0.2792729	Yes
row_14	SUPT4H1	na	null	null	867	0.07250235974788666	0.28866366	Yes
row_15	RPA3	na	null	null	912	0.07082680612802505	0.29854327	Yes
row_16	GTF2H3	na	null	null	926	0.07007720321416855	0.3107812	Yes
row_17	IMPDH2	na	null	null	981	0.06762463599443436	0.31924716	Yes
row_18	TARBP2	na	null	null	999	0.0670616626739502	0.3305907	Yes
row_19	RFC5	na	null	null	1005	0.06688960641622543	0.34286952	Yes
row_20	POLR3C	na	null	null	1011	0.06644655764102936	0.35506433	Yes
row_21	ADCY6	na	null	null	1046	0.06505556404590607	0.36465636	Yes
row_22	DDB2	na	null	null	1054	0.06489580869674683	0.37639585	Yes
row_23	POLR2D	na	null	null	1122	0.06290731579065323	0.38291883	Yes
row_24	ADA	na	null	null	1148	0.06187618896365166	0.39263397	Yes
row_25	RAD52	na	null	null	1166	0.061490971595048904	0.40292132	Yes
row_26	AAAS	na	null	null	1260	0.05875956267118454	0.40656078	Yes
row_27	NME1	na	null	null	1378	0.05579356476664543	0.40770212	Yes
row_28	TAF6	na	null	null	1398	0.05534420534968376	0.41666275	Yes
row_29	POLR1D	na	null	null	1403	0.05520479008555412	0.4268068	Yes
row_30	GTF2F1	na	null	null	1443	0.054435066878795624	0.43398193	Yes
row_31	ERCC3	na	null	null	1559	0.05188259482383728	0.43454304	Yes
row_32	RPA2	na	null	null	1663	0.04966939613223076	0.43565246	Yes
row_33	RALA	na	null	null	1728	0.04826217144727707	0.43964073	Yes
row_34	POLH	na	null	null	1877	0.044875647872686386	0.43621165	Yes
row_35	DFNA5	na	null	null	1911	0.044545240700244904	0.4419956	Yes
row_36	NPR2	na	null	null	1914	0.04452110454440117	0.4502754	Yes
row_37	SSRP1	na	null	null	1915	0.04451750963926315	0.4587158	Yes
row_38	GMPR2	na	null	null	1916	0.04451312497258186	0.4671554	Yes
row_39	DUT	na	null	null	2066	0.041679251939058304	0.4630396	Yes
row_40	ERCC1	na	null	null	2077	0.04151688888669014	0.47010455	Yes
row_41	CSTF3	na	null	null	2091	0.04135638475418091	0.47689706	Yes
row_42	POLR2G	na	null	null	2279	0.03838349133729935	0.46909142	Yes
row_43	ERCC8	na	null	null	2368	0.03706932067871094	0.46902174	Yes
row_44	GTF3C5	na	null	null	2445	0.03590061515569687	0.4696984	Yes
row_45	ERCC2	na	null	null	2460	0.035672202706336975	0.47533256	Yes
row_46	NT5C	na	null	null	2483	0.03527234494686127	0.48024562	Yes
row_47	RNMT	na	null	null	2485	0.03523637726902962	0.4868457	Yes
row_48	DDB1	na	null	null	2575	0.03399103507399559	0.48611176	Yes
row_49	POLA2	na	null	null	2616	0.033467572182416916	0.4892308	Yes
row_50	TP53	na	null	null	2702	0.03217198699712753	0.48847458	Yes
row_51	ELL	na	null	null	2770	0.03147655352950096	0.48903838	Yes
row_52	POLR2J	na	null	null	2783	0.03133406117558479	0.49401134	Yes
row_53	POLR2I	na	null	null	2832	0.030586805194616318	0.49593893	Yes
row_54	TAF1C	na	null	null	2844	0.03047967702150345	0.5008306	Yes
row_55	CANT1	na	null	null	2925	0.029638269916176796	0.4999973	No
row_56	ARL6IP1	na	null	null	3011	0.028666675090789795	0.49857646	No
row_57	CCNO	na	null	null	3129	0.027391141280531883	0.49433276	No
row_58	HPRT1	na	null	null	3213	0.02652580291032791	0.49266735	No
row_59	SRSF6	na	null	null	3419	0.02449198067188263	0.48077607	No
row_60	TMED2	na	null	null	3490	0.02372284047305584	0.4796278	No
row_61	REV3L	na	null	null	3498	0.0236655343323946	0.4835501	No
row_62	UPF3B	na	null	null	3638	0.022264430299401283	0.4765599	No
row_63	SNAPC4	na	null	null	3668	0.022018814459443092	0.47839552	No
row_64	APRT	na	null	null	3787	0.020818177610635757	0.47282496	No
row_65	RAE1	na	null	null	3852	0.020133215934038162	0.47148004	No
row_66	SUPT5H	na	null	null	4019	0.018545052036643028	0.4616069	No
row_67	POLL	na	null	null	4520	0.014003275893628597	0.4239328	No
row_68	NCBP2	na	null	null	4637	0.013027631677687168	0.41704646	No
row_69	GTF2H5	na	null	null	4778	0.011817640624940395	0.4079949	No
row_70	NME4	na	null	null	4813	0.011602027341723442	0.40745223	No
row_71	POLR1C	na	null	null	4820	0.011570874601602554	0.4091621	No
row_72	ADRM1	na	null	null	4949	0.01055919099599123	0.40083987	No
row_73	BCAP31	na	null	null	5004	0.010142416693270206	0.39840728	No
row_74	POLB	na	null	null	5138	0.009042450226843357	0.3893942	No
row_75	POLR2C	na	null	null	5175	0.008714599534869194	0.38814276	No
row_76	DGUOK	na	null	null	5201	0.008587904274463654	0.38775456	No
row_77	ERCC4	na	null	null	5238	0.00829165056347847	0.38642293	No
row_78	POLR2H	na	null	null	5262	0.008105299435555935	0.38610455	No
row_79	POLD3	na	null	null	5290	0.00788529310375452	0.3854218	No
row_80	RFC2	na	null	null	5330	0.0075939372181892395	0.38371593	No
row_81	TSG101	na	null	null	5377	0.0072832657024264336	0.38138655	No
row_82	POLR2A	na	null	null	5491	0.0063886200077831745	0.37348345	No
row_83	POLR2E	na	null	null	5542	0.006065722554922104	0.37060058	No
row_84	TAF12	na	null	null	5674	0.005048869177699089	0.3609916	No
row_85	CLP1	na	null	null	5707	0.004826044198125601	0.35932556	No
row_86	EIF1B	na	null	null	5726	0.004694093484431505	0.3587637	No
row_87	BRF2	na	null	null	5855	0.003766434034332633	0.34915355	No
row_88	TCEB3	na	null	null	5868	0.003641559509560466	0.3488761	No
row_89	MPG	na	null	null	5924	0.003233160125091672	0.3450529	No
row_90	VPS37B	na	null	null	6092	0.0020147713366895914	0.33196497	No
row_91	ERCC5	na	null	null	6152	0.0015342149417847395	0.32749704	No
row_92	DAD1	na	null	null	6231	9.692966705188155E-4	0.32138947	No
row_93	TAF10	na	null	null	6266	7.493224693462253E-4	0.31878915	No
row_94	POM121	na	null	null	6534	-0.001230259076692164	0.29748666	No
row_95	UMPS	na	null	null	6676	-0.0022129034623503685	0.28653345	No
row_96	NFX1	na	null	null	6760	-0.0027964503969997168	0.280369	No
row_97	DCTN4	na	null	null	6926	-0.003964736592024565	0.2678121	No
row_98	NUDT21	na	null	null	6988	-0.004299016669392586	0.26370704	No
row_99	SURF1	na	null	null	7038	-0.004679652396589518	0.26064205	No
row_100	NME3	na	null	null	7280	-0.006533515639603138	0.24244218	No
row_101	CETN2	na	null	null	7486	-0.008156603202223778	0.22745372	No
row_102	EDF1	na	null	null	7654	-0.009246325120329857	0.21573688	No
row_103	MRPL40	na	null	null	7686	-0.009434575214982033	0.21502526	No
row_104	GPX4	na	null	null	7855	-0.010691256262362003	0.20350172	No
row_105	SF3A3	na	null	null	7917	-0.011314116418361664	0.2007267	No
row_106	ITPA	na	null	null	7971	-0.011821375228464603	0.19869313	No
row_107	PDE6G	na	null	null	8090	-0.012594777159392834	0.1915634	No
row_108	GTF2A2	na	null	null	8257	-0.013897303491830826	0.18080904	No
row_109	POLR2F	na	null	null	8261	-0.013927380554378033	0.18320766	No
row_110	RBX1	na	null	null	8267	-0.013979045674204826	0.18545477	No
row_111	GTF2H1	na	null	null	8315	-0.014338978566229343	0.18438247	No
row_112	PNP	na	null	null	8566	-0.01658475026488304	0.16736236	No
row_113	SEC61A1	na	null	null	8651	-0.01727435365319252	0.16386226	No
row_114	BCAM	na	null	null	8716	-0.017961274832487106	0.16210555	No
row_115	NUDT9	na	null	null	8972	-0.02031540498137474	0.14538947	No
row_116	GTF2B	na	null	null	9183	-0.02227979712188244	0.13267545	No
row_117	AK1	na	null	null	9291	-0.02334032580256462	0.1284703	No
row_118	SNAPC5	na	null	null	9806	-0.02998567931354046	0.09269721	No
row_119	STX3	na	null	null	10154	-0.03534684702754021	0.07141051	No
row_120	POLR2K	na	null	null	10338	-0.03840528801083565	0.06393162	No
row_121	SDCBP	na	null	null	10458	-0.04077114164829254	0.06206341	No
row_122	TAF13	na	null	null	10828	-0.04937911406159401	0.04166271	No
row_123	GUK1	na	null	null	10853	-0.05025963485240936	0.04925603	No
row_124	POLD4	na	null	null	10970	-0.05329998955130577	0.05000524	No
row_125	TK2	na	null	null	11146	-0.059403181076049805	0.047152765	No
row_126	VPS28	na	null	null	11156	-0.0597810260951519	0.05776119	No
row_127	SMAD5	na	null	null	11218	-0.06167519837617874	0.064534515	No
row_128	CDA	na	null	null	11273	-0.06354188919067383	0.072226375	No
row_129	PDE4B	na	null	null	11345	-0.06661853939294815	0.07913037	No
row_130	HCLS1	na	null	null	11708	-0.08548495173454285	0.06613986	No
