# Supplementary material for: CELSR3 mRNA expression is increased in hepatocellular carcinoma and indicates poor prognosis
Source: PeerJ. 2019 Oct 7;7:e7816. doi: 10.7717/peerj.7816 (PMC6786253; doi:10.7717/peerj.7816)
Supplement: Supplemental Information 2 — The data, heat map, Enrich the original picture and ES distribution plot of differentially enriched pathways. [file peerj-07-7816-s002.zip › GEO/h.all.v6.2.symbols.gmt/HALLMARK_E2F_TARGETS.xls]

NAME	PROBE	DESCRIPTION<br>(from dataset)	GENE SYMBOL	GENE_TITLE	RANK IN GENE LIST	RANK METRIC SCORE	RUNNING ES	CORE ENRICHMENT
row_0	E2F8	na	null	null	1	0.4111004173755646	0.024329334	Yes
row_1	GINS1	na	null	null	3	0.35361239314079285	0.04524514	Yes
row_2	DLGAP5	na	null	null	4	0.3522973954677582	0.06616388	Yes
row_3	RAD51AP1	na	null	null	13	0.29939234256744385	0.08329309	Yes
row_4	RRM2	na	null	null	17	0.29494813084602356	0.10056349	Yes
row_5	KIF4A	na	null	null	18	0.29339951276779175	0.11798499	Yes
row_6	CDC20	na	null	null	23	0.2856605350971222	0.13462289	Yes
row_7	CDKN3	na	null	null	24	0.2856549322605133	0.15158454	Yes
row_8	SPC25	na	null	null	28	0.2758980989456177	0.16772377	Yes
row_9	TOP2A	na	null	null	30	0.27201348543167114	0.1837944	Yes
row_10	BUB1B	na	null	null	33	0.2646145820617676	0.19934466	Yes
row_11	RACGAP1	na	null	null	35	0.2601582705974579	0.21471135	Yes
row_12	DEPDC1	na	null	null	38	0.2554295063018799	0.22971623	Yes
row_13	CDK1	na	null	null	45	0.248634472489357	0.24399355	Yes
row_14	HMMR	na	null	null	52	0.23780857026576996	0.25762805	Yes
row_15	MELK	na	null	null	58	0.23075203597545624	0.2709246	Yes
row_16	MAD2L1	na	null	null	65	0.22100715339183807	0.28356147	Yes
row_17	BRCA2	na	null	null	75	0.21186980605125427	0.29541272	Yes
row_18	BIRC5	na	null	null	78	0.21035856008529663	0.30774137	Yes
row_19	HELLS	na	null	null	97	0.19771772623062134	0.31802318	Yes
row_20	DONSON	na	null	null	103	0.19265861809253693	0.32905778	Yes
row_21	TK1	na	null	null	104	0.1918422281742096	0.340449	Yes
row_22	MCM2	na	null	null	113	0.1831936091184616	0.35067853	Yes
row_23	CENPE	na	null	null	120	0.177435502409935	0.3607282	Yes
row_24	EZH2	na	null	null	129	0.17416252195835114	0.3704215	Yes
row_25	SPAG5	na	null	null	131	0.17335084080696106	0.38063374	Yes
row_26	KIF18B	na	null	null	138	0.17028094828128815	0.39025858	Yes
row_27	CDCA3	na	null	null	139	0.1693035513162613	0.4003115	Yes
row_28	MKI67	na	null	null	144	0.1677807867527008	0.40994993	Yes
row_29	BRCA1	na	null	null	146	0.166256844997406	0.41974092	Yes
row_30	RNASEH2A	na	null	null	156	0.16314995288848877	0.42869928	Yes
row_31	AURKB	na	null	null	159	0.16224758327007294	0.4381712	Yes
row_32	LMNB1	na	null	null	162	0.1610347479581833	0.4475711	Yes
row_33	KIF2C	na	null	null	165	0.1598462462425232	0.45690045	Yes
row_34	AURKA	na	null	null	169	0.1564602255821228	0.4659477	Yes
row_35	TRIP13	na	null	null	171	0.15482652187347412	0.47506	Yes
row_36	PTTG1	na	null	null	175	0.15337951481342316	0.4839243	Yes
row_37	RFC3	na	null	null	178	0.15142636001110077	0.49275368	Yes
row_38	TUBG1	na	null	null	182	0.14937658607959747	0.5013803	Yes
row_39	UBE2S	na	null	null	215	0.14008814096450806	0.50710595	Yes
row_40	CENPM	na	null	null	220	0.13900186121463776	0.5150355	Yes
row_41	ORC6	na	null	null	230	0.1356356292963028	0.52236015	Yes
row_42	POLD1	na	null	null	234	0.13529101014137268	0.5301504	Yes
row_43	TACC3	na	null	null	236	0.13483092188835144	0.5380754	Yes
row_44	PLK4	na	null	null	237	0.13472862541675568	0.54607534	Yes
row_45	CHEK1	na	null	null	245	0.13247524201869965	0.5533743	Yes
row_46	NCAPD2	na	null	null	251	0.13089805841445923	0.5607417	Yes
row_47	CDC25A	na	null	null	253	0.13065998256206512	0.56841904	Yes
row_48	LIG1	na	null	null	257	0.12991288304328918	0.57588995	Yes
row_49	CDCA8	na	null	null	279	0.12520837783813477	0.5816232	Yes
row_50	CKS2	na	null	null	286	0.1237642765045166	0.588486	Yes
row_51	ESPL1	na	null	null	292	0.12299327552318573	0.595384	Yes
row_52	RAD51C	na	null	null	323	0.1168363094329834	0.599891	Yes
row_53	MCM7	na	null	null	373	0.10911893099546432	0.6024004	Yes
row_54	PRIM2	na	null	null	392	0.10736314952373505	0.6073171	Yes
row_55	CCNB2	na	null	null	408	0.10557731240987778	0.61237085	Yes
row_56	MCM3	na	null	null	416	0.1046331524848938	0.6180166	Yes
row_57	MCM6	na	null	null	424	0.10416068881750107	0.62363434	Yes
row_58	PLK1	na	null	null	427	0.10398084670305252	0.6296465	Yes
row_59	CDKN2C	na	null	null	480	0.09746192395687103	0.6312207	Yes
row_60	TIMELESS	na	null	null	498	0.09550147503614426	0.6355141	Yes
row_61	NUP107	na	null	null	522	0.09364151209592819	0.63921094	Yes
row_62	PAN2	na	null	null	531	0.09313473105430603	0.644093	Yes
row_63	PPM1D	na	null	null	536	0.09284709393978119	0.649282	Yes
row_64	ASF1B	na	null	null	546	0.0920754224061966	0.6540201	Yes
row_65	MCM5	na	null	null	553	0.09163429588079453	0.658975	Yes
row_66	DIAPH3	na	null	null	563	0.0911354273557663	0.6636573	Yes
row_67	BARD1	na	null	null	567	0.09098482877016068	0.66881675	Yes
row_68	MYBL2	na	null	null	592	0.08913136273622513	0.6721648	Yes
row_69	POLE	na	null	null	608	0.08842573314905167	0.6762001	Yes
row_70	UNG	na	null	null	616	0.0875542163848877	0.6808318	Yes
row_71	MCM4	na	null	null	629	0.08670666813850403	0.68500805	Yes
row_72	CDKN2A	na	null	null	630	0.08662525564432144	0.6901517	Yes
row_73	TIPIN	na	null	null	653	0.08500316739082336	0.6934166	Yes
row_74	KPNA2	na	null	null	662	0.08435343950986862	0.6977772	Yes
row_75	SMC3	na	null	null	663	0.08429501950740814	0.7027825	Yes
row_76	SUV39H1	na	null	null	694	0.08215298503637314	0.70523006	Yes
row_77	POLD2	na	null	null	707	0.08130934834480286	0.7090858	Yes
row_78	MSH2	na	null	null	741	0.07864239066839218	0.71108186	Yes
row_79	CKS1B	na	null	null	760	0.07748372107744217	0.7142244	Yes
row_80	NASP	na	null	null	763	0.07714435458183289	0.71864307	Yes
row_81	TMPO	na	null	null	790	0.07569172233343124	0.721031	Yes
row_82	PCNA	na	null	null	812	0.07497620582580566	0.7237816	Yes
row_83	HMGB2	na	null	null	823	0.07456109672784805	0.7273987	Yes
row_84	CSE1L	na	null	null	871	0.07237675040960312	0.72788846	Yes
row_85	DNMT1	na	null	null	873	0.07226227223873138	0.7320983	Yes
row_86	CHEK2	na	null	null	882	0.07185915857553482	0.735717	Yes
row_87	RPA3	na	null	null	912	0.07082680612802505	0.737573	Yes
row_88	STMN1	na	null	null	955	0.0688757598400116	0.73826	Yes
row_89	NOLC1	na	null	null	1012	0.06641953438520432	0.73766685	Yes
row_90	EXOSC8	na	null	null	1101	0.06379364430904388	0.7343253	Yes
row_91	GINS3	na	null	null	1108	0.06346128135919571	0.73760736	Yes
row_92	NUP205	na	null	null	1115	0.06313697248697281	0.74087024	Yes
row_93	SPC24	na	null	null	1179	0.06103390082716942	0.7393902	Yes
row_94	CDK4	na	null	null	1218	0.05995580554008484	0.73987156	Yes
row_95	XPO1	na	null	null	1230	0.05978011339902878	0.74253	Yes
row_96	H2AFZ	na	null	null	1251	0.058987341821193695	0.74441224	Yes
row_97	LBR	na	null	null	1299	0.05778329074382782	0.7440354	Yes
row_98	TBRG4	na	null	null	1301	0.057729482650756836	0.7473823	Yes
row_99	GINS4	na	null	null	1316	0.0573592483997345	0.74965394	Yes
row_100	PSMC3IP	na	null	null	1325	0.05716801434755325	0.75240034	Yes
row_101	NME1	na	null	null	1378	0.05579356476664543	0.7515003	Yes
row_102	ORC2	na	null	null	1423	0.0547550767660141	0.7511868	Yes
row_103	SMC4	na	null	null	1471	0.05365414917469025	0.7505649	Yes
row_104	MXD3	na	null	null	1483	0.053427841514348984	0.7528461	Yes
row_105	ILF3	na	null	null	1519	0.05260057374835014	0.75313383	Yes
row_106	SNRPB	na	null	null	1549	0.05198987200856209	0.7538714	Yes
row_107	ANP32E	na	null	null	1588	0.05121304839849472	0.7538336	Yes
row_108	SRSF1	na	null	null	1593	0.05110941454768181	0.75654435	Yes
row_109	CCP110	na	null	null	1612	0.05076425150036812	0.7581003	Yes
row_110	RPA2	na	null	null	1663	0.04966939613223076	0.7569987	No
row_111	RAN	na	null	null	1848	0.045438047498464584	0.7447895	No
row_112	HMGA1	na	null	null	1876	0.04487650468945503	0.7452667	No
row_113	NUP153	na	null	null	1888	0.04470705986022949	0.74703014	No
row_114	H2AFX	na	null	null	1901	0.044613707810640335	0.748707	No
row_115	SSRP1	na	null	null	1915	0.04451750963926315	0.7502971	No
row_116	PSIP1	na	null	null	1955	0.04368075728416443	0.7497311	No
row_117	MRE11A	na	null	null	1975	0.04332737624645233	0.7507645	No
row_118	ATAD2	na	null	null	2005	0.04266813024878502	0.7509485	No
row_119	DUT	na	null	null	2066	0.041679251939058304	0.7485623	No
row_120	LUC7L3	na	null	null	2074	0.041580602526664734	0.75046414	No
row_121	CCNE1	na	null	null	2125	0.04088835418224335	0.7488411	No
row_122	DCTPP1	na	null	null	2194	0.03976406157016754	0.745693	No
row_123	KIF22	na	null	null	2290	0.038230132311582565	0.74026644	No
row_124	PRPS1	na	null	null	2318	0.03783244267106056	0.74032533	No
row_125	STAG1	na	null	null	2378	0.036939091980457306	0.73773867	No
row_126	PAICS	na	null	null	2381	0.036894526332616806	0.7397674	No
row_127	USP1	na	null	null	2462	0.035593144595623016	0.7353994	No
row_128	DCK	na	null	null	2553	0.03427297621965408	0.7301429	No
row_129	PA2G4	na	null	null	2565	0.03408808261156082	0.7312758	No
row_130	POLA2	na	null	null	2616	0.033467572182416916	0.72921216	No
row_131	DEK	na	null	null	2634	0.03320381045341492	0.7298064	No
row_132	DCLRE1B	na	null	null	2680	0.032395027577877045	0.7280842	No
row_133	TP53	na	null	null	2702	0.03217198699712753	0.7282931	No
row_134	DSCC1	na	null	null	3194	0.026693927124142647	0.6900985	No
row_135	MLH1	na	null	null	3215	0.02651328779757023	0.6900525	No
row_136	RBBP7	na	null	null	3300	0.025620166212320328	0.6847683	No
row_137	HN1	na	null	null	3341	0.025241319090127945	0.6830264	No
row_138	NAP1L1	na	null	null	3437	0.02425396628677845	0.67676985	No
row_139	GSPT1	na	null	null	3448	0.024176109582185745	0.6773952	No
row_140	RPA1	na	null	null	3552	0.023120025172829628	0.6704232	No
row_141	EED	na	null	null	3602	0.022601906210184097	0.6677954	No
row_142	TUBB	na	null	null	3717	0.021503111347556114	0.65983623	No
row_143	RANBP1	na	null	null	3729	0.021448109298944473	0.6602186	No
row_144	TRA2B	na	null	null	3823	0.02038814127445221	0.65389454	No
row_145	CBX5	na	null	null	3845	0.020210396498441696	0.65339327	No
row_146	PNN	na	null	null	3920	0.01955605298280716	0.64855915	No
row_147	XRCC6	na	null	null	3974	0.019017228856682777	0.64539444	No
row_148	PPP1R8	na	null	null	4016	0.018566137179732323	0.6431751	No
row_149	IPO7	na	null	null	4058	0.018239373341202736	0.64093643	No
row_150	SMC1A	na	null	null	4178	0.01718262769281864	0.6323156	No
row_151	RFC1	na	null	null	4304	0.015868905931711197	0.6231307	No
row_152	HNRNPD	na	null	null	4369	0.015402761287987232	0.6188601	No
row_153	RQCD1	na	null	null	4391	0.01522210892289877	0.6180626	No
row_154	SMC6	na	null	null	4415	0.014943285845220089	0.6170865	No
row_155	WEE1	na	null	null	4703	0.012507584877312183	0.59457713	No
row_156	RAD50	na	null	null	4792	0.011763296090066433	0.5881461	No
row_157	CDKN1B	na	null	null	4811	0.011608254164457321	0.587377	No
row_158	RAD1	na	null	null	4850	0.011270114220678806	0.58496755	No
row_159	DDX39A	na	null	null	5072	0.00962303951382637	0.5676341	No
row_160	HMGB3	na	null	null	5083	0.009552817791700363	0.56739116	No
row_161	SLBP	na	null	null	5205	0.008571614511311054	0.55809695	No
row_162	POLD3	na	null	null	5290	0.00788529310375452	0.5517597	No
row_163	ZW10	na	null	null	5316	0.007706625387072563	0.5501919	No
row_164	RFC2	na	null	null	5330	0.0075939372181892395	0.5495896	No
row_165	PDS5B	na	null	null	5372	0.007321052253246307	0.54670256	No
row_166	CDC25B	na	null	null	5796	0.004185707774013281	0.51268065	No
row_167	ASF1A	na	null	null	6530	-0.0012073609977960587	0.45336646	No
row_168	PRKDC	na	null	null	6704	-0.0023583006113767624	0.43949044	No
row_169	SYNCRIP	na	null	null	6772	-0.0028575852047652006	0.43423194	No
row_170	CTCF	na	null	null	6839	-0.003343722317367792	0.42908332	No
row_171	RAD21	na	null	null	6893	-0.003751607844606042	0.42501214	No
row_172	NUDT21	na	null	null	6988	-0.004299016669392586	0.41765177	No
row_173	TFRC	na	null	null	7571	-0.008736249059438705	0.37101826	No
row_174	EIF2S1	na	null	null	8043	-0.01228752825409174	0.3335886	No
row_175	AK2	na	null	null	8202	-0.013552621006965637	0.32159254	No
row_176	POP7	na	null	null	9136	-0.02185334637761116	0.24730076	No
row_177	PRDX4	na	null	null	9160	-0.02206016518175602	0.24674724	No
row_178	HUS1	na	null	null	9172	-0.022183941677212715	0.24717328	No
row_179	UBR7	na	null	null	9821	-0.030207986012101173	0.19646758	No
row_180	NBN	na	null	null	9996	-0.03274151682853699	0.18431465	No
row_181	ING3	na	null	null	10079	-0.033917538821697235	0.17968518	No
row_182	SHMT1	na	null	null	10793	-0.048498768359422684	0.12479939	No
row_183	CDKN1A	na	null	null	10843	-0.04992295056581497	0.12379386	No
row_184	MYC	na	null	null	11390	-0.06840010732412338	0.08361973	No
row_185	MTHFD2	na	null	null	12216	-0.1431010514497757	0.025277285	No
