# Supplementary material for: CELSR3 mRNA expression is increased in hepatocellular carcinoma and indicates poor prognosis
Source: PeerJ. 2019 Oct 7;7:e7816. doi: 10.7717/peerj.7816 (PMC6786253; doi:10.7717/peerj.7816)
Supplement: Supplemental Information 2 — The data, heat map, Enrich the original picture and ES distribution plot of differentially enriched pathways. [file peerj-07-7816-s002.zip › GEO/h.all.v6.2.symbols.gmt/HALLMARK_G2M_CHECKPOINT.xls]

NAME	PROBE	DESCRIPTION<br>(from dataset)	GENE SYMBOL	GENE_TITLE	RANK IN GENE LIST	RANK METRIC SCORE	RUNNING ES	CORE ENRICHMENT
row_0	TTK	na	null	null	0	0.4133325219154358	0.025048602	Yes
row_1	CDC6	na	null	null	9	0.31285572052001953	0.04335954	Yes
row_2	KIF15	na	null	null	10	0.3120940625667572	0.062272932	Yes
row_3	CCNA2	na	null	null	11	0.3119877278804779	0.08117988	Yes
row_4	PBK	na	null	null	14	0.2990873157978058	0.09914289	Yes
row_5	KIF4A	na	null	null	18	0.29339951276779175	0.11668013	Yes
row_6	NDC80	na	null	null	20	0.2891736626625061	0.13412343	Yes
row_7	KIF11	na	null	null	22	0.2858981192111969	0.15136823	Yes
row_8	CDC20	na	null	null	23	0.2856605350971222	0.16867971	Yes
row_9	CDKN3	na	null	null	24	0.2856549322605133	0.18599086	Yes
row_10	TOP2A	na	null	null	30	0.27201348543167114	0.20206992	Yes
row_11	NEK2	na	null	null	32	0.26588669419288635	0.218102	Yes
row_12	RACGAP1	na	null	null	35	0.2601582705974579	0.23370585	Yes
row_13	PRC1	na	null	null	39	0.2510158121585846	0.24867457	Yes
row_14	CDK1	na	null	null	45	0.248634472489357	0.26333684	Yes
row_15	TPX2	na	null	null	46	0.24679140746593475	0.27829278	Yes
row_16	HMMR	na	null	null	52	0.23780857026576996	0.29229897	Yes
row_17	MAD2L1	na	null	null	65	0.22100715339183807	0.30471942	Yes
row_18	KIF23	na	null	null	67	0.22060632705688477	0.31800744	Yes
row_19	BRCA2	na	null	null	75	0.21186980605125427	0.33027956	Yes
row_20	BIRC5	na	null	null	78	0.21035856008529663	0.34286547	Yes
row_21	UBE2C	na	null	null	86	0.20411087572574615	0.35466737	Yes
row_22	EXO1	na	null	null	111	0.1853763312101364	0.36395562	Yes
row_23	MCM2	na	null	null	113	0.1831936091184616	0.37497637	Yes
row_24	FBXO5	na	null	null	114	0.1814742088317871	0.385974	Yes
row_25	CENPE	na	null	null	120	0.177435502409935	0.39632148	Yes
row_26	EZH2	na	null	null	129	0.17416252195835114	0.40622738	Yes
row_27	CENPF	na	null	null	130	0.17341746389865875	0.41673675	Yes
row_28	MKI67	na	null	null	144	0.1677807867527008	0.42585054	Yes
row_29	NUSAP1	na	null	null	147	0.16564464569091797	0.4357267	Yes
row_30	AURKB	na	null	null	159	0.16224758327007294	0.4446673	Yes
row_31	LMNB1	na	null	null	162	0.1610347479581833	0.45426413	Yes
row_32	KIF2C	na	null	null	165	0.1598462462425232	0.4637889	Yes
row_33	AURKA	na	null	null	169	0.1564602255821228	0.4730274	Yes
row_34	PTTG1	na	null	null	175	0.15337951481342316	0.48191708	Yes
row_35	CDC45	na	null	null	179	0.15031059086322784	0.49078292	Yes
row_36	UBE2S	na	null	null	215	0.14008814096450806	0.49643478	Yes
row_37	SMC2	na	null	null	219	0.1390719711780548	0.50461954	Yes
row_38	ORC6	na	null	null	230	0.1356356292963028	0.5120285	Yes
row_39	TACC3	na	null	null	236	0.13483092188835144	0.5197941	Yes
row_40	PLK4	na	null	null	237	0.13472862541675568	0.52795887	Yes
row_41	CHEK1	na	null	null	245	0.13247524201869965	0.5354195	Yes
row_42	SQLE	na	null	null	247	0.13155663013458252	0.543311	Yes
row_43	CDC25A	na	null	null	253	0.13065998256206512	0.5508238	Yes
row_44	BUB1	na	null	null	256	0.1303638219833374	0.5585619	Yes
row_45	CKS2	na	null	null	286	0.1237642765045166	0.563711	Yes
row_46	ESPL1	na	null	null	292	0.12299327552318573	0.5707592	Yes
row_47	DBF4	na	null	null	305	0.12097382545471191	0.57711744	Yes
row_48	POLQ	na	null	null	331	0.11635550856590271	0.5821419	Yes
row_49	STIL	na	null	null	333	0.11594507843255997	0.58908725	Yes
row_50	CASC5	na	null	null	345	0.11376061290502548	0.5950895	Yes
row_51	TROAP	na	null	null	367	0.11020953208208084	0.60006577	Yes
row_52	RAD54L	na	null	null	383	0.10817433148622513	0.60540515	Yes
row_53	PRIM2	na	null	null	392	0.10736314952373505	0.6112629	Yes
row_54	CDC7	na	null	null	399	0.1065949946641922	0.61723626	Yes
row_55	CCNB2	na	null	null	408	0.10557731240987778	0.6229858	Yes
row_56	MCM3	na	null	null	416	0.1046331524848938	0.6287592	Yes
row_57	MCM6	na	null	null	424	0.10416068881750107	0.63450396	Yes
row_58	PLK1	na	null	null	427	0.10398084670305252	0.64064324	Yes
row_59	CDKN2C	na	null	null	480	0.09746192395687103	0.64233357	Yes
row_60	KIF20B	na	null	null	516	0.0942201167345047	0.6452058	Yes
row_61	MCM5	na	null	null	553	0.09163429588079453	0.6478402	Yes
row_62	BARD1	na	null	null	567	0.09098482877016068	0.6523	Yes
row_63	PRMT5	na	null	null	590	0.08918951451778412	0.65592134	Yes
row_64	MYBL2	na	null	null	592	0.08913136273622513	0.66124177	Yes
row_65	TRAIP	na	null	null	602	0.08865390717983246	0.6658847	Yes
row_66	POLE	na	null	null	608	0.08842573314905167	0.670838	Yes
row_67	WHSC1	na	null	null	640	0.08571840077638626	0.6735193	Yes
row_68	KPNA2	na	null	null	662	0.08435343950986862	0.67692864	Yes
row_69	SUV39H1	na	null	null	694	0.08215298503637314	0.6793939	Yes
row_70	CCNF	na	null	null	734	0.0790761411190033	0.681024	Yes
row_71	PTTG3P	na	null	null	752	0.07801365852355957	0.68437344	Yes
row_72	CKS1B	na	null	null	760	0.07748372107744217	0.68850154	Yes
row_73	NASP	na	null	null	763	0.07714435458183289	0.6930145	Yes
row_74	SMARCC1	na	null	null	789	0.07573621720075607	0.6955773	Yes
row_75	TMPO	na	null	null	790	0.07569172233343124	0.7001643	Yes
row_76	CBX1	na	null	null	791	0.0756387859582901	0.70474815	Yes
row_77	INCENP	na	null	null	904	0.0711965411901474	0.69998217	Yes
row_78	STMN1	na	null	null	955	0.0688757598400116	0.7001023	Yes
row_79	SNRPD1	na	null	null	1008	0.06668703258037567	0.6999277	Yes
row_80	NOLC1	na	null	null	1012	0.06641953438520432	0.7037096	Yes
row_81	TFDP1	na	null	null	1038	0.06532381474971771	0.7056414	Yes
row_82	E2F1	na	null	null	1062	0.06463673710823059	0.7076937	Yes
row_83	RBM14	na	null	null	1112	0.06322867423295975	0.70755273	Yes
row_84	CDC27	na	null	null	1138	0.06226293370127678	0.709299	Yes
row_85	LIG3	na	null	null	1152	0.061786212027072906	0.7119894	Yes
row_86	CDK4	na	null	null	1218	0.05995580554008484	0.71035284	Yes
row_87	XPO1	na	null	null	1230	0.05978011339902878	0.71308374	Yes
row_88	H2AFZ	na	null	null	1251	0.058987341821193695	0.7150369	Yes
row_89	LBR	na	null	null	1299	0.05778329074382782	0.71472806	Yes
row_90	GINS2	na	null	null	1300	0.057772085070610046	0.7182292	Yes
row_91	NUP98	na	null	null	1308	0.057639990001916885	0.7211547	Yes
row_92	CHAF1A	na	null	null	1433	0.05463585630059242	0.7144122	No
row_93	CASP8AP2	na	null	null	1452	0.05418043211102486	0.71623623	No
row_94	SMC4	na	null	null	1471	0.05365414917469025	0.71802837	No
row_95	ILF3	na	null	null	1519	0.05260057374835014	0.71740544	No
row_96	SRSF1	na	null	null	1593	0.05110941454768181	0.7145842	No
row_97	RPA2	na	null	null	1663	0.04966939613223076	0.71199995	No
row_98	RBL1	na	null	null	1704	0.04888707399368286	0.7117195	No
row_99	CENPA	na	null	null	1735	0.048009712249040604	0.71219665	No
row_100	MNAT1	na	null	null	1793	0.046740345656871796	0.7104078	No
row_101	HMGA1	na	null	null	1876	0.04487650468945503	0.70647913	No
row_102	RASAL2	na	null	null	1881	0.04481634497642517	0.70887077	No
row_103	H2AFX	na	null	null	1901	0.044613707810640335	0.71003395	No
row_104	RPS6KA5	na	null	null	2045	0.042046256363391876	0.70098805	No
row_105	SETD8	na	null	null	2070	0.04162794351577759	0.7015649	No
row_106	KATNA1	na	null	null	2204	0.03964024409651756	0.693184	No
row_107	KIF22	na	null	null	2290	0.038230132311582565	0.6886093	No
row_108	DTYMK	na	null	null	2309	0.0379926972091198	0.6894523	No
row_109	BUB3	na	null	null	2376	0.036959208548069	0.68634105	No
row_110	STAG1	na	null	null	2378	0.036939091980457306	0.68849856	No
row_111	DMD	na	null	null	2482	0.03530349209904671	0.6822871	No
row_112	POLA2	na	null	null	2616	0.033467572182416916	0.67353207	No
row_113	HNRNPU	na	null	null	2660	0.032772570848464966	0.6720318	No
row_114	FOXN3	na	null	null	2664	0.032763123512268066	0.6737741	No
row_115	CUL4A	na	null	null	2793	0.03122025355696678	0.66528827	No
row_116	KPNB1	na	null	null	2831	0.03062555380165577	0.6641444	No
row_117	HMGN2	na	null	null	3020	0.02856980822980404	0.65063334	No
row_118	E2F2	na	null	null	3049	0.0282280370593071	0.6500739	No
row_119	ODF2	na	null	null	3062	0.02811633236706257	0.6508049	No
row_120	NUMA1	na	null	null	3141	0.02724401466548443	0.6461319	No
row_121	SS18	na	null	null	3294	0.025648411363363266	0.63536257	No
row_122	HN1	na	null	null	3341	0.025241319090127945	0.63316274	No
row_123	GSPT1	na	null	null	3448	0.024176109582185745	0.62603366	No
row_124	ODC1	na	null	null	3795	0.020708292722702026	0.59923613	No
row_125	EWSR1	na	null	null	3796	0.020690277218818665	0.60049	No
row_126	SLC7A1	na	null	null	3799	0.020679296925663948	0.60158104	No
row_127	TRA2B	na	null	null	3823	0.02038814127445221	0.6009518	No
row_128	HIRA	na	null	null	3883	0.01991606503725052	0.5973752	No
row_129	SMAD3	na	null	null	4077	0.018041638657450676	0.5828208	No
row_130	KIF5B	na	null	null	4142	0.01750563457608223	0.57869273	No
row_131	SMC1A	na	null	null	4178	0.01718262769281864	0.5768963	No
row_132	FANCC	na	null	null	4191	0.01705293171107769	0.57695687	No
row_133	HNRNPD	na	null	null	4369	0.015402761287987232	0.5635397	No
row_134	ARID4A	na	null	null	4425	0.014814293012022972	0.55997825	No
row_135	UPF1	na	null	null	4447	0.014629267156124115	0.5591622	No
row_136	SRSF10	na	null	null	4467	0.014411058276891708	0.5584951	No
row_137	H2AFV	na	null	null	4485	0.014238079078495502	0.55797964	No
row_138	TLE3	na	null	null	4534	0.013858825899660587	0.5549278	No
row_139	ATRX	na	null	null	4568	0.01357128843665123	0.5530747	No
row_140	ORC5	na	null	null	4680	0.012714924290776253	0.54484576	No
row_141	NCL	na	null	null	4692	0.01259755901992321	0.5447174	No
row_142	TNPO2	na	null	null	4729	0.012313715182244778	0.5425448	No
row_143	MTF2	na	null	null	4798	0.011743267066776752	0.5377433	No
row_144	CDKN1B	na	null	null	4811	0.011608254164457321	0.5374738	No
row_145	HIST1H2BK	na	null	null	4844	0.011306393891572952	0.53556454	No
row_146	PRPF4B	na	null	null	4879	0.01107846014201641	0.53347933	No
row_147	CCNT1	na	null	null	4938	0.010625232942402363	0.5294208	No
row_148	DDX39A	na	null	null	5072	0.00962303951382637	0.5192207	No
row_149	HMGB3	na	null	null	5083	0.009552817791700363	0.5189889	No
row_150	AMD1	na	null	null	5227	0.00838861707597971	0.5079033	No
row_151	MAPK14	na	null	null	5276	0.00799650326371193	0.5044962	No
row_152	CHMP1A	na	null	null	5298	0.007834728807210922	0.50326836	No
row_153	ABL1	na	null	null	5307	0.007792004384100437	0.503092	No
row_154	RAD23B	na	null	null	5346	0.007510158233344555	0.50046617	No
row_155	PDS5B	na	null	null	5372	0.007321052253246307	0.49888295	No
row_156	YTHDC1	na	null	null	5522	0.006181641481816769	0.48717713	No
row_157	CDC25B	na	null	null	5796	0.004185707774013281	0.46529686	No
row_158	MARCKS	na	null	null	5839	0.0038622221909463406	0.4621257	No
row_159	TGFB1	na	null	null	5901	0.003407829673960805	0.45738652	No
row_160	CUL1	na	null	null	5960	0.00300259399227798	0.45286605	No
row_161	E2F4	na	null	null	6202	0.0011864353436976671	0.43339846	No
row_162	NOTCH2	na	null	null	6407	-2.346930850762874E-4	0.41687304	No
row_163	DR1	na	null	null	6722	-0.002449881751090288	0.39156342	No
row_164	PAFAH1B1	na	null	null	6747	-0.0026869403664022684	0.3897804	No
row_165	SYNCRIP	na	null	null	6772	-0.0028575852047652006	0.38800773	No
row_166	CTCF	na	null	null	6839	-0.003343722317367792	0.38285932	No
row_167	RAD21	na	null	null	6893	-0.003751607844606042	0.3787896	No
row_168	E2F3	na	null	null	6984	-0.004283460788428783	0.3717523	No
row_169	CUL3	na	null	null	7056	-0.004813292529433966	0.36628753	No
row_170	SAP30	na	null	null	7153	-0.0055894250981509686	0.35884288	No
row_171	WRN	na	null	null	7193	-0.0059365457855165005	0.35604066	No
row_172	SFPQ	na	null	null	7200	-0.005992671940475702	0.35591736	No
row_173	PAPD7	na	null	null	7475	-0.008083494380116463	0.33419222	No
row_174	MEIS1	na	null	null	7800	-0.010251287370920181	0.30854464	No
row_175	ATF5	na	null	null	8136	-0.01304714661091566	0.28217462	No
row_176	TOP1	na	null	null	8181	-0.013397333212196827	0.27941912	No
row_177	G3BP1	na	null	null	8542	-0.016410604119300842	0.25122604	No
row_178	HUS1	na	null	null	9172	-0.022183941677212715	0.20157316	No
row_179	PURA	na	null	null	9448	-0.025163203477859497	0.180802	No
row_180	PML	na	null	null	9684	-0.028382908552885056	0.16346902	No
row_181	EFNA5	na	null	null	9699	-0.028605448082089424	0.16406748	No
row_182	NUP50	na	null	null	9730	-0.029048506170511246	0.16339557	No
row_183	ZAK	na	null	null	9981	-0.032516151666641235	0.14509693	No
row_184	SLC7A5	na	null	null	10443	-0.04054670035839081	0.110177755	No
row_185	CCND1	na	null	null	10944	-0.052667856216430664	0.07283116	No
row_186	CUL5	na	null	null	11208	-0.06126861274242401	0.05522096	No
row_187	HIF1A	na	null	null	11220	-0.06168457120656967	0.058067303	No
row_188	MYC	na	null	null	11390	-0.06840010732412338	0.048510496	No
row_189	HOXC10	na	null	null	11575	-0.07768187671899796	0.038300026	No
row_190	MT2A	na	null	null	11861	-0.09726008027791977	0.02108728	No
row_191	EGF	na	null	null	11992	-0.10911495983600616	0.017159848	No
row_192	MEIS2	na	null	null	12066	-0.11803152412176132	0.018394144	No
row_193	SLC38A1	na	null	null	12157	-0.134318009018898	0.019237123	No
row_194	SLC12A2	na	null	null	12360	-0.17757095396518707	0.013620711	No
