# Supplementary material for: CELSR3 mRNA expression is increased in hepatocellular carcinoma and indicates poor prognosis
Source: PeerJ. 2019 Oct 7;7:e7816. doi: 10.7717/peerj.7816 (PMC6786253; doi:10.7717/peerj.7816)
Supplement: Supplemental Information 2 — The data, heat map, Enrich the original picture and ES distribution plot of differentially enriched pathways. [file peerj-07-7816-s002.zip › GEO/h.all.v6.2.symbols.gmt/HALLMARK_SPERMATOGENESIS.xls]

NAME	PROBE	DESCRIPTION<br>(from dataset)	GENE SYMBOL	GENE_TITLE	RANK IN GENE LIST	RANK METRIC SCORE	RUNNING ES	CORE ENRICHMENT
row_0	TTK	na	null	null	0	0.4133325219154358	0.06682751	Yes
row_1	CDKN3	na	null	null	24	0.2856549322605133	0.11115835	Yes
row_2	NEK2	na	null	null	32	0.26588669419288635	0.15358265	Yes
row_3	CDK1	na	null	null	45	0.248634472489357	0.19281462	Yes
row_4	NAA11	na	null	null	85	0.2042897790670395	0.22270076	Yes
row_5	EZH2	na	null	null	129	0.17416252195835114	0.24739353	Yes
row_6	KIF2C	na	null	null	165	0.1598462462425232	0.27041644	Yes
row_7	AURKA	na	null	null	169	0.1564602255821228	0.2954711	Yes
row_8	NCAPH	na	null	null	212	0.14153964817523956	0.31497002	Yes
row_9	CLGN	na	null	null	233	0.13535144925117493	0.33524162	Yes
row_10	YBX2	na	null	null	241	0.13381122052669525	0.356312	Yes
row_11	BUB1	na	null	null	256	0.1303638219833374	0.3762608	Yes
row_12	RFC4	na	null	null	289	0.12321537733078003	0.39360303	Yes
row_13	DBF4	na	null	null	305	0.12097382545471191	0.41195306	Yes
row_14	PCSK1N	na	null	null	390	0.10746365785598755	0.42255738	Yes
row_15	CCNB2	na	null	null	408	0.10557731240987778	0.43825692	Yes
row_16	DCC	na	null	null	429	0.10370879620313644	0.45341253	Yes
row_17	CHFR	na	null	null	436	0.10292980074882507	0.4695706	Yes
row_18	ART3	na	null	null	562	0.09114798158407211	0.47423244	Yes
row_19	LPIN1	na	null	null	651	0.08505813777446747	0.48089185	Yes
row_20	PARP2	na	null	null	839	0.07342814654111862	0.47769156	Yes
row_21	PSMG1	na	null	null	934	0.06982984393835068	0.48140526	Yes
row_22	CRISP2	na	null	null	970	0.06821264326572418	0.48961288	Yes
row_23	GMCL1	na	null	null	1020	0.06616939604282379	0.49636176	Yes
row_24	NPHP1	na	null	null	1162	0.06154625490307808	0.49494797	Yes
row_25	COIL	na	null	null	1239	0.059471819549798965	0.4984378	Yes
row_26	PRKAR2A	na	null	null	1303	0.05770900100469589	0.5026904	Yes
row_27	TCP11	na	null	null	1589	0.05119621753692627	0.48799688	No
row_28	TOPBP1	na	null	null	1658	0.049805887043476105	0.49056873	No
row_29	PGS1	na	null	null	1802	0.04654727876186371	0.48656872	No
row_30	IP6K1	na	null	null	1921	0.04431472346186638	0.48422274	No
row_31	MLLT10	na	null	null	1924	0.04425046965479851	0.49121594	No
row_32	PEBP1	na	null	null	1990	0.04295991733670235	0.49292272	No
row_33	SCG3	na	null	null	2024	0.04240372031927109	0.49711877	No
row_34	SLC2A5	na	null	null	2225	0.03917905315756798	0.4873333	No
row_35	TSN	na	null	null	2384	0.03681386262178421	0.48055062	No
row_36	PHF7	na	null	null	2560	0.034171417355537415	0.4719705	No
row_37	RAD17	na	null	null	2693	0.032256416976451874	0.46654654	No
row_38	ARL4A	na	null	null	2743	0.03176702558994293	0.46773326	No
row_39	SIRT1	na	null	null	3149	0.027155974879860878	0.43948096	No
row_40	CCT6B	na	null	null	3420	0.024487942457199097	0.42167825	No
row_41	HIST1H1T	na	null	null	3461	0.02396216243505478	0.42232847	No
row_42	MEP1B	na	null	null	3514	0.023493852466344833	0.42193577	No
row_43	NEFH	na	null	null	3681	0.02185153216123581	0.41208917	No
row_44	TNP1	na	null	null	3907	0.01964804343879223	0.39713094	No
row_45	MAST2	na	null	null	3999	0.01874912902712822	0.39282772	No
row_46	HSPA4L	na	null	null	4093	0.01793510839343071	0.3882317	No
row_47	PIAS2	na	null	null	4216	0.01683683693408966	0.3811207	No
row_48	DMC1	na	null	null	4287	0.016156397759914398	0.37809092	No
row_49	CST8	na	null	null	4561	0.013616140931844711	0.35828865	No
row_50	ZC3H14	na	null	null	4710	0.012468218803405762	0.34837577	No
row_51	TNP2	na	null	null	4740	0.012217624112963676	0.34801373	No
row_52	POMC	na	null	null	4916	0.010845373384654522	0.33566225	No
row_53	IL12RB2	na	null	null	4984	0.01029906328767538	0.33192724	No
row_54	IL13RA2	na	null	null	5074	0.009616001509130001	0.32630858	No
row_55	TALDO1	na	null	null	5086	0.009528574533760548	0.32696256	No
row_56	OAZ3	na	null	null	5108	0.009297776967287064	0.32677323	No
row_57	HSPA1L	na	null	null	5183	0.008694988675415516	0.32221466	No
row_58	PHKG2	na	null	null	5256	0.008133500814437866	0.3177265	No
row_59	CSNK2A2	na	null	null	5368	0.007343256380409002	0.3099672	No
row_60	GFI1	na	null	null	5445	0.006738538388162851	0.3049311	No
row_61	TEKT2	na	null	null	5504	0.006293617654591799	0.30127388	No
row_62	VDAC3	na	null	null	5864	0.0036953629460185766	0.27293605	No
row_63	HBZ	na	null	null	5905	0.003396419109776616	0.2702612	No
row_64	DDX25	na	null	null	6029	0.002548033371567726	0.2607594	No
row_65	ALOX15	na	null	null	6109	0.0018442588625475764	0.25469023	No
row_66	IDE	na	null	null	6216	0.0010942495428025723	0.24632357	No
row_67	PGK2	na	null	null	6344	1.7107573512475938E-4	0.23611507	No
row_68	CHRM4	na	null	null	6349	1.5750307647977024E-4	0.23581815	No
row_69	LDHC	na	null	null	6369	3.825082239927724E-5	0.23429294	No
row_70	NOS1	na	null	null	6507	-0.0010525259422138333	0.22342095	No
row_71	MLF1	na	null	null	6644	-0.0019694152288138866	0.21277781	No
row_72	TSSK2	na	null	null	6672	-0.002173692686483264	0.21095306	No
row_73	PRM2	na	null	null	6712	-0.00239820359274745	0.20819741	No
row_74	MTOR	na	null	null	6714	-0.0024096514098346233	0.2085064	No
row_75	ACRV1	na	null	null	7164	-0.005731805227696896	0.17324388	No
row_76	CCNA1	na	null	null	7207	-0.006038129795342684	0.17083494	No
row_77	ADAM2	na	null	null	7209	-0.006042741239070892	0.17173132	No
row_78	IFT88	na	null	null	7362	-0.00716791907325387	0.16063909	No
row_79	PDHA2	na	null	null	7908	-0.011231174692511559	0.11852813	No
row_80	ACTL7B	na	null	null	7921	-0.011351079680025578	0.119396165	No
row_81	DPEP3	na	null	null	7943	-0.011571436189115047	0.11957444	No
row_82	NF2	na	null	null	7983	-0.011920517310500145	0.11835836	No
row_83	CLPB	na	null	null	8060	-0.012407929636538029	0.1142389	No
row_84	ZNRF4	na	null	null	8204	-0.013558774255216122	0.10490533	No
row_85	TNNI3	na	null	null	8209	-0.013594917953014374	0.10678095	No
row_86	ZPBP	na	null	null	8414	-0.015247865580022335	0.092803895	No
row_87	ACE	na	null	null	8640	-0.01716696470975876	0.07744452	No
row_88	TULP2	na	null	null	8643	-0.017187707126140594	0.080062225	No
row_89	MAP7	na	null	null	8714	-0.01795230619609356	0.07732277	No
row_90	SYCP1	na	null	null	8740	-0.01823803409934044	0.0782565	No
row_91	AGFG1	na	null	null	8895	-0.019644439220428467	0.069020264	No
row_92	DMRT1	na	null	null	8906	-0.01977054961025715	0.07141077	No
row_93	GAPDHS	na	null	null	8983	-0.020384255796670914	0.06858092	No
row_94	PACRG	na	null	null	9098	-0.021497443318367004	0.06286825	No
row_95	HOXB1	na	null	null	9128	-0.021790118888020515	0.064053886	No
row_96	GSG1	na	null	null	9234	-0.022704973816871643	0.05926186	No
row_97	DDX4	na	null	null	9245	-0.02288464456796646	0.062155847	No
row_98	RPL39L	na	null	null	9298	-0.023403510451316833	0.06174854	No
row_99	STAM2	na	null	null	9360	-0.02434086613357067	0.060767386	No
row_100	HTR5A	na	null	null	9361	-0.024342704564332962	0.06470311	No
row_101	AKAP4	na	null	null	9500	-0.025637606158852577	0.057725437	No
row_102	PAPOLB	na	null	null	9548	-0.026478160172700882	0.058218237	No
row_103	MTNR1A	na	null	null	9578	-0.02695772424340248	0.060239363	No
row_104	THEG	na	null	null	9805	-0.02997756563127041	0.046870608	No
row_105	ADCYAP1	na	null	null	9832	-0.03035525418817997	0.04968285	No
row_106	GSTM3	na	null	null	9941	-0.03198715299367905	0.04614976	No
row_107	GAD1	na	null	null	10023	-0.033078424632549286	0.0449693	No
row_108	SPATA6	na	null	null	10090	-0.03409407287836075	0.045162044	No
row_109	TKTL1	na	null	null	10505	-0.0416499599814415	0.01852774	No
row_110	ODF1	na	null	null	10546	-0.04283582419157028	0.022229442	No
row_111	GRM8	na	null	null	10556	-0.0431455597281456	0.028479809	No
row_112	SNAP91	na	null	null	10716	-0.046554163098335266	0.023191331	No
row_113	NPY5R	na	null	null	10719	-0.04660696163773537	0.030565536	No
row_114	SCG5	na	null	null	11065	-0.056604549288749695	0.011910463	No
row_115	TLE4	na	null	null	11234	-0.06222635507583618	0.008430463	No
row_116	GPR182	na	null	null	11373	-0.06781383603811264	0.008271837	No
row_117	CAMK4	na	null	null	11514	-0.07394729554653168	0.008943667	No
row_118	CFTR	na	null	null	11607	-0.07967516779899597	0.014410362	No
row_119	HSPA2	na	null	null	11639	-0.08099115639925003	0.025006406	No
row_120	JAM3	na	null	null	12002	-0.10994332283735275	0.01360494	No
row_121	SLC12A2	na	null	null	12360	-0.17757095396518707	0.013540494	No
