# Supplementary material for: CELSR3 mRNA expression is increased in hepatocellular carcinoma and indicates poor prognosis
Source: PeerJ. 2019 Oct 7;7:e7816. doi: 10.7717/peerj.7816 (PMC6786253; doi:10.7717/peerj.7816)
Supplement: Supplemental Information 2 — The data, heat map, Enrich the original picture and ES distribution plot of differentially enriched pathways. [file peerj-07-7816-s002.zip › GEO/h.all.v6.2.symbols.gmt/gsea_report_for_h.xls]

NAME	GS<br> follow link to MSigDB	GS DETAILS	SIZE	ES	NES	NOM p-val	FDR q-val	FWER p-val	RANK AT MAX	LEADING EDGE
HALLMARK_DNA_REPAIR	HALLMARK_DNA_REPAIR	Details ...	131	0.5008306	1.735013	0.008048289	0.03925818	0.054	2844	tags=42%, list=23%, signal=54%
HALLMARK_MYC_TARGETS_V2	HALLMARK_MYC_TARGETS_V2	Details ...	55	0.5880618	1.5720999	0.064453125	0.13336715	0.264	3577	tags=67%, list=29%, signal=94%
HALLMARK_G2M_CHECKPOINT	HALLMARK_G2M_CHECKPOINT	Details ...	195	0.7211547	1.5654966	0.015655577	0.09501133	0.275	1308	tags=47%, list=10%, signal=52%
HALLMARK_SPERMATOGENESIS	HALLMARK_SPERMATOGENESIS	Details ...	122	0.5026904	1.560332	0.017142856	0.07486975	0.283	1303	tags=22%, list=10%, signal=24%
HALLMARK_E2F_TARGETS	HALLMARK_E2F_TARGETS	Details ...	186	0.7581003	1.5494434	0.0077669905	0.06580704	0.299	1612	tags=59%, list=13%, signal=67%
HALLMARK_MITOTIC_SPINDLE	HALLMARK_MITOTIC_SPINDLE	Details ...	179	0.57001185	1.5034354	0.055555556	0.08941594	0.412	572	tags=21%, list=5%, signal=21%
HALLMARK_MYC_TARGETS_V1	HALLMARK_MYC_TARGETS_V1	Details ...	188	0.53991026	1.5011293	0.123791106	0.07795409	0.418	3909	tags=59%, list=31%, signal=85%
HALLMARK_PI3K_AKT_MTOR_SIGNALING	HALLMARK_PI3K_AKT_MTOR_SIGNALING	Details ...	100	0.32278976	1.21311	0.20564516	0.39439273	0.901	2034	tags=24%, list=16%, signal=28%
HALLMARK_CHOLESTEROL_HOMEOSTASIS	HALLMARK_CHOLESTEROL_HOMEOSTASIS	Details ...	60	0.4213034	1.0524864	0.39243028	0.62397856	0.983	1695	tags=42%, list=14%, signal=48%
HALLMARK_PEROXISOME	HALLMARK_PEROXISOME	Details ...	95	0.31876475	0.9756314	0.46516395	0.7038726	0.996	2222	tags=23%, list=18%, signal=28%
HALLMARK_MTORC1_SIGNALING	HALLMARK_MTORC1_SIGNALING	Details ...	192	0.32311112	0.9713443	0.4770459	0.6470947	0.996	1503	tags=21%, list=12%, signal=24%
HALLMARK_PANCREAS_BETA_CELLS	HALLMARK_PANCREAS_BETA_CELLS	Details ...	40	0.30898398	0.92496693	0.58811474	0.6755937	0.998	1347	tags=15%, list=11%, signal=17%
HALLMARK_WNT_BETA_CATENIN_SIGNALING	HALLMARK_WNT_BETA_CATENIN_SIGNALING	Details ...	37	0.31240636	0.8801027	0.6551724	0.6983333	1.0	800	tags=16%, list=6%, signal=17%
HALLMARK_OXIDATIVE_PHOSPHORYLATION	HALLMARK_OXIDATIVE_PHOSPHORYLATION	Details ...	193	0.25222597	0.8373949	0.6020202	0.71877223	1.0	4492	tags=45%, list=36%, signal=69%
HALLMARK_BILE_ACID_METABOLISM	HALLMARK_BILE_ACID_METABOLISM	Details ...	99	0.2410366	0.561563	0.9765459	0.9666969	1.0	1920	tags=20%, list=15%, signal=24%
