# Supplementary material for: CELSR3 mRNA expression is increased in hepatocellular carcinoma and indicates poor prognosis
Source: PeerJ. 2019 Oct 7;7:e7816. doi: 10.7717/peerj.7816 (PMC6786253; doi:10.7717/peerj.7816)
Supplement: Supplemental Information 3 — The data, heat map, Enrich the original picture and ES distribution plot of differentially enriched pathways. [file peerj-07-7816-s003.zip]

Archive with 25 entries (22 files):
- CCLE/
- CCLE/c5.all.v6.2.symbols.gmt/
- CCLE/c5.all.v6.2.symbols.gmt/GO_DNA_REPAIR_COMPLEX.xls
- CCLE/c5.all.v6.2.symbols.gmt/GO_DNA_REPAIR_COMPLEX_157.png
- CCLE/c5.all.v6.2.symbols.gmt/GO_ENDONUCLEASE_ACTIVITY.xls
- CCLE/c5.all.v6.2.symbols.gmt/GO_ENDONUCLEASE_ACTIVITY_130.png
- CCLE/c5.all.v6.2.symbols.gmt/GO_SOMATIC_CELL_DNA_RECOMBINATION.xls
- CCLE/c5.all.v6.2.symbols.gmt/GO_SOMATIC_CELL_DNA_RECOMBINATION_166.png
- CCLE/c5.all.v6.2.symbols.gmt/GO_SOMATIC_DIVERSIFICATION_OF_IMMUNE_RECEPTORS.xls
- CCLE/c5.all.v6.2.symbols.gmt/GO_SOMATIC_DIVERSIFICATION_OF_IMMUNE_RECEPTORS_58.png
- CCLE/c5.all.v6.2.symbols.gmt/enplot_GO_DNA_REPAIR_COMPLEX_156.png
- CCLE/c5.all.v6.2.symbols.gmt/enplot_GO_ENDONUCLEASE_ACTIVITY_129.png
- CCLE/c5.all.v6.2.symbols.gmt/enplot_GO_SOMATIC_CELL_DNA_RECOMBINATION_165.png
- CCLE/c5.all.v6.2.symbols.gmt/enplot_GO_SOMATIC_DIVERSIFICATION_OF_IMMUNE_RECEPTORS_57.png
- CCLE/c5.all.v6.2.symbols.gmt/gsea_report_for_h.xls
- CCLE/c5.all.v6.2.symbols.gmt/gset_rnd_es_dist_131.png
- CCLE/c5.all.v6.2.symbols.gmt/gset_rnd_es_dist_158.png
- CCLE/c5.all.v6.2.symbols.gmt/gset_rnd_es_dist_167.png
- CCLE/c5.all.v6.2.symbols.gmt/gset_rnd_es_dist_59.png
- CCLE/h.all.v6.2.symbols.gmt/
- CCLE/h.all.v6.2.symbols.gmt/HALLMARK_DNA_REPAIR.xls
- CCLE/h.all.v6.2.symbols.gmt/HALLMARK_DNA_REPAIR_126.png
- CCLE/h.all.v6.2.symbols.gmt/enplot_HALLMARK_DNA_REPAIR_125.png
- CCLE/h.all.v6.2.symbols.gmt/gsea_report_for_h.xls
- CCLE/h.all.v6.2.symbols.gmt/gset_rnd_es_dist_127.png
