# Supplementary material for: CELSR3 mRNA expression is increased in hepatocellular carcinoma and indicates poor prognosis
Source: PeerJ. 2019 Oct 7;7:e7816. doi: 10.7717/peerj.7816 (PMC6786253; doi:10.7717/peerj.7816)
Supplement: Supplemental Information 3 — The data, heat map, Enrich the original picture and ES distribution plot of differentially enriched pathways. [file peerj-07-7816-s003.zip › CCLE/c5.all.v6.2.symbols.gmt/GO_DNA_REPAIR_COMPLEX.xls]

NAME	PROBE	DESCRIPTION<br>(from dataset)	GENE SYMBOL	GENE_TITLE	RANK IN GENE LIST	RANK METRIC SCORE	RUNNING ES	CORE ENRICHMENT
row_0	XRCC5	na	null	null	28	0.7715446352958679	0.074019976	Yes
row_1	PMS1	na	null	null	145	0.6384192705154419	0.13355635	Yes
row_2	ATM	na	null	null	433	0.5448995232582092	0.18090469	Yes
row_3	ERCC1	na	null	null	511	0.5302515625953674	0.23071054	Yes
row_4	POLE2	na	null	null	651	0.5107118487358093	0.2774854	Yes
row_5	CHRAC1	na	null	null	800	0.4926441013813019	0.3223488	Yes
row_6	XRCC6BP1	na	null	null	897	0.48056158423423767	0.3670039	Yes
row_7	PMS2P1	na	null	null	913	0.47875910997390747	0.4129786	Yes
row_8	PMS2P5	na	null	null	1233	0.4492286741733551	0.45049438	Yes
row_9	MSH5	na	null	null	1255	0.4472924768924713	0.49331853	Yes
row_10	PMS2	na	null	null	1333	0.4405517578125	0.53445876	Yes
row_11	PHF21A	na	null	null	2267	0.3863806128501892	0.5545803	Yes
row_12	LIG4	na	null	null	3049	0.35272908210754395	0.5742538	Yes
row_13	MSH3	na	null	null	3138	0.34913191199302673	0.6063594	Yes
row_14	NHEJ1	na	null	null	3211	0.3468092679977417	0.6385358	Yes
row_15	DCLRE1C	na	null	null	4419	0.3096997141838074	0.64619654	Yes
row_16	MLH1	na	null	null	7502	0.2428155094385147	0.61281896	No
row_17	XPA	na	null	null	8261	0.2284984141588211	0.6209151	No
row_18	POLE4	na	null	null	9065	0.2135465294122696	0.62673706	No
row_19	ERCC8	na	null	null	9731	0.2008737474679947	0.6338795	No
row_20	ERCC4	na	null	null	10797	0.1821747124195099	0.6318391	No
row_21	POLD1	na	null	null	12105	0.16053937375545502	0.6232459	No
row_22	PMS2P3	na	null	null	13514	0.13727469742298126	0.6105426	No
row_23	POLE3	na	null	null	15726	0.10185490548610687	0.57960945	No
row_24	C9orf142	na	null	null	16221	0.09376636892557144	0.579558	No
row_25	SLX4	na	null	null	16945	0.08332908153533936	0.5742753	No
row_26	MLH3	na	null	null	18106	0.06707698851823807	0.55936384	No
row_27	MSH6	na	null	null	18119	0.06690001487731934	0.5656055	No
row_28	MSH2	na	null	null	18554	0.061226047575473785	0.563517	No
row_29	POLE	na	null	null	18972	0.05502908676862717	0.5611433	No
row_30	PMS2CL	na	null	null	21108	0.029353050515055656	0.5246074	No
row_31	XRCC4	na	null	null	33320	-0.004570539575070143	0.29986596	No
row_32	CETN2	na	null	null	37180	-0.03719499707221985	0.23229542	No
row_33	RCOR1	na	null	null	37479	-0.04092421010136604	0.23075356	No
row_34	PRKDC	na	null	null	37580	-0.0421421080827713	0.23298067	No
row_35	XRCC6	na	null	null	38321	-0.0523327998816967	0.22439002	No
row_36	WRN	na	null	null	38506	-0.05469247326254845	0.22628053	No
row_37	XPC	na	null	null	40540	-0.08445164561271667	0.19694857	No
row_38	MSH4	na	null	null	41993	-0.10962144285440445	0.1807624	No
row_39	RAD23B	na	null	null	42468	-0.11830300092697144	0.18345022	No
row_40	ZSWIM7	na	null	null	44698	-0.1593184918165207	0.15773645	No
row_41	KDM1A	na	null	null	46427	-0.19383230805397034	0.14459589	No
