# Supplementary material for: CELSR3 mRNA expression is increased in hepatocellular carcinoma and indicates poor prognosis
Source: PeerJ. 2019 Oct 7;7:e7816. doi: 10.7717/peerj.7816 (PMC6786253; doi:10.7717/peerj.7816)
Supplement: Supplemental Information 3 — The data, heat map, Enrich the original picture and ES distribution plot of differentially enriched pathways. [file peerj-07-7816-s003.zip › CCLE/c5.all.v6.2.symbols.gmt/GO_ENDONUCLEASE_ACTIVITY.xls]

NAME	PROBE	DESCRIPTION<br>(from dataset)	GENE SYMBOL	GENE_TITLE	RANK IN GENE LIST	RANK METRIC SCORE	RUNNING ES	CORE ENRICHMENT
row_0	PXDNL	na	null	null	221	0.6055037975311279	0.018673	Yes
row_1	ERCC1	na	null	null	511	0.5302515625953674	0.033262257	Yes
row_2	NEIL2	na	null	null	597	0.5182996392250061	0.05116982	Yes
row_3	MRPL44	na	null	null	638	0.5123828649520874	0.06968609	Yes
row_4	RPP25	na	null	null	1074	0.4627484381198883	0.079042315	Yes
row_5	MUS81	na	null	null	1225	0.4498269557952881	0.09317631	Yes
row_6	PMS2	na	null	null	1333	0.4405517578125	0.10775587	Yes
row_7	XRCC3	na	null	null	1406	0.4356282353401184	0.12279678	Yes
row_8	RNASE9	na	null	null	1546	0.42470043897628784	0.13618968	Yes
row_9	ENDOV	na	null	null	1556	0.4242455065250397	0.15196632	Yes
row_10	RNASEH2B	na	null	null	1868	0.4054841995239258	0.16146062	Yes
row_11	RPP40	na	null	null	2090	0.3943417966365814	0.1721983	Yes
row_12	RAD51B	na	null	null	2356	0.38208600878715515	0.18166283	Yes
row_13	G3BP1	na	null	null	2417	0.379471093416214	0.19481501	Yes
row_14	EXO1	na	null	null	2632	0.3703244924545288	0.20477942	Yes
row_15	RAD51C	na	null	null	2681	0.3680793344974518	0.21772511	Yes
row_16	RNASE10	na	null	null	3159	0.3483729958534241	0.22200754	Yes
row_17	EME2	na	null	null	3411	0.3401787579059601	0.23015577	Yes
row_18	RNASE2	na	null	null	3792	0.3274315595626831	0.23544261	Yes
row_19	RPP30	na	null	null	3907	0.3241708278656006	0.24551938	Yes
row_20	RPP38	na	null	null	3940	0.32304131984710693	0.25706807	Yes
row_21	TSEN15	na	null	null	3941	0.32300445437431335	0.26920635	Yes
row_22	EXOG	na	null	null	3997	0.32128456234931946	0.28026426	Yes
row_23	RPS3	na	null	null	4006	0.32098814845085144	0.29217905	Yes
row_24	MRE11A	na	null	null	4168	0.31734564900398254	0.30113134	Yes
row_25	DCLRE1C	na	null	null	4419	0.3096997141838074	0.30815265	Yes
row_26	ENDOD1	na	null	null	4618	0.304259330034256	0.31592986	Yes
row_27	ERN2	na	null	null	4670	0.3029901385307312	0.32637414	Yes
row_28	RAD51D	na	null	null	4908	0.2968841791152954	0.33315396	Yes
row_29	ANG	na	null	null	5232	0.28887641429901123	0.33804458	Yes
row_30	RNASEH2A	na	null	null	5307	0.28743261098861694	0.3474795	Yes
row_31	POP5	na	null	null	5348	0.28648364543914795	0.35750663	Yes
row_32	RNASEH1	na	null	null	5706	0.27916035056114197	0.36140424	Yes
row_33	APEX1	na	null	null	5772	0.2779494822025299	0.37064898	Yes
row_34	TSEN34	na	null	null	5874	0.27609094977378845	0.379159	Yes
row_35	TSEN54	na	null	null	6073	0.2723659574985504	0.3857377	Yes
row_36	OGG1	na	null	null	6139	0.271024227142334	0.39472216	Yes
row_37	DIS3	na	null	null	6451	0.26432326436042786	0.39891174	Yes
row_38	TATDN1	na	null	null	6543	0.2625179588794708	0.4070964	Yes
row_39	NOB1	na	null	null	6581	0.26169702410697937	0.4162475	Yes
row_40	XRCC2	na	null	null	6583	0.2616717219352722	0.42606243	Yes
row_41	RNASEK	na	null	null	6703	0.25934547185897827	0.4336108	Yes
row_42	APEX2	na	null	null	6864	0.2556493580341339	0.44026303	Yes
row_43	DMC1	na	null	null	7096	0.25089654326438904	0.44542548	Yes
row_44	NTHL1	na	null	null	7183	0.24907195568084717	0.45319718	Yes
row_45	NEIL3	na	null	null	7642	0.24043475091457367	0.45377424	Yes
row_46	TSEN2	na	null	null	7687	0.2394355833530426	0.46195948	Yes
row_47	RNASE6	na	null	null	7972	0.23427267372608185	0.46551841	Yes
row_48	HMGA2	na	null	null	8130	0.23088303208351135	0.47129536	Yes
row_49	ERCC5	na	null	null	8574	0.22282546758651733	0.4714877	Yes
row_50	RPP21	na	null	null	8840	0.2181616574525833	0.47479206	Yes
row_51	ZC3H12D	na	null	null	8948	0.21586285531520844	0.48092797	Yes
row_52	KIAA0391	na	null	null	9282	0.20941488444805145	0.48264784	Yes
row_53	DNASE1L1	na	null	null	9442	0.20643049478530884	0.48746896	Yes
row_54	ZC3H12C	na	null	null	9612	0.20312902331352234	0.49198133	Yes
row_55	DNA2	na	null	null	9713	0.20117545127868652	0.49769455	Yes
row_56	HMGA1	na	null	null	9725	0.20093177258968353	0.5050423	Yes
row_57	ALKBH1	na	null	null	10063	0.19500090181827545	0.5061466	Yes
row_58	SLFN14	na	null	null	10451	0.18761518597602844	0.50605	Yes
row_59	ERCC4	na	null	null	10797	0.1821747124195099	0.50652456	Yes
row_60	DICER1	na	null	null	11707	0.16666562855243683	0.4960004	Yes
row_61	GEN1	na	null	null	11908	0.16353878378868103	0.49845248	Yes
row_62	RAD51	na	null	null	12148	0.15975843369960785	0.50004226	Yes
row_63	RNASEH2C	na	null	null	12408	0.15531091392040253	0.50109553	Yes
row_64	POLB	na	null	null	12608	0.15251056849956512	0.5031517	Yes
row_65	RPP14	na	null	null	12706	0.15076276659965515	0.50702584	Yes
row_66	RNASE4	na	null	null	13739	0.13391539454460144	0.49299943	No
row_67	DROSHA	na	null	null	13950	0.1305212378501892	0.49402606	No
row_68	RAG1	na	null	null	14153	0.12726791203022003	0.49507818	No
row_69	ZC3H12B	na	null	null	14470	0.12217846512794495	0.49383372	No
row_70	RAD50	na	null	null	15169	0.11111624538898468	0.48511878	No
row_71	FAN1	na	null	null	15420	0.10697564482688904	0.48452187	No
row_72	RBBP8	na	null	null	15907	0.09880588948726654	0.47925952	No
row_73	ENDOG	na	null	null	16133	0.0950346514582634	0.4786756	No
row_74	RCL1	na	null	null	16407	0.09094967693090439	0.47705168	No
row_75	EME1	na	null	null	16409	0.09094070643186569	0.4804507	No
row_76	POP4	na	null	null	16867	0.0845588743686676	0.47518852	No
row_77	SLX4	na	null	null	16945	0.08332908153533936	0.47689795	No
row_78	SMG6	na	null	null	17258	0.07878872752189636	0.47409678	No
row_79	PNKP	na	null	null	18623	0.06032693013548851	0.4511736	No
row_80	SLX1B	na	null	null	19567	0.04700232669711113	0.4355247	No
row_81	RNASE12	na	null	null	21983	0.021739978343248367	0.3917417	No
row_82	RNASET2	na	null	null	22183	0.02009234018623829	0.38882163	No
row_83	CPSF3	na	null	null	22538	0.01748950034379959	0.38294125	No
row_84	DNASE1	na	null	null	24515	0.0050268759950995445	0.34663758	No
row_85	NEIL1	na	null	null	24950	0.0028446444775909185	0.33872938	No
row_86	RNASE1	na	null	null	34735	-0.013639139011502266	0.15855198	No
row_87	POP1	na	null	null	35026	-0.015880592167377472	0.15379307	No
row_88	TATDN2	na	null	null	36344	-0.02845124527812004	0.13054001	No
row_89	FEN1	na	null	null	36604	-0.03080200031399727	0.12691435	No
row_90	RNASE7	na	null	null	37235	-0.037936460226774216	0.116705194	No
row_91	PLD6	na	null	null	37841	-0.045468296855688095	0.10724078	No
row_92	DNASE2B	na	null	null	38562	-0.055441588163375854	0.096027344	No
row_93	DNASE1L2	na	null	null	38604	-0.05608576536178589	0.09737783	No
row_94	RNASEL	na	null	null	38646	-0.056587088853120804	0.09874715	No
row_95	ERN1	na	null	null	39127	-0.06341107934713364	0.092265494	No
row_96	POP7	na	null	null	39353	-0.06648919731378555	0.090608835	No
row_97	PPP1R8	na	null	null	39395	-0.06695561110973358	0.0923678	No
row_98	DNASE2	na	null	null	39786	-0.07253710180521011	0.087891206	No
row_99	TSN	na	null	null	39794	-0.07267013937234879	0.09049282	No
row_100	ZRANB3	na	null	null	40309	-0.08072806149721146	0.084034026	No
row_101	EDC3	na	null	null	41840	-0.10672750324010849	0.05978888	No
row_102	RNASE13	na	null	null	42722	-0.1227152869105339	0.04813021	No
row_103	SMUG1	na	null	null	42906	-0.12668417394161224	0.049511287	No
row_104	N4BP2	na	null	null	43227	-0.1320306658744812	0.048563175	No
row_105	RNASE8	na	null	null	43247	-0.13230355083942413	0.05318416	No
row_106	RNASE3	na	null	null	44233	-0.1506791114807129	0.04065569	No
row_107	HRSP12	na	null	null	44885	-0.1630360186100006	0.034759864	No
row_108	PELO	na	null	null	45009	-0.16527989506721497	0.038699415	No
row_109	SLX1A	na	null	null	45432	-0.1739499568939209	0.037442878	No
row_110	ELAC2	na	null	null	45852	-0.18238651752471924	0.03655878	No
row_111	RNASE11	na	null	null	46298	-0.19115671515464783	0.0355241	No
row_112	DGCR8	na	null	null	46402	-0.19307713210582733	0.04087761	No
row_113	DNASE1L3	na	null	null	47202	-0.2104809582233429	0.03403148	No
row_114	DBR1	na	null	null	48034	-0.23050512373447418	0.027346874	No
row_115	ZC3H12A	na	null	null	49970	-0.27706587314605713	0.0020234222	No
row_116	SETMAR	na	null	null	50989	-0.30463528633117676	-0.005328923	No
row_117	ELAC1	na	null	null	51425	-0.3182108402252197	-0.0014043218	No
row_118	ENDOU	na	null	null	53465	-0.446866512298584	-0.022267448	No
row_119	APLF	na	null	null	53708	-0.4812789559364319	-0.008650555	No
row_120	MBD4	na	null	null	53840	-0.5049121379852295	0.007904392	No
