# Supplementary material for: CELSR3 mRNA expression is increased in hepatocellular carcinoma and indicates poor prognosis
Source: PeerJ. 2019 Oct 7;7:e7816. doi: 10.7717/peerj.7816 (PMC6786253; doi:10.7717/peerj.7816)
Supplement: Supplemental Information 3 — The data, heat map, Enrich the original picture and ES distribution plot of differentially enriched pathways. [file peerj-07-7816-s003.zip › CCLE/c5.all.v6.2.symbols.gmt/GO_SOMATIC_CELL_DNA_RECOMBINATION.xls]

NAME	PROBE	DESCRIPTION<br>(from dataset)	GENE SYMBOL	GENE_TITLE	RANK IN GENE LIST	RANK METRIC SCORE	RUNNING ES	CORE ENRICHMENT
row_0	VPRBP	na	null	null	298	0.580561637878418	0.07207696	Yes
row_1	ATM	na	null	null	433	0.5448995232582092	0.14241277	Yes
row_2	ERCC1	na	null	null	511	0.5302515625953674	0.21184236	Yes
row_3	BCL11B	na	null	null	1555	0.42426103353500366	0.24929903	Yes
row_4	HSPD1	na	null	null	1971	0.3998795449733734	0.295077	Yes
row_5	SWAP70	na	null	null	2174	0.3906328082084656	0.34354675	Yes
row_6	EXO1	na	null	null	2632	0.3703244924545288	0.38460135	Yes
row_7	LIG4	na	null	null	3049	0.35272908210754395	0.42406088	Yes
row_8	LIG1	na	null	null	3122	0.34974566102027893	0.46946445	Yes
row_9	MSH3	na	null	null	3138	0.34913191199302673	0.515837	Yes
row_10	EXOSC6	na	null	null	3790	0.3275001645088196	0.5475927	Yes
row_11	DCLRE1C	na	null	null	4419	0.3096997141838074	0.577394	Yes
row_12	LEF1	na	null	null	7416	0.24451225996017456	0.55482435	Yes
row_13	MLH1	na	null	null	7502	0.2428155094385147	0.5857008	Yes
row_14	RNF8	na	null	null	8703	0.22076794505119324	0.59307307	Yes
row_15	TCF3	na	null	null	8811	0.21889151632785797	0.6203473	Yes
row_16	NBN	na	null	null	9433	0.2066834568977356	0.63651323	Yes
row_17	HMGB1	na	null	null	12399	0.15545883774757385	0.6026163	No
row_18	POLB	na	null	null	12608	0.15251056849956512	0.61915886	No
row_19	RAG2	na	null	null	13091	0.14439453184604645	0.629565	No
row_20	RAG1	na	null	null	14153	0.12726791203022003	0.6270072	No
row_21	HMGB2	na	null	null	15219	0.11040155589580536	0.62212205	No
row_22	EXOSC3	na	null	null	16669	0.0872788205742836	0.60706717	No
row_23	MSH6	na	null	null	18119	0.06690001487731934	0.5892894	No
row_24	MSH2	na	null	null	18554	0.061226047575473785	0.58946806	No
row_25	TCF7	na	null	null	20090	0.04013293609023094	0.56652814	No
row_26	BATF	na	null	null	21053	0.029863877221941948	0.5527811	No
row_27	RNF168	na	null	null	24619	0.004570832476019859	0.48766056	No
row_28	AICDA	na	null	null	25190	0.0014067534357309341	0.4773389	No
row_29	PRKDC	na	null	null	37580	-0.0421421080827713	0.25454208	No
row_30	UNG	na	null	null	39305	-0.06582814455032349	0.23155068	No
row_31	CD40LG	na	null	null	40564	-0.08475025743246078	0.21967961	No
row_32	LIG3	na	null	null	48731	-0.24679595232009888	0.10209093	No
