# Supplementary material for: CELSR3 mRNA expression is increased in hepatocellular carcinoma and indicates poor prognosis
Source: PeerJ. 2019 Oct 7;7:e7816. doi: 10.7717/peerj.7816 (PMC6786253; doi:10.7717/peerj.7816)
Supplement: Supplemental Information 3 — The data, heat map, Enrich the original picture and ES distribution plot of differentially enriched pathways. [file peerj-07-7816-s003.zip › CCLE/c5.all.v6.2.symbols.gmt/GO_SOMATIC_DIVERSIFICATION_OF_IMMUNE_RECEPTORS.xls]

NAME	PROBE	DESCRIPTION<br>(from dataset)	GENE SYMBOL	GENE_TITLE	RANK IN GENE LIST	RANK METRIC SCORE	RUNNING ES	CORE ENRICHMENT
row_0	VPRBP	na	null	null	298	0.580561637878418	0.050989654	Yes
row_1	ATM	na	null	null	433	0.5448995232582092	0.10153388	Yes
row_2	POLL	na	null	null	455	0.5405130982398987	0.15373513	Yes
row_3	ERCC1	na	null	null	511	0.5302515625953674	0.20431101	Yes
row_4	PMS2P1	na	null	null	913	0.47875910997390747	0.24349654	Yes
row_5	PMS2P5	na	null	null	1233	0.4492286741733551	0.28132108	Yes
row_6	PMS2	na	null	null	1333	0.4405517578125	0.32235834	Yes
row_7	BCL11B	na	null	null	1555	0.42426103353500366	0.35956088	Yes
row_8	HSPD1	na	null	null	1971	0.3998795449733734	0.39081374	Yes
row_9	CTNNBL1	na	null	null	2138	0.3918507993221283	0.42587718	Yes
row_10	SWAP70	na	null	null	2174	0.3906328082084656	0.46323788	Yes
row_11	EXO1	na	null	null	2632	0.3703244924545288	0.49084073	Yes
row_12	LIG4	na	null	null	3049	0.35272908210754395	0.5174877	Yes
row_13	LIG1	na	null	null	3122	0.34974566102027893	0.550188	Yes
row_14	MSH3	na	null	null	3138	0.34913191199302673	0.58387977	Yes
row_15	POLM	na	null	null	3455	0.33852913975715637	0.6109892	Yes
row_16	EXOSC6	na	null	null	3790	0.3275001645088196	0.6366938	Yes
row_17	DCLRE1C	na	null	null	4419	0.3096997141838074	0.6552448	Yes
row_18	LEF1	na	null	null	7416	0.24451225996017456	0.6237861	Yes
row_19	MLH1	na	null	null	7502	0.2428155094385147	0.6458431	Yes
row_20	RNF8	na	null	null	8703	0.22076794505119324	0.64519364	Yes
row_21	TCF3	na	null	null	8811	0.21889151632785797	0.6645172	Yes
row_22	NBN	na	null	null	9433	0.2066834568977356	0.67317456	Yes
row_23	HMGB1	na	null	null	12399	0.15545883774757385	0.6336232	No
row_24	POLB	na	null	null	12608	0.15251056849956512	0.64462584	No
row_25	RAG2	na	null	null	13091	0.14439453184604645	0.6497861	No
row_26	RAG1	na	null	null	14153	0.12726791203022003	0.6426029	No
row_27	HMGB2	na	null	null	15219	0.11040155589580536	0.633705	No
row_28	EXOSC3	na	null	null	16669	0.0872788205742836	0.6154762	No
row_29	MSH6	na	null	null	18119	0.06690001487731934	0.5952646	No
row_30	MSH2	na	null	null	18554	0.061226047575473785	0.59321827	No
row_31	TCF7	na	null	null	20090	0.04013293609023094	0.56881654	No
row_32	BATF	na	null	null	21053	0.029863877221941948	0.5539822	No
row_33	ADAR	na	null	null	22383	0.018598118796944618	0.53128403	No
row_34	RNF168	na	null	null	24619	0.004570832476019859	0.49051386	No
row_35	AICDA	na	null	null	25190	0.0014067534357309341	0.48013955	No
row_36	PRKDC	na	null	null	37580	-0.0421421080827713	0.2557784	No
row_37	UNG	na	null	null	39305	-0.06582814455032349	0.23039137	No
row_38	CD40LG	na	null	null	40564	-0.08475025743246078	0.2154387	No
row_39	POLQ	na	null	null	43431	-0.1359127163887024	0.17581122	No
row_40	LIG3	na	null	null	48731	-0.24679595232009888	0.10210585	No
