# Supplementary material for: CELSR3 mRNA expression is increased in hepatocellular carcinoma and indicates poor prognosis
Source: PeerJ. 2019 Oct 7;7:e7816. doi: 10.7717/peerj.7816 (PMC6786253; doi:10.7717/peerj.7816)
Supplement: Supplemental Information 3 — The data, heat map, Enrich the original picture and ES distribution plot of differentially enriched pathways. [file peerj-07-7816-s003.zip › CCLE/h.all.v6.2.symbols.gmt/HALLMARK_DNA_REPAIR.xls]

NAME	PROBE	DESCRIPTION<br>(from dataset)	GENE SYMBOL	GENE_TITLE	RANK IN GENE LIST	RANK METRIC SCORE	RUNNING ES	CORE ENRICHMENT
row_0	POLR1C	na	null	null	17	0.818737804889679	0.028437905	Yes
row_1	IMPDH2	na	null	null	350	0.5666636824607849	0.042203855	Yes
row_2	SAC3D1	na	null	null	450	0.5411626696586609	0.05937904	Yes
row_3	POLL	na	null	null	455	0.5405130982398987	0.07828658	Yes
row_4	ERCC1	na	null	null	511	0.5302515625953674	0.09589152	Yes
row_5	TAF9	na	null	null	600	0.5174924731254578	0.1124387	Yes
row_6	ERCC2	na	null	null	933	0.4767257273197174	0.12304626	Yes
row_7	GMPR2	na	null	null	1186	0.45424360036849976	0.13434233	Yes
row_8	POLR2G	na	null	null	1375	0.4377977252006531	0.14624329	Yes
row_9	GTF2H1	na	null	null	1479	0.4297468662261963	0.15943193	Yes
row_10	CCNO	na	null	null	2066	0.3952896296977997	0.16248691	Yes
row_11	POLR1D	na	null	null	2165	0.3909895420074463	0.17440689	Yes
row_12	ZNRD1	na	null	null	2268	0.3862408995628357	0.18608618	Yes
row_13	CANT1	na	null	null	2823	0.3617548644542694	0.18855472	Yes
row_14	SSRP1	na	null	null	3008	0.35405799746513367	0.19758886	Yes
row_15	LIG1	na	null	null	3122	0.34974566102027893	0.20778331	Yes
row_16	GTF2B	na	null	null	3157	0.34848007559776306	0.21939288	Yes
row_17	CSTF3	na	null	null	3215	0.34667855501174927	0.23051424	Yes
row_18	HPRT1	na	null	null	3265	0.3449460566043854	0.24172258	Yes
row_19	APRT	na	null	null	3338	0.3423624336719513	0.25241524	Yes
row_20	ZWINT	na	null	null	3486	0.3373069167137146	0.26154473	Yes
row_21	NME1	na	null	null	3770	0.328304260969162	0.2678454	Yes
row_22	NME4	na	null	null	4048	0.32006964087486267	0.27396774	Yes
row_23	NME3	na	null	null	4594	0.3050215244293213	0.27461022	Yes
row_24	PNP	na	null	null	4661	0.3032139539718628	0.28403893	Yes
row_25	NUDT21	na	null	null	4897	0.29711583256721497	0.29013115	Yes
row_26	SUPT4H1	na	null	null	4930	0.2962437570095062	0.29994327	Yes
row_27	DUT	na	null	null	5392	0.28519609570503235	0.30144146	Yes
row_28	POLA2	na	null	null	6441	0.26450884342193604	0.29136813	Yes
row_29	CMPK2	na	null	null	6600	0.26139289140701294	0.29762846	Yes
row_30	NT5C	na	null	null	6918	0.2544861137866974	0.30070865	Yes
row_31	ITPA	na	null	null	6924	0.2544150948524475	0.3095507	Yes
row_32	RFC3	na	null	null	7266	0.2474820464849472	0.3119415	Yes
row_33	TK2	na	null	null	7445	0.24401703476905823	0.31722215	Yes
row_34	TAF1C	na	null	null	7507	0.24275900423526764	0.32462022	Yes
row_35	VPS37B	na	null	null	7600	0.24097053706645966	0.33138275	Yes
row_36	DDB2	na	null	null	7739	0.23856404423713684	0.33721092	Yes
row_37	POLH	na	null	null	7849	0.2364874929189682	0.34350193	Yes
row_38	RAE1	na	null	null	8196	0.22975850105285645	0.34517798	Yes
row_39	RFC2	na	null	null	8571	0.22289998829364777	0.34609586	Yes
row_40	ERCC5	na	null	null	8574	0.22282546758651733	0.35388395	Yes
row_41	MPG	na	null	null	8670	0.22137615084648132	0.35990298	Yes
row_42	TP53	na	null	null	9028	0.21448864042758942	0.36083955	Yes
row_43	POLR3C	na	null	null	9047	0.21388834714889526	0.36801818	Yes
row_44	POLE4	na	null	null	9065	0.2135465294122696	0.3752033	Yes
row_45	SF3A3	na	null	null	9478	0.20560884475708008	0.37481192	Yes
row_46	POLR2H	na	null	null	9569	0.20396064221858978	0.3803117	Yes
row_47	ERCC8	na	null	null	9731	0.2008737474679947	0.38439134	Yes
row_48	POLD3	na	null	null	9782	0.19962935149669647	0.39047804	Yes
row_49	POLR2D	na	null	null	10363	0.18940876424312592	0.38641384	Yes
row_50	POLR2I	na	null	null	10401	0.18860028684139252	0.39235342	Yes
row_51	ERCC4	na	null	null	10797	0.1821747124195099	0.39145315	Yes
row_52	RFC5	na	null	null	10971	0.17955932021141052	0.39456257	Yes
row_53	PCNA	na	null	null	11145	0.17656998336315155	0.397567	Yes
row_54	UPF3B	na	null	null	11444	0.17152000963687897	0.3980847	Yes
row_55	TAF6	na	null	null	11461	0.1711624562740326	0.40379986	Yes
row_56	PDE6G	na	null	null	11504	0.17026829719543457	0.4090033	Yes
row_57	PRIM1	na	null	null	11575	0.1690632849931717	0.4136471	Yes
row_58	RAD52	na	null	null	11607	0.16862037777900696	0.41899586	Yes
row_59	TYMS	na	null	null	11767	0.16571791470050812	0.42187786	Yes
row_60	POLD1	na	null	null	12105	0.16053937375545502	0.42128938	Yes
row_61	ADA	na	null	null	12110	0.16042549908161163	0.42684922	Yes
row_62	SNAPC5	na	null	null	12133	0.16008290648460388	0.43206447	Yes
row_63	RAD51	na	null	null	12148	0.15975843369960785	0.4374161	Yes
row_64	SRSF6	na	null	null	12345	0.15639516711235046	0.43928713	Yes
row_65	BOLA2	na	null	null	12528	0.1534489244222641	0.44131336	Yes
row_66	POLB	na	null	null	12608	0.15251056849956512	0.44520956	Yes
row_67	SURF1	na	null	null	12747	0.15001745522022247	0.4479282	Yes
row_68	PDE4B	na	null	null	14025	0.12944439053535461	0.42888087	No
row_69	RPA3	na	null	null	14106	0.12812450528144836	0.43190223	No
row_70	AAAS	na	null	null	15032	0.11315582692623138	0.41878623	No
row_71	MRPL40	na	null	null	15187	0.11087967455387115	0.41983482	No
row_72	TARBP2	na	null	null	15215	0.11044681817293167	0.42321458	No
row_73	TCEB3	na	null	null	16075	0.09595344960689545	0.41071385	No
row_74	EIF1B	na	null	null	16099	0.09566158801317215	0.4136483	No
row_75	RPA2	na	null	null	16517	0.08932439982891083	0.40908092	No
row_76	POLR3GL	na	null	null	16567	0.08876249939203262	0.41129273	No
row_77	REV3L	na	null	null	17296	0.07811824977397919	0.40058595	No
row_78	POLA1	na	null	null	17463	0.07582207769155502	0.4001817	No
row_79	NCBP2	na	null	null	17478	0.07555656880140305	0.40257642	No
row_80	VPS37D	na	null	null	17504	0.07529234141111374	0.4047586	No
row_81	TSG101	na	null	null	17779	0.0714893639087677	0.40220687	No
row_82	SDCBP	na	null	null	18058	0.06775218993425369	0.39944997	No
row_83	GTF2H3	na	null	null	18386	0.06359200179576874	0.3956417	No
row_84	ERCC3	na	null	null	19196	0.05171063542366028	0.38251105	No
row_85	TAF10	na	null	null	19646	0.04596773907542229	0.37582985	No
row_86	GTF2F1	na	null	null	20177	0.03914836049079895	0.3674127	No
row_87	POM121	na	null	null	20570	0.034913115203380585	0.36139637	No
row_88	SNAPC4	na	null	null	21321	0.027313444763422012	0.348499	No
row_89	POLR2C	na	null	null	21329	0.027232399210333824	0.349326	No
row_90	GTF2H5	na	null	null	21577	0.024968909099698067	0.34563944	No
row_91	NUDT9	na	null	null	24412	0.005495560821145773	0.2934731	No
row_92	RFC4	na	null	null	25271	3.748396993614733E-4	0.27763435	No
row_93	GTF3C5	na	null	null	32915	-0.0012073935940861702	0.1364692	No
row_94	CLP1	na	null	null	33355	-0.004757769871503115	0.12852558	No
row_95	RALA	na	null	null	34591	-0.012392306700348854	0.10614364	No
row_96	ZNF707	na	null	null	34688	-0.013194787316024303	0.104833364	No
row_97	SUPT5H	na	null	null	34750	-0.013797888532280922	0.10419091	No
row_98	POLR2E	na	null	null	34810	-0.014381124638020992	0.10360589	No
row_99	VPS28	na	null	null	35123	-0.016856765374541283	0.09843353	No
row_100	RRM2B	na	null	null	36084	-0.025884093716740608	0.08160612	No
row_101	ADRM1	na	null	null	36331	-0.028317192569375038	0.0780556	No
row_102	GTF2A2	na	null	null	36469	-0.02958892472088337	0.07656355	No
row_103	FEN1	na	null	null	36604	-0.03080200031399727	0.07516953	No
row_104	STX3	na	null	null	36668	-0.03138219192624092	0.07510765	No
row_105	CETN2	na	null	null	37180	-0.03719499707221985	0.066972904	No
row_106	NFX1	na	null	null	38221	-0.05082009360194206	0.049543153	No
row_107	ADCY6	na	null	null	38364	-0.05278567969799042	0.04877334	No
row_108	AK3	na	null	null	38531	-0.05500264838337898	0.047637977	No
row_109	UMPS	na	null	null	38546	-0.05527015030384064	0.04932027	No
row_110	BCAP31	na	null	null	38631	-0.05639325827360153	0.049748722	No
row_111	DGUOK	na	null	null	39625	-0.07034614682197571	0.033873018	No
row_112	TAF13	na	null	null	40105	-0.07736077159643173	0.02774001	No
row_113	POLR2K	na	null	null	40217	-0.07911786437034607	0.028467655	No
row_114	DAD1	na	null	null	40253	-0.07973843812942505	0.030621227	No
row_115	POLR2J	na	null	null	40360	-0.0814141035079956	0.03152189	No
row_116	XPC	na	null	null	40540	-0.08445164561271667	0.031180518	No
row_117	TMED2	na	null	null	41580	-0.10233622789382935	0.015578355	No
row_118	DDB1	na	null	null	41746	-0.10517507791519165	0.016223393	No
row_119	AK1	na	null	null	41933	-0.10849272459745407	0.016596954	No
row_120	DFNA5	na	null	null	42068	-0.11093419790267944	0.018016975	No
row_121	ARL6IP1	na	null	null	42124	-0.11202754080295563	0.02093495	No
row_122	GUK1	na	null	null	42134	-0.11212988197803497	0.024706388	No
row_123	RNMT	na	null	null	42201	-0.11354736238718033	0.027474504	No
row_124	CDA	na	null	null	43002	-0.12834680080413818	0.017201388	No
row_125	ELL	na	null	null	43612	-0.1393062323331833	0.010841944	No
row_126	BRF2	na	null	null	44251	-0.15099653601646423	0.004357246	No
row_127	DCTN4	na	null	null	44956	-0.16438746452331543	-0.0028765735	No
row_128	EDF1	na	null	null	45606	-0.17740438878536224	-0.008637125	No
row_129	TAF12	na	null	null	45728	-0.17968986928462982	-0.004562399	No
row_130	POLR2A	na	null	null	46084	-0.18703263998031616	-0.0045530596	No
row_131	DGCR8	na	null	null	46402	-0.19307713210582733	-0.0036293874	No
row_132	USP11	na	null	null	46957	-0.20450842380523682	-0.0066829496	No
row_133	SMAD5	na	null	null	48385	-0.23852746188640594	-0.024670884	No
row_134	POLR2F	na	null	null	49859	-0.27426108717918396	-0.04225381	No
row_135	HCLS1	na	null	null	50658	-0.2943170964717865	-0.046661522	No
row_136	RBX1	na	null	null	50935	-0.3026660084724426	-0.041131876	No
row_137	GPX4	na	null	null	52627	-0.3774776756763458	-0.059117742	No
row_138	POLD4	na	null	null	53232	-0.42287901043891907	-0.055426456	No
row_139	SEC61A1	na	null	null	53526	-0.45450636744499207	-0.044878647	No
row_140	NPR2	na	null	null	53866	-0.5102107524871826	-0.03322451	No
row_141	BCAM	na	null	null	53913	-0.5222501158714294	-0.015734283	No
row_142	COX17	na	null	null	54188	-0.6342920660972595	0.0014781766	No
