# Supplementary material for: CELSR3 mRNA expression is increased in hepatocellular carcinoma and indicates poor prognosis
Source: PeerJ. 2019 Oct 7;7:e7816. doi: 10.7717/peerj.7816 (PMC6786253; doi:10.7717/peerj.7816)
Supplement: Supplemental Information 3 — The data, heat map, Enrich the original picture and ES distribution plot of differentially enriched pathways. [file peerj-07-7816-s003.zip › CCLE/h.all.v6.2.symbols.gmt/gsea_report_for_h.xls]

NAME	GS<br> follow link to MSigDB	GS DETAILS	SIZE	ES	NES	NOM p-val	FDR q-val	FWER p-val	RANK AT MAX	LEADING EDGE
HALLMARK_MYC_TARGETS_V2	HALLMARK_MYC_TARGETS_V2	Details ...	58	0.68104494	1.5663571	0.041431263	0.2600108	0.235	11580	tags=69%, list=21%, signal=88%
HALLMARK_MYC_TARGETS_V1	HALLMARK_MYC_TARGETS_V1	Details ...	199	0.60574067	1.5652505	0.051823415	0.13078949	0.236	11767	tags=57%, list=22%, signal=72%
HALLMARK_DNA_REPAIR	HALLMARK_DNA_REPAIR	Details ...	143	0.4479282	1.4564258	0.04453441	0.22578563	0.448	12747	tags=48%, list=23%, signal=62%
HALLMARK_E2F_TARGETS	HALLMARK_E2F_TARGETS	Details ...	199	0.5183961	1.30871	0.20622568	0.4593918	0.739	15945	tags=59%, list=29%, signal=83%
HALLMARK_G2M_CHECKPOINT	HALLMARK_G2M_CHECKPOINT	Details ...	199	0.4578761	1.1961437	0.29141715	0.67245114	0.891	16906	tags=53%, list=31%, signal=77%
HALLMARK_UNFOLDED_PROTEIN_RESPONSE	HALLMARK_UNFOLDED_PROTEIN_RESPONSE	Details ...	112	0.33886826	1.0584136	0.3814433	1.0	0.97	13037	tags=39%, list=24%, signal=52%
HALLMARK_OXIDATIVE_PHOSPHORYLATION	HALLMARK_OXIDATIVE_PHOSPHORYLATION	Details ...	199	0.35907322	1.050941	0.41555977	0.8955915	0.972	14146	tags=44%, list=26%, signal=60%
HALLMARK_PI3K_AKT_MTOR_SIGNALING	HALLMARK_PI3K_AKT_MTOR_SIGNALING	Details ...	105	0.30228376	1.0197694	0.41420117	0.8778924	0.977	12013	tags=35%, list=22%, signal=45%
HALLMARK_PEROXISOME	HALLMARK_PEROXISOME	Details ...	103	0.29306749	0.96380115	0.48295453	0.9508409	0.992	15488	tags=41%, list=29%, signal=57%
HALLMARK_BILE_ACID_METABOLISM	HALLMARK_BILE_ACID_METABOLISM	Details ...	112	0.30573806	0.9076101	0.56978965	1.0	0.998	10397	tags=28%, list=19%, signal=34%
HALLMARK_SPERMATOGENESIS	HALLMARK_SPERMATOGENESIS	Details ...	132	0.2640206	0.8852887	0.6807692	1.0	0.999	12523	tags=37%, list=23%, signal=48%
HALLMARK_FATTY_ACID_METABOLISM	HALLMARK_FATTY_ACID_METABOLISM	Details ...	157	0.2822786	0.87372047	0.6342857	0.9549542	0.999	16974	tags=47%, list=31%, signal=68%
HALLMARK_INTERFERON_ALPHA_RESPONSE	HALLMARK_INTERFERON_ALPHA_RESPONSE	Details ...	94	0.40125126	0.8493134	0.6633267	0.9450829	1.0	10727	tags=37%, list=20%, signal=46%
HALLMARK_MTORC1_SIGNALING	HALLMARK_MTORC1_SIGNALING	Details ...	199	0.24676085	0.77159834	0.78968257	1.0	1.0	11056	tags=27%, list=20%, signal=33%
HALLMARK_MITOTIC_SPINDLE	HALLMARK_MITOTIC_SPINDLE	Details ...	199	0.24876197	0.76887447	0.76626015	0.9907407	1.0	13324	tags=33%, list=25%, signal=44%
HALLMARK_WNT_BETA_CATENIN_SIGNALING	HALLMARK_WNT_BETA_CATENIN_SIGNALING	Details ...	42	0.26071632	0.7382517	0.9064449	0.9803022	1.0	10082	tags=29%, list=19%, signal=35%
HALLMARK_INTERFERON_GAMMA_RESPONSE	HALLMARK_INTERFERON_GAMMA_RESPONSE	Details ...	197	0.25945342	0.6655093	0.87759334	1.0	1.0	14261	tags=39%, list=26%, signal=52%
HALLMARK_PANCREAS_BETA_CELLS	HALLMARK_PANCREAS_BETA_CELLS	Details ...	40	0.20806706	0.5960521	1.0	0.98060775	1.0	9976	tags=23%, list=18%, signal=28%
