# Supplementary material for: CELSR3 mRNA expression is increased in hepatocellular carcinoma and indicates poor prognosis
Source: PeerJ. 2019 Oct 7;7:e7816. doi: 10.7717/peerj.7816 (PMC6786253; doi:10.7717/peerj.7816)
Supplement: Supplemental Information 4 — Cel data was converted using RMA and log2. [file peerj-07-7816-s004.txt]

geneNames	GSM1024521	GSM1024522	GSM1024523	GSM1024524	GSM1024525	GSM1024526	GSM1024527	GSM1024528	GSM1024529	GSM1024530	GSM1024531	GSM1024532	GSM1024533	GSM1024534	GSM1024535	GSM1024536	GSM1024537	GSM1024538	GSM1024539	GSM1024540	GSM1024541	GSM1024542	GSM1024543	GSM1024544	GSM1024545	GSM1024546	GSM1024547	GSM1024548	GSM1024549	GSM1024550	GSM1024551	GSM1024552	GSM1024553	GSM1024554	GSM1024555	GSM1024556	GSM1024557	GSM1024558	GSM1024559	GSM1024560
A1BG	8.797363575	8.565137469	7.589361928	7.147988105	8.3084607	9.017004922	7.468486437	8.878954004	8.242140903	8.648925942	9.492143842	9.278726882	9.680767978	9.140355961	7.911894454	9.125240663	9.504691384	8.730841471	9.541910891	9.545917625	4.397384819	8.812267518	5.358727399	3.895170095	8.0754215	9.042428795	7.361144803	7.587456515	3.665950289	8.215707534	8.568351726	9.266421439	9.277207077	9.592204532	8.88182545	9.054069008	8.55528364	8.977335134	9.026093254	9.373906221
A1BG-AS1	6.14838724	5.990238324	5.978610171	6.149132123	6.434117366	6.173470957	5.858602133	6.830165156	6.236055603	6.281824729	6.276433383	5.949989666	5.873451134	6.366463966	5.68944853	6.316528279	5.89212574	6.242889796	5.810484941	6.325857781	5.086629001	6.224187406	5.861242035	6.117012475	6.338065604	6.517186624	5.792660725	6.271765164	6.211072693	6.434509757	5.93139424	6.851738301	6.226539235	6.010657891	6.128934822	6.100982034	6.185552448	5.975747481	6.012718875	6.615754525
A1CF	9.2588066165	10.0415620265	9.4190576545	9.0555113095	9.7474006105	9.7800686945	9.8259591665	9.754079845	9.101443721	9.301876376	9.633523744	10.1919001685	9.4313199655	9.623190737	9.706971006	9.6232679205	9.8821761225	9.681639317	9.851294971	9.7216154395	8.5796696605	9.9259870905	8.362322907	8.922891665	9.3651384905	8.9905046425	10.021056487	10.0989500375	7.706021779	9.749117258	10.056993033	9.497867291	10.3455456405	9.9959693445	10.114101014	9.2579693125	9.4655549665	10.368974338	9.641994315	10.001726728
A2M	9.080801377	9.265208226	9.241021759	9.584848142	9.758696839	8.9987645635	9.122341199	9.2071506835	9.558195341	9.148652486	9.7832625975	9.6939125905	9.630621971	9.7878258275	8.0326827355	9.508988323	9.42537615	9.7677647835	9.652270724	9.70733084	8.56690031	9.8348535245	8.915367968	9.5309961735	9.6196122105	9.6245375635	9.0170559985	8.5330607785	9.223810359	8.922341478	9.6382128815	9.846676089	9.518516235	9.704865142	9.6761308305	9.3905263835	9.42812085	9.4039655205	9.6607299325	9.81178284
A2M-AS1	8.386857508	9.623667733	8.992324052	10.64764622	10.25151217	9.304607369	8.59397695	9.587289828	9.668909427	8.590264741	10.89037889	10.38574284	11.08348165	10.94292735	6.874017157	10.50472774	10.05878067	11.69933818	11.12768987	10.75022177	7.066121549	9.921556249	8.337546561	9.48896865	10.01681611	10.0740637	8.353171685	7.458503663	8.344541753	8.832461522	10.01222496	10.74751902	10.20659586	10.83504626	10.49824087	9.595488879	10.10366598	10.20695873	10.80680511	10.51343358
A2ML1	2.1930934715	2.333391287	2.1122954925	2.3628421595	2.6118090605	2.30491649	2.3921124995	2.330295515	2.3365345495	2.401270932	2.347020782	2.242968246	2.418937061	2.317759489	2.324305346	2.180356582	2.563457009	2.339330175	2.1967045635	2.400477736	2.169216967	2.443099871	2.050569442	2.4812517235	2.1662917735	2.6254263785	2.335127323	2.464166675	2.293140255	2.480134036	2.5920950155	2.5596198025	2.372159224	2.4618830515	2.431599999	2.3678647465	2.208515571	2.2574749185	2.4923534555	2.9740761675
A2MP1	6.910687729	5.548514215	5.095227488	6.380723596	6.437920157	5.124030191	6.1003252	5.042819516	7.039518123	8.464639687	7.664073997	8.364193062	5.955298716	7.148421095	4.751518162	7.430386824	7.846058139	7.23441483	8.233500495	7.858398254	6.158855725	4.505789287	4.340100602	7.552546867	6.024016741	7.373123155	6.722595444	4.819171303	4.844670723	5.64417364	7.939212886	8.071751086	8.016142087	7.272047652	7.965839447	7.503041192	7.411463123	8.688890571	8.092040111	8.060864974
A4GALT	6.080562441	5.927402991	6.201440985	6.369142763	6.159774028	6.157393402	5.946528963	5.903678371	6.099696587	6.219306594	6.223542657	6.043476888	6.188078272	6.319287259	6.226550507	6.047935466	6.259523989	6.110477842	5.812118284	6.635131938	5.762727342	6.457796742	5.828026773	6.423703875	6.118849475	6.256125762	6.115236826	5.910773183	6.077585247	6.000855351	6.039288454	6.809149892	6.397432152	6.296250628	6.19946129	6.18731426	5.797031227	5.916187402	6.559983977	6.580242868
A4GNT	1.908604233	2.046492131	2.3093148	2.16456515	2.334400025	2.424244771	2.072572239	2.127270586	2.128718316	1.822829704	2.310702661	1.920325533	2.620603046	2.503845582	2.153494788	2.202558722	2.170468173	2.233354719	2.647005813	2.065985394	2.029359869	1.914318195	2.007878781	2.16426482	2.152910521	2.417632384	1.953721838	1.939336845	2.920405371	1.821089396	2.152693887	3.252628446	2.448911606	2.737573956	2.002848751	1.991388505	2.179466503	2.094841458	2.425509277	1.803756357
AA06	3.218780014	3.600996277	3.624605151	3.342267982	3.644578215	3.727917763	3.55338045	3.132969423	3.634827087	3.200302166	3.389951347	3.560502465	3.815803092	3.193260437	3.859238511	3.612389781	4.065430386	3.127177001	3.227904261	3.796274423	3.514178728	3.58696879	3.328468045	3.523864555	3.574861535	3.527715288	3.620441679	3.703191861	3.367225616	3.585650773	3.555502847	3.558945076	3.442966832	3.799959902	3.544224923	3.402090922	3.198646069	3.076724144	3.411191626	3.98341142
AAAS	7.717532978	7.56478289	7.842049189	7.514420336	7.457706609	7.977902865	7.826519992	7.469837624	7.567257227	7.806645906	7.736030689	7.722859458	7.750382832	7.97377759	7.85999513	7.524762283	7.346374535	7.602251108	7.652926743	7.61305143	8.548904821	7.970097991	8.310096146	7.408823136	7.527344901	7.614091846	7.447914801	7.952109252	7.313690705	7.62631579	7.886286667	7.910912249	7.211848618	7.361821238	6.92941302	7.521075843	6.794008585	7.558606988	7.181848939	7.778343297
AACS	5.792477831	5.832479188	5.18684401	5.322774089	4.871954634	4.864444192	5.541775578	4.638212263	4.814248627	5.859514319	5.260997697	4.487627043	5.17934389	5.56785311	6.200613293	5.21031951	4.634144566	5.335686696	5.202267056	4.345125835	6.507923152	4.930167316	6.510778554	6.179008442	5.165058518	4.756476892	5.228859602	6.165572462	6.751360687	4.335096108	4.813585265	4.517415134	5.157831249	5.557488591	4.565700958	5.027897943	5.560147373	5.065639938	5.216899943	4.830260693
AACSP1	2.899586788	3.177946471	3.182075146	2.770639769	3.229396112	2.620013694	2.678360474	2.874658331	3.071477376	3.10149285	3.042994551	2.948706952	2.841150205	3.125844702	2.642114571	2.73215363	3.013936041	2.991847631	2.697016889	3.09566588	3.047371711	3.027024011	6.529038244	3.441007872	2.778403406	3.071844808	2.812480015	3.057562101	3.146641522	2.82037702	3.282708041	3.574861535	4.105610934	3.164008227	2.846093483	2.988827405	2.699627309	2.990374465	3.231566264	3.197495009
AADAC	10.60772031	10.88549285	10.9408818	10.62624605	10.5439403	11.53861014	10.8356275	11.00384431	11.27689727	9.26837132	11.5406268	11.28707407	11.37374133	11.23670089	11.30338789	11.61536152	10.70789533	10.80612646	11.27357217	10.64733794	8.095439783	11.10796377	7.422209716	8.59933341	11.29497453	10.75742249	11.67879759	10.21106776	8.253633913	10.91336856	10.84032303	10.38533309	10.38884671	10.85664581	11.34721106	10.90583757	10.55407798	11.1183615	10.39395444	10.3174319
AADACL2	1.79918623	2.0079301	1.889396983	1.687584216	1.736688864	2.160430479	2.092533289	1.971333281	1.925126225	1.908226574	1.922050403	2.245275524	1.918432756	2.003752355	2.184750424	1.863185115	1.9034549	1.953328833	1.630569705	2.064892465	1.792250857	2.096416924	1.947410357	1.877076742	1.665101432	1.800059283	1.863185115	1.892007799	2.028843252	2.072197584	2.147975659	2.009247751	2.01915586	1.865575647	2.239767357	1.795684642	1.760872306	2.258427273	1.817517046	1.757707271
AADACP1	7.15287943	6.837126214	5.878022258	8.261828528	7.553581282	7.844706895	6.989868306	7.302713	6.453552902	7.338455093	6.796148988	7.689216661	7.316176711	8.53031594	7.648423393	8.398044655	6.533249902	7.510000811	6.918355354	7.638060414	4.660238145	6.902774327	2.099861704	2.759150765	5.422230264	8.10474687	8.896458474	4.898477184	4.77629532	8.334981782	7.864847813	6.294251844	7.261936902	7.807047325	7.384050388	8.548356827	7.16777368	7.129027451	7.780100783	7.963060843
AADAT	8.923117777	8.571992205	6.075451345	5.581574781	8.714496471	8.952306092	6.803951071	7.547277736	7.96526186	9.340480168	9.218269206	9.766160319	8.723578177	8.90497478	8.125490694	8.879966791	8.711790775	8.448424565	8.183311026	8.945028545	6.219938984	7.620279382	6.649588543	7.19045957	6.202362299	8.513371027	5.37453181	8.613337413	5.442390224	7.767379113	9.395750711	8.804181772	9.92973897	8.241078709	9.671881767	8.651236591	7.581557907	9.504672348	8.847004419	9.176363809
AAED1	6.367875932	6.173257173	6.009537882	6.382548056	6.003077444	7.654996859	7.272245486	6.093456821	5.458953625	5.959872867	6.495523949	5.880010893	5.887008637	6.200392964	7.582301429	6.675137581	6.519875493	5.668875348	5.945202744	6.428021767	6.759837373	6.033691422	6.929087594	6.945674417	7.231080899	6.353026604	7.24885442	7.09404334	6.297523551	6.249445025	5.964226199	4.865122137	5.428700666	6.161031914	6.271447691	6.805153128	6.850344182	6.030270665	5.910905993	5.521658173
AAGAB	6.388859858	6.156281149	6.10331445266667	5.84358617233333	5.961201259	6.35569639533333	6.39397635	6.07402139233333	6.13907970566667	5.93215748066667	6.384481251	5.674052284	6.07366522833333	5.85669644666667	5.819856674	6.289657474	5.73266891033333	5.79566306266667	5.78601008633333	5.59594130033333	7.44060371	5.91164282366667	6.240291162	6.745541684	6.79054505966667	5.52391851966667	6.64869504466667	6.40452933966667	6.861657489	6.05556688633333	6.33173492266667	5.38892897466667	5.62703001166667	5.67078130133333	6.06780729466667	6.02365894133333	6.10314097933333	5.93003067866667	6.05302476833333	5.343007175
AAK1	5.95943138485714	5.83712039428571	6.024548649	6.787261588	6.03705366785714	4.97934289328571	6.01609173014286	5.78431286357143	6.23540706685714	5.82894011714286	5.98836420571429	5.45314516957143	5.98104448871428	5.89813633271429	5.01771234914286	5.30487342228571	5.746480522	6.344808303	5.49602442971429	5.91186700671429	6.01383750957143	5.47083651228571	5.69324708285714	7.39926174185714	6.133078496	5.95124575614286	6.31762604357143	5.65311689571429	6.277857023	5.89750173671429	6.04614484657143	6.30360258728571	5.076258485	5.65535094671429	5.69408435242857	5.92911145142857	5.773599626	5.619954165	6.03774602857143	5.45879966657143
AAMDC	7.61674849333333	7.73932286166667	6.96740279466667	6.96587203433333	7.531690362	7.96389449033333	7.46425890133333	6.99048163966667	7.31516415233333	6.98573360033333	7.424462834	7.47035971533333	7.63250996266667	7.20638381733333	7.68367172066667	7.32631747	7.14393505233333	7.15122064633333	7.29029880933333	7.04326763833333	6.00226727866667	8.47902347366667	7.09011845	7.356038546	6.90878597766667	7.24464379633333	7.66498178333333	7.811297779	7.29681790133333	7.21608651966667	7.05985950566667	7.16262618266667	7.72868205666667	7.451877613	7.482125365	7.24085951933333	7.43072910633333	7.35424704866667	7.21542022633333	7.163199677
AAMP	6.618137417	6.427465067	6.515113946	6.27910219	6.380717211	6.269255587	6.71197417	6.143293555	6.140331352	6.404998986	6.653413772	6.888280043	6.461829427	6.327790959	6.957744743	6.682055036	6.78251844	6.406332703	6.668350067	6.778272455	6.795170892	6.701351492	6.544099866	6.412858929	6.601992768	6.660503462	6.377090784	6.673503994	6.560074561	6.30438521	6.211942017	6.613724742	6.878003227	6.506095641	6.626557503	6.594849555	6.73686482	6.541785869	6.649542737	6.962460005
AANAT	3.181535278	2.639981623	2.864134697	3.374028718	3.106186303	3.251968864	2.926368783	2.714468897	2.656342711	2.709545716	3.195131702	2.875052293	3.030447277	2.547412214	3.171843043	3.279525822	2.779809215	2.929962095	2.951907843	3.071999999	2.814848643	2.882796858	2.866331259	2.818870259	2.798765514	2.988115837	2.722782218	2.922040608	3.108295272	2.358357233	2.10657743	3.241297393	3.455388288	2.608148161	3.12800803	2.932607795	2.857118508	2.778215431	3.085669464	3.528664422
AAR2	7.001795848	6.748244077	5.95947367	5.869332142	6.22164545	6.793723019	6.573783229	6.270571499	5.91161543	6.141965154	6.394018718	6.575287787	6.560865542	6.066246344	6.930167592	6.928331365	6.629352399	5.925005475	6.713215729	6.094384087	6.966942974	6.163310067	6.796883731	5.81917747	6.195496704	6.145906752	6.660968005	6.235937177	5.944407605	6.236587676	6.057369472	6.329142653	6.241793615	5.855601701	6.597709264	6.131624373	6.635409668	6.629474747	5.711593852	5.690759593
AARS	9.589302416	9.264081201	8.462665494	9.954876263	9.425600095	9.782970544	8.681563705	9.533740094	8.654657721	9.0809645	9.485924923	9.630992629	9.244521458	9.351146458	10.15896494	9.509215183	9.198491894	9.183221261	9.368702992	9.335874431	10.30233278	8.88135475	9.926419214	9.508225082	9.988483441	9.373376208	9.635904292	10.37169245	10.13782102	9.058330073	9.622419984	8.961402772	9.346710256	9.135401884	9.445376962	9.080819733	9.056150837	9.614940472	8.97003275	8.756613529
AARS2	7.3717829715	7.510052334	7.699511714	7.377602321	7.1061652015	8.0598840305	8.1100032375	7.370438383	6.864665999	7.5616338665	7.031259478	7.5202319845	7.1972955925	7.78628684	7.251880095	7.112833016	7.0497486595	7.4250675665	7.390386526	7.2516949785	7.245376845	8.684289443	8.032203818	7.541548446	6.871097341	7.2931835495	7.182859212	7.382055107	7.5642668835	7.4186027635	7.5889068655	7.652472847	7.452229852	7.3781867205	7.0911077025	6.9204074405	6.9582685435	7.2501346325	7.3260909785	7.3427928775
AASDH	6.407521961	7.3565528185	6.386230485	6.5116174515	6.2297398985	7.3185559695	6.9786033565	6.9286824515	6.6747475365	6.8672986495	6.508496754	6.989432307	6.6337788145	6.3401690945	6.786904997	7.0578328225	6.596065995	6.4476465575	6.7403767275	6.158739771	6.197276976	6.910980333	6.603305733	7.0688180025	7.2995132125	6.12467194	6.89878759	7.13027986	6.518283709	7.150602838	7.153157242	5.742307974	7.053344367	6.351495975	6.935487693	6.489293333	7.2333742475	7.196094545	6.52517849	6.5486357525
AASDHPPT	6.595669398	6.16649256633333	6.32721376966667	6.21411548233333	6.00208194433333	6.78974320733333	6.922286073	6.43635995166667	6.37527281266667	6.35311843166667	6.59043732433333	6.60501126733333	6.322901483	6.59259741166667	6.86558544	6.60995127266667	6.439575137	6.16743343433333	6.47658771933333	6.21350447133333	6.45918041866667	6.24232959566667	6.92299766866667	6.01047265366667	6.64085537833333	6.21281954033333	6.609754251	6.54174375933333	6.56571775466667	6.44241229533333	6.65342707866667	6.01953079966667	6.639919249	6.25023507833333	6.517917688	6.42312891633333	6.77529260466667	6.493396706	6.38558250766667	6.26084529633333
AASS	9.5387895345	9.799793123	7.937346166	7.6077479365	8.9186437165	10.4658219455	9.9826761575	9.910022259	9.064715975	10.224689825	9.2967685255	10.100613749	8.412492102	8.6399345335	9.176617166	8.9514640225	9.4322217345	8.268582136	8.9326025305	9.365398014	7.6503563235	8.753002818	5.491126468	6.2843386035	6.015789822	8.572598003	8.704519304	9.5537005675	5.390512569	9.034208839	9.0806646405	8.9745085255	10.2389731745	9.560592212	9.9568106895	8.5460461945	8.3545047955	9.3562586665	8.9212260695	9.8287700475
AATF	8.068580217	8.09065037	7.454779774	7.708099194	7.348270569	8.485186461	7.942836963	7.949791751	7.056567282	7.196400438	7.48413919	7.601656351	7.546419831	7.540680369	8.921716314	7.833635149	7.640345073	7.41485946	7.683418654	7.609852748	8.786782435	7.556370145	8.690158391	7.650467117	7.662564819	7.639470539	7.959448031	8.034128787	8.009168882	7.541303924	7.341034898	7.18753129	7.464401556	7.360188455	7.354272701	7.450939018	7.508207115	7.454758462	7.492041309	7.121617501
AATK	4.698946456	5.453024959	5.133878275	5.229755763	5.280394904	5.257170408	4.871258264	5.153975804	4.8576975	5.040554251	5.06736086	5.055381458	5.607538472	5.467468086	4.460174599	4.976004218	5.165367705	5.987625835	5.33521889	5.125492169	4.729459921	6.241095321	5.113294305	4.869147176	5.261049245	5.491788565	5.244825252	5.053739628	5.083550133	4.999916677	5.484147597	5.97490401	5.658119615	5.666620925	5.124953664	5.342167466	5.182820777	5.077208957	5.276720878	5.191930945
AB488780	6.646109998	6.849906612	6.514586755	6.394858635	6.838719766	7.251537591	7.040862363	7.053212821	6.386966445	6.64766829	6.508863889	6.585098481	7.05939557	6.8935005	6.909203979	6.518846771	6.24674501	6.682106041	6.973003355	6.261772965	5.082578287	7.550809158	8.222705389	6.630345064	6.640311137	6.113199716	6.865229816	6.181561904	6.326060915	6.7889726	6.910586037	6.685702874	6.437387182	6.620877933	6.858710156	5.842339293	6.146766738	6.710603688	6.493935503	6.785014528
ABAT	10.42240271	11.0638922366667	9.07114792633333	9.89324621966667	9.93723710533333	10.7024124133333	9.21285894733333	10.5636821066667	10.3362574433333	10.7883805533333	11.00141304	10.7813802633333	10.5886224066667	10.5820318533333	9.967599197	10.3430877366667	10.2892930033333	10.2885590263333	10.6961328	10.5398420233333	7.97860161133333	9.93545914233333	9.07703157166667	5.98270640433333	9.97904081766667	9.784771325	9.560337517	10.373240374	6.64452325733333	10.3352992666667	10.3022809766667	10.1163200726667	10.99404054	10.4571133966667	10.80572319	9.73032639933333	9.67070850533333	10.6946728133333	10.26118941	10.5563020033333
ABCA1	7.21970593175	7.32748875025	7.747977032	6.94263039975	6.664782583	5.869210594	7.11125929475	6.89713477775	7.560742818	6.87921063725	7.467804604	7.33806789575	7.34343266675	7.38815593775	7.12645557625	7.76840307625	7.67074094775	7.17068905	8.0147498875	7.54271241775	6.8442273265	7.3476933245	7.06871967625	6.74779707975	7.26489828275	6.99117628675	6.8040555405	7.004297924	6.8029858085	6.566004014	7.720270338	8.056428411	7.036222137	7.140710999	7.61733050175	7.093771119	6.93931874925	7.618656915	7.77777348475	7.13731535625
ABCA11P	5.824975719	5.156761883	5.108676064	4.743462091	5.531994266	4.909415391	5.639994513	5.221423915	5.585433671	4.446889316	5.0918903	5.198206138	5.018452626	5.433892653	4.751518162	4.709912569	5.220629059	5.24347721	5.385163863	5.034164033	4.351446146	5.319169757	5.20138764	5.618640751	5.0550894	4.934422916	3.889735448	4.724391208	4.704058089	5.173827332	5.118629163	5.475714535	4.87626891	5.236450247	5.208400208	5.274818604	4.92370752	4.629579368	5.063816202	5.016836878
ABCA12	2.395213698	1.75535803	2.144815088	2.626896651	2.13017141	2.462947015	2.333129589	2.342521545	2.314912032	2.164933284	2.20510163	2.155408205	2.367795819	2.822496357	2.725570512	2.367082841	2.596924386	2.108986433	2.210723208	2.300953481	2.120140803	2.188782601	2.340186629	4.064818994	2.326856441	2.441964785	2.494330276	2.754347783	2.137927725	2.321334218	2.064305769	2.651130135	2.228192215	2.178621089	2.238983647	2.451693391	2.325157791	2.225234431	2.172241665	2.063535393
ABCA13	2.13187909833333	2.27537522666667	1.68058479	1.834532224	1.89041574133333	2.011187513	2.076698789	2.19429324233333	1.91472377833333	2.05271250233333	2.01539385033333	2.02604234433333	1.94916054366667	2.01284297566667	1.84710372233333	1.87782525866667	1.907579402	1.85112904033333	1.829900991	2.28589303433333	1.78693351833333	2.00652930233333	1.949314413	1.83225430366667	1.76221278933333	1.85291425633333	1.776565927	2.29965740866667	1.84367405133333	1.870668003	1.87968942333333	2.09614417566667	2.115865749	2.050329694	2.054476246	1.78703429366667	1.904514961	1.95825119633333	1.98470076533333	2.06376030066667
ABCA17P	3.64463908	3.353435844	2.742249001	3.267593994	2.350319681	2.591232541	2.850932454	2.791308448	2.913651672	2.855985664	2.74380313	2.968184131	2.772527589	2.515575539	2.747992758	2.627019762	2.601146558	3.179681704	2.577675102	3.080025245	3.219653121	3.544216654	2.534454283	2.488064459	2.33978128	3.068467964	2.55767081	2.861463467	2.851084914	2.860973562	2.966983347	3.591394884	3.434781314	2.840401441	2.609395512	2.900488033	2.871216407	2.585923785	3.303318956	3.702659188
ABCA2	5.252714908	4.97870038466667	5.12384014666667	5.41638847233333	5.104402007	5.37680531766667	5.03657716866667	4.93715746	5.19253420766667	5.14524527133333	5.570132628	5.258294639	5.40388872533333	5.212074161	5.157871859	4.94293893666667	5.22959651133333	5.24751176433333	5.02117855966667	5.45773676733333	4.77700093366667	5.18890301766667	4.99951629633333	5.48476496733333	5.00625740166667	5.483821878	4.86860815233333	5.36004298366667	5.28745405533333	5.06853950233333	5.310052965	5.57541138633333	5.20551149366667	5.33816952933333	4.991323546	5.269199336	5.154043824	5.19870418733333	5.18259432133333	5.668167247
ABCA3	5.413551846	5.237637083	5.172804146	5.570891375	5.698321184	5.440139507	5.69031566	5.25696473	5.306979528	5.313686379	5.391136333	5.299958468	5.203421169	5.419727534	5.459125771	5.319674761	5.075775868	5.45102054	5.344597918	5.55810963	5.423343622	5.712746687	5.159432953	5.060436828	5.35940128	5.509758672	5.408689921	5.2790103	6.693696954	5.321703706	5.274682486	6.246450708	5.571649943	5.352278472	4.99599401	5.656208841	5.110987865	5.487005848	5.349749888	5.489447394
ABCA4	4.0688330665	4.149801634	4.2751938045	4.291330935	4.152782508	3.8564775745	3.762089436	5.0936418755	4.388728697	4.4859927005	4.0832806885	4.261164628	4.1673407245	4.3501837555	3.854051831	4.095848437	3.8895881375	3.9055649965	3.779395609	4.2586718105	3.8918489645	4.0699009415	3.6502253795	4.7592283555	4.139550154	4.153873251	3.8671972235	4.086675821	4.625892838	4.029305189	3.877733791	4.584832431	4.456006561	4.0191836935	4.009829105	3.8648304915	3.98924408	3.980789637	4.0883872115	4.481100417
ABCA5	7.664021047	8.64559933	8.867930552	8.6085223595	7.4114148955	8.392867643	8.0704628615	8.875898832	8.345696047	8.8225020385	7.867177492	7.7686040695	7.4539124835	7.907569601	8.1346050325	7.1449345895	8.4551246235	7.947912968	7.728565014	7.9544797285	7.618627453	7.888706452	7.206561637	8.5771481035	8.3489224035	7.7253894415	7.5465066005	7.062186834	6.444402612	8.046906595	8.27036672	7.541504629	8.0454096045	8.125260286	7.634507979	7.9720676945	7.846967515	8.084466004	7.7383707315	8.2322658985
ABCA6	8.773381202	9.801973312	8.589845873	8.483536539	9.427667662	9.819860872	9.897027514	11.04775831	9.439238365	10.42622715	9.847834986	9.775312249	9.253994578	9.472502334	9.286287693	8.795121075	9.907739938	9.429772393	9.581084528	9.920210839	7.401168253	9.969963123	3.055937966	9.056798974	9.063099492	9.790473418	9.637910256	10.22749858	5.834543369	9.824673365	9.437723166	10.06151007	10.27457108	9.816055056	9.369384673	9.613313923	9.326184933	9.601869546	9.862443516	9.94009653
ABCA7	5.403377238	4.845130797	5.567304156	5.465536188	5.551542404	5.163831039	5.700963863	5.02720729	5.66251731	5.503996038	5.719580935	5.518306539	5.710347896	5.397787617	5.543959788	5.314115367	5.871485531	5.958699638	5.477466295	5.749552769	4.989591445	5.692323738	5.563400715	6.122591453	5.291995324	5.966154314	5.208594258	5.339789051	5.484006161	5.59178412	5.481354973	6.396510849	5.776139402	5.437783378	5.073979113	5.690932088	5.250584564	5.288069151	5.969528698	6.186527972
ABCA8	5.84420517833333	7.37148628866667	3.489544665	4.93731368833333	6.15397633166667	6.92188381166667	6.734019889	7.29040159666667	6.40875781566667	6.63626723833333	6.23921574466667	7.16865794633333	5.88696538266667	6.52757310533333	3.67661474133333	6.39684643166667	6.92090978733333	6.29506999966667	6.81897307466667	6.955159222	3.99902677733333	5.283636649	3.06470572666667	3.70694667566667	5.40750709133333	6.18308654666667	5.50674393066667	6.330293612	3.43138311033333	6.53276489066667	6.35503744633333	6.134176367	6.986121793	6.86478303766667	6.63241412766667	6.262050402	5.389918821	7.32576718733333	6.427309502	7.01495284633333
ABCA9	6.003773918	5.999643326	6.24044716333333	6.29965564333333	7.14891385466667	5.15837337733333	7.53737504866667	8.007007865	7.149394215	7.08086133733333	6.45946802933333	6.549312839	6.79220688866667	7.16792835366667	5.478943738	6.691261142	6.85560414933333	7.60031590566667	7.00267338	7.24040172133333	4.36966839866667	6.13613312366667	3.31273954466667	5.60395061033333	6.64502056333333	6.40001230333333	6.46211515733333	7.161311085	3.91198501166667	6.41610787433333	7.15663867733333	7.29253985266667	7.16576909033333	7.38543470266667	7.066438262	6.08398465266667	6.87585093333333	6.60117263066667	7.61165012666667	7.24353011333333
ABCB1	7.7643729645	8.055350907	7.7679337385	6.6908048405	7.525403649	8.640002202	6.318098462	7.300680287	7.2539202735	7.6753127195	8.5810338575	7.3497739085	8.417382447	8.308400914	8.9289998535	7.9696741805	7.1172142805	7.9568087005	7.755625276	7.293754781	7.0361408705	6.22849167	6.869764484	7.0857115625	8.4541186855	8.348964371	8.231175856	5.8475848995	6.979436332	7.301840723	7.960652621	7.183340526	6.843688081	7.4545350465	7.697748733	8.112372613	8.249279134	7.538996714	7.018633571	7.0225718885
ABCB10	7.607214341	8.302904394	6.769054908	8.00108634	6.48353569	8.597694862	8.136259186	7.944804812	7.491049583	7.388133988	7.485772903	7.520997224	7.450797854	7.32951501	8.299930607	8.120024441	6.973338628	6.960366306	7.907519527	6.968145187	8.188307847	7.518548261	7.934516269	6.685656652	7.876720177	6.795066316	8.144379961	8.031650615	6.14007462	7.860999026	7.908554957	6.470759446	7.504076342	7.257611665	8.008005873	6.710769441	7.457857783	7.848047665	6.898221917	7.399695681
ABCB11	8.528893101	8.0561484495	4.754938471	6.807109173	6.6985530835	9.9650484465	6.7703110715	8.86836829	7.485453396	7.2809700795	8.47113686	7.8008465535	7.3490437595	7.8676907365	3.150291178	7.5120941315	7.7747663855	7.939558621	7.869910099	8.225025772	2.1675180955	8.643536853	2.6992307125	6.0757728075	6.557386144	7.670132305	8.8824009595	9.2778278885	2.5735528255	8.720420879	8.1859221635	7.079878446	8.7168531465	7.879889997	7.6913913295	7.594378181	7.2968598535	8.5863235885	7.9089537915	7.760379214
ABCB4	10.15616453	9.146588442	7.746209304	8.0761305465	8.7268065695	10.192628964	7.5311611945	9.784339641	9.8630010515	10.23285519	9.999385494	9.714027955	10.219447691	10.626046055	7.3416425745	9.463788953	8.8409339985	9.9833380325	9.3724643175	9.737963943	5.521643092	9.3390624815	5.9320175275	6.103895398	8.480939261	10.2184351965	9.0442244455	7.9617978475	5.082860411	10.839579986	10.905049225	10.167065135	9.7750405475	9.38704043	9.770209411	9.9000636655	8.8085498415	10.168790154	8.8717835295	10.425886906
ABCB5	2.54760192275	2.53461569175	2.68662033925	2.746973626	2.82040946775	2.7604979395	2.54945654775	2.7237193585	2.75837064425	2.72908453075	2.7511011755	2.75787775075	2.718847281	2.739204279	2.82723767525	2.83858155625	2.90760214275	2.50054544475	2.719595192	2.9947442175	2.815047148	2.93268763575	2.63235362	2.7617239915	2.55597754575	2.89267375575	2.88043370325	2.57932590325	2.8101328145	2.791762957	2.94926223975	2.99145868	2.71500641825	2.65987649825	2.7066568065	2.6663988105	2.525408183	2.7190027125	2.84484682575	2.903812045
ABCB6	6.391446991	7.0210856325	6.916904535	6.8750527725	6.69789729	7.263420886	6.4491938425	6.536672985	6.3859860225	6.444585132	7.109580262	6.915846342	6.723829609	6.6701124465	5.6159857785	6.402884678	6.5050336815	6.671467719	6.4431760105	6.698224979	7.0189414215	6.3701070275	7.4401116505	7.448395866	6.682781746	6.6139192015	7.2709453815	8.087513497	7.1904724445	7.0942009315	6.4415276555	6.835825138	7.0755828165	6.685431062	6.824880317	6.470724387	6.2702243795	6.8935493075	6.2548093145	6.862205474
ABCB7	8.977746748	8.787395985	8.676614703	8.700727904	8.236818015	8.926041116	8.832752712	9.496026649	8.329140852	8.734652407	8.748837344	8.909809148	8.783405668	8.878224663	8.511308451	8.903881617	8.579440801	8.650324052	8.684952323	8.373949617	7.970700904	8.505291813	8.510004972	8.350836678	8.354538158	8.462187207	8.78089839	8.639686575	7.97212742	8.411692826	8.75304557	8.267175765	8.85660638	8.719981485	9.072173038	8.192949185	8.649112781	8.802981429	8.517853951	8.671596796
ABCB8	5.559210333	5.5540908205	4.821688573	4.9415941445	4.8441289005	5.7104888745	5.151125883	5.3512138135	4.897339563	5.100706707	5.204254105	5.113040117	5.145455549	4.8901210145	5.650448825	5.4037389525	4.8516286055	4.8121142475	5.051340916	5.1372665675	5.2422645535	5.2962986395	5.0504031835	5.1175025785	5.0339726845	5.2460420455	5.091061284	4.8951300825	5.1799217525	5.053905104	5.30131903	4.933655809	5.533955525	4.7253802905	5.099710367	4.8790220875	4.6396237075	5.135460422	5.0806883755	5.3336158265
ABCB9	3.42332710733333	3.61874599233333	3.906132482	3.789072042	3.97743306133333	4.14935016233333	3.72223838166667	3.83153556033333	3.682005463	3.79607502233333	4.20860926466667	3.61726381966667	4.40682730833333	4.012562903	4.10442529666667	3.794332194	3.923260534	4.12074880366667	3.84694841866667	3.953622426	4.102140611	4.380503547	4.137264786	4.46365599666667	3.624217893	3.84290004866667	3.647514104	3.67042949266667	3.93219834466667	3.738392773	4.19557326933333	4.268942494	4.203564257	3.88277887166667	3.513415243	3.99237703966667	3.86973344633333	3.70923235933333	3.93593802233333	4.27573013133333
ABCC1	6.005825905	6.255504166	6.6224804575	8.163303974	8.104149571	6.0917339445	7.0029389575	5.939542415	6.8749246155	6.940650663	6.723354328	6.8470784315	7.6217252665	7.3083642395	5.709032206	7.160374761	7.572176619	7.458845828	7.1268614485	7.551088373	6.1367464045	5.9227496645	8.5351386545	9.380137352	7.8102216465	7.9928731575	7.3018446615	6.63150321	9.4319521405	7.0842630555	6.9576987185	7.038669046	5.739024874	7.2294381255	7.00673512	7.820879165	7.668126911	6.768146457	7.5263249325	6.777858165
ABCC10	5.456007857	5.274486781	5.8233203775	6.204118892	5.5602756125	6.0522350795	6.5198741805	5.523199259	5.4241742245	5.439630869	4.905253407	5.162190849	6.075188544	5.782436024	5.4426342555	5.49502833	5.7251118865	5.960025065	5.5128101815	5.6710066015	5.6915829745	6.454890673	7.698567976	6.206039427	5.5299863325	5.8012354675	5.2877619875	5.9086902845	6.5184319025	5.79266636	4.876518023	5.715175391	5.067510625	5.795878936	4.874606131	5.788140141	5.265602106	5.0441584215	4.978063575	4.7123412605
ABCC11	3.4883868005	4.207684114	3.28921379	3.736539173	3.384844423	3.3582903905	3.100259776	4.289780549	3.180857828	3.741662482	3.631993377	3.6565638605	3.5103458785	3.6638900245	3.6067023155	3.629577429	3.56951191	3.4265574155	3.1867274815	3.8679256835	2.920325895	3.818450198	3.1394713085	2.937606835	3.4857250935	3.519540837	3.3458096305	3.6057573435	2.688143285	3.8656253745	3.5508943815	3.6195012975	3.626622487	3.6549253695	3.416277814	3.405338812	3.2260814085	3.6490280255	2.962300255	3.738953587
ABCC12	2.600166989	2.630155997	2.871684073	2.9176818195	2.7068533775	3.0166789695	2.4956518725	2.635507031	2.6552444335	2.622698977	2.8190428715	2.785781212	2.63621638	2.6635240035	2.768801065	2.5993654455	2.541016045	2.727395443	2.590692964	3.0194293465	2.529123796	2.5205170105	2.627962061	2.735496011	2.753135328	2.6745053905	3.0033834935	2.801582659	2.5396474085	2.871374402	2.9819851695	2.8260127875	2.825406958	2.7171100915	2.7644847825	2.765073378	2.8163743535	2.644559881	2.7284717345	2.916833689
ABCC13	2.21249527525	2.1798899235	2.41639578125	2.4375553255	2.40741629	2.4791394785	2.25208388625	2.675499165	2.49362167125	2.3374648485	2.51986079425	2.39969228775	2.57212029025	2.96996496475	2.45891938975	2.37706901675	2.64987890275	2.41974764925	2.298854631	2.488491561	2.06606229425	2.496333434	2.3271264405	2.4058234395	2.1483077865	2.53656989975	2.445567717	2.425854714	2.4329410255	2.41249441225	2.347557416	2.7713901285	3.06523553025	2.77561607125	2.256308621	2.6830979635	2.14926841	2.330446844	2.78952835875	2.75279168925
ABCC2	8.865632712	10.06319678	10.02693131	10.15486842	9.740555655	10.39029179	10.34368406	10.50424101	9.726384558	9.041279081	10.53392988	10.0896178	10.16764814	10.35917607	10.87572591	9.514521669	10.18204686	10.81382399	10.08771867	10.27451573	9.504786785	10.33999817	10.28705493	9.890580743	9.308553274	9.97468731	10.94284113	11.19048058	8.082622513	10.51040356	10.47587121	10.28446286	10.16872014	9.518345	10.18082701	10.00228444	9.07119767	10.14786785	9.974563544	10.32174739
ABCC3	7.631526943	7.9850605346	7.2597243622	6.575311544	7.283739849	7.1467026642	5.1384694452	8.2806465358	7.4874310812	6.4790959012	7.8510592226	7.4349162148	7.8633160002	7.984978908	7.29378695	7.7455709104	7.635886331	7.8162961936	7.893749887	8.3100050256	7.4064232464	7.5031354364	6.4652935196	7.495347698	8.0713335152	7.6713472462	6.6476044396	7.776678563	8.1064885006	7.4396478922	7.8812718176	8.335875459	7.4989271406	7.4679876504	7.2086397646	7.5382408504	6.7292858506	7.4101307986	7.597576659	8.00919324
ABCC4	5.82791565825	6.2255979865	4.56031880275	6.30676082025	5.31202988725	6.0992992605	6.91137419075	6.27538815225	5.4070332135	5.905230347	4.9164126655	4.4817449445	5.25098101275	5.14870045725	6.7026368555	4.940348188	4.69024567875	5.16560715525	4.991077854	4.5210655345	8.0392216965	4.36953902	7.09564814625	7.2530346	5.449056707	5.07601799775	4.146524394	5.407769143	6.86785754975	4.67196155825	5.69958164525	4.7734223015	4.62166673575	5.3803460725	4.49682827525	5.278905136	5.913139348	4.85551904275	4.72235682625	4.5336978905
ABCC5	4.88902246966667	5.40350604266667	5.777141415	6.16184341333333	5.02463689133333	5.08304131433333	5.62991763166667	5.87382277066667	5.59186443633333	5.940227693	4.445478553	5.113074899	5.57068734733333	5.043033487	5.95150043033333	5.22500428033333	4.91415855966667	5.45460265733333	5.12723316233333	4.93802820966667	6.57972409433333	6.08838676866667	6.34837683866667	6.08866901966667	6.04897985133333	5.210314093	5.66160506133333	5.69929205933333	5.93128713533333	5.29612447466667	5.61426114833333	5.263559237	4.96325816033333	4.99751917233333	4.84722421766667	5.09128920433333	4.93447927066667	5.043379923	5.03926882433333	4.943220427
ABCC6P1	8.213074306	8.491752009	8.868189512	7.76520261	7.002858651	7.902331018	7.483789514	8.413567588	8.694409243	8.659612504	7.903081522	8.308023742	8.030637797	8.072040605	8.861896444	6.271742242	7.582848631	8.028224294	8.172674848	7.208830583	7.942931377	8.351343021	7.168560656	5.232078208	8.079464496	7.719660798	7.117327043	8.135237833	6.45833453	8.283779383	8.908681869	7.90470983	7.637096222	8.433838184	7.991916592	7.887454456	6.440395324	8.526260668	8.295570767	8.498716775
ABCC8	4.2025284195	4.0307502015	4.177834963	4.5635487845	4.627595288	4.3449634455	3.9575710085	4.004238526	4.360184202	4.1599347805	4.224124441	4.371467446	4.115644419	4.116882538	4.3116183355	4.3398076165	4.592100653	4.173410218	3.9157769515	4.2721767665	4.1186690695	4.458711153	4.4172530265	4.607202794	4.360089462	4.430575138	4.113812532	4.1334336005	4.1843058115	4.180229249	4.447435051	4.758425857	4.588023576	4.298804717	4.2454048225	4.355225205	4.050959594	4.344617242	4.2608858115	4.701621714
ABCC9	4.7540209724	5.0107214882	4.316501263	4.9969788806	5.0408701176	5.802308784	3.8206158824	6.1037607894	5.190805415	5.508263654	4.8203098032	5.4225087938	4.576666797	5.2239808698	5.8570922766	4.8858993378	5.637884834	4.9946522794	4.9869998598	5.5453327694	3.8462802644	4.028865767	3.0940727122	4.1849873934	5.763967908	4.6505937884	5.5141800346	5.6794107416	3.5364453994	5.3213809378	5.4603300716	4.5367492988	5.401551613	5.0063835636	5.528836427	4.8657307642	4.952047568	5.3561052492	4.748837916	5.7746016974
ABCD1	5.290691699	5.344637601	5.241582434	6.335384554	5.199523566	5.600332423	5.114404393	5.366908395	5.329613203	5.17270695	5.537965986	5.412323058	5.240931386	5.197222001	5.252350933	5.230374478	5.343677084	5.398639786	5.231441522	5.24774963	5.063475175	5.542920481	5.447328464	5.280233703	5.475104442	5.230374478	5.837821514	5.269516037	5.700987546	5.237987433	5.173870158	5.554513405	5.464701563	5.406575377	5.281736325	5.153395886	5.089917205	5.039003046	4.943849026	5.614005026
ABCD2	1.990388286	2.100188021	2.078316009	2.193821938	2.000164553	2.19981091	2.499397774	2.413862216	2.129043194	2.074715544	2.042022938	2.100348594	2.295546651	1.904824043	2.172710143	2.271023786	2.179094292	2.363101119	2.227556417	2.718274559	1.781668398	2.092466502	2.559259998	2.022453977	1.748138036	2.027324695	2.902815367	2.251352356	2.115897166	2.234166381	2.090865125	1.919592391	2.295367226	2.075369929	2.502212986	1.835953263	2.740226442	2.090813424	2.787176927	1.981511333
ABCD3	9.8062862585	9.6333059385	10.366223396	9.1528186475	9.817374704	9.7479497615	9.907770627	9.579991308	9.307291377	9.663143132	10.235917754	10.2695899385	10.51881132	10.39458275	9.8279022725	10.51938195	9.8860202325	10.2763722525	9.7104214095	10.2908064395	9.326632875	10.0163646475	9.6375944165	9.455418191	9.32222712	9.952009246	9.537327442	9.215722297	8.9096706245	10.2537409255	10.110381848	9.97404277	9.8547538175	10.3228428355	10.0189224325	9.9083304105	9.721125896	9.944062035	10.319684451	10.2532406295
ABCD4	5.516953801	5.237343929	5.810513847	5.1211047165	5.5848083205	5.845838748	6.1128072425	5.5990177395	5.686378124	5.8693370195	5.930072469	5.9619884965	5.8651989575	5.6203981005	6.585218605	5.762582458	5.690673249	5.7830560495	5.778980109	5.514524069	5.0617421795	5.8789721575	5.266893659	5.0977107705	5.309012634	5.7528539935	5.0907098785	5.8589949575	5.1652102495	5.6942992935	6.047056612	5.6979376365	5.825604857	6.0617764045	6.3546406865	5.26464027	5.374426603	6.0383389515	5.9160237915	5.7415189615
ABCE1	8.7257613355	8.1241167285	8.772884684	8.510916106	8.4033971165	9.146933972	9.0460867045	8.666394584	8.583479712	8.303668002	8.9482291565	8.6356015855	8.9149579105	8.7626666785	9.272989193	9.5516718585	8.751380087	8.8877728885	8.6809130245	8.9796898975	8.2795247955	8.525444011	9.738219227	8.7038472255	9.032172691	8.887957825	8.614871168	9.1094584885	8.361556109	8.6468295375	8.625245739	8.1792743685	8.465973981	8.433360908	8.7466531225	8.693045413	8.6810851085	8.6654891915	8.721008108	7.7506033685
ABCF1	9.457776336	8.905305367	9.277581163	9.230112468	8.877325746	9.976937954	9.289878623	9.195523713	8.945159158	8.91654453	9.29803695	9.038637482	9.091452338	8.927815091	9.48911382	9.515231421	8.892091322	8.863800278	9.244878658	9.073852572	9.264368295	9.942506136	10.61091829	9.449764037	9.063427731	9.162244914	9.006963633	9.694297749	9.533359768	9.285417596	9.117847629	9.043509907	8.917167468	8.920249399	9.021484947	9.230339423	8.856429259	9.199076491	8.82705674	8.501979832
ABCF2	6.6849580168	6.2298334724	6.4101252754	6.8171302452	6.8816246528	7.4386758632	6.7499317266	6.949217534	6.5266921254	6.4895792768	6.6047934038	6.3659841526	6.2916622824	6.511787015	6.9179249104	7.0422570434	6.5366778266	6.3103259634	6.434088751	6.669800447	7.0066353812	6.6499839082	7.1973007612	6.856036827	6.908615089	6.6211391874	6.5020948152	6.9813251988	7.339648664	6.6502408404	6.6103374912	6.2228210514	6.4296571726	6.418176576	6.5976109342	6.5838287776	6.4030524832	6.4263403372	6.6536384914	6.5580907324
ABCF3	6.783104403	6.809711627	6.073598497	6.375654916	6.301156819	7.184280422	6.73024825	6.506395813	6.116510509	6.387726243	6.989597868	6.908489975	6.858956354	6.714648911	6.857251412	7.159285728	6.697672221	6.586210927	6.846054474	6.789335126	6.712247083	7.336815385	6.987280962	6.207762417	6.410959895	6.66491637	6.55890381	6.564230143	7.000654772	6.581355747	6.792012195	6.810881675	6.845575781	6.997553307	6.497500774	6.775158962	6.292607278	6.823788922	6.623255442	7.060340399
ABCG1	4.692760933	6.43514958775	5.683675659	5.5570106215	4.9560399745	4.8515632345	5.341902248	4.7709052695	4.9927313115	5.95722068275	4.727681292	5.29061074725	5.56184413275	5.606113148	4.914072254	5.5011872935	5.25247495875	4.9647063725	5.34732082975	5.01528702375	6.62195053575	5.4760191425	5.28479386075	4.865232689	5.33840015575	5.1302577135	5.09981908625	4.9926598205	5.615060126	4.96962893825	4.643190069	5.59485371525	4.5874274205	5.245400205	5.91660244275	5.02344983575	5.8791064125	5.173767616	5.6378523625	5.2518714715
ABCG2	8.263572897	9.173302341	6.215846895	5.687290634	8.686078766	10.40041791	8.61683833	9.250936509	8.055000063	8.513002019	9.210469529	9.677622715	8.598887329	8.668460117	10.40736734	8.804404881	8.885585512	8.746985449	9.064748036	8.196236389	6.189391827	7.152502715	7.677010109	5.323741939	8.183843849	8.170059239	10.34814009	9.11938621	6.604214553	9.006591388	9.181430646	8.188407317	9.181851717	8.85881272	9.854611284	8.120619222	8.4621221	8.716802954	8.459433226	9.33604605
ABCG4	3.352978367	3.852513581	3.965694155	4.257792269	3.965220731	3.543664098	3.737160571	4.028994455	4.444762407	3.919556824	3.868898563	3.827628634	4.046982076	3.929872421	3.806124068	3.892527891	4.303405787	4.112214762	3.618143399	4.086583394	3.449548789	4.467870503	3.628456353	4.045112317	3.700802237	3.961919741	3.612158342	3.823656894	3.903432965	3.92811963	4.475852648	4.520502466	4.449542654	4.275406296	3.953852447	3.927251314	3.779928545	3.933538339	3.955818482	4.57144878
ABCG5	9.383505814	9.016241283	9.331168162	7.85409493	8.203941985	8.770907524	9.183539667	9.034840816	8.655354159	9.999052575	8.981864693	9.309091487	9.228156751	9.318001729	9.825189703	8.168153588	9.049177579	9.412953098	9.151008752	8.73633091	6.573497177	9.819556245	6.399048722	7.321135386	7.194429061	9.008871465	7.219320776	9.457985844	7.065779494	9.233683573	9.573224173	9.718407972	9.126247802	9.568708108	8.562592027	9.191771815	8.024347527	9.61727417	8.619455347	9.495054627
ABCG8	7.939243225	7.92653062	8.153466437	7.080354628	7.694903997	8.568475728	7.543057024	7.929632701	7.37576586	8.321138335	8.232112318	8.201712495	7.960677368	7.80946177	8.475500148	6.594969297	7.384042974	7.874394735	7.752583674	7.300466164	5.029821514	8.585307391	4.78815458	7.056259029	6.671138372	7.285533961	7.049156483	8.043031655	5.343019526	7.764261924	8.534564123	8.303589471	8.10633929	8.027470693	6.876002474	7.687298778	6.830705101	8.267495411	7.176782275	8.370424398
ABHD1	3.58243052466667	3.51852451866667	3.441509532	3.60379371333333	3.693135367	5.49398296366667	3.95352625333333	3.76570874966667	3.69832264266667	3.98437907166667	3.70016956233333	3.81804213866667	3.55884263666667	3.643706207	3.957182275	4.10660025933333	3.77058180766667	3.867021105	3.58567379866667	3.90966138766667	3.33633855633333	4.000861391	3.29855047733333	3.743467869	3.42613751433333	3.68676136533333	4.54238445533333	3.893747916	3.444779919	4.303773855	3.52596612866667	3.87853218033333	3.97680761633333	3.994160191	3.757156667	3.561511395	3.40868841033333	3.95636639566667	4.09095502033333	4.195861234
ABHD10	8.7991907555	9.112361471	8.6109836435	8.030754096	8.4940433715	8.914015288	9.087109773	8.200308154	8.684428294	9.131496219	8.7425123125	9.1236413615	8.8798303795	8.7210616245	8.8714370855	8.7050931575	8.6180328445	8.687618461	8.6527252105	8.493148614	8.8496674375	8.978843351	8.9620311775	9.123108505	8.504181416	8.445999076	9.2368884085	8.584123546	7.9742179255	8.8728363065	8.766868331	8.12826005	9.229429031	8.797928073	9.0624929445	8.462127843	8.889234664	8.8048807095	8.669089242	8.803950757
ABHD11	5.21728074033333	5.190192548	4.64557559366667	4.94379024433333	5.000498736	5.153872468	4.78747086133333	5.209319354	5.04119184633333	5.02194957633333	4.99421316133333	4.681133597	5.163708369	4.852902242	5.16192844333333	4.75415465133333	4.947467972	4.84660016666667	4.828134924	5.09593594366667	4.88333601233333	5.410623098	5.0247248	4.930014956	4.825927643	5.11129093233333	4.688281267	4.71932522	5.06313112366667	5.146601639	4.914744783	5.27313414433333	4.789914103	4.97800608533333	4.63403483666667	4.97488477966667	4.59729813666667	4.82093566666667	4.73069939233333	4.824306272
ABHD12	7.16613778266667	7.15776439	6.41150091033333	6.60493297366667	6.17630648266667	6.83090617666667	6.946139575	6.80417140933333	6.16411537433333	6.30730617566667	6.742420496	6.70005887366667	6.999440488	7.07898877233333	7.82319754566667	6.66776303166667	6.265708017	6.84718173933333	7.169638314	6.29876142933333	6.40924224633333	6.03560869166667	7.257861734	6.79078002433333	6.626200876	6.686492364	6.591237754	6.12781002833333	6.81011346333333	5.92912811333333	6.568334132	6.578457523	6.34401114966667	6.98996787166667	6.63006389333333	6.58727000066667	6.93207251733333	6.509063118	6.29995219066667	5.889464358
ABHD13	5.97071402	5.2311409075	5.376180309	4.9214261965	5.5221924055	5.4379109115	5.5080098175	5.6279505	5.847111898	5.0626215045	6.193953869	5.6733332605	5.470885111	5.4292322765	5.7406848005	5.887515955	5.173578838	5.4928654065	5.719754585	5.2625049215	6.5043965115	4.4264297645	5.0955098325	3.9369770355	5.0489742635	4.9255329745	5.408368037	5.508174552	4.897977017	5.1487419635	5.3477290085	4.657847399	5.4099363385	5.195265849	6.483124843	5.404363859	6.204400823	5.772601498	5.365603317	4.8192883305
ABHD14B	8.550192082	8.270900706	7.778982291	8.79242124	8.402185325	9.024081536	7.820487834	8.193685143	7.812140861	8.684368862	9.000548408	9.251990168	8.839465754	8.239147389	9.577727682	8.92984694	9.006212143	8.398199777	9.515527947	8.290308486	8.208733239	7.637038424	7.830483565	6.810294712	7.411824548	8.679992017	9.042592839	8.00177701	6.208785827	9.096894946	9.036686746	8.359878979	9.540122928	9.452518368	8.951902788	8.407207242	8.93895094	9.34025761	8.77028755	9.335024601
ABHD15	6.654862723	7.124205145	6.149194858	3.467165377	6.62740634	7.930680513	6.795354307	5.312835749	6.509617255	6.969883638	7.165196508	7.178055028	6.84402814	6.444478606	7.852488568	6.891358966	6.175840928	6.848755022	6.961563482	6.748649666	4.782505103	6.816934594	5.502935888	5.983748742	4.098440405	6.355109813	6.330344592	6.57141625	5.910859066	5.989949498	6.956008435	6.293583036	7.039982356	6.759866864	7.595131439	6.392736142	6.59265828	7.126982103	6.351524208	6.879842116
ABHD16A	6.4185265835	6.3046796565	6.7623104905	6.844013862	6.5774519935	7.017590967	6.836737135	6.741411695	6.567155496	6.366529011	6.8952578695	6.7593920935	6.6787342175	6.5853912395	6.802577998	6.945457763	6.6446271845	6.6213455215	6.795174364	6.5938279	6.2406511195	7.2067631625	6.672774183	6.043134243	6.801833164	6.7861683595	6.908356065	6.53093758	6.222577406	6.705991461	6.808749292	6.6721516545	7.0459159385	6.485781642	6.7206191595	6.578176861	6.33992855	6.849279366	6.6677897945	6.497249799
ABHD16B	4.391001669	4.637251736	5.074438407	5.087416398	5.06450741	5.028251693	4.545433552	4.54459351	4.668786644	4.809348669	4.969907086	4.597319913	4.629476551	4.590530594	5.07625715	4.682895951	4.773314562	4.863182156	4.615431877	4.905862309	4.424552797	4.648262586	4.505225376	4.282571261	4.809184681	4.834184315	4.774987922	4.859743275	4.289499854	4.688172902	4.57241308	5.078222029	5.257095912	5.040629582	4.687462621	4.611965347	4.638011405	4.344335454	4.738136599	4.935506359
ABHD17A	3.776423419	3.779997886	3.819523664	4.555047164	3.997549955	3.776140784	3.671415476	3.987765068	4.139247334	3.933260327	4.02465485	4.106721612	4.07419184	4.338937375	3.697690435	3.946849891	4.063190637	4.558735281	3.99457187	4.548384196	3.426809885	4.314616998	3.674879829	4.058293995	3.452467395	3.977205573	3.970303759	3.837609731	3.775320674	3.775320674	3.982011492	4.365205677	4.587919019	4.008209248	3.624223203	4.199649311	3.706579077	3.973579526	4.346423017	4.359742198
ABHD17B	6.23255323266667	6.304246765	6.295188257	6.778616978	6.42028986866667	6.922859359	7.19273946133333	6.46748384833333	6.07252870133333	6.41810073666667	6.32686261133333	6.31506956566667	6.44960326033333	6.51408759066667	6.580770906	6.219094202	6.48836251266667	6.018914856	6.25831302533333	6.134789349	6.00207659766667	5.73467436566667	6.38687461166667	6.12729788533333	6.900610287	6.09583170633333	7.14969740233333	6.44156820633333	6.07631334933333	6.49798817366667	6.238123485	5.76754254433333	6.49346401733333	6.224242894	6.453254421	6.14904831266667	6.58218445833333	6.56064474266667	6.22663134233333	6.57980143
ABHD17C	5.774936211	5.010630514	3.759869984	4.332835351	3.972135683	4.127480689	4.543350838	3.242963094	3.981676334	3.421515911	4.407084691	4.008489436	4.566390054	3.971510926	5.090935361	5.036437175	4.30004205	4.619478489	4.713310605	3.992427836	6.682055036	4.091750941	4.82246025	6.635124182	4.578877914	3.862292485	4.853571639	4.566574175	6.714137973	4.439372519	4.233850579	3.829157969	3.871362392	4.286212759	4.917076599	4.295949396	4.504501809	3.82577475	4.345842533	3.452803626
ABHD2	9.66353456033333	9.15769344716667	9.07772959383333	8.59542982116667	9.819253306	9.4529951305	9.28552370933333	9.56752212533334	9.67779610966667	9.269149112	10.0979536781667	9.94716295383333	9.294509347	9.94058767266667	9.6736107345	10.5612404853333	9.6020720225	9.8648794265	9.7105897765	9.94198100616667	8.55224210233333	9.589365342	7.90669874266667	9.07660329616667	9.601185839	9.404629429	8.51431612383333	9.21404141033333	8.65506329766667	9.56168008	10.0508890036667	9.10806828516667	9.78924920466667	9.62060188066667	9.82131276316667	9.41057398883333	9.17159573	9.72044824333334	9.51913276916667	10.15543259
ABHD3	8.300710156	8.223678872	8.772246759	8.242259961	7.995106856	8.185849156	8.895514554	8.11529082	8.496045087	8.322153105	8.287443961	8.036481692	8.597563317	8.435933937	8.070243121	8.894056276	8.087922193	8.412549278	8.569120245	7.791353292	9.700497124	7.447279681	9.243543153	9.104405472	8.825234334	8.239550737	8.428563203	7.461516655	8.666516443	7.842981886	7.953804304	7.837647673	8.323006996	8.268813818	8.315742094	8.791804645	8.200242411	8.23348045	7.817348218	7.878434871
ABHD4	4.2567709285	4.4913665705	3.883716934	4.9623774185	4.128773301	4.762680871	4.2046376615	4.6955487475	3.900555084	4.0765039105	4.477325837	4.1995303655	4.56601779	4.097020578	4.4483372675	3.9735730185	4.036905239	4.567014699	4.6130666555	4.233848908	4.0041532185	4.7050459315	3.764005872	4.466862704	4.791849558	4.3650112505	4.5056772915	5.0569288015	4.8324075685	4.6970760685	3.557521079	4.622402282	4.118952749	4.3118167435	3.933566372	4.2129685385	4.3830337405	4.2403520065	4.1286271605	3.806507284
ABHD5	5.95729692325	6.09215749625	5.385191965	5.37154595875	5.6404546475	6.048095468	5.51486309175	5.754961148	6.07912019025	5.8990271005	6.1873603355	6.0809183255	5.51012924525	5.7840108965	5.61919173475	6.3337412995	6.177541468	5.77698258575	6.3969826875	6.3673999815	7.07858848025	5.6902896835	5.84490563925	7.22116202475	6.5105028395	6.32907994475	5.60092885325	5.7026648655	5.78857218175	6.240756193	6.094656311	5.27052843725	6.06438625125	5.78037954525	6.3769598765	6.10384745975	5.76520234775	6.51757002275	5.51959301725	5.59891195275
ABHD6	6.84761797525	6.84783532425	6.110283637	5.82220878175	6.7030868355	7.01949847875	6.72134988125	6.55738064625	7.0580154605	6.667382619	7.400451612	7.677094241	7.597077273	7.334981858	7.4929266445	7.5184922415	7.03569689975	7.16759410575	7.33488151125	7.3510232425	5.9736655185	5.891886267	6.7663752215	6.57371369325	6.62270682825	7.167330379	7.22545367975	6.30336221	5.512297189	7.0831853525	7.371672173	7.15606048975	7.30265829325	7.1061316755	7.22421534425	7.04976189625	6.585677287	7.6851099295	7.224966224	7.42942832025
ABHD8	3.670660534	3.780541248	3.801945103	4.431246412	4.197683891	3.815814639	3.565351922	3.672620869	3.774468315	3.672620869	3.786033638	3.891370311	3.837104617	3.613232007	3.581662673	4.045647161	3.935492691	3.726454356	3.556263376	4.143616242	3.780716805	3.912721774	3.948327251	4.23060408	3.588601661	4.373528102	3.495885948	4.118648507	3.86758137	3.503608644	3.863222444	4.186865098	4.03655156	3.995592434	3.55340966	3.94149923	3.750025601	3.995351168	3.974073098	4.197278502
ABI1	8.10327134966667	7.966703037	7.93497771333333	7.98884226633333	7.653494634	7.638231014	8.18063627266667	8.116757088	8.17998201	8.07796023233333	8.085690077	7.537523149	7.95362437666667	7.80612572966667	7.79089597266667	7.455687037	8.07122606366667	8.10452533466667	7.57562840666667	7.70616140466667	8.674631291	8.10075479833333	8.02776195633333	8.11723278633333	8.14793576466667	8.05867370733333	8.70815966166667	8.17818881066667	8.36125581033333	8.31133998233333	7.78451055333333	7.79113314966667	7.645808649	7.83148753733333	7.83401173066667	8.22682773633333	8.36781802866667	7.67189907366667	7.96399105	7.434759668
ABI2	6.54657570185714	6.74428872357143	7.431708365	6.18985145457143	6.777876076	5.90368354742857	6.12386687928571	6.33444502842857	6.65094666771429	6.49130465042857	6.48411863628571	6.41224423671429	6.78332129342857	6.76234301257143	6.43538134971428	6.217970624	6.44688507428571	6.60520275628571	6.55561122128571	6.39845944371429	7.17968212328571	6.62303918114286	6.35888101714286	6.74402325671429	6.930276425	6.55859399471429	6.05817201671429	6.37460799085714	6.72832916871429	6.34916435414286	6.84693127114286	6.42908655042857	6.26323681271428	6.61746028914286	6.66586223342857	6.69681563442857	6.65903938885714	6.63424551028571	6.64672281028571	6.49899742714286
ABI3	5.267105614	5.164289531	5.298953857	5.718089842	5.644962757	4.706931306	5.323120688	4.942786352	5.438531289	5.215115764	5.510007843	5.492057592	5.755028817	5.401412515	5.265521247	5.491543606	5.937333482	5.928580193	5.19583211	5.426500101	4.80959757	5.471684005	5.834172918	5.707116571	5.502891108	5.41690188	5.881823611	5.462387599	5.754225695	5.337052251	5.374335071	5.773099819	5.65860402	5.213175726	6.095876153	5.737559799	5.338026597	5.491294109	6.021353234	5.322224493
ABI3BP	3.30300039633333	3.13640088766667	2.66386762133333	2.891127922	3.74182671666667	2.559815131	2.63728383833333	2.29730744566667	3.259123478	3.09259354633333	2.702866775	2.942990206	3.06473334433333	3.27397153866667	2.32184364433333	2.99887254666667	3.386751212	3.24133401333333	3.417059159	3.060201276	2.80934433066667	2.93354480466667	2.419542699	3.186476435	3.02341506866667	3.19308415266667	2.52223103666667	2.52190461233333	3.11282876	3.225834974	3.14767162	3.29191944533333	2.523520451	3.19278079366667	3.49858523066667	3.428583233	3.76508891033333	2.86186572533333	3.355009547	2.79776457433333
ABL1	6.711889108	6.04858404	6.357850324	6.672186378	6.373549622	6.545561276	6.432344706	6.382174766	6.022412923	6.456428955	6.401641186	6.235690811	6.050037585	6.327892273	6.178276548	6.503954603	6.210211735	6.539549043	6.334705014	5.950867138	6.148304419	7.107097782	6.886330402	7.155969027	6.332058972	6.351439476	6.073617046	7.10555987	6.379510805	6.278874587	6.320796727	6.320633903	6.262247217	5.864509336	6.343876502	6.731959262	6.175450719	6.096551488	6.738539613	6.080466422
ABL2	6.45739868466667	6.559084283	6.39380845633333	6.996262583	6.24151414333333	7.085517596	6.44603966033333	6.03394265066667	6.52568473633333	6.41196241366667	6.23037142766667	5.99272020633333	5.75153501366667	5.90982173533333	6.06754467433333	6.102188966	6.32312873833333	6.14231924266667	6.07483112566667	6.07339756333333	6.824702802	6.865121869	6.760390417	6.61515864433333	6.84790438966667	6.40635357733333	6.95448689766667	6.49766776	7.030127253	6.744392735	5.940300163	5.92655338833333	6.289537083	6.072971397	6.52420540266667	6.29629005533333	6.09378928633333	5.976531357	6.87911825933333	6.11116171633333
ABLIM1	9.17862812	8.877508862	9.1401106365	9.0282844125	9.1706782905	10.5106172575	9.8700066615	9.6369636475	9.052641626	8.623947836	9.7285792055	9.0524419475	9.377112225	9.148125067	9.290943995	10.0921649445	9.4463740385	9.4054125385	9.4108273995	9.921574134	9.5914335935	8.6458533365	9.500392777	8.8961713895	9.145242615	9.4650178465	10.510948114	9.7329255285	8.9541199805	9.629484482	9.616029181	9.6282994215	8.6474225915	9.1801269355	9.18713361	9.491536642	8.987795732	9.079017875	9.408589028	8.6793412185
ABLIM2	4.0422478808	3.9316117522	4.1928131852	4.709499167	4.2946227914	4.4767394946	4.0685765628	3.8444835652	4.2283573188	3.9846879248	4.1415750582	4.2050325068	3.96829189	4.1023370888	4.0699280416	4.1363935634	4.2118465866	4.0569373576	3.8784061492	4.1740660362	4.0457706998	4.283539157	3.7036727788	5.5727784674	4.3422603498	4.5550818382	4.2121102834	3.7706659484	5.1141887928	4.0130723818	4.0482347434	4.627825568	4.207742805	4.2081885998	4.014726963	4.2538658222	4.2050158422	4.0119109348	4.3325454274	4.2365134916
ABLIM3	9.016730144	8.982446348	8.900556897	9.247550892	9.642703441	8.183039037	9.068665723	10.37049092	9.248791188	8.700130559	9.836834235	9.407580446	9.137240771	9.264275101	9.098396107	11.00647144	10.71997706	9.583124743	10.36863891	10.78969284	10.21454132	8.663840055	7.699750794	8.797101107	9.360052836	9.414940156	8.773776175	10.9647799	7.968137457	8.466415473	8.99795193	10.36775991	9.012263413	9.504079472	9.808957692	9.232521081	8.344821029	9.569305136	10.01039858	9.722020554
ABO	5.7629912085	5.8413738715	6.1419090915	6.259920354	6.262255831	5.9377457185	5.676291544	5.699778421	6.1373803295	5.9761299	6.088826888	6.2170043595	5.9457010905	6.0594511725	6.0744722375	6.074000148	6.480991505	5.9203661335	5.9549561035	6.103280855	5.5870775965	6.549913706	5.6784388895	6.2539888695	5.785002534	6.335734017	5.664081699	5.9432587535	6.206911009	6.257034008	6.06243459	6.509874216	6.795759648	6.413114902	5.992917264	6.2672734595	5.9047803365	6.0686985395	6.279976059	6.890296983
ABR	4.6016826255	4.4230600915	4.819437576	4.9453989395	5.3145193495	4.541248571	4.629996925	4.66139547	4.989639954	5.0448649555	5.1653576835	5.1817733315	5.447412256	5.1922046485	4.898862623	5.1333783495	5.247490036	5.2238660875	5.094958087	5.046549042	4.631504391	4.8355111815	4.9279948905	5.470727843	5.0343540675	5.2289492075	4.699687214	4.9240771555	5.476632471	4.948685014	4.6706046505	5.7937441435	4.7893805405	5.128737644	4.9543921335	5.063476272	4.9856084095	5.0204056915	5.336029269	5.444942007
ABRA	2.6321396705	2.7178813915	2.5869358215	2.743166813	2.8865631695	2.8392998535	2.7579740125	2.6233781205	2.662349138	2.5703730965	2.909455556	2.6278863205	2.626688243	2.559615726	2.7877214855	2.741075479	2.544960517	2.5845634905	2.5087280775	2.6311847335	2.638213949	2.9376367675	2.535405321	2.6246482045	2.907430831	2.6422866115	2.730070911	2.637407766	2.6261755225	2.6503217165	3.098890845	2.649440755	2.850022955	2.578638553	3.217173129	2.428792227	2.6329095245	2.936636216	2.8147303085	3.3540073615
ABRACL	7.793818561	7.3933193	6.099874373	6.632810728	7.822474183	6.908877978	6.766014321	5.953301754	6.991138156	7.959810209	8.264511531	8.005292125	8.264132523	8.569245504	6.983955878	8.423064625	8.373717948	8.323863684	8.217627599	7.478504488	8.773177346	4.941001633	7.700613045	8.351034128	7.698940376	8.269420615	8.959826737	9.197066462	7.847640408	7.168771719	8.237036594	7.036251061	7.951653266	7.671437563	8.651613917	8.384616939	8.696399647	8.374905066	8.063654449	7.750426334
ABT1	6.369640535	6.15296466	6.089047301	6.291647365	5.958261642	6.906687479	6.352437231	5.978484113	6.068231275	5.576192303	6.078094323	6.06388209	6.54943454	6.208401966	6.579438234	6.608779269	6.474854519	5.449413804	6.308794139	5.952056756	7.063482518	7.304767528	6.179603345	5.82421696	6.079875331	6.541851278	6.589852393	6.351649988	6.093215732	6.498384717	5.716791652	5.749030695	6.050340298	6.602277905	6.529452545	5.993693072	6.198622052	6.199961176	6.172274969	6.28115143
ABTB1	4.1913839096	4.3370120394	4.2121828374	4.2812994942	4.1701084604	4.3639461632	4.3592011246	4.1334333272	4.326080534	4.2458113224	4.4942466676	4.3922051364	4.2766354464	4.1777860664	4.0086806766	4.261821275	4.4004796634	4.0055255956	4.2285373414	4.382307711	4.0681828758	4.5903066892	3.8496732406	4.2504107466	4.2824297486	4.3569959822	4.25821758	4.09166647	4.144215866	4.2679339692	4.144265537	4.5697950734	4.6472676038	4.4050371326	4.1637260682	4.3232746804	4.2034471672	4.0946249636	4.3949307928	4.5827970182
ABTB2	6.167596918	6.2569555115	5.543278271	5.70762783	5.630779193	6.490374801	6.2209676355	6.086121389	5.4088851215	5.7331436055	6.178914686	5.993118109	5.6667660475	5.798693475	5.893221509	5.878674746	5.827815913	5.6022513175	5.6507430395	6.0053167835	4.829308167	5.615079619	5.271224896	5.204264037	5.790325027	5.9213562065	5.818856831	6.149819502	5.401850094	5.6475640035	5.905068818	5.9649110465	6.258768834	6.2119345445	5.7525610575	5.7624821115	5.238687873	6.2858301715	5.8397506245	5.8756497245
AC000111.3	1.919264164	1.922769253	1.921470178	2.159725115	4.410491348	2.028563278	1.957582516	1.836392098	1.995608507	1.811352665	2.400143078	2.148619667	4.708364266	4.197888897	2.161511228	2.975669409	3.926599116	3.387392061	3.903461868	3.028823239	2.256431746	2.092525054	1.72384955	1.616624694	1.877154986	5.397863246	2.06249724	1.89282574	3.161651708	1.951795291	3.175546638	3.821447197	2.193060799	1.795080813	2.032599581	5.826560365	3.222442542	2.490698836	2.575756971	2.679340701
AC002059.10	3.768729164	3.459762472	3.672845079	3.651136524	3.65415905	3.051845598	3.255056096	3.488915183	3.726364958	4.02879862	3.874746377	3.939280404	3.739333303	4.219004657	3.415900574	4.196584299	3.613697746	4.31514302	3.789196509	4.076641631	3.251341017	4.114573564	3.879472957	4.205224182	3.876856021	3.960403038	3.577882937	3.567996044	4.318112741	3.655077872	3.979376558	4.400775865	4.470357997	3.943413211	4.546931664	3.508405792	3.344905642	3.701352706	4.368049955	3.866676325
AC002064.5	2.381325162	2.493444019	2.164653005	2.441049863	2.174038683	2.586288137	2.215352342	2.246413761	2.446735624	2.492865193	2.198719513	2.440762152	2.360496923	2.222490836	2.219527326	2.629138998	2.486034085	2.69067192	2.058768449	2.486034085	2.260563088	2.456549923	2.214985043	2.332461858	2.023601322	2.138711132	2.423872762	2.496068985	2.171580352	2.478812488	2.067387537	2.794244129	2.180284478	2.122175747	2.365625939	2.191187085	2.295410941	2.161470838	2.274088314	2.621190284
AC003973.4	2.200575967	2.004954561	2.300118119	3.068354488	2.245265286	2.344407629	2.369286295	2.006353783	2.105881109	2.281069721	2.312888411	2.481276919	2.467628557	2.442628225	2.506134957	2.212218267	2.105379621	2.343006776	2.152910521	2.244622675	2.352602319	2.358429281	2.459983259	2.22295846	2.442141038	2.528892961	2.538473886	2.287579404	2.438238819	2.830262408	2.88226452	2.631939243	2.221652162	2.186756366	2.432302027	2.207417369	2.186773305	2.426368423	2.673353023	2.352296514
AC003989.4	6.151147419	6.986514055	6.164064326	7.088506201	6.567353935	5.884572429	5.95548605	6.723671515	6.874375642	6.519252096	5.966548608	6.249173909	6.299954707	6.529984612	6.206859435	5.796149696	6.437033968	6.001309405	5.944953805	6.446947529	5.731573013	6.172089561	5.595175711	6.412084878	6.433533295	5.704983259	5.562457404	6.456719702	5.911719321	6.147073555	6.578809605	5.747461648	6.222371453	6.413180306	6.369234722	6.07173952	6.085560333	6.658548578	5.800126016	6.607515432
AC004692.5	5.952685839	5.693758909	6.250335573	5.84105085	5.96812593	6.458024334	5.923506169	5.796073879	5.96812593	5.778718196	5.928414267	5.983053889	5.436992759	5.669554078	6.113934744	6.15261435	5.903694036	5.813546986	5.700853939	5.884674713	5.998452844	5.4876488	5.992056576	5.833968363	6.415878746	5.708521288	5.96903026	5.947028927	5.903179557	5.672066757	5.925850069	6.011413954	6.314843441	5.818471737	5.940294791	6.053557025	6.250452041	5.895357738	5.705955836	6.279064625
AC004941.5	8.156324684	8.317804904	8.703949543	8.11699625	7.98046245	8.515179403	8.415026401	8.378228691	8.397670816	7.808735728	7.800755861	7.755107493	7.610583597	7.630453769	8.463651843	7.931137532	7.613112474	7.613103044	7.540351091	7.710322358	8.36883687	8.201918581	9.121618388	8.85465993	8.00063722	7.641938327	7.953810519	8.30112977	8.341448736	8.244708502	8.427409425	7.60652788	8.029110023	7.757036425	7.563653613	7.736841552	8.13280426	8.041434417	7.714739394	7.998154108
AC005162.4	3.397891926	3.222754022	3.692124329	3.335453592	3.606071139	3.398872596	3.396509322	3.196788047	3.773399382	3.769176056	3.735304355	3.724522846	3.871059243	3.158611748	3.347589899	2.873234331	3.829287555	3.502384851	3.696544577	3.714163005	3.323290152	3.597136234	4.033919581	4.176155172	3.266732343	3.883718412	4.300417971	4.088234933	3.410835629	3.434858514	3.47120582	3.857824572	3.762615575	3.704489389	3.392258321	3.566537227	4.039939174	3.233490384	3.669530083	4.017054072
AC005224.2	3.116591256	3.842303593	2.917479081	3.420517596	3.675654119	3.827736571	3.760745148	3.528564486	2.789238846	3.624171107	3.608838887	4.164361991	4.178475455	5.301661143	2.771863157	3.669516204	3.522034742	4.570764885	3.372709223	4.21429636	2.946215477	3.269594945	4.814854112	3.516446582	2.850932454	2.855705795	2.94942763	3.636726661	2.943707981	3.275813747	3.645058913	3.523494878	2.824661831	3.294819337	3.428949651	3.005077235	3.257992909	4.274479586	3.693672323	3.94810253
AC005256.1	4.216726185	4.131786308	4.392977901	4.654980565	4.46508292	4.321952776	4.20871249	4.25798318	4.472927343	4.422845085	4.562106942	4.409733632	4.271293251	4.520960452	4.426431282	4.346540281	4.60547978	4.117397454	4.237611147	4.596011226	4.302744694	4.455213833	4.320612912	4.517349287	4.22929941	4.685042497	3.869438779	4.348293726	4.187853928	4.289784777	4.37124533	4.750198132	4.797832025	4.628242896	4.313495563	4.586837653	4.227451605	4.428044338	4.573284267	4.599082773
AC005306.3	5.361733461	5.565838927	6.164064326	5.737139157	6.38573826	6.321919856	5.416480893	6.150595898	5.863923467	5.930642362	5.685545515	6.205095305	6.074787771	6.075637318	5.756803258	6.153956194	6.089782565	6.493621729	6.186145429	6.693267518	5.26991506	6.083003897	5.36541537	5.64323375	5.532686788	5.967537745	5.414212167	5.478527901	5.875401071	6.131666289	6.027054365	6.111967492	6.032516338	6.193754729	5.88153177	5.757392466	5.522334414	6.074506793	6.464840233	6.40673835
AC005498.3	3.948959054	3.327309902	3.832216292	4.052086882	4.08720931	3.770869419	3.657013487	3.564374169	3.88363886	3.85058809	3.676304432	4.306908107	4.811408687	3.901588022	3.50341217	3.883240187	3.85058809	4.338737974	3.889130102	3.902533329	3.606395222	3.860172501	3.970708032	3.954783858	4.016325794	3.710255116	3.926206981	3.911386311	4.443253057	3.522498739	4.203552461	3.974134891	3.835170758	4.042946515	4.017116897	3.902993182	4.189270521	3.784113096	3.445923506	3.672712238
AC005523.2	7.893026587	7.483478086	7.450962777	7.147140795	7.674909695	8.4166136	8.063731323	7.695584526	7.469208808	7.336987913	7.357740042	7.62498724	7.218942315	7.343134146	7.367814798	8.274671773	7.039948023	7.290492461	7.598140251	7.520843673	8.011479483	6.902774327	7.181859793	6.745305657	7.539079299	6.555402241	7.079439179	8.026298834	7.132211252	7.28737104	7.761647448	6.060534126	6.856169826	7.227407126	7.391098401	6.927821853	7.289992178	7.649943872	7.033543004	6.994891904
AC005523.3	4.681317481	4.823565986	5.027209533	5.800422365	5.113890518	5.510232068	4.862008279	5.260494592	4.869054947	4.978514283	5.37123132	5.064652282	5.361965058	5.00266571	4.897936923	5.100815326	5.198915471	5.004268926	4.867567901	5.343294159	4.772051026	5.035870341	5.057195749	5.061988161	4.966796696	5.476617547	4.982030101	4.812671434	4.900613463	4.889947277	5.157220316	5.912042821	5.861571607	5.047102654	4.999966146	5.169559494	4.858389266	5.090280775	5.21994131	5.552818562
AC005537.2	2.26075419	2.054454217	2.162521763	1.980925189	2.375495815	2.1785952	2.332003746	2.000187587	1.970711305	2.071160444	2.016796996	2.508451828	2.127866237	1.8757382	3.429357953	2.3378659	2.019417999	2.178638846	2.15040233	2.517467381	1.95534165	2.527183385	2.144199203	2.205704042	2.086100371	2.042118378	2.026775651	1.947146959	2.251147829	2.57340205	2.191319846	2.281577317	2.222917217	2.440130661	2.244409113	2.073216814	2.354993168	1.870988683	1.904795923	2.273415372
AC005592.3	1.89119979	1.95291979	1.800609359	2.236322022	1.915141464	2.112743758	1.821570862	2.165298865	1.705540925	2.08532585	1.882674213	2.006671826	1.88515554	1.925888016	1.886190926	1.83329735	2.028993723	1.839769154	1.819887758	1.928020718	1.938761389	1.7986774	1.832141634	1.962878545	1.800153414	2.100288471	2.302926848	1.953502251	1.764211213	1.770290842	1.740840937	2.152910521	1.887344118	2.385884089	1.95104308	2.108209335	1.67680798	2.271444558	1.864609907	2.125787533
AC005606.14	6.582148727	6.17209908	5.852871288	6.975420396	6.577877871	7.057520794	6.131419667	7.077468484	6.305856511	6.030155684	7.100575636	6.901732513	7.379176147	7.549534583	7.793249583	6.62124198	6.983105965	7.140543768	6.660466653	6.677003111	6.709584581	6.363838754	7.468504354	5.680391321	6.118620841	7.021535015	6.922192212	6.841716528	6.051117575	6.561326861	6.66810808	6.528768732	6.933491277	7.293454987	6.889269292	6.729199883	6.29834144	6.6831084	6.555730686	6.142761204
AC005785.2	3.410985157	3.514387381	3.698206285	3.347589899	3.4010468	3.646597785	3.615280303	3.4269301	3.528055377	3.672360023	3.934469883	3.845666655	3.004313849	3.490506287	3.519260268	4.353262219	3.389566611	3.92169057	3.202942343	4.131690096	3.547649835	4.48067685	3.949895662	3.775248015	3.574861535	3.929537785	3.738487352	3.841228284	3.942422752	3.993413939	3.664432502	3.002227162	4.412041211	3.282813107	3.776680908	3.895446754	3.473932033	4.125376461	3.638645652	4.191134403
AC005838.2	2.971603297	3.328302651	3.321687364	5.79359945	3.277677732	3.381409499	3.578137432	3.704916407	3.749730155	3.037904981	3.506963791	3.524367523	3.39197421	4.055050648	4.011872453	3.07702168	3.033296113	3.601164245	3.572927729	3.910851489	4.483061718	4.156313358	4.298982778	6.71741747	6.660845394	3.636651542	5.330992124	7.885626925	4.101853971	7.116688154	3.837568845	2.873256963	3.449522124	3.418622918	3.74089102	3.501009093	3.416016135	3.632237305	3.481735383	3.805702047
AC006026.13	4.602395897	4.771396601	4.400772659	5.041236922	4.861478042	4.368497767	4.153191119	4.494024726	4.573594348	5.301610298	5.257334203	5.178877015	4.223327316	4.684226382	6.339294726	4.609947892	4.928520473	4.539781567	4.988166018	4.643583895	4.988606665	4.710584418	4.255958647	4.31217877	4.501498783	4.570534615	4.74692907	6.787962017	5.335691359	4.73972065	4.930215496	4.13737278	4.664727228	5.512989571	4.999170422	4.989303262	5.004039735	4.91696456	4.397691288	4.851185582
AC006129.2	3.140829311	3.344501327	3.646585789	3.59439999	4.269042573	2.996251299	4.970098563	3.584672725	3.878143008	3.095625052	3.297124824	3.518074454	3.527043933	3.386050711	3.303293859	4.176977598	3.906831127	3.788991213	3.846945296	4.056651618	3.086709704	3.629413028	4.877062414	3.706878812	3.813817432	4.077273547	5.060895493	4.431591829	3.883949825	4.174133128	4.349498971	3.70016359	3.455388288	4.000936345	3.973080334	3.542840182	5.441628142	3.988039411	3.910732731	3.876308415
AC006538.1	3.328917465	3.145135588	3.359547055	3.665423144	3.155064006	3.762757026	3.281857161	3.524625925	3.372092473	3.311215994	3.716720195	3.0218158	3.437410117	3.460912065	3.455864355	3.38700158	3.85058809	3.183385187	3.192735744	3.842543907	3.44760844	3.166544208	3.234409032	3.419906113	3.333756021	2.965360422	3.065782282	3.341914774	3.226977058	3.322304471	3.447753349	3.758576441	3.627800509	3.650706954	3.27289254	3.479140726	2.892072209	3.32235865	3.000547518	3.546877886
AC007292.3	5.281952894	5.874299564	5.501919486	5.483454777	5.804603931	5.203023002	5.711986403	5.813750363	5.396079286	5.411942473	5.683193376	5.012207188	5.51305681	5.397863246	5.470978406	5.153756413	5.509682608	5.431459301	5.216086413	4.901194361	5.358039967	5.957301864	5.221285343	5.741854111	5.629404396	5.636200642	5.368521814	5.826308577	5.467342239	5.575578735	5.464758743	6.159490171	5.302190686	5.51369926	5.229811167	5.684183389	4.731772832	5.480305122	5.618208986	5.323895351
AC007349.5	2.787149189	2.49645962	2.913069864	2.458248702	3.012770583	2.531153884	2.731836912	2.959933891	3.019379193	3.187556286	3.030542103	2.89463205	2.722312202	2.662435404	2.901310882	2.703322354	3.210336368	2.885583289	2.884425958	3.378868125	2.802776905	2.570993889	2.780967662	2.391345767	2.907764941	3.43982748	2.930507702	2.905396638	2.993767965	2.703593379	2.944281322	2.975721062	3.549837504	3.035186699	3.053008663	2.98851377	2.641686683	3.008459325	3.141669085	2.698248436
AC007362.3	6.47863767233333	6.66778223766667	5.28295415433333	7.21273536	7.40023664433333	6.65225804133333	5.44191739166667	6.03842740466667	7.23345272766667	7.29987225633333	6.04663808266667	6.79002434466667	6.69339015433333	6.26432063633333	6.328699954	7.34909707566667	6.84388902633333	6.169362502	6.77327791033333	6.20207775266667	6.364300115	6.466598043	6.34002613	8.11392194133333	7.30721697	6.48884420466667	6.51978738	6.47552011766667	7.477138991	6.68569316433333	6.13563107933333	5.41378752633333	6.087360616	6.62669671433333	7.10889211233333	6.45792698066667	6.98747862666667	6.58795932033333	7.035373418	7.37093421066667
AC007365.3	5.026706148	5.40455142	5.216480511	5.424958606	6.085772556	4.842570772	5.421625447	6.449025802	5.520188199	5.269139755	5.402733528	5.363274111	5.337674434	5.558575386	5.786571454	5.20479352	5.876926829	5.686116456	4.824923715	5.632788346	5.468871872	6.049544945	5.039513125	5.685303659	5.477144405	5.816092731	5.23674348	5.524909817	5.238989262	5.719815305	6.156273274	5.883453293	5.998	5.786946551	5.24551478	5.776085804	5.449825155	4.929725755	5.709932754	6.136815697
AC007389.3	3.731741676	3.455388288	3.731741676	3.839365377	3.780485311	3.519678746	3.480100538	4.302443425	4.62410444	3.581221742	3.642298781	3.995062137	3.865404813	5.422681935	3.578319795	3.514805144	3.894993666	4.20664763	3.525353006	3.383598185	3.219653121	3.381023947	3.054803515	3.904739619	3.705018278	3.38684113	3.178288519	3.191443215	3.781034825	4.032887627	3.959686727	4.67615347	4.228732003	3.857461025	3.165734248	3.622120013	3.459027885	3.71882651	4.256901474	3.75482039
AC007401.2	3.762498184	4.222866832	4.261370419	4.726587476	5.711186233	3.085422735	3.839784446	3.67958544	4.592987887	5.215115764	4.800589876	5.046173881	5.377828	5.971968198	3.668723851	3.941625825	4.241309794	5.458133044	3.965536779	4.451905439	4.710451836	3.902658808	3.790399954	5.236707007	4.947096134	5.067569585	6.651142289	3.637687442	4.290798681	4.789823608	5.091160904	4.983687364	4.119793356	4.955349289	6.222404331	4.630511288	5.815005532	4.0960788	4.045334907	3.028406624
AC007680.2	2.663818708	2.516664264	2.872790519	2.689147481	3.039889417	2.401975184	2.588453313	2.99985901	2.934438127	2.666814021	2.897997439	2.973213049	2.851688434	2.745934047	2.707493528	2.782845236	2.706555064	2.722623528	2.345139855	3.016241686	2.93715584	2.713765018	2.682107737	3.014201804	2.776796883	2.735926874	2.231063605	2.707493528	3.136593078	2.476837393	2.910412529	2.775942192	2.890091848	3.04616065	2.886735912	2.679340701	2.415611283	2.716437812	2.445861375	2.975185238
AC007787.2	4.070708243	4.360941758	4.398982081	4.72327986	4.075436991	4.135816196	4.219951237	4.382164955	4.38786447	4.314772859	4.379863751	4.508868227	4.04005961	4.254635195	4.332033833	4.494712904	4.386252197	4.300893152	4.089435082	4.311144199	4.349231401	4.462519513	4.076230825	4.472147187	4.273433492	4.733605082	4.421928104	4.073047081	4.251653655	4.715536789	4.269281222	4.340100602	4.608758208	4.455354094	4.514096431	4.478301664	4.532347826	4.466035075	4.454143433	4.635755072
AC008088.4	3.402017979	3.139670828	3.564960036	3.352652491	3.41096929	3.472963528	3.042924072	3.698276695	3.437907282	3.148748836	3.732115431	3.288294116	3.47915885	3.797549892	3.404823728	3.461842984	3.370698144	3.690660823	3.557179586	3.545856263	3.33763885	3.495541334	3.484536374	3.354850457	3.690613679	3.508802408	3.307416609	3.403779686	3.315288867	3.471917798	3.298913023	4.266304402	4.075811841	3.376920153	3.339824171	3.542544033	3.461716175	3.361933935	3.391264419	3.577283998
AC008746.12	4.359599533	4.198591159	4.080477131	3.978509382	3.302383985	2.861709105	4.193473624	4.34821517	3.474106741	3.801737235	3.357475828	3.371583936	3.747417581	3.924130185	3.457749688	3.697396438	3.725694551	3.954832849	4.322470287	3.729800846	3.590560493	4.0399683	3.363060303	3.267348621	3.414122463	4.13884714	3.510315412	3.805389696	3.827227472	4.245869751	4.284415647	3.897837508	3.617854126	4.177801446	4.397507929	3.651122662	2.892072209	3.704209174	4.354634308	4.032654865
AC008753.4	4.824521242	4.751866027	5.137882283	5.742971769	5.321550027	5.273551312	4.862145465	5.144731654	5.193691424	5.192737113	5.298119128	5.21695865	4.92893793	5.06797307	5.021244568	5.064878637	5.276278043	5.305917832	4.996367408	5.723547345	4.775895811	5.612745895	5.860668855	5.496170329	5.018098463	5.462743622	5.370807703	5.238718823	5.320529537	5.296034652	5.395256757	5.194854272	5.371340658	5.309852598	5.026626176	5.543786407	4.656329331	5.053809393	5.378590553	6.045735431
AC009120.6	9.248777224	9.117831743	8.390567913	9.270080615	9.121539208	9.594895915	8.970700445	9.725132372	8.980283217	9.286793202	9.536524561	9.186458144	9.108356838	9.001508112	9.970272784	9.582862879	9.41987345	9.160175497	9.402123345	9.269753658	9.903246372	8.509516518	9.489405003	8.975958131	9.810631802	9.239259247	9.348192812	10.05728485	9.771161381	9.121031585	9.74787737	8.775270662	9.014154151	9.050479547	9.397575829	8.881951378	9.334689088	9.275451376	9.177574685	9.202991352
AC009133.15	3.282955527	3.441325297	3.622669827	3.379095448	3.475041297	4.415125562	3.524847583	3.209894274	3.685692613	3.219964241	3.350577031	3.82648024	3.813678796	3.351356954	4.169931658	3.909303083	3.935186643	3.805136479	3.303929317	3.736321302	3.166948023	3.561759727	4.00765285	3.172170578	3.53795224	3.355885804	3.517518138	3.693004028	3.468012643	3.222593287	3.155318548	3.53795224	3.696544577	3.237499888	3.60019569	3.470731648	3.742861534	3.565385909	3.284440213	3.241302646
AC009502.4	2.210946757	2.22489323	2.337583224	2.524945596	2.31198884	2.271620273	2.235288412	2.452627406	2.483918406	2.662828493	2.285420209	1.894652931	2.044769513	2.424842466	2.311957273	2.138711132	2.309494196	2.393327956	2.292197577	2.484772947	2.286624002	2.438267135	2.111188178	2.367223162	2.207275249	2.566424323	2.297961222	2.193500822	2.23759063	2.478812488	2.343854445	2.426374219	2.336779447	2.529589465	1.941608946	2.254821855	2.18263554	2.175483703	2.319136077	2.303305322
AC010145.4	2.601780036	2.380684523	2.610739123	2.682038027	2.527807098	3.004313849	2.528826328	2.270007673	2.400754345	2.521688721	2.902534532	3.116770526	2.859072194	2.74061717	3.171084449	2.803232524	2.813522879	2.670780416	2.662435404	2.857786194	2.213981178	2.700672037	2.787698772	2.764678217	2.607312005	2.316040435	2.315284875	2.554218906	2.349968277	2.369401762	2.470949782	3.524281609	3.84828007	2.498058771	2.590516768	2.850932454	3.04564216	2.611979252	2.999595307	2.59451139
AC010524.4	2.398872464	2.469291017	2.2355438385	2.779351848	2.795802982	2.550327012	2.453297714	2.6467264405	2.5802253635	2.4998292245	2.3910217655	2.5788474305	2.3875392525	2.5794164065	2.730703424	2.4091988935	2.9140621455	2.4356079895	2.3311761385	2.516853739	2.392846818	2.4918066315	2.472396854	2.501722639	2.4374257785	2.733959394	2.4720993255	2.4203027585	2.410371616	2.4186940965	2.741232457	2.8146021175	2.351707659	2.460497059	2.112346533	2.5363441005	2.362150929	2.32999654	2.7183293345	2.7109404325
AC012065.7	5.931192766	7.054108398	6.204552646	5.799820699	6.488952378	6.808908974	8.049928959	6.493670839	7.024797462	6.392183125	6.248600079	7.106688505	6.291656509	6.09790459	7.099352531	7.726443702	6.280316935	6.15205183	7.02162526	7.295817872	4.718649105	5.689913974	5.742199557	5.541101371	5.908533675	5.561015382	6.260142588	5.796230087	4.500264452	7.13848506	6.606810506	6.687422444	6.545826652	6.657605669	7.476662613	5.415267346	5.817914569	7.291500687	6.770500531	7.022559653
AC012360.6	3.865843562	3.748808026	4.045831848	4.214520471	3.788793514	3.89542582	3.879751671	3.801481021	4.043614907	3.804086796	3.880370191	3.900747755	3.677174889	4.476256182	3.863297627	3.8884421	3.953703911	3.824639132	3.776432407	4.171563742	3.552165281	3.809857101	3.692374994	4.018085697	3.907892533	4.327584022	3.817449895	4.011978682	3.649629879	3.895308168	4.38742362	3.9244301	4.289512055	3.898000399	3.637735183	4.039361149	3.747297117	3.844688699	4.084646888	3.87695743
AC012499.1	2.230561485	2.493439524	2.453444161	1.793430348	2.147405789	2.106054367	4.340901239	2.592970844	3.099365744	4.389338677	2.800080964	2.338784225	2.508796456	2.789081716	2.263972061	2.227786517	2.3370806	2.405312228	2.406314869	2.730370999	3.284440213	2.232524697	2.162902903	2.185109294	2.349968277	3.191722313	2.270810277	2.351809248	2.221965833	2.270905928	2.245225042	2.238495557	2.129577861	2.577675102	2.075518115	2.205375939	2.272785058	2.217714503	2.324605218	1.963173268
AC012531.25	2.131716679	2.111008162	2.07136159	2.702970297	2.091135026	2.294208996	2.329940266	1.828857776	2.415500075	2.14176615	2.171222688	2.466287098	2.219873747	2.081155081	2.009942551	2.038865216	2.476287421	1.971332457	2.201493525	2.185455558	2.138569268	2.789697939	2.151799217	2.864505733	2.284765695	2.501478915	2.108286462	2.089988326	2.105967744	2.403735295	1.991676629	2.675812956	2.12742718	2.167048303	2.230198122	1.906133093	2.086646035	2.453251265	2.782603063	1.920541298
AC013463.2	4.481894135	4.703702204	4.66721165	4.531081827	5.26396396	4.754648495	4.710694159	4.929975552	4.638894187	4.800069309	4.66244036	4.872738982	3.945257212	4.198991987	4.096346391	4.487289021	4.751121461	4.53722428	4.55781529	4.851414913	4.596405487	4.419908713	4.580314759	4.474564463	4.718541164	4.154388409	6.036548444	5.026458533	4.760034935	4.732011082	4.322828681	4.427679101	4.856299905	4.687265754	5.121153759	3.848354848	4.535130358	4.796953385	4.748511798	4.64824379
AC013733.4	1.9362931245	2.0815215265	1.99146993	2.055467101	2.114261851	2.016445411	2.067740993	2.0611064295	2.024192791	2.109041657	2.141585127	2.0068087415	1.900843122	2.0973700915	2.0306037165	1.991308761	1.8787821415	1.98676055	1.995034619	2.1283725945	2.0314093	2.1842728515	2.099618092	2.059605695	1.9534274015	1.96102055	2.3245712455	2.0715050945	2.1184009665	2.0313901685	1.997532059	2.058596739	2.703884574	2.055002648	1.9034732275	1.990870471	2.1263946025	2.029303554	2.151945512	2.3528435315
AC016831.7	4.391648724	4.484860867	4.139414897	4.967918984	5.647234661	4.864741908	4.659257585	4.107660725	5.378050917	4.672439106	5.718381958	5.8949012	4.948866608	5.764063806	5.57925824	5.413432256	5.839225886	5.420957818	4.629920798	6.546846597	4.684485239	5.415181693	5.709571834	4.522040863	4.745106178	5.563604506	3.958299178	5.636124078	4.561404934	5.534374676	3.803375473	5.091444122	4.499588785	6.47863731	5.966598394	5.382122856	4.564579844	6.34972162	5.509662505	4.931224446
AC016999.2	5.299433677	4.991159384	5.829720352	5.110723449	5.365183795	5.014219719	5.520719413	5.129706363	6.061978068	4.997518356	6.137954535	5.423535594	6.38263233	5.460740076	5.439292382	5.434871234	5.163981682	5.799878957	5.689507891	6.056856113	5.470574193	5.604798983	5.395605586	5.419428636	5.240057943	5.882920201	4.346442948	4.923311753	4.994389408	5.417772041	5.173870158	6.123638137	5.533856518	5.802780442	5.64542271	6.238507954	4.708118765	5.189262294	5.4232081	5.944172847
AC017002.2	5.428108205	4.402016766	5.610480942	6.470751118	7.512657415	4.075435291	4.910740805	5.905281914	7.284254155	5.834278817	6.278783733	4.446973927	5.04379282	5.981467192	4.186640545	5.812974173	4.543170283	6.794874729	8.114500461	6.239699463	6.840198507	5.708384493	6.3815877	6.559430816	6.168197543	8.360177253	6.229935991	6.047846111	6.593920551	5.060621104	4.668678033	5.789441049	4.24184031	5.128787471	5.663752995	8.095256557	6.740765352	4.452526881	6.111825355	4.08734452
AC017104.6	5.422207735	5.337917904	5.928084426	5.832672729	5.582166689	5.157448646	5.512448388	5.394550193	5.571020493	5.780084626	5.755330933	5.504371201	5.557273981	5.220385156	5.48563799	5.527961562	5.803186623	5.4384871	5.403838971	5.577749959	5.517058368	5.695762016	5.603431076	5.759973694	5.569194828	5.887359326	5.302210098	5.74298207	5.544914623	5.954884053	5.599199742	5.955773002	6.169702625	5.364150055	5.458133044	5.628257927	5.640496187	5.529537067	5.579912101	5.872673701
AC018755.16	6.041916603	5.766824407	6.237164598	6.520596738	6.461197833	5.801552708	5.488514616	5.72081892	6.197867487	6.365280773	6.515542605	6.576400091	6.681712629	6.366463966	6.204585368	6.453441527	6.73994503	7.087032544	6.065397421	7.01459604	5.997782473	6.405334137	6.373680693	6.09987502	6.09767529	6.192399022	5.497068845	6.152774418	6.03961434	6.000854149	6.276958642	7.019945906	6.971983078	6.424958057	5.934576039	6.442364616	6.410365238	6.151861021	6.901800331	7.034156277
AC018755.17	2.238342689	2.457902168	2.391364668	2.628091445	2.292419321	2.619329533	2.465884795	2.320346059	2.344412144	2.875814924	2.526464652	2.397261002	2.259656573	2.630159895	2.692593482	2.421659522	2.693604276	2.188649312	2.301455796	2.754597029	2.201439393	2.606013107	2.677697059	2.321520348	2.533260518	2.752419344	2.562089758	2.404483888	2.221030828	2.431360031	2.318687756	2.563704422	2.432528307	2.308855962	2.399154588	2.087536145	2.472571542	2.609494959	2.594364664	2.866041187
AC018766.6	4.379127545	4.758039517	5.135746509	5.068548883	5.471919065	4.876258743	4.758093783	5.171360375	4.801696819	4.320145794	4.77565772	4.643281593	4.745870639	4.585824622	4.28099214	4.363395257	4.606191603	4.945412859	4.35927452	4.799516978	4.376660951	5.384008052	4.534800747	5.618092193	4.430873508	4.825845636	4.680733073	4.991063849	4.491395738	4.905866808	5.138147451	5.174523156	5.153355977	4.19860006	4.150316995	4.957693077	3.673203095	4.715619389	4.603494492	5.005392263
AC018816.3	5.684529247	4.953396321	3.757417168	4.481701774	4.098013632	3.549737188	3.821529717	3.980700385	4.090329525	4.211929683	3.989429499	4.397557449	4.271249217	3.555416883	3.836431347	3.692626888	4.171120838	3.894437778	3.801221157	4.36354768	6.137494012	3.653504202	4.113185852	4.552818244	3.854467479	4.504241116	4.2334628	3.619078411	5.386500888	4.669154769	3.814020028	4.168857276	4.207407248	4.384494941	4.160935323	4.182529703	4.133315324	3.878332419	4.109414669	4.400466971
AC024560.2	4.490096836	5.372802919	4.810632862	4.422103772	5.892637092	5.281659087	4.555482533	4.639806539	4.440824003	4.33378291	4.530838834	4.743395149	5.908390114	4.256808399	4.751518162	5.620111086	4.069672219	4.804524567	5.411742635	5.289072942	3.511656601	7.47818475	5.366294561	4.611545305	4.849822244	4.36277496	4.066312881	5.283695853	4.1751707	4.376622693	5.225307847	5.884292522	5.133561343	4.968786102	5.021737285	5.262487426	3.583236933	5.120899433	4.301434313	4.152081479
AC025442.3	5.071914772	5.1638022475	5.573043326	5.986928018	5.394890821	5.5858120795	5.2674302575	5.949426049	5.399619252	5.2598937155	5.294730062	5.1549298065	5.160058143	5.0754181495	5.555907761	5.2539961145	5.2754628355	5.3562144335	5.00283984	5.7935155955	5.3054404615	5.483686287	4.919963215	5.365245186	4.9308009515	5.210536109	5.2637304185	5.5194026825	4.717177101	5.4273608485	5.148207731	5.6410752895	5.3617867065	5.4901552355	5.5157955635	5.338233192	5.128532613	5.208518699	5.210217393	5.887675257
AC064852.4	4.38344332	4.276129303	4.779389928	4.273525502	4.522817039	4.119454022	5.129396099	4.527142865	4.254354932	5.057828019	4.748675276	4.684076858	4.418576709	4.936048022	4.656024598	4.73671965	4.679910918	4.727217538	4.618559709	4.3610607	4.54684217	5.155607913	4.539833692	5.060533899	4.500195158	4.943573434	4.572399812	4.484292125	4.930482349	4.73246578	4.878826377	5.087819905	5.432650798	4.79785162	4.670362008	4.718487334	4.741187323	4.407194869	4.862002201	5.411485868
AC067956.1	2.02932819	2.180798115	2.136278254	2.118860356	2.312099951	2.266718349	1.962560857	2.949511315	1.874496536	2.058620558	2.110148314	2.013213286	2.1381459	2.936462516	2.226015227	2.421542316	2.256413816	1.795684642	2.015779202	1.929829956	1.987426467	2.365764539	2.015747222	2.031006399	1.798888452	2.089103934	2.574356912	2.122911233	1.831458767	2.209931927	2.520560109	2.042946286	1.932527676	1.878728449	1.877697871	2.116208225	2.037173483	1.929293286	1.920242741	2.317319452
AC068039.4	2.188222903	1.972782551	2.549297049	2.501328431	2.749212597	1.979122826	2.263154973	2.265095864	2.749212597	2.548413367	2.10591521	2.165298865	1.976446749	2.417962159	2.162749541	1.71931738	2.175932889	2.427065513	1.861726048	2.027369001	1.910022608	2.605812876	1.822338895	2.116721755	2.08418152	2.441964785	1.592321725	2.407404185	2.432669397	2.460782335	2.469391184	2.961762006	2.761505008	2.295783585	2.079376686	2.374437199	1.900035185	2.45678729	2.404340361	2.697710219
AC068138.1	2.555696865	2.132334297	2.550305548	2.582023205	2.551720945	3.061017375	2.814275542	2.604796842	2.620952164	2.622087186	2.442198404	2.663179727	2.574725799	2.941959404	2.51122162	2.471880003	2.349197373	2.468447119	2.470410269	2.841789509	2.232795354	2.732405512	2.366651087	2.821401519	2.348479661	2.574725799	4.646013971	2.680181724	2.587433706	3.01467307	2.584938103	2.387464143	2.526758226	2.471656414	2.541296138	2.334889743	2.303342618	2.502671641	2.352402113	3.206487777
AC068831.3	4.182707133	4.088035115	4.239447638	4.330441047	4.140408118	4.380110823	4.395350136	4.024414308	4.243152537	4.147671985	4.473349857	4.362787819	4.289838141	4.302379725	4.582680134	4.574203272	4.371599933	4.27956433	4.171693506	4.753983813	4.277396109	4.696294509	3.681981857	4.498578893	4.273764131	4.614203608	4.204913007	4.092635268	4.229947446	4.277093835	4.206256745	4.794694729	4.635211247	4.510212424	4.228638707	4.557176508	3.756787412	4.147301839	4.674028948	4.687916694
AC073283.7	4.897191224	5.164116779	5.253128495	5.604001629	5.455965844	4.708145015	4.864301005	5.660596261	5.350505332	5.303490911	5.645544713	5.363274111	5.210674918	5.402312361	5.121118395	4.868558012	5.1588412	5.108790484	5.087061871	5.245871651	4.869007668	5.718628782	5.205593313	5.540980912	5.140281208	5.511321785	5.432825216	5.515786106	5.333314982	5.331322717	5.393453054	5.305847032	5.556548443	5.216910127	4.858007206	5.528439712	4.813725261	5.082049428	5.531056567	5.901909116
AC073321.4	4.621060188	4.609011256	3.894367187	4.214596059	4.231019217	5.522347851	4.191850595	6.16039535	3.838207267	4.848625402	4.542905304	4.126891585	4.167841913	4.317665903	5.047150148	4.585751164	3.739106827	4.083403355	4.542678458	3.971586957	4.650676087	3.687686883	4.863940011	3.614374417	4.425928449	3.769443959	4.772744902	4.747062876	4.304032293	4.256185464	3.778194679	3.400270745	3.898092326	3.975130996	4.352130655	3.687686883	4.051387455	4.223807657	4.021149032	3.762331348
AC074212.6	4.1867682495	4.278877816	4.395425977	4.47035083	4.342031848	4.5052385635	4.3037577625	4.220134624	4.336681563	4.4361060665	4.649727697	4.467288664	4.3799251095	3.9824989405	4.6458689835	4.318067577	4.399914654	4.438583514	4.251804708	4.6315944385	4.0340310675	4.367867112	4.1057382485	4.4293457045	4.363293064	4.453990318	4.2717357845	4.0929112205	4.276531916	4.4878228605	4.4243672765	4.690639403	5.1056529825	4.471906979	4.3654316925	4.525253699	4.2557625715	4.4022788575	4.573299796	4.984193118
AC079305.10	2.560999713	3.010977897	2.642184554	2.875230559	2.82415528	3.062250205	2.967262356	3.166151469	2.639953046	2.729528058	3.189639038	2.887330991	2.432963345	2.812217606	3.408039547	2.239180811	3.094729174	3.313422553	2.502937914	3.652769946	2.881241593	2.767550508	2.910693615	2.629237611	2.630149822	2.724254052	3.763500748	3.113983208	2.498062112	2.83163848	2.665210992	2.642823873	2.73845344	3.023781739	2.718827343	2.66498122	2.403144797	2.61954092	2.485749537	2.832371338
AC079741.2	2.324331758	2.136387951	2.247144162	2.211838761	2.099149026	2.692913417	2.228381172	2.124108146	2.162951869	2.202300806	1.891140166	2.223343515	2.062896816	2.060804698	2.579263237	1.824640475	2.03470299	2.418121978	2.117255615	2.494190867	2.311480549	2.050308662	2.268367591	2.468921658	2.278722921	1.945380374	1.731602817	2.289740085	2.604174914	2.374519401	2.022944514	2.748471404	2.641500264	2.111991466	1.950442486	2.148932652	2.006671826	1.907815355	2.092122892	2.211893921
AC079767.4	3.440129931	3.391824941	2.647179655	3.540024902	3.210447584	2.740372778	2.497524889	3.524887306	3.079374093	4.734104268	2.922633075	3.389856573	3.16343857	3.104012261	3.58051671	3.232900605	2.900811345	3.155933137	2.817553692	3.410613091	3.410613091	2.586525131	5.63112545	3.274167838	4.077720586	3.308342394	3.64903513	3.45356982	4.742920266	3.909428986	2.493369375	3.383562795	2.680096633	4.397371265	3.146151909	2.482579588	4.577359568	3.117531092	3.8011188	3.241629935
AC079807.4	2.273542079	2.097769109	2.122455086	2.377353162	1.900976057	2.438283865	2.234261879	2.190970784	2.017708443	2.128313897	2.311744964	2.236467485	2.165482477	2.383905846	2.064805744	2.265328393	2.226015227	1.976582111	2.052604259	2.334396433	2.222449713	2.168818341	2.224001028	2.070024066	2.279527782	2.309714899	2.202940386	2.476104725	2.095138834	2.240843902	2.184351668	1.978220822	2.335948522	2.452343235	2.21147963	2.18662759	2.338199899	2.221759204	2.190970784	2.452343235
AC083843.1	6.732217169	7.111552055	7.523190856	8.886245513	7.2297066695	7.4272489035	5.946182711	6.523393061	7.2823962665	7.192741442	6.7601661965	7.5018557605	7.142082216	7.1969416315	6.2016634045	6.8149813545	7.639150955	7.114425713	7.164661389	7.846768361	6.89351557	7.0780408975	6.2101899825	6.189818432	7.0123743405	6.27293713	8.1326234055	6.1655233085	5.718419302	7.7196162025	6.7897630315	7.208828065	6.7787546155	6.9657319645	6.7337111175	6.771903612	6.27217767	7.1640551865	7.223254917	7.0164485825
AC083949.1	9.690676739	9.353184206	11.26780733	9.388272822	9.660697409	9.395668964	10.35374849	10.25577582	9.693320444	9.698321928	9.653416989	9.282750549	9.408242727	9.265012259	9.795670989	9.30656386	9.54598004	9.605363391	9.628802035	10.08044344	10.53762175	10.17525953	10.08939989	9.532169559	9.774904848	10.08399493	9.652421592	9.686588326	9.637581624	10.10935634	8.758961969	10.44027215	9.105941425	9.541693912	9.514934832	9.698617731	9.515434682	9.255395863	9.780680258	9.399435449
AC084219.3	3.901180547	3.725223679	3.683563294	3.42629023	3.479061556	3.52449879	3.524420316	4.339605863	3.58693331	3.376892974	3.675474116	3.24447669	3.128236658	3.377566579	3.123023138	3.594075715	3.570395709	3.492264589	3.419809441	3.548505532	3.37517819	3.489386366	3.102248664	3.179517647	3.173710382	3.270197834	3.461978699	3.723783048	3.629015433	3.613549732	3.836619396	3.774881324	3.818674163	3.5266189	3.182737515	3.306874016	3.248032481	3.867925302	3.464209397	3.637839252
AC087501.1	4.054266253	3.651128333	3.193196821	3.840821022	3.696002282	3.175575547	3.63222705	3.252333242	3.192460001	3.593881782	3.610893813	3.366442097	3.110067264	3.542133211	3.24605316	3.175758004	3.760960704	3.613250843	2.883371705	3.420172093	2.701988989	3.287420488	3.357093395	3.490345551	3.250864002	3.372709223	3.014201804	3.756301424	3.312631785	3.569485531	4.093720731	3.920818729	3.983476701	3.096178486	3.192050677	3.201377197	3.341654706	3.440055721	3.429557923	4.194412277
AC090627.1	3.470006422	3.915989868	3.921487422	3.472210843	4.856395411	2.591651115	4.961214511	4.172160315	4.495775961	3.480055893	3.91169946	4.25298893	4.647297038	4.692595463	3.172121136	3.936624072	4.607521461	4.613288878	4.850472306	4.177814698	2.427008848	3.482890653	4.334040561	3.558881298	4.272108454	5.106535271	6.148245746	4.804252297	4.384494941	5.818648809	5.098465036	4.746211446	4.000850024	3.595651816	4.658216332	3.305370251	6.053287531	4.327897843	5.106022554	4.274974428
AC091133.1	6.299751392	6.510072546	7.244686756	5.763099314	5.858418413	7.131357975	6.836526939	6.432890813	6.222501026	6.30395005	5.665494703	5.755079539	6.207984364	6.090920609	6.876309508	6.103457942	5.722741788	6.403817831	5.947980084	6.41967551	6.123540481	6.013651957	6.317291705	6.039096958	6.296530537	5.488409084	6.240632639	5.906055935	6.447847175	6.276425324	6.130994841	6.334406164	5.751157708	5.974361263	5.757777733	5.886772462	5.655048159	5.796177646	6.014696191	6.444006315
AC091633.3	1.89119979	1.846489046	2.003741164	1.883498222	1.745901016	2.092122892	1.852552392	1.871767672	1.767482035	1.704486045	1.879614785	2.006671826	1.888383107	2.22231121	2.328237946	1.89364989	1.839716207	1.903344576	1.95559624	1.728797328	1.712935264	1.77692003	2.022589668	1.837105107	1.886290989	2.038865216	2.240556354	1.790270854	1.841083386	2.161327125	1.959281199	2.509259023	2.097496363	2.198416291	1.944008784	1.780452385	2.214632462	2.12641055	2.012450603	2.142355819
AC092192.1	5.783140836	5.522289797	7.603652302	6.634577238	6.102964097	4.923633638	7.171758327	6.874466328	6.567516869	6.908096031	5.740952014	5.435460048	5.830023279	5.864473846	5.277724591	5.099375403	5.718406755	5.753270136	5.305108626	5.782847527	6.081641112	6.951431444	6.139815723	6.177117988	5.57921308	5.498417117	6.066458987	6.481245458	6.009816836	6.755230838	6.908253189	6.85455228	7.117238941	5.868327184	5.393414775	5.805104686	5.807127666	5.86559575	6.542095082	6.209479708
AC092620.2	4.289697726	4.042989788	4.968910596	4.222655982	4.327197614	3.796220739	5.002730949	4.791885695	3.672239551	4.081810623	3.847221617	3.487623672	4.292040949	4.084478056	4.257097349	4.091836956	4.176478381	4.355057989	4.347774566	3.965825762	4.137769273	4.969001627	3.837099289	4.281661071	5.016948783	3.942832192	4.227523066	3.987368103	4.007861999	4.216390763	4.562147108	3.763429652	4.612315547	4.040821192	4.498121715	3.801409548	4.502505617	4.294675387	4.285728815	3.840136581
AC092660.1	2.302522961	1.90509407	2.205088658	2.624342642	2.482483615	2.432433194	2.100342016	2.067300976	1.949138452	2.381161533	2.017592023	2.288963731	2.141173162	2.306850107	2.402283115	2.259065137	2.068547727	2.207007814	1.893990555	2.22548515	1.959314216	2.599688728	2.080868165	2.546342894	2.064619983	2.546342894	2.216179848	2.161327125	2.438238819	2.370157029	2.116864096	2.352947375	2.909291905	2.287378341	2.540199211	2.069959811	2.485734006	2.23821215	2.851033369	2.679340701
AC092667.2	2.522909376	4.640373075	2.749847448	2.527594044	2.901751422	3.487022845	2.503672566	2.737294714	2.419047506	2.391849011	2.650127258	2.360699248	2.487517151	2.434570187	2.469823558	2.55425267	2.226015227	2.293944763	2.662435404	2.777234587	3.22204595	3.612338418	2.45391634	2.817203167	3.241985485	2.766080058	3.242882366	2.498844447	3.180719278	2.654318535	2.137751446	2.511140747	2.500240077	2.485958297	2.76339689	2.665287867	2.761688953	2.433076624	3.685880512	2.475352877
AC100830.4	4.185825917	4.346187183	4.317827341	4.383556277	4.773828339	3.283600818	4.075714024	4.943875822	4.956709512	4.728570397	3.961726281	3.939001364	4.141782251	4.647665915	3.855091947	3.348898074	3.902589656	4.882266415	4.270634859	4.231159929	3.499991275	4.45436331	3.528999572	4.032687072	4.078119733	4.143393997	3.572079941	4.128674512	4.976935136	4.90401768	5.501839486	3.70016359	3.181317166	4.827839977	4.185676696	4.338699646	3.663827952	4.147262339	4.319654535	4.665068069
AC104667.3	4.91423787	4.55363147	4.407986222	3.911348964	4.327031694	5.040326596	3.833312654	5.266987036	4.690886663	4.449749867	4.560009552	4.774880427	4.894597863	4.090412673	4.522920875	4.525675374	4.451544027	4.435514565	4.274412784	4.740823094	4.237252035	4.716439483	4.424193561	4.554081334	4.592036284	4.574789501	4.13131592	4.322217707	3.985048249	4.710577216	4.394785126	4.869696666	5.158287953	4.539931614	4.467754808	4.042072581	4.235662558	4.850608346	4.42776712	4.216571722
AC106801.1	1.976582111	2.623586049	2.347660631	2.500444002	2.158690256	2.257028363	2.351331051	2.257983061	2.207660091	2.014699977	2.403831526	2.00553003	1.980204413	2.573087977	2.365550162	1.966088881	1.856499621	1.977434199	1.933464173	2.159308093	1.863450621	2.133095477	2.081193511	2.132349551	2.021161486	2.081612975	2.381351538	2.181619003	2.014699977	2.277369763	2.322038517	2.427728372	2.176932842	2.11613338	1.881766799	2.138574497	2.391453912	1.989616235	2.295356499	2.410561158
AC108056.1	2.400322391	2.007217006	2.084472324	2.338037355	2.650306074	2.468001979	2.247247984	2.028336786	2.362320823	2.263495052	2.501785274	2.347621948	2.40032046	2.357256257	2.256532032	2.070378638	2.565513089	2.413979151	2.126182645	2.510907392	2.069805691	2.77249713	2.199038739	2.095573782	2.148543346	2.500166376	2.490842622	2.261436446	2.463206566	2.837845122	2.441123316	2.556007747	3.675964779	2.061684258	2.710044124	2.157139886	2.526754109	2.731863195	2.605921657	2.47791577
AC112198.1	2.93387558	2.685561931	3.392554393	3.098611863	3.57610007	3.472082181	2.821273742	3.267102607	2.70249927	3.213296253	3.212821439	3.133778302	3.065827017	2.875741669	3.087301728	2.973800984	2.895081385	2.922040608	3.105259549	3.152667837	3.182203789	3.726204666	2.868271835	3.060822391	3.015988842	3.007058731	2.935020675	3.167406087	3.629015433	3.138956306	2.904287369	3.401735641	3.545671515	3.11159014	3.056622576	3.381926299	2.962044693	2.956132585	3.04165186	3.228718262
AC114730.11	2.289234841	2.210839287	2.812609324	2.938535806	2.595131827	3.2415109	2.642923657	2.496091798	2.507584597	2.335885786	2.235648775	2.227775728	2.349123109	3.137849885	3.123023138	2.543025536	2.366946622	3.579307565	2.600821126	2.550855153	2.606899773	3.032503259	2.829292127	2.692375665	2.535992382	3.188485139	2.829063076	2.86042633	2.542560636	2.127589948	2.102752203	3.035346623	2.909291905	2.614207162	2.612748343	2.448155302	2.736849149	2.580744723	2.710962218	2.91377819
AC114752.3	2.870325283	3.016348148	2.996713086	3.033837821	2.758230687	3.207222907	2.879120201	2.959661489	2.750292803	2.721087502	3.111372885	3.020484902	2.576732894	3.035682708	2.978586392	2.769381592	3.282632493	2.980806845	2.839310928	2.882422838	2.986613613	2.909298802	3.006149643	2.642365275	3.046916097	2.951171901	2.922879014	3.102825039	2.773352657	3.096468303	2.934871218	2.946863421	3.064159776	2.687253644	3.28433958	2.761071827	2.904392508	3.04908812	2.854581388	3.320290695
AC124997.1	2.287499154	2.357540063	2.332625867	2.161846063	2.301211389	2.407726043	2.035436727	2.111014272	2.167964292	2.383923835	2.572034897	2.479052117	2.365777476	3.149860478	1.915999133	2.26167827	2.795809488	2.256431746	2.918258637	2.297275422	1.901416613	2.125284725	1.893292588	2.075086689	2.060901427	2.355050631	2.021144076	1.939336845	2.21020173	2.496953281	3.06256658	2.243548933	2.423993616	2.583055731	2.331567983	2.418753341	1.867920312	2.842662193	2.774746467	2.715474319
AC136289.1	2.499494977	3.193457721	3.18509301	2.621159979	3.087159409	3.541905853	2.84818853	2.651044085	2.966123378	2.545626138	2.99683321	2.91137699	2.797350257	2.712576055	2.474059541	3.282606087	2.659663244	2.862943971	2.983267123	3.258744806	2.939220384	3.248487713	2.857327697	2.821051065	3.39797503	2.686658349	2.741413546	2.888851431	2.361651224	2.726381943	2.91137699	3.21170677	3.159093716	3.177957828	3.125239464	2.852810579	2.887170897	3.372709223	3.027670429	3.480859705
AC139100.3	4.536325691	2.708794774	3.834770287	4.975216426	3.872317144	3.738294144	3.989110883	5.76703848	3.833406453	2.976804368	3.833941855	3.585539641	3.57848308	3.653186122	4.118443832	3.095003973	3.664708372	3.434687151	2.904523341	3.614602945	4.25734525	3.317795263	3.971609949	4.066476709	3.79329496	4.066588539	5.505287281	4.220521229	4.341210958	2.911080046	3.080668011	4.041426586	3.190560288	3.870694653	3.231773956	3.566604914	3.943390084	3.263030761	3.363357269	3.475861178
AC141928.1	3.9504490425	4.0525869515	4.387162786	4.331025846	4.3586139985	4.336011219	4.1658233815	4.275229436	4.487412025	4.2654750075	4.5869426265	4.3564509295	4.4761458665	3.8998401805	4.296198109	4.2469120635	4.603721293	4.2281968115	4.178450027	4.3339145785	4.1830892605	4.2218194795	4.1550417905	4.251569255	4.326466916	4.306910627	4.0222281235	4.2919875255	4.303462538	4.337182382	4.147125238	4.602795455	4.3157569575	4.270131715	4.0398916365	4.395336401	4.153933045	4.2048253505	4.5518326285	4.225606517
AC144652.1	4.969539278	5.708425524	5.128505827	4.773451423	4.867554357	6.173617942	4.774644455	6.031086364	4.765213376	5.051210995	5.422269378	5.712144506	4.371607794	4.28826573	5.842747341	4.643991292	4.72737021	4.948582224	4.783496018	5.056812133	4.948619304	5.239258102	5.22523255	4.975246624	5.239428122	4.873023145	5.068328919	5.718634117	4.649993843	4.666898516	5.228431738	5.095962573	5.877388231	5.461402852	5.177349507	5.109721006	5.114362969	5.497392998	5.024055051	4.624909246
AC145343.2	5.687130732	6.496687051	4.999351092	5.127306006	4.839837208	5.75506532	5.057636654	5.387507951	5.225649379	5.347504871	5.478140642	5.244914577	5.164274976	4.816619679	5.917783672	4.795297283	4.965145832	4.858282219	4.735774738	5.592174171	5.452617682	4.760915685	5.881089557	5.683015816	6.104523833	5.077271878	5.386466291	5.303523258	5.340772939	5.176334061	5.05443505	5.77632094	5.646219665	5.550411602	5.055021058	5.154064067	5.360733933	5.127262628	5.107129828	5.445032926
ACAA1	10.0581590695	9.948017157	9.5012995715	9.1285406405	11.021885085	9.97459391	10.569758785	10.237612109	9.635033677	10.235677852	10.793820685	11.51423282	11.134259155	11.26696299	11.089761145	11.50030519	11.054300615	11.091510185	11.0358094	10.99371041	8.9165461735	10.224467361	9.6112825445	8.938350622	9.1236154575	10.800099645	9.9704677985	10.0317510295	8.956902194	10.403993074	11.085231765	11.149281505	11.34863446	11.05653408	10.948486195	10.81170131	10.307533904	11.29200904	10.41031687	11.378806925
ACAA2	8.875264093	8.83548140566667	7.736566495	7.262189641	9.13121549566667	9.29296087633333	9.17671195833333	8.32913379	8.646510346	9.125053511	9.03119564766667	9.47433431033333	9.240090139	8.965937308	9.78646850933333	9.634079289	9.10168417266667	9.037911463	9.13630082266667	9.253898947	7.935806715	8.627748833	7.995785269	8.02187941033333	8.03761437366667	8.89265425333333	8.63200881633333	8.634920031	6.79660546466667	9.106682075	9.27729225266667	9.320999697	9.195950645	9.39689064233333	8.70875504933333	8.767296114	8.70627694533333	9.49720731866667	8.80621434866667	9.47653364666667
ACACA	6.4782402865	6.7307886045	7.2535656905	6.815679222	5.837496264	6.7027743555	6.4171080165	6.584945692	6.1620597055	5.848447264	6.2043239335	5.903657301	5.9392941845	5.998634652	7.670130944	6.087807946	6.045249123	6.645581341	6.214511328	6.319475745	6.8556690905	6.4048123415	7.708891324	6.861373574	7.314764431	6.3211631155	6.6235238945	6.8650423545	6.617795293	5.9357420445	7.105771426	6.168754794	6.276208144	6.190818649	5.971781147	6.3696557335	5.805473534	6.22391648	5.696342602	6.052186701
ACACB	9.22715512733333	8.87306124016667	7.6692517915	7.53387283233333	8.87576705516667	8.13058264466667	8.091860105	8.91191570516667	8.6309648875	9.14944973516667	9.13097046433333	9.06104231616667	8.31508530316667	8.93374404016667	8.356368294	8.70966190183333	8.5237386905	8.6813839705	8.860381914	9.16734372416667	7.597581373	8.5204195245	7.05861373833333	8.7132382735	9.26455506233333	8.23264639383333	7.7518156885	8.58700289616667	7.08589840333333	8.19820355583333	9.44928185516667	9.0099535115	9.71231799916667	9.02377683366667	9.13736564883333	8.15570431433333	8.0894401905	9.35591917616667	8.56123276216667	9.40704987416667
ACAD10	5.2403232055	5.3597987165	5.213536286	5.18798268775	4.982329983	5.33561805975	4.70775082675	5.27701090725	5.049019617	5.248875764	5.2535878435	5.3630694	5.228978748	5.1157751875	5.30197602575	5.18200724575	5.20469978275	5.22671888775	5.182875562	5.40508390475	4.92080403	5.66405980025	5.021485015	5.21893471275	5.0525018025	5.0829709275	5.0660616615	5.04275922625	4.5932045125	5.20201717775	5.303580307	5.4839670635	5.41507424575	5.124606862	4.97054000225	4.8578714015	4.6482357	5.0213908335	5.0665155025	5.505541458
ACAD8	7.972698271	7.670182517	6.666234547	6.896135797	7.222507245	8.517110728	8.086761624	7.40943403	7.505991815	8.168217565	8.160444768	8.243971054	7.780827567	8.102083314	7.81479461	8.579804735	7.821837442	7.80272153	7.819981801	7.672390477	6.785734555	7.569349959	7.970619015	7.211723885	6.934902921	7.613617717	7.297787577	7.557694425	6.761855165	7.973938668	8.151938937	7.345667439	7.48346561	7.79806619	7.726332266	7.670568704	7.445065409	8.068687503	7.473847323	7.490703665
ACAD9	6.592631581	6.757304155	6.796147974	6.724344193	6.353791027	7.164446113	6.828765629	6.958179726	6.748208113	6.745542169	7.014669417	6.897641061	7.079638678	6.849249126	7.167978424	7.117493795	6.736372385	7.28656338	7.188249842	6.74763051	6.585183778	6.780890583	7.150091088	6.689122702	6.544369938	6.794145304	7.160484007	7.154281796	6.792153237	6.450146352	6.772075433	6.662222942	6.74562807	6.847962117	6.650109267	6.581276975	6.607719905	6.823788922	7.074253426	6.531846745
ACADL	6.4143148455	7.098684769	4.541932716	5.4960942795	6.582799084	7.424710539	3.060133854	3.1127628755	5.9448647325	6.065430676	7.005236904	7.7040218955	6.877171706	7.001604514	5.05765077	7.150311099	7.0724351805	6.630092907	7.2387353905	7.532766468	4.2295601225	5.659198627	3.256222163	6.294624276	6.1577092235	6.541920739	7.619684476	4.552073134	3.177306148	7.8631226205	7.2752144395	7.194696634	7.882604764	7.081637106	7.1866200165	6.5063027635	5.65144725	7.463122141	6.732825558	7.210492314
ACADM	8.463844124	8.404890364	7.699526695	6.536449276	8.172482713	9.040508714	8.1803837	8.037822512	7.797095453	8.883158508	8.855475608	9.264701695	8.437214074	8.773352937	8.928441969	9.490699461	8.577061035	8.663524523	8.873659891	8.271387781	7.772967106	8.2715081	7.267834558	6.570504332	7.776908423	8.116862044	7.844781347	8.147285492	6.258684832	8.901427162	8.589889268	7.989716047	8.9618056	8.68925001	8.91477442	8.452535142	8.403062146	8.949412679	8.121973678	8.841202477
ACADS	7.458674644	7.353795681	7.147824366	6.999891883	7.92281692	7.076391133	7.405344666	6.528385444	7.462775164	7.377300167	7.934943233	8.360152776	8.264781568	8.025548762	7.110437439	8.026934151	8.456289468	7.840671606	7.854901677	8.672706821	6.484133207	8.987785968	7.106488391	7.234797991	6.918376915	8.156025567	7.496861508	6.792473589	6.695069129	8.249985832	7.857885561	8.810918079	8.527643874	8.065346882	7.761962585	7.99237301	7.560752691	8.493205357	7.859130518	9.269424881
ACADSB	8.7349046825	9.3655845235	8.8032756355	7.1446585045	8.9153524485	9.7114072275	9.8504674545	7.980538226	8.9091884955	8.8597716495	9.4822030565	9.83661283	9.1626502395	9.192961363	8.8573474865	9.6337316165	9.7078688355	9.159953054	9.529850494	9.4172069225	8.43315545	9.0559128145	7.0669433465	5.40101321	8.112539393	8.6122686795	9.6975822605	8.8004367955	5.126626785	9.51587103	9.2848214795	9.2659939625	10.116312789	9.6931750795	10.101709212	8.7770111875	8.638365763	10.1823682275	9.248577307	9.8299467035
ACADVL	9.968558223	10.36212836	10.31131575	10.37189814	11.1878679	9.714639508	10.89415617	10.23931747	11.0608224	10.78468314	11.31770689	11.62434402	11.5391805	11.41786997	10.17465936	11.95841319	11.46786621	11.5290138	11.45480176	11.77846697	8.702893355	10.17366631	10.78413703	9.230099971	10.19904818	11.49942802	10.29468252	10.54030519	9.226275518	11.183821	10.99894237	11.78903022	10.78543323	11.16414597	10.95209189	11.47563891	10.0883518	11.09910254	11.08944524	11.30683297
ACAN	4.4503283455	4.41577923225	4.650839799	5.16377829675	5.15193478225	4.56117460725	4.2720739505	4.5554686175	4.77540996025	4.875098699	4.79018952175	4.6215626845	4.60849835675	4.60614587125	4.72667234775	4.4420350005	4.59978247925	4.32452695325	4.423289691	4.78354457575	4.39385885625	4.63419157925	4.5667711515	4.86414923175	4.35560259275	4.7293850405	4.503760099	4.59153057725	4.86679354725	4.56867475325	4.58322519275	4.91083382	4.79654412525	4.7736847845	4.54149447	4.4458038975	4.46513722425	4.435639696	4.7565296065	4.853927323
ACAP1	5.549514589	5.37702053066667	5.42923415466667	5.661459061	6.15718716233333	5.718998805	5.98372488233333	5.689046712	5.66837952533333	5.88018232	6.15375721166667	6.191697475	6.022808492	5.789900798	5.67292734566667	5.990300018	6.011597945	6.06752248833333	5.82111337633333	6.410976941	4.88292315133333	5.49945054966667	5.671550802	5.453880037	5.61740926733333	5.97416867733333	5.953359749	5.64477466	5.436858312	6.15713362433333	5.98367565766667	6.52049185133333	6.17923261966667	5.92348574666667	5.885402762	6.10772034233333	5.85611017633333	5.64013335	6.44433550166667	6.39835292533333
ACAP2	8.56137843166667	8.56947937233333	8.53512464233333	8.32860551266667	8.29318844666667	8.14724194566667	8.987220988	7.98811939933333	8.637796488	8.392994653	8.31056194866667	8.32070100266667	8.45442693066667	8.62759074833333	8.454013594	8.38208854833333	8.52594267833333	8.602340293	8.18694271333333	8.10489738366667	9.17644927733333	9.13458779333333	9.03572975433333	9.11453954233333	8.65042936866667	8.035362665	8.92733201466667	8.607765869	9.09373784633333	8.531774835	7.88215942833333	8.024237659	8.26987140566667	8.41719826433333	8.56136654666667	8.26185046033333	9.044822452	8.19610347333333	8.52756224466667	8.20386470566667
ACAP3	3.495571237	3.5240977425	3.7703786385	3.6996107195	3.8604425165	4.105667384	3.7500575105	3.484951422	3.6598154525	4.0495878435	3.782421125	3.7867747275	4.201769916	3.9443258645	3.6880817565	3.791217414	3.9312228675	3.95148084	3.5219588365	4.17834868	3.568557321	4.2079625105	3.649021985	4.0921818095	3.924127429	3.8083657315	3.616073632	3.6104160335	3.6518775065	4.090427215	3.7224553825	4.2926037085	3.9060716345	4.1006238905	3.542615489	3.841813247	3.630086819	3.769430557	3.840810064	4.213819272
ACAT1	8.04161309433333	7.52709504933333	7.00100859333333	7.38966810566667	7.61092284933333	7.89824879566667	7.760614874	7.34227003833333	8.059499186	7.956054213	8.40289294966667	8.07247031766667	8.025561045	7.88881285366667	7.88840933066667	7.93303512666667	8.68789113266667	7.77280975733333	7.715258185	8.05379829833333	5.770546406	7.84191111333333	7.18804462566667	7.15687216266667	7.687254901	8.186732552	7.48153694	7.30612031766667	6.40988515	8.44598012633333	8.29657728933333	7.804152434	8.169971372	8.16050874166667	8.202604196	8.139302749	7.69100881166667	8.47362078366667	7.791976355	8.27099801533333
ACAT2	8.977767497	9.429751175	9.614376893	7.451896076	8.965725542	9.217691659	9.145698103	9.41812542	8.890139941	8.133376238	9.664851815	9.746445296	8.666391201	8.860375021	9.475395222	10.00569697	9.095057502	9.37294235	9.229626876	9.338910659	9.5647785	7.558977577	10.13710505	8.478872014	9.174196928	9.289586153	8.970165169	9.306240832	9.279252879	7.699469818	9.557358318	8.135666637	9.765272876	9.284345476	9.563306657	8.704936712	8.888087555	9.768048989	9.138844868	8.869496928
ACBD3	6.946095797	6.8147541365	6.9881918935	8.1428764115	6.6168098745	7.146523376	6.4815654275	7.0599459235	7.265227199	6.295229109	6.7567355375	6.4381692425	6.8219939515	6.4672850075	6.687550071	7.2526024865	6.742463779	6.5449454165	6.7428891915	6.96617749	7.8409266535	7.3179893325	7.108103988	6.384025768	7.261604583	6.6325468105	7.0803145825	7.0706979095	6.3133235245	7.010510451	6.488357192	6.143840913	6.1472417075	6.550627091	6.507039834	6.9597831645	6.95989818	6.278213729	6.753997684	6.137036036
ACBD4	5.723132866	5.813350375	5.311703073	5.245895861	6.144375427	6.495353278	5.639742168	6.17422009	5.992246397	6.028337504	5.92087844	6.244146136	6.227852484	6.239824667	6.72775434	5.792354144	5.61059571	5.942992352	5.700261222	5.949674646	4.447040987	6.12812986	4.730544596	4.2334628	5.38068344	6.384949639	4.773500831	5.610548543	4.148570605	6.022142504	6.337805995	6.27376951	6.315338596	6.158716166	5.637525901	6.374634962	5.607345905	5.939603836	5.565186428	6.439909899
ACBD5	9.4315231775	10.11926838	8.553597207	9.04381834	8.855774776	9.3847942625	9.2689221565	8.7395099435	9.0877584175	9.895011555	9.3585863575	9.6460280895	9.217470728	9.6341566575	9.8525868705	8.7727583535	9.276921475	9.376651733	9.2681815525	9.0572529245	8.178396819	8.57925126	8.8588916385	8.6635869165	9.2143504355	8.619818972	9.908678708	8.4497332915	8.4243217255	9.7774781145	9.185729537	8.8387217895	9.910376393	9.3846586115	9.299176998	8.981388482	9.069554881	9.698272185	9.1540172705	9.6391823625
ACBD6	8.680704646	8.416938815	8.326862237	8.434176148	7.68926845	9.052753305	7.879060544	7.84784755	8.098348285	7.728238899	7.913868479	7.9024859	7.805225509	7.718189516	8.302071726	7.594187333	7.522213884	7.502424485	7.415035266	7.408995704	8.672278316	7.987324037	8.31541274	7.923148529	8.486666539	7.658090823	8.211004354	8.267995024	8.664564994	7.813513725	7.542922431	6.845022667	7.357953031	7.373370732	7.8397938	7.378953789	7.955685626	7.399533279	7.039075928	7.073573535
ACCS	6.254502695	7.019685121	6.927432501	7.047859355	6.192959955	6.122737057	5.464236836	7.135793972	6.001722185	7.34312663	6.448530603	7.192995497	7.841395102	6.906687479	5.543012391	6.342228218	7.005711771	7.338875543	6.750381304	7.150784474	6.523472146	6.693136	6.184540296	7.254078788	6.47942487	6.988050758	6.091953692	7.574599614	5.794658416	7.149106306	7.145598356	7.681802003	6.867176008	7.757518263	7.045946611	6.90850269	5.617650293	7.260279432	6.661541718	7.865544879
ACD	6.018240993	5.907263402	5.049731723	5.544624299	5.699548648	6.030583839	5.713788072	5.648667449	4.704203844	5.673697247	4.868900395	4.895852504	5.842516492	5.123200346	6.185670305	5.825129663	5.253342023	5.176253822	6.078814839	5.417256545	6.987692797	5.491241439	6.224634643	4.886409728	5.502382378	5.434161444	5.170688805	5.72306724	6.292747564	5.209539323	4.857003756	5.799365631	5.061354	5.861277247	5.148855448	5.446616093	5.339389582	5.266986426	5.360784311	5.054750941
ACE	3.8327375425	3.806011346	3.976463776	4.435142238	4.2626742425	4.079037527	3.818913524	4.261558359	4.2859952875	4.270501631	4.3931804685	4.0359461185	4.080920371	3.6052543175	4.0032254235	3.969533741	4.130741581	4.1445782445	4.0201018075	4.501818653	3.9007317045	4.3354632925	3.9921341515	4.1061528245	4.075865006	4.288544779	3.885276109	3.922709896	4.1780520745	4.0656494575	4.185572377	4.5760430695	4.4939415295	4.244251262	4.0861725085	3.7140675635	3.9659034435	3.996586167	4.323143247	4.2731020845
ACE2	5.558740553	3.7180123755	4.2703212205	4.962397609	5.388766972	10.1247378995	2.928541051	2.815533482	4.346661719	11.283043505	8.1190439195	6.329090823	8.0855711075	6.655835905	2.6331197515	5.6699398695	5.484855961	7.3824028445	7.526910874	6.313895231	7.9895796095	3.3272931775	3.3070341535	3.3236463805	3.645981553	6.674264283	8.3351883345	2.9713183435	7.4281707455	6.692974191	7.7051633705	3.67269974	4.0836918355	4.71352533	5.6670855775	6.8160774275	7.1293406345	6.5334972255	4.6064062	5.332225767
ACER1	2.998177153	3.057350706	3.170440116	3.145267212	3.030899631	3.338766494	3.096964581	2.952232648	3.209825126	2.765410031	3.451098514	3.041871535	3.162547297	3.078034451	3.125586374	2.710045998	3.041718935	3.015767832	2.738382807	3.207403828	3.276592602	3.421607162	2.91734855	3.612536574	2.979015282	3.389609006	2.941708617	3.011365327	3.217789668	3.027379176	3.263709217	3.154926766	3.322491019	3.260114282	3.271917162	2.969359506	2.677817327	3.326661152	3.25436613	2.898335837
ACER3	5.10240023266667	5.0019532515	3.9361646275	4.843830695	4.834065262	5.02055890283333	5.6823002455	4.93833698666667	4.89137371083333	5.3681550265	4.82798048383333	4.59173151833333	5.038647668	4.93032057783333	5.51249870233333	4.99510927933333	4.95690925733333	5.07639869733333	4.98417055583333	4.27608189783333	5.224135635	4.6348879495	5.58162659683333	5.38962857616667	5.9737139245	4.90744835783333	4.47633069233333	5.15051363616667	5.17722399283333	4.46795274466667	4.9047631815	4.19562100983333	4.10216437316667	4.4609589385	5.05990726233333	5.1080013465	5.36866098483333	4.94970206416667	4.6385606705	4.25405729716667
ACHE	4.20494608733333	4.168929359	4.51254409233333	4.582965639	4.37301499666667	4.32708522533333	4.43299294133333	4.34603577833333	4.33380082266667	4.34631064666667	4.54037969833333	4.37763973133333	4.33560217666667	4.30522072766667	5.331983754	4.46557166666667	4.62017917033333	4.49772626033333	4.330886521	4.71212850666667	4.19393803766667	4.49852999166667	4.17252978966667	4.550468177	4.296552883	4.66238036966667	4.20028756833333	4.326123476	4.40376814033333	4.484696695	4.32141684866667	4.84070040466667	4.80477828266667	4.45018115133333	4.38222623166667	4.54520458233333	4.346927372	4.40594521966667	4.58654055633333	4.57237296766667
ACIN1	7.696214922	7.532556306	7.539332321	7.458727286	7.272586566	7.11460759	8.10602754	7.200533521	7.039989206	7.825849575	7.395603592	7.930238155	7.252346891	7.157431548	7.509603803	8.024817771	7.775169793	6.942469996	7.635640499	7.649553164	7.381781686	7.633403183	7.789448805	7.249430559	7.420239056	7.450659537	6.723012036	7.605520126	7.267645346	7.125626146	7.84666455	7.977243081	7.59122463	7.939192147	7.465138511	7.829162951	7.340256095	7.686203897	7.881928288	7.622866653
ACKR1	3.679593176	3.433698841	3.71144349	4.065723731	4.4978902	3.752824255	3.711078804	3.100677659	3.836637683	5.443310367	3.93123932	4.059420358	3.578391239	3.507250952	3.493756832	4.68769104	3.902525941	3.913628376	4.832070465	3.658111611	3.871276745	3.999013362	3.360391087	3.787674566	4.027658576	4.99950215	4.61621147	3.684126475	4.125409973	3.922085029	3.199902839	3.511320929	3.424689475	3.479183317	3.862295723	5.376464722	4.064208601	3.780448032	4.624797984	4.286618399
ACKR2	5.713082082	4.49847552533333	4.10272985766667	5.051401649	4.17352277933333	6.05521747866667	4.54143695233333	4.770383805	5.12572490433333	5.75062314033333	5.11566226466667	5.09622820633333	4.55967139666667	5.188674703	4.84130157266667	5.83917608766667	5.38864757633333	5.181129689	5.40263176766667	5.59470359533333	3.73342401766667	4.91665053233333	4.06084369733333	4.34985740533333	4.06794986066667	5.695395614	5.034719035	4.423035983	3.95039953133333	4.97318444533333	5.84140068	5.11517671366667	5.305508335	5.63984288433333	5.27675957466667	5.155627392	4.38517428433333	4.989227578	5.10966396366667	4.69725495466667
ACKR3	4.3086812075	5.462924255	5.9303965035	5.71280319	5.9521545515	6.1258990225	5.581185928	5.969305804	6.603616061	6.475292357	4.6239327645	4.680156189	5.837278097	5.3314919015	6.513529444	6.100908062	5.7131554485	5.2948687345	5.820610926	5.9237200005	5.55499435	6.5312180395	4.577236672	5.6299388145	6.192266039	6.234860531	4.874962004	5.6825595955	5.5888063775	5.277455194	4.479348544	6.117639744	4.1325949215	5.6400907245	5.3555658275	6.2992460295	5.4874330145	5.0584711315	5.4400079255	4.6054348145
ACKR4	5.304075066	5.655255337	5.854507989	4.45905559	5.177907641	3.693810004	5.463864618	5.406456581	5.69714609	5.334996306	5.546735998	6.123194402	5.851596328	5.570582193	5.612761028	4.085032677	5.465507275	5.43806804	4.484014218	4.724418075	5.30190267	5.671216671	4.265544343	5.257290356	4.883806654	4.790025225	6.659787511	5.465168535	4.319601552	5.676445953	6.261307144	5.742191928	6.005747885	6.291951298	5.718975748	5.780565808	5.777898732	5.783591935	5.74505684	7.273992454
ACLY	8.973813163	8.819824112	9.45521724966667	9.43550536866667	8.65849989366667	9.730827048	8.91528687133333	8.359152357	9.065571377	8.487672996	8.428951628	8.00258907166667	8.519777396	8.68307833833333	9.772049484	8.35275054866667	8.23362488866667	8.75947805133333	8.211886581	8.633549979	9.78250707266667	8.10332030066667	10.5812684173333	9.75667364533333	9.78567249933333	8.88646001233333	9.19918147133333	8.615805159	9.83754918666667	8.784609798	8.82064881533333	7.88732398166667	7.80128954633333	8.60407567966667	8.04356745266667	8.81492597666667	8.613174608	8.36399046366667	8.56088168033333	7.678177971
ACMSD	9.434234028	10.18804245	8.341987078	8.972304864	8.7845538	8.079496156	8.96531153	9.731022233	9.339598922	9.393517356	9.704998337	10.1040342	9.035670578	9.372863462	9.743749185	9.639530118	9.239498543	8.786896273	9.823746679	9.030321089	7.817696125	7.693584421	2.872632423	6.92769185	9.112678794	8.565346957	8.283524535	8.971887155	6.881174983	8.091077491	9.519264734	8.41982917	9.642576299	9.368874346	10.05738725	8.490343042	8.685504232	9.870137633	9.01498234	9.541523757
ACN9	6.140147184	6.976448135	4.536486361	4.419434271	5.025309497	7.688717749	6.32108205	6.509903339	4.986478368	5.254996565	5.952580103	6.217467006	5.151894838	4.838270085	7.631259237	6.582848504	5.863610655	5.003687821	5.486506273	4.557702011	3.054762363	5.084312848	6.608846641	4.6268249	6.211734944	5.247081137	6.525441373	6.382866349	5.588057631	5.380104105	6.068600211	4.100654832	6.37725389	5.243307052	6.291921711	5.531265362	6.426368075	6.020364292	4.911296896	4.835638178
ACO1	7.4652474355	8.095002946	7.534276119	7.371480566	7.2053607715	7.7064907725	7.5107140765	8.049822049	7.5078793945	7.886549258	7.847772546	8.0817703605	7.4567913415	7.8129444205	6.8328178125	7.8811628915	7.5464370595	7.628474179	7.6417495685	7.377599786	6.2279165045	7.351123741	6.789768728	7.0097313855	6.6232932465	7.34217782	7.345842943	7.838879926	6.338920559	7.8102377055	8.322353713	6.8629643945	8.437566293	8.0065846745	8.0771108105	7.172203867	6.935399321	8.245867643	7.533407742	8.0238622595
ACO2	5.7947493875	6.2821162075	5.0873566785	5.165101721	5.473501877	6.1911044025	5.3215242095	5.379948883	5.304358289	5.515128809	6.1120990185	5.6982601835	5.6692489305	5.77488749	5.2891325305	6.029807164	5.550146671	5.3363869105	5.791882091	5.30993659	5.6035310685	5.812219041	6.091538729	5.632583989	5.439574123	5.490415128	5.8326353375	5.728360979	5.1091157825	5.389482386	5.7529867995	5.479060672	5.5646939395	5.6264435005	5.449296373	5.6331291335	5.693737889	5.8697237725	5.319251474	5.5822646895
ACOT11	4.62774456425	4.2875348605	4.52713823275	4.67388749325	4.762485834	4.6918678755	4.468210459	4.88231195275	4.60461861925	4.64075809125	4.83592685675	4.8808712605	4.8904671095	5.13402324375	4.6385434975	4.85820937175	4.84145578725	5.10737134175	4.67548567375	4.68496817275	4.36032802675	4.99755961875	4.83252150125	5.003367385	4.57961545375	4.88654868625	4.3309139005	4.429441778	4.50228420625	4.5249169915	4.7358510665	5.4541645335	5.3679632685	5.3378507575	4.7698613525	4.773396585	4.6479414825	4.59059416325	4.81358174225	5.456650719
ACOT12	9.141547953	7.664682693	5.43198353	7.333244723	8.919569148	7.609228936	8.421510221	9.482028903	8.077012312	9.823937368	9.468978571	9.171617832	8.995095726	9.25828697	10.88120795	9.860868684	9.454336788	9.6510786	9.395260141	9.089407395	6.962593701	8.302338695	5.356629115	6.727009282	7.229972403	9.409142912	6.553986404	9.568226925	3.315189832	8.111764821	9.691583203	9.151220341	8.484375464	8.994305647	8.384494994	9.34779245	8.696755199	9.153770204	7.998276109	9.222700486
ACOT13	10.50767639	10.89196069	9.743650348	10.22154711	10.52366727	11.17819525	10.21330116	10.79487773	9.931532247	10.7892884	10.64238972	11.48862251	10.39767246	10.32477528	10.90981366	10.86060834	10.48601351	10.14483054	11.18771977	10.62377787	9.261177939	10.19119263	8.793218037	9.519353672	9.864237391	10.38805126	10.9133069	11.19643806	9.707196558	11.06466876	10.98666799	10.09011543	11.29761552	10.74087327	11.3102335	9.934839397	10.59569013	11.64450778	10.39991311	10.79263414
ACOT4	7.134168798	5.461411122	5.633492611	5.666574283	6.260553547	7.558537841	5.389591482	8.530178102	6.445562948	6.189361321	6.917978406	7.270904695	7.042021629	6.747083645	7.779802849	7.064068162	6.307567389	6.831409941	6.851200157	6.081847132	5.996483403	6.541579952	6.569136968	5.669467975	6.36567914	6.590540248	6.091764022	6.650231998	4.621282394	7.154766703	6.677262221	5.81046171	6.420628748	6.565833038	6.719842011	6.632360732	6.323876336	6.918817889	5.654884018	6.208274998
ACOT6	3.017685341	2.455856471	2.478931083	3.089854981	2.609130521	3.291037824	2.622970753	5.801526789	3.264345682	3.438005603	2.96924928	3.206740804	2.982720882	3.0306348	4.114035566	2.903576665	3.118229983	3.494506741	3.369547767	2.860875974	2.295069456	3.34096339	2.926188632	2.72161414	2.697721363	3.010891533	3.054730081	2.720265856	2.450450811	3.99865787	3.52110242	2.856782911	3.051558003	3.080631956	2.985865572	2.860174299	2.96924928	2.826501354	2.786302249	3.590382072
ACOT7	6.366945072	6.0245452105	6.131083851	6.2631238815	6.191461128	6.435295008	6.1751237155	6.29442806	5.4609071805	6.6405161665	6.8898222435	6.385584209	6.4318514805	6.402550836	6.4124297315	6.235150352	6.4842748005	6.420644957	5.947070936	6.1580179975	6.793438095	6.5816074385	6.3196042715	6.439862388	6.1266424605	6.5502180565	6.1549790005	6.203381696	6.3716882655	5.691208979	6.250776943	6.3857559255	6.833388603	6.355893974	5.851207452	6.489423874	6.314484537	6.2674095865	6.3197897435	6.4951744095
ACOT8	5.40116351	4.77271406	4.037453838	4.387602023	4.211900266	5.284584398	4.141164067	4.4837744565	3.845587019	4.156650807	4.3292847185	4.182819617	3.877201266	4.202193335	4.6511057335	4.1818052235	4.081003976	4.0213778345	4.2539848005	4.3793272895	5.5011655325	4.133493223	4.479842768	4.349879953	4.540114116	4.133713549	5.4323328125	4.256844401	4.1361457795	4.169278651	4.1981390445	4.1031596425	4.512429592	4.2885285615	4.244048094	4.2815991745	4.3528771495	4.4378345925	4.019303283	4.3532521325
ACOT9	8.023736175	7.415861337	7.261909216	8.28286419	7.093980124	7.996674995	7.798636905	7.465631889	7.608096843	7.380747683	8.073783322	7.351833712	8.019021873	7.592534558	7.575044435	8.264179059	7.299305608	7.871284377	7.436824654	7.072085498	8.129259322	6.669314704	8.148835528	7.91781359	8.177724732	7.967539551	8.958644829	8.177737518	8.486137266	7.481983535	7.186809389	6.905519057	6.54094252	7.278792563	7.626847219	7.811385046	7.476893377	7.276702351	7.239751595	6.45112898
ACOX1	7.7217400296	8.3120121212	7.6435443764	6.8753566844	7.8513373348	8.4572070196	7.5422976276	7.853317194	7.9862886748	7.8679214312	8.0859723252	8.1723278606	7.8920883946	7.5299265024	8.3256450906	8.3014495132	7.6647853786	7.6188385286	7.8654666212	8.1005363608	6.4993619162	7.677730833	6.8715256344	6.8400170324	7.9792326656	7.7635531864	7.7585258712	7.4099376222	6.6605386688	8.1484413798	7.9413655914	7.53928474	8.1503085574	8.0874432706	8.089048485	7.5361836116	7.684043673	8.0294278788	7.6839398756	8.4354212982
ACOX2	8.45514391	8.866932111	8.172492563	7.575432235	8.337435059	7.996499658	8.890303904	8.690393399	8.26528755	9.438894355	8.604808584	9.518226492	8.831088705	8.943124739	8.654596064	8.173717638	8.555298686	8.613907546	9.293704199	8.657772867	7.965831064	7.470720367	6.509136866	5.445799994	8.181589411	8.393881339	8.014597753	8.389326615	3.643545416	9.147346768	9.07080428	8.769087733	9.402724158	9.067454305	9.000897251	7.97852697	8.253843577	9.407072501	8.537319944	9.572254496
ACOX3	6.9341191835	6.8761278035	6.3932187135	6.7470125435	7.09399854	7.5028757175	6.2589998145	6.9224905465	7.357865757	6.7412957845	7.4211141725	6.803249276	7.285348929	7.4086349355	7.3570717185	6.6579649155	6.6569512125	6.796110246	6.881116534	7.3105787735	5.056196043	7.607190599	6.965665589	7.314036061	7.0431245035	7.888521249	7.428308752	7.6989727605	7.3202517015	7.425064739	6.662044037	7.339279889	6.626187554	7.1099414075	6.6300714345	7.3906377475	6.6071671705	6.6348016665	6.439353292	6.7742531265
ACOXL	2.612853295	2.711604531	2.614458186	2.677692061	2.608191764	2.5585164115	2.518829361	2.594077907	2.4958891845	2.5815643545	2.6946787605	2.6760640965	2.7225245525	2.7946112815	2.632087391	2.646946906	2.555862434	2.901168624	2.4356489155	2.971504646	2.3871182855	2.923703985	2.6725316345	2.546431461	2.658431142	2.8606139695	2.6522967285	2.4453565225	2.636007587	2.862588155	2.6996943235	3.129779631	2.848585663	2.741851926	2.6074212	2.770163028	2.5734812205	2.813902897	2.824622281	3.058100426
ACP1	8.01605273825	8.30463729125	8.500659055	7.8723102745	7.61008945975	8.30055491175	7.9453087	8.1171554865	7.95522080725	7.91122714925	8.03145090475	8.06588068425	7.83139330425	8.00795884375	8.2383426875	8.1775915795	7.871534238	7.955321906	7.81911601	7.7605916735	8.5907890945	7.6305117215	8.12553729125	8.118552993	8.392640325	8.048283218	8.08716098225	8.3507816095	8.59601663525	8.06453493375	8.2291728855	7.71096996175	8.01394151575	7.86167922025	8.08079943575	8.00295788875	7.90401205725	8.06133905875	7.65983479325	7.81190341675
ACP2	7.138941076	7.828546166	6.831428899	6.539107605	5.868744602	6.709018837	7.039302092	7.006103982	6.436218264	7.018728871	6.943871909	6.797250124	7.470856914	7.084513001	6.852706069	6.817275568	6.684924832	6.892185857	7.576714143	6.718734676	6.151867937	6.903916536	6.842330253	5.763137837	5.534021065	6.589681681	6.419016877	6.498580839	6.190975858	6.082321702	7.092748243	6.669942461	7.026210711	6.897298247	6.712723099	6.935553628	6.958330909	7.437113091	6.497425921	6.853984002
ACP5	5.372747989	4.81155638	5.831524874	6.793323107	6.486963211	6.22355941	4.657573753	5.715058325	6.146413275	5.668568529	6.009377917	6.245949707	6.439947407	6.335770974	5.801909276	5.940976063	6.190698786	6.59631063	5.716933473	5.800682208	6.629208523	4.54490887	6.889411534	6.620489042	6.355289196	6.670567331	5.368521814	5.949450828	6.899131184	6.418478726	5.476469629	5.947928716	5.822219534	6.16730057	6.857189898	6.263360345	6.121959176	6.185251649	6.081956078	6.196063583
ACP6	6.544901713	6.1856517145	5.7837104415	6.1658728355	4.9965458195	5.7974011535	6.2016976505	5.4248287835	5.703424095	5.4392814615	5.0948913115	5.5330337175	5.696368683	5.5827371835	5.4973583055	4.8849813675	5.320094293	5.046476639	5.6620465255	5.401938662	5.8515193915	6.201678403	5.198725561	5.352690625	5.253728091	4.833522949	6.092403125	6.2674668825	5.8025870515	5.796099109	5.870251787	5.5100554645	5.637099172	5.208178367	4.9297356595	4.8074406565	5.16495889	5.4920668365	5.114289648	5.668559367
ACPP	2.652319531	2.67155644166667	2.58055918666667	2.822995299	2.89932992033333	2.499362714	2.62191178033333	2.57197231233333	2.784882433	2.73052045366667	2.934804413	2.92005353866667	2.80299545633333	2.905389183	2.76857949266667	2.897020351	2.79200818033333	2.78205393633333	2.694225081	2.99656281466667	2.88671156966667	2.81258508766667	2.98018607166667	3.28171848733333	3.231876267	3.067400028	2.56194756366667	2.818980397	3.07512414933333	2.99150540566667	2.895684771	2.898760783	2.83486022066667	2.67922553566667	2.844401923	2.99876008533333	2.83252570433333	2.60872824266667	2.97344302866667	2.781858278
ACPT	6.109312544	5.913631844	6.422301347	6.230938877	6.539621969	5.569832084	5.869671439	5.97708417	6.335188985	6.317794257	6.443902758	6.111582585	5.881735484	6.114259726	6.009892628	5.994427985	6.356374609	6.067749655	5.727825226	6.497046384	5.770118095	6.323876336	5.947424573	6.425626582	6.098075929	6.181919116	6.046353884	6.247080554	6.275769165	6.466266968	6.404488822	6.706780646	6.606309642	6.514362783	5.871433284	6.359567881	5.815887629	6.216916205	6.410340956	6.627633429
ACR	2.82803567	3.638728098	3.572940603	3.567194337	3.571386929	3.679329387	3.228902766	3.153987314	3.291332107	3.274054497	3.464053818	3.332668958	2.885247218	3.672417872	3.40785127	3.410620508	3.081246274	3.533391465	3.258747722	3.387416862	3.099581151	3.730362266	3.272549692	3.20152064	3.187706864	3.498637377	3.480644226	3.246123942	3.035536628	3.438852846	2.90215789	4.107475425	3.900682605	3.361403678	3.656313307	2.969398257	3.069113509	3.534285828	3.748755083	3.539611743
ACRBP	4.05478498866667	4.20402513	4.08954077233333	4.14749270133333	4.29088731	4.29071736466667	4.08056192666667	3.73572261566667	4.179841221	4.05792539366667	4.314155354	4.160885899	4.32397705933333	3.79512047533333	4.58499660633333	4.13790026066667	4.103444557	3.91343952533333	3.74892381	4.261704225	3.60155293833333	4.42683762566667	4.21048152933333	3.96000591433333	4.046152536	4.39669867466667	4.17553161666667	4.20047444133333	4.21191232133333	4.07850355533333	4.107841944	4.80581171333333	4.38854465533333	4.26411267266667	4.030082798	3.96935672466667	4.072350497	4.09284940333333	4.422081655	4.4508738
ACRC	4.331488202	4.362426106	4.750930195	4.657343178	5.451258284	5.097680117	5.709659147	4.055044047	3.828044519	4.325196765	3.733377105	4.701088405	3.489959544	4.554295422	4.642112051	5.944936001	4.513237127	4.301473343	4.573989497	5.237472843	4.533179136	4.114573564	4.864079258	4.643285873	4.558000128	4.161041835	5.230632696	4.583240025	4.771693594	4.562770743	4.759024322	3.942186118	3.955980012	4.513849646	4.822606657	3.940337859	4.590480204	4.48984301	4.784631681	4.539289569
ACRV1	3.084298195	3.10748893616667	3.321181157	3.21528304283333	3.3938103305	3.292543603	3.04102089983333	3.16408717216667	3.26815256683333	3.08110653266667	3.075534112	3.14060867966667	2.9156606565	3.30505952433333	3.31465692716667	3.068334475	3.06657335066667	3.14881741916667	2.98846584633333	3.25281996766667	3.17743731783333	3.56709175266667	3.67350741416667	3.6633050465	3.3778082415	3.21061977	3.02070084966667	3.40385514716667	3.30727390583333	3.37693057066667	3.59217113683333	3.5085737685	3.65092444183333	3.22985524266667	3.0692326345	3.17415655166667	3.0040114345	3.14633925083333	3.4273506195	3.2424893505
ACSBG1	3.5662888045	3.690198378	3.2706255275	3.442538701	3.3497228825	2.8189388025	3.106870191	3.6252254955	3.602177734	3.5169177725	3.269640798	3.3406643115	3.320019872	3.283085325	3.0821178205	3.6861693105	3.3646735415	3.1381623485	3.2972783035	3.603857171	3.1755241435	3.5849562425	2.817507755	3.321934013	3.1508904965	3.354178941	3.0142511655	3.2736275575	3.005268604	3.199589786	3.767609254	3.443890128	3.751830699	3.1620009485	3.4830797875	3.1446018195	3.200775985	3.195070837	3.432595923	3.7264151635
ACSBG2	2.95870947	3.650868482	3.988261383	2.82604591	2.619371028	3.047134748	3.134025667	3.141181429	3.355706428	3.04257903	2.807400996	2.970362189	3.154719856	2.596508851	2.952992799	2.807606771	2.848606302	2.599322352	2.775650761	2.656934152	3.573687846	3.151644582	3.063786124	3.115443565	3.398756889	2.837244664	3.028961566	3.261670457	3.222134659	2.369299981	3.681880337	2.360452255	3.174995253	2.809496607	2.985865572	2.590516768	2.58000958	3.004838193	3.269292103	3.503587337
ACSF2	8.130232248	8.24757538	7.565195939	7.009245149	7.249904696	8.892681255	7.234952425	7.57850806	7.541626548	8.117602367	8.314873178	8.324051599	7.857407891	8.179999068	8.329171743	7.430804656	7.681738629	7.954804066	7.694763344	8.259224296	6.321093018	8.668076379	7.190379554	6.842168506	7.561349863	8.054020482	7.9244153	7.055774474	6.40648308	8.114851945	8.065732651	7.878455865	7.920608504	7.988483214	7.381604188	7.761562402	7.410935221	8.196121756	7.529788102	7.821287451
ACSF3	5.28397319	4.53107582266667	4.98654704	5.30751988733333	4.86053070433333	4.19832238466667	4.83289754533333	5.208422084	4.86579261666667	5.3439501	5.275665183	4.910269371	5.50987679033333	5.01740351166667	4.73914402633333	4.99207580433333	5.14630118766667	5.14621776233333	4.80977317966667	5.631325007	4.33824472966667	5.316107406	4.63913980833333	5.185042633	5.034460336	5.46423943533333	5.25115156533333	4.97348641333333	5.039838501	5.17077588833333	5.002420017	5.53692226566667	5.22860766366667	5.46922811633333	4.88836961866667	5.101119912	5.009360747	4.88560285033333	4.960670114	5.305340422
ACSL1	10.623846565	10.880393225	10.0412358235	10.053842682	10.826338525	11.123487155	10.488795665	10.0910314755	10.7843717	11.28963435	11.35780137	11.389663905	11.173292655	11.09918946	10.946933965	11.77035214	10.89156623	10.76338276	11.316735525	11.3520814	8.810793835	10.71110422	9.5269205615	10.4334165615	11.349891055	10.743331315	10.52528794	10.46617652	8.346356339	10.042369107	11.17340389	10.6272714455	11.238785555	10.982232845	11.268377215	10.5180285985	10.2213855085	11.407730335	10.85345889	10.832874805
ACSL3	8.25788663966667	8.93649246366667	9.160599137	8.43228999766667	7.669223862	8.205996039	8.19122693633333	7.525250737	8.79736177933333	7.795852169	8.13732205266667	8.18689944633333	8.29317164566667	7.58801378433333	8.707145719	8.738171459	8.27566187566667	8.217535803	8.38297541733333	8.22737746066667	8.696917149	8.105502216	8.58260934866667	7.49622697366667	8.85923070433333	7.98335692333333	8.73315445433333	8.05149175666667	8.35156606966667	7.73652752833333	8.46423951966667	7.92759588633333	7.94643633766667	8.252091668	8.22932626533333	8.059214565	8.72325947433333	8.393288938	8.40563413966667	7.82767582933333
ACSL4	7.339401211	6.51818708033333	9.71503330133333	10.321936657	5.616444973	4.86248592866667	7.60695010933333	9.71659214933333	6.31524728966667	5.88070345833333	7.92273989666667	4.995210027	5.725029947	5.34752393966667	5.70671335333333	6.26522216433333	5.11821884466667	5.67793836033333	6.19628485633333	5.168604134	8.510357737	8.99398055033333	8.06425218166667	5.72697684533333	9.07302861533333	6.434998171	5.53441986333333	6.90671835	7.27366621566667	4.88297494133333	6.32654246033333	5.45605168333333	4.63609429333333	5.901231066	5.14693780733333	6.93040711233333	6.149368596	4.89378909333333	5.88970693966667	4.61262619033333
ACSL5	8.918744936	9.0194783475	8.196152039	7.7595530565	9.076948639	9.8898704575	9.338139176	8.008273335	8.436261922	7.4222807385	9.6434376935	10.24419497	9.672188035	9.6718746875	9.758290366	10.28917994	9.208244067	9.207311792	9.54279075	9.6132934885	4.8647101595	9.009832565	8.905503878	6.69498414	7.7882055865	9.410062456	10.41279216	8.4035267825	7.0993392855	9.3187866075	9.4495690905	9.44402397	9.640372065	9.125132222	9.5932903165	9.203959	8.67027369	9.967342266	9.4519847335	9.53356308
ACSL6	4.096126611	5.3594625258	4.3345987432	3.7136014036	3.6189116158	3.3720073014	3.7623697922	3.5053324378	4.0899417106	3.7315611842	4.24903039	4.4225075348	4.3040123512	4.5410992376	3.0446145406	3.912330404	4.5366723282	3.898341769	3.9956166212	3.8984359708	3.499758876	3.2699457036	3.1989751476	3.1553943214	5.1976331608	4.1655075014	6.551291363	2.98462095	3.536033147	4.0919793164	4.8715894764	3.7798874452	4.583552845	3.8980165924	4.894008476	4.1839147534	4.925182617	4.4316615858	4.3203924156	3.9828237384
ACSM1	5.2882514195	4.0560348305	3.7191984965	5.9387501025	4.6487183965	5.9946280105	3.4637642455	5.5320856535	4.5709458135	6.447280283	3.9793119955	4.733706644	7.1547284335	5.9860018205	3.5045687755	4.742517438	4.7436997505	5.369204671	5.2095648845	4.6732586585	4.1431351155	4.7900041015	5.214862024	4.837662592	5.98043855	5.0597722505	5.9376991115	3.3250414655	4.436608843	5.226077776	5.775414163	4.5913807345	4.1974883925	4.927662762	4.34812777	4.34178142	4.156554422	4.834996578	3.7272766725	4.4068308685
ACSM2A	10.121994774	11.0534681995	8.14942894	10.1239280545	10.609132366	10.3851050755	9.8529265135	11.8183225	10.569620584	11.1659787005	9.819659447	10.14639125	9.64313168	10.6496605215	9.9196422185	9.6776651945	9.664926818	11.077066055	10.006431371	9.6289490655	8.756547963	10.3821132865	6.4071858335	8.35076882	10.663712763	8.5525424335	10.5854151355	11.0839695205	3.9549712055	9.8997735805	12.01828753	10.2466015095	10.6930208825	9.992526293	10.89907531	8.499920322	9.770239531	10.3957441465	10.9800677185	10.452499697
ACSM2B	7.894344974	8.143463637	5.840039645	8.379991283	7.088609184	8.197987331	8.22526023	9.22813618	7.855853742	9.695791973	7.968697569	8.052809262	6.920630363	7.777398886	7.147219835	6.804971077	8.703596351	8.558409739	7.429621298	7.466525984	6.918779138	7.722009006	3.934169467	5.786834105	7.118590749	7.180984307	8.662350078	8.44334608	2.187235508	7.756807809	9.426728943	8.847247612	7.713642057	7.772895311	7.76584805	7.17400792	7.009783834	8.169384463	8.292322015	8.507033946
ACSM3	7.653979867	7.9747425965	5.726273041	4.7011925285	8.2699375645	8.211298153	5.4900327505	7.0872678995	6.639886966	8.8419633795	9.023112828	9.2142948925	8.132617946	7.6662481385	7.1994000485	8.6334696115	8.7904237785	7.477999317	8.373978158	8.4627691245	6.758926539	7.296016367	6.036667268	6.402271472	5.108936889	7.922013943	8.2587193695	7.320265641	4.8002499905	8.2367364135	8.3321232795	7.6820206815	9.4892770405	8.2158397815	9.052416322	8.09269152	7.554144541	8.713072345	7.6252971995	9.1263679245
ACSM5	8.33336122633333	8.41288710666667	5.864350886	6.94622312066667	7.59469441866667	8.67250530866667	7.27481132966667	8.288712787	6.567220019	9.173624036	8.74462020033333	8.94705861766667	8.29432166766667	8.272149462	7.88789599933333	7.64711148266667	8.19363645133333	8.32733143266667	8.44762728333333	8.75982157233333	4.12364613766667	8.24863312233333	3.91039993066667	6.85629735733333	7.403853663	8.51005456533333	8.23759773733333	7.68738306466667	3.46925605533333	8.85202586466667	8.92428225633333	7.99755875333333	8.95177084033333	8.69566636633333	8.15124539433333	8.34747538	6.900662401	8.53536147466667	8.40722599033333	8.381276039
ACSS1	4.184831258	4.2949987048	4.7058514822	5.1444212888	4.7292525234	4.1441081344	4.3872617216	4.146132348	4.512023119	4.6579641164	4.5536792036	4.471394358	4.570964748	4.5160475044	4.0640850362	4.4594656674	4.5438476774	4.7156068574	4.5833642526	4.6195245446	4.0129606196	4.3252982414	4.7338604954	5.1145804166	4.7197010424	4.7513188128	4.3541624984	4.28950964	4.5270393866	4.3963135712	4.316737561	4.8273954766	4.5333523584	4.6285218192	4.2188537946	4.4737155982	4.5564042218	4.2418048148	4.6776261964	4.6069666426
ACSS2	7.889096918	8.577520731	7.503385247	6.815483316	7.312461716	6.957671672	7.774621476	7.05672294	7.47812667	8.182471958	7.841442265	7.889351175	7.725513066	7.722889368	7.7948269	7.189552252	7.74118453	8.640350916	8.095757209	8.282227245	7.214514577	7.68662371	8.079231528	7.202399722	7.824248716	7.693020664	8.509547146	6.59631063	6.474559124	7.451217097	8.266862355	8.077562391	8.767192127	8.288903468	7.449904266	7.271129227	7.761095462	8.072772765	8.040278807	8.231637287
ACSS3	8.349187895	8.273499797	9.035477164	7.4417338635	8.494757103	10.327803071	8.722272537	7.825412668	9.4842935485	9.375835394	9.4955786035	8.9374511885	9.1366446965	9.077347242	10.717286675	9.1718616315	8.411489212	9.2895736255	9.2164290635	8.9874490065	8.109177466	8.4911716245	9.927320711	7.598134346	9.5140441485	9.419817779	11.074474225	8.9169785455	5.970004701	10.429329005	9.34344467	8.3250742615	8.576956783	9.4458134785	8.872918407	9.111703475	9.4397498705	8.648190952	8.4032969845	8.6613196695
ACTA1	2.972302516	3.183870984	3.247096114	3.934507981	3.35916233	3.816045128	3.188644451	3.506069076	3.347341379	3.084174109	3.914200267	3.449444764	3.136523564	3.050681526	3.342850803	3.417076785	3.620422454	3.552052509	3.341984821	3.716616888	3.037548636	3.292177359	3.718921906	3.129026457	3.381085387	3.418615717	2.89536253	3.099337641	3.203577985	3.081346831	3.372709223	3.319347315	3.716620934	3.74334954	3.426829724	3.914750876	3.205883067	3.409747426	3.41013613	3.965990252
ACTA2	6.165070053	6.7587848275	5.277916124	7.194563708	6.5122037735	6.078794144	5.1905788275	5.35948801	6.6818627415	7.0209795325	5.3361498465	5.6113000575	5.670473448	6.0345914705	5.7125280445	5.7185764275	5.6319579335	5.5520136415	6.5908814195	5.966792276	5.7880967465	4.9287924265	5.474967783	6.1427222525	7.4717459725	6.1936551485	6.073440616	5.6706926595	6.2512111785	5.958026166	5.118277337	5.015130716	4.924806213	5.6261470925	5.977961588	5.6221737945	6.2782825845	5.4755534185	6.202960821	5.066993326
ACTA2-AS1	5.871625672	6.36032838	5.45698478	6.609951338	6.787292093	5.594974773	4.98332519	5.22933846	7.369013663	6.802956874	5.603535525	5.330526443	5.534767294	6.228974619	5.85944681	6.12177811	5.603701026	5.256833575	7.313946644	5.922034307	5.580032641	5.173563149	5.016588548	5.631466342	7.640058578	5.945218363	6.22827004	5.792678587	6.676764985	6.153157955	4.962518727	5.759283626	5.17422982	5.576624035	6.12326104	5.788557096	6.2279938	5.376425477	5.828239014	5.584478394
ACTB	12.7097207	12.4175119146667	12.4128461328333	12.8136966183333	12.76609805	12.68149523	12.809400755	12.4325704228333	12.667549145	12.7224551125	12.6109673683333	12.3444652006667	12.5962191218333	12.446179051	12.7895575033333	12.5811785591667	12.6964717266667	12.4944071321667	12.7323717466667	12.5888837315	12.6453457208333	12.5021406603333	13.0534584116667	12.8492597116667	12.717652335	12.6301745916667	12.6902675758333	12.5658723536667	13.0769582733333	12.573210528	12.3992579825	12.4375876966667	12.4307847441667	12.5943179611667	12.4697911993333	12.821182125	12.6853676661667	12.1601539788333	12.701640682	12.3818389385
ACTC1	2.719331616	2.305731655	2.478017469	2.970963525	3.643838031	3.127741436	2.411335195	2.5854176	2.860114915	2.665406203	2.811033029	2.473295286	2.900195179	2.444722222	2.771863157	2.695504154	2.580155883	2.267301833	2.970431825	2.57507571	2.374148285	2.3629164	2.980881571	2.588098103	2.525369672	2.265365315	3.017300361	2.296861023	3.118246154	2.391472658	2.564428167	2.838344249	2.945541747	2.539078186	2.62999693	2.338454047	2.288283572	2.424465341	2.324331758	2.987337122
ACTG2	4.065677056	4.0543829455	3.6439039035	5.1353687815	4.5041686505	4.865567058	4.660211297	3.499928977	4.119742865	5.4600158185	4.0271171095	3.6590772315	3.6219154875	3.786901803	4.6891066965	3.99145499	4.025991824	3.940784343	4.668950962	3.8663746385	4.3076573	3.7468330215	4.2206302265	4.087150959	4.3670590125	3.858832788	5.04802464	4.1452001705	4.62811601	3.6353217755	3.6374854475	3.8304171525	4.392143302	3.571614104	3.6506170085	3.802156607	3.856920414	3.6387851425	3.735346256	4.0881170185
ACTL10	5.728409979	6.040443663	6.250307001	6.246182059	6.034166197	6.067728871	5.873531558	5.975867263	6.355104293	5.972680352	6.384077875	6.035557405	5.879235029	5.678803216	5.573739857	5.977629733	6.115288763	5.810782544	5.894633545	6.178049832	5.872413737	6.20345134	5.739872221	6.266935058	6.149158518	6.160229274	6.322413795	6.406147712	5.80794423	6.03106184	5.805507249	6.355053389	6.327389594	6.14756382	5.370717085	6.012268189	5.764236952	6.013906434	6.050496843	6.343763795
ACTL6A	6.818460007	6.732228342	6.658925105	5.521469864	5.525420664	6.723600968	7.061372261	6.112673319	6.327111193	5.919409896	6.181922853	6.418411032	6.387699522	5.862568289	7.235495238	6.384775483	5.722857555	6.174636772	6.104710784	5.306169565	8.506856173	6.785636043	7.956725917	5.795060922	6.859704605	6.106154312	6.04379897	6.840756919	7.114645397	5.972108613	5.735468187	5.240169825	6.046623871	5.48349321	6.596516426	6.310213039	6.971703885	5.922023692	5.842661008	5.483039693
ACTL6B	3.747473787	4.190462671	4.150903335	4.1692246435	4.024823008	3.787517322	3.6960123035	4.411354155	4.076010889	3.919662833	4.2805966295	3.94430366	3.9249743425	4.1077040835	4.0264318415	3.850199133	4.2086176415	3.7278545255	3.6219629205	4.1762871525	3.5095290995	4.0924480605	3.9165748495	3.958086541	4.11264928	4.10528525	3.695431503	3.9106348205	3.75324384	4.0572672355	3.8903942865	4.4256371695	4.2365362405	4.1518647055	3.7241975075	3.9840508095	3.784559681	4.278459341	3.9494452645	4.338258494
ACTL7A	3.513548884	3.305082977	3.273527307	3.67875663	3.585138703	3.868970591	3.553034233	3.370967746	3.539601765	3.300138066	3.657244444	3.219919946	3.557530403	3.247235557	3.22279717	3.372709223	3.550531196	3.369674591	3.383119593	3.598587538	3.398812637	3.735094756	3.425686598	3.293844266	3.854960493	3.372709223	3.902138877	3.533252914	3.34556111	3.800136931	3.44411454	3.495384197	4.040114032	3.797771187	3.62316069	3.550458114	3.486640818	3.652223119	3.427522899	3.886311138
ACTL7B	4.629009439	4.201996943	4.759756034	4.953574557	4.606044764	4.615357438	4.512202913	4.378695739	4.637110823	4.67745875	4.971779223	4.355442233	4.554504012	4.043570936	5.077973485	4.60016755	4.887587944	4.450419838	4.455831562	4.616056877	4.652188418	4.777728676	4.726211509	4.763989068	4.69103297	4.47078592	4.403634885	4.343721811	4.495456793	4.63278298	4.779425677	5.114246346	5.092234907	4.969875919	4.413886922	4.637199921	4.622340596	4.328771096	4.997518356	5.086902771
ACTL8	8.610593424	7.703267585	4.862926186	4.993353599	4.895107541	4.150881888	4.399759849	4.472714345	4.758639229	4.262121987	4.71247602	4.818223217	4.604321773	4.483606175	8.4433916	4.126127684	4.694564653	4.296274661	4.38199626	4.691544468	10.20700145	4.825894431	9.703720759	10.08233921	6.18439752	4.841854257	5.039265341	5.118115797	4.653921128	4.830847815	4.249901787	5.229229495	5.209281706	4.695880951	4.229718049	4.829533751	4.271875878	4.213890113	4.535791685	5.436677022
ACTL9	2.106218999	2.209678296	2.423480219	2.729882073	2.288793291	2.948863511	2.282711873	2.308148658	2.385137138	2.441964785	2.564953673	2.607540837	2.400172867	2.33143169	2.163701584	2.544975119	2.971042678	2.475280856	2.163994338	2.636596556	2.42326163	2.599525035	2.343454774	2.341170491	2.427734249	2.630776767	2.580572271	2.448684563	2.267122962	2.48861884	2.759264285	3.203289807	2.887167707	2.642474758	2.413840607	2.464695948	2.397406765	2.903705093	2.677891959	2.286410081
ACTN1	6.83409875975	6.4187845235	6.55823106825	6.88583065525	6.7260691415	6.70468058775	6.6451436	5.99887954825	6.76311279175	6.63006764225	6.831788	6.86674936025	6.95510723475	6.84376638925	7.03277615325	7.3159593925	6.96402765425	6.7214384075	7.382579525	6.961047118	6.80085880925	6.9874720135	7.169712506	6.31575348825	6.83980784575	6.92486322675	6.470405832	6.856518757	6.993229657	6.54474629475	6.58366985775	6.73713891525	6.27918425275	6.85110743125	7.04285267525	6.92201034625	6.80371006625	6.713717629	7.02662793675	6.47181185325
ACTN2	3.3185651355	2.73999204925	2.597089783	3.84587007725	2.80355517175	6.04393528425	2.74732405825	2.7760118515	2.52993434775	2.8162320735	2.64377036675	2.63501730225	2.8616991455	3.17587816125	2.71807102075	2.77519658925	2.802138444	2.79470273375	2.74674475925	2.8226600165	2.42598155525	4.01143298675	2.7255129855	2.9271077015	2.893262489	2.7113919555	4.1353549245	2.728977412	2.74948266875	2.7588813785	2.655672534	2.894516726	2.887588827	2.84560685225	2.736159473	2.713168713	2.47014630225	2.74917226225	2.88036596925	2.92451278075
ACTN3	3.624412311	3.439758037	3.67235997	3.89089286	3.475041297	4.206304065	3.211683464	3.33723719	3.74244848	3.610087205	3.807459954	3.772969265	3.654479632	3.78122633	3.765396904	3.974459652	3.357746036	3.739740765	4.04465654	3.78631662	3.267513702	3.758042545	3.777646299	3.63977046	3.638778296	3.921402168	3.47232864	3.712355333	3.613160112	3.519902982	3.597108499	3.924066425	3.436699511	3.494546247	3.715955382	3.6949092	3.621932669	3.537792666	3.549323953	3.6451383
ACTN4	7.926800203	7.283806478	7.449421938	7.558388195	7.674067225	7.432818357	7.305075854	6.882709381	6.981052133	7.34176545	7.505770552	7.148621705	7.905064499	7.783642499	7.109003387	7.436128927	7.46336276	7.608428775	7.544109815	7.553304523	7.805020933	7.691919351	7.800749676	7.46866357	7.364716487	7.253863975	6.955725663	6.891992541	7.665090058	7.190250404	6.977725873	7.855853357	7.479295155	7.744067688	6.75928816	7.940508037	7.639118953	7.467660445	7.492919546	7.36898229
ACTR10	8.874597579	8.274213342	8.478988309	8.25717499	8.194441423	8.911579213	9.072824252	8.372624741	8.521531215	8.487319454	8.755030275	8.438812299	8.844673161	8.572257238	8.447629105	8.788890456	8.259770302	8.117284573	8.527079501	8.207996793	8.707586892	8.073045228	8.414450758	7.503890172	8.916419359	8.408731119	7.852730301	8.909310383	8.717421795	8.445358012	8.395462074	7.884662934	8.092922725	8.074643001	8.683684359	8.34712376	8.772588755	8.541999156	8.411480367	7.826282209
ACTR1A	8.21422082	8.3522168795	7.90204581	8.342006971	8.1351082475	8.6434985415	8.381036432	8.24944011	8.2022177345	7.8818708575	8.3388604575	7.9783087565	8.212855867	8.235744578	8.5046329115	8.4970687465	8.3838416655	8.021306174	8.2882193775	8.264361493	8.5960720315	7.917889205	8.8148412825	7.706651123	8.3712051165	8.159670486	8.843940217	8.6172624325	8.236949587	8.1103087155	8.2777193835	7.7334226265	7.620298714	8.1543171575	8.082041025	8.301152327	8.168598596	7.975960309	8.160277128	7.6510270175
ACTR1B	6.701053274	6.761332904	6.216851921	6.00412187	6.487674354	6.751808613	6.784598253	5.552434723	6.483216744	6.524591798	6.618013217	6.609298529	6.574931559	6.644984527	7.095820963	6.86656833	6.635661844	6.49490729	7.012433614	6.451913821	6.514250209	6.852128057	6.482166847	6.594765903	6.312019804	6.448523431	6.725672481	6.424440711	6.383468015	6.69330157	6.519276049	6.713420467	6.84707161	6.617035513	6.681180285	6.314417068	6.33669424	6.704731952	6.254633505	6.540088854
ACTR2	8.33094600171428	8.30041173842857	8.54755423171429	8.47782047828571	8.30574211142857	8.13784971642857	8.36500281171429	8.41165991628571	8.60930495685714	8.33770220257143	8.36935748471429	7.92379411314286	7.98665581257143	8.13102852885714	8.33603029357143	8.43480864914286	8.19906581428572	8.11377093714286	8.025231953	8.03757058642857	8.47834781985714	7.94914487214286	8.48658654357143	8.51330561985714	8.77807380671429	8.219187168	8.427759643	8.52987977085714	8.92954596271429	8.39359456157143	8.32352891771429	7.70395949542857	8.07133880871429	8.01430790242857	8.52762201571429	8.411057259	8.61154973657143	8.10539670985714	8.41445786385714	8.10191897985714
ACTR3	8.7822794036	8.5329208498	8.546899428	8.513470512	8.2586522374	8.6461204956	8.4951749354	8.3571049348	8.5882202432	8.6336064772	8.5680988616	8.1917052772	8.2175415106	8.3840324588	8.5264414516	8.6293424318	8.3844412936	8.048354903	8.6553283176	7.9614314042	9.5259974466	8.440016249	8.968342306	8.86938535	9.1017936788	8.4879879426	9.0020621044	8.506820876	9.0914881566	8.3018932998	8.5110425892	8.077065072	8.0152839742	8.0436817276	8.7688055586	8.714390884	9.170102188	8.2907675658	8.7031535326	7.6932806724
ACTR3B	6.285790908	5.2666516935	5.3657085155	5.5276905855	5.157454216	6.800479198	6.151644514	6.724875308	5.800707772	6.278634126	5.792375911	5.8706684745	5.9396913555	6.040168712	6.819826076	6.1186466965	5.856079333	5.8943541905	6.010390861	6.4952566005	5.0363759475	5.8751258095	6.0858305805	5.3619610035	5.503354863	5.5871194565	5.429899093	6.135398795	5.866704362	5.794318442	5.8297679255	6.071535947	5.8310302915	5.921438483	5.882110518	5.8361008085	5.2045641405	5.542259028	5.7469644155	6.2867282255
ACTR3BP2	2.495166702	2.559492074	3.042646528	3.034135917	3.186598308	2.410193322	2.637904166	2.622634761	2.519202637	2.864505733	2.855344867	2.510894547	2.688872811	2.617842567	2.664128986	2.486511615	2.688899219	3.212524915	2.370880038	3.228277929	2.315766493	2.530472654	2.65558342	2.732931308	2.336795128	2.927784294	2.335031787	3.070102461	3.031534381	2.614825453	2.688651851	3.639126079	4.059104779	3.011730832	2.776250795	2.922570998	2.446579034	2.6370348	2.895745532	3.361970751
ACTR3C	5.404899375	5.51046419	5.256175996	5.06697193	4.819897503	6.079124385	4.669006821	5.957573873	5.512852881	5.769445634	5.516231	6.337320513	5.148572093	6.07748271	5.27064965	6.043127646	5.604044061	5.767016137	6.08444485	5.243876585	5.426163672	5.343324696	4.959542342	6.053444129	4.880812459	5.083588028	5.365789037	4.763480403	5.47870226	5.328009271	5.710766554	4.969312163	5.512410263	5.785005028	5.322895633	4.98166677	5.919300925	6.20773173	5.543390369	5.673883357
ACTR5	6.0332890925	6.140425582	5.880568041	5.9212640265	5.735294783	6.3226418785	6.5476327255	6.3619544665	5.5615501495	6.4728057205	5.4850439815	5.921670883	6.017583069	6.0777941135	5.692184458	5.95981251	5.94901118	5.9921252245	5.4648138825	5.985995126	6.8327612075	6.4483277325	7.060024375	6.580160392	6.152730661	6.0538229865	5.9592493665	6.241899965	6.4605363515	5.71319742	6.034552254	6.2502595255	5.7513109725	5.822951309	5.7211320695	5.846615938	5.825160703	5.743570718	5.9670782495	5.530669907
ACTR6	5.733371905	5.6472797705	5.793322673	5.781143559	5.116410789	5.6744891515	6.310077843	5.4914638405	5.656674302	5.973754636	5.7889808955	5.448228199	5.650751063	5.878458051	6.1323510865	5.496391556	5.75545577	5.5169988425	5.699383415	5.4226225475	6.994374801	5.648249435	6.3879650205	5.538725574	5.712458336	5.6361988375	5.9678549625	6.026185116	5.6476559085	5.7452887225	5.880663422	5.0736354745	5.819548605	5.27777697	5.6789966305	5.682071599	5.9407388135	5.7733988725	5.534744852	5.692222838
ACTR8	6.461288274	6.788498388	6.2645918615	5.933013765	6.211601394	6.7162449775	7.4102599925	7.291615925	6.2982952855	6.3252705305	6.1709015605	6.4337876845	6.1827848635	5.930017843	6.840543055	6.716870407	6.6831126495	6.2234259555	6.304550002	6.064982231	7.3981846395	6.207198721	6.7572105345	5.713635565	6.554737889	6.084475923	6.421833768	6.777818363	6.633750285	6.396146409	6.720722723	6.036285228	5.324064892	6.5019097605	6.796528683	6.225557291	6.26785175	6.2923942	5.896865255	5.64723412
ACTRT2	4.070461346	3.789060522	3.652409223	3.854094483	4.05985838	4.150052929	3.270402389	3.597094935	3.907949231	3.68696617	4.141757307	3.785477202	4.04552709	3.694189997	4.113001095	3.999056779	4.313752994	3.667742893	3.704005437	3.831531892	3.660070937	4.029355999	3.835872349	3.666072621	3.872260982	4.241012278	3.481132038	4.057767676	3.805296128	3.612010815	3.471917798	4.150052929	4.408395624	4.002831798	3.736067592	3.92315996	3.52560224	4.114821052	3.79677794	3.897239286
ACTRT3	4.318943482	4.718147295	4.186202071	4.320230874	5.478203344	5.42433079	4.631752763	4.911391795	4.373698356	4.025895352	5.10014998	4.728151005	4.959501061	4.696260506	5.525425444	6.89019041	5.366088571	4.858022168	4.865931837	5.581226997	6.274840699	4.932978408	3.464788377	4.591813076	4.446176896	5.04952907	5.647704607	3.820791603	5.36034089	4.132069952	4.757659124	4.805976012	5.417009171	4.286212759	5.077530813	4.905385038	4.553243254	4.764104998	4.045772344	4.00237714
ACVR1	7.064329438	7.167046468	7.126956079	6.126444425	6.141702915	7.108777503	6.885795271	6.431925682	6.522937916	6.875080983	6.647935218	7.000985663	7.169913482	6.992605223	7.000230684	6.844382938	6.734721805	6.586455409	7.226208542	6.313942584	7.496792692	6.510525307	6.942790105	6.398293845	7.197418426	5.997726631	7.248928674	6.92680877	7.123565001	6.56566734	6.235282283	5.818526647	6.659177834	6.837414826	7.243853793	6.721752113	7.397858456	7.346966029	6.851901529	6.335011462
ACVR1B	5.4098518845	5.80453008866667	6.68678454083333	6.039294181	5.6490244665	6.02765946866667	4.76360736	5.914007958	5.994533972	5.53793056866667	6.09865942083333	5.604616631	5.87999451116667	5.61801174483333	4.60879198316667	6.24438429183333	5.686078172	6.06829603283333	5.54305249783333	6.32236841266667	6.51560746433333	6.9474792555	5.71416400983333	6.31852581566667	6.35410694916667	6.06633853	5.87451446366667	4.91547081666667	5.887849934	5.69321005433333	6.036001224	5.52340849	5.37325107716667	5.401661853	5.666612748	5.71261629166667	5.35513833383333	5.49726045266667	5.60476979083333	5.8576494145
ACVR1C	3.9078873635	3.4486331225	2.6244936705	2.6734382585	3.2032931645	2.907692136	4.0415620215	4.420402278	3.138906336	4.051011588	4.1907480965	4.521178712	3.403450624	3.478999489	4.596910857	3.414424065	3.17649911	3.20729808	3.5473963265	3.506957428	3.4776472375	3.2392147945	3.9762048415	2.801310453	2.8760182385	3.2887500605	4.0712715855	5.1842001435	2.285317435	2.6389775565	3.52909683	2.6687982635	5.19509859	3.3277651415	4.95787627	3.21175412	4.6267767935	4.693618027	3.375669981	3.731456895
ACVR2A	8.1088363035	8.161966658	8.543256179	7.610194047	8.5165374535	7.8177551245	8.62389974	7.998024361	8.59096495	7.9484623665	8.240232942	8.3240988215	8.4608703785	8.288342117	7.5301856785	8.1975884195	8.1049308345	8.3063723385	8.240620632	7.9568070945	8.6702086935	7.9859654045	7.5121381335	7.6546288845	8.248331119	7.993194368	7.986974318	7.9718565535	7.546556152	8.3084766805	8.275947071	8.1574323515	8.3285135725	8.3194876475	8.6379166545	8.1854019025	8.654462019	8.316317327	8.1759135455	7.9008334495
ACVR2B	4.993366867	5.01813011766667	6.49041800933333	5.01375195066667	5.096712309	5.15048055466667	5.83235417633333	5.82388771533333	5.149431957	5.010159141	4.51722713733333	5.32405665466667	4.643761793	4.85194157133333	5.06450045866667	6.279405472	5.85879123866667	4.95046334266667	5.31988071033333	6.15038032766667	4.97395850533333	6.351529394	6.24352301733333	4.67560459166667	4.74208508633333	4.693038142	5.32638023933333	5.26552755066667	5.17835645733333	5.47661187933333	5.00126231733333	4.88635613933333	5.68391925666667	4.995231482	5.56423169833333	4.626557703	4.69012340066667	5.14376608	5.09549092366667	5.44639083133333
ACVR2B-AS1	5.996670802	5.590973135	6.844340411	6.215447705	6.447630543	5.22187548	6.219878139	6.247417586	6.79640575	6.627683819	6.26927831	6.19745518	5.627949669	5.908605319	5.880443557	5.004121284	6.11456584	6.125998222	6.209929421	6.344203736	5.694418678	6.988439273	5.82335379	6.6623156	5.986103777	6.234254257	5.319354583	6.144297819	6.266821054	6.936323987	6.490860468	7.143196456	6.796395578	6.664081619	6.18159582	6.228199507	4.753633924	6.024090978	6.244698694	6.974450637
ACVRL1	6.178238963	6.064878245	5.7989769395	6.728848564	6.5335100755	6.30399709	5.8918855775	6.313532288	6.437889453	6.8988550795	6.193592786	6.080700434	6.0390946835	6.1504050835	6.4533902985	6.540078316	6.1663940115	6.2261644175	6.1433982375	5.8288971465	5.965771687	6.24656245	5.8236758195	5.6172775065	6.875319114	6.1798060575	6.2642901965	6.6586626725	7.067390987	6.1803127725	5.546681602	6.2751850275	5.648667321	5.6354323275	6.5346691585	5.9370305015	6.031933797	5.986466688	6.336595908	6.159893011
ACY1	4.379453628	4.557712325	4.592811396	4.948527735	4.502431588	4.950838954	4.570307954	4.439862396	4.429144011	4.639348696	4.973426012	4.879994974	4.879843601	4.531914462	4.640131817	4.862581132	4.547289968	4.618559709	4.595080397	5.169384567	4.423189535	4.598652008	4.857297147	4.82867785	4.472719656	4.845356571	4.690982705	4.568586482	4.436761163	4.821005669	4.853715867	5.20526525	5.255309733	4.701999801	4.568174785	4.888026851	4.57315696	4.492725336	5.198791923	4.716040448
ACY3	4.475537336	4.475266858	4.5163644595	4.5143482195	5.0179820635	4.2091705475	5.387517314	4.497870446	4.462185344	4.5089824855	4.8095702955	5.1954764865	4.7993411365	4.8660967305	5.7545090405	4.5278641525	4.830858953	5.0679218965	4.925450074	5.1554218205	3.9324771845	4.0821295995	4.721333408	4.204329486	4.207214229	4.796252918	5.156668332	4.2932744275	4.074884127	4.873163245	4.4583114315	5.093869607	5.5823878675	5.080520147	5.028481797	4.625513352	4.727800797	5.399929572	5.042655473	5.13017328
ACYP1	7.327675879	7.104629894	7.947830393	7.578060578	7.138532033	7.207582065	8.013541695	7.310636587	6.991603345	7.924140707	6.487506371	6.951377445	7.645882894	7.503401109	7.734040916	7.43340878	6.686306059	7.502730099	7.339907323	7.498606065	8.029439872	6.894023452	8.523210273	7.871811093	7.566686602	7.180984307	7.032045581	7.419177148	7.219775058	7.455065094	7.348576871	6.78031389	6.213836663	6.984097499	6.390907919	7.348011762	7.571946983	6.6785401	7.3985496	7.023575021
ADA	5.51323755	5.2022804525	4.192810223	5.228614768	4.8306108545	4.4509974125	5.3341667575	5.0477051755	4.481764355	4.7763125535	4.6980843495	4.3702940335	4.9717356565	4.8949726955	4.7766735975	4.5266699435	4.735013375	4.8736674795	4.3637898055	4.8539161665	5.9822909015	5.7281761	6.065341452	6.353165555	4.8073279215	5.0338672355	5.6446201265	4.9185428785	5.3536710285	4.5402400375	4.4457593115	4.81412317	4.2798866055	4.38639042	4.283124314	4.9281847395	5.08106809	4.666661911	4.9730961225	4.6362856905
ADAD1	2.329837812	2.5271455835	2.457533406	2.487533097	2.582978666	2.0319054495	2.3088038395	2.442890279	2.51403264	2.3757561005	2.53227717	2.188948587	2.289124651	2.374846451	2.4876864505	2.507835241	2.409031106	2.243657293	2.27487644	2.4898194615	2.425189345	2.3704298595	5.5653608275	2.468637556	2.3625899205	2.5739179925	2.3310169865	2.4106056215	4.645830094	2.6028640675	2.390970928	2.454316649	2.882903063	2.384091258	2.1900198805	2.491962016	2.14229688	2.461730382	2.7266227775	2.767724943
ADAD2	4.64628552	4.338915566	5.136153655	5.321812327	4.651739489	5.025750184	4.611381505	4.56325064	5.275587169	5.006924755	5.370266755	4.896032615	5.187847436	4.878529994	5.359268879	4.848421194	5.023289882	5.011954918	4.782370796	5.298871225	4.803648156	5.209594381	5.211759848	5.011053399	4.873418834	4.959806927	4.98307946	4.623786794	4.883570227	4.875255616	4.994523507	5.749866616	5.275523229	5.204537779	4.605769272	4.817180122	4.620787215	5.172730136	5.407819041	5.249321727
ADAL	4.94754133766667	4.68223409833333	4.07711278	3.69157856033333	4.359085335	4.84487081366667	4.57742881966667	4.60923072066667	4.172575949	4.87360126333333	4.268592503	4.10201890366667	4.238091444	4.55022385	5.23624678766667	4.00780296333333	3.947550628	4.218709332	4.164062915	4.62099315133333	4.73922882066667	4.21552866633333	4.18246287766667	4.372818411	4.33262016666667	4.05359054066667	4.82592822033333	4.34245172633333	4.12898540233333	4.82531321733333	4.80778721366667	4.14243065333333	4.65385560466667	4.48322110533333	4.68860230466667	4.26131537966667	4.347796594	4.139850922	4.45947856733333	4.17642667766667
ADAM10	8.767918655	8.80278242466667	8.56201437066667	8.235802146	7.93178566266667	8.56341663133333	8.80424774966667	8.69919090233333	8.56048768966667	8.36317979733333	8.37438936633333	8.177639863	8.26886303833333	8.144633831	8.22006964133333	8.627558858	8.223089195	8.08634457133333	8.040088941	7.738609755	9.301306948	8.49527880733333	8.43326246233333	8.600390274	9.00596939466667	8.038214983	8.48731438366667	8.64397029833333	9.57518856033333	8.42916310433333	8.30345500466667	7.54577027466667	8.27455923033333	8.27049129166667	8.65833722633333	8.38885327633333	8.90404485166667	8.42048369466667	8.454212026	7.87488883666667
ADAM11	4.1382046665	4.0733941235	4.2824086115	4.4069836535	4.119021381	4.8593327225	4.0036031155	3.9113185595	4.3285406205	4.1794900275	4.1617687105	4.1261003565	4.1656687845	3.882702229	4.233076571	3.964190248	4.2242891215	4.1983463425	3.897404905	4.4043639275	4.05673239	4.4596279095	4.0747275595	4.059245687	4.039457338	4.243038452	4.416365637	3.965892086	3.988144588	4.3125208755	4.0317632935	4.793713578	4.2688115865	3.863551044	4.1179124705	4.133288655	3.966032471	4.234121054	4.5890512685	4.4353281095
ADAM12	2.9316570174	2.8463971294	2.8614917362	3.3314543188	2.9451772126	2.89680088	2.703803147	2.752293598	3.4156843438	3.1721382764	2.9878365576	2.7652888784	3.0617963036	3.0331601538	2.9830650336	3.0033524826	2.9745695644	2.7840440536	3.0753870394	2.724091479	4.4684363778	2.826245211	3.4119149166	2.9716453232	3.8255392604	2.9913684664	2.8898963018	2.9068578902	3.8922820432	3.0296581338	2.8628640736	3.3382010242	2.9678007408	3.020824038	3.0152257978	2.8126132624	2.8442951302	2.838606302	2.9396494136	3.115807078
ADAM15	5.0942657115	4.9957428315	4.506169785	5.463251877	4.940918303	5.164012014	4.890367505	5.0353476295	4.882238638	4.9856431535	5.247239513	4.792015651	4.6605188215	5.05480293	5.1476603055	4.9919131645	5.3195922175	4.911073451	4.86839773	5.294374686	4.96355071	5.108228492	5.024338981	5.4308038175	5.234288863	5.100136711	5.088732217	5.556960937	5.4903578245	4.922322511	4.944047467	5.601946029	5.1401629385	5.069978505	4.622297247	5.0052420925	4.3395847775	4.9657632075	5.0111064455	4.980002002
ADAM17	7.19107619166667	6.621627126	6.93047265	6.86627240633333	6.757797362	7.005314082	6.53468795	6.66171936533333	6.93955915	6.778594937	6.817154819	6.555026112	6.943524505	6.61566931933333	6.859125471	7.150896518	6.60295421633333	6.68582167766667	6.80654107533333	6.720908867	7.70686447366667	6.27674247533333	7.440939066	7.39572518866667	7.321148899	6.64620878933333	6.588409965	6.878624857	7.718650711	6.74126716166667	6.96033215766667	6.210937921	6.42773649	6.39116241466667	6.71417529966667	6.83383099133333	6.72959493433333	6.62676047466667	6.88465608366667	6.18605575533333
ADAM18	2.397793394	2.243567507	2.217829071	2.4606950765	2.208527975	2.383451571	2.339431539	2.0109849295	2.287747259	2.376896442	2.5490211765	2.5646854155	2.414076855	2.4225255755	2.477362176	2.2032916885	2.4344562625	2.312763002	2.205841914	2.3935725915	2.4219375045	2.3161015855	2.247105	2.4017020495	2.455493101	2.3464441375	2.302742225	2.403549502	2.3614073535	2.090375686	2.104517685	2.711272958	2.652768126	2.465349055	2.63874382	2.287061175	2.417849927	2.4224734365	2.5648818575	2.5870168305
ADAM19	4.9776496345	5.304628394	5.511072466	6.5371337385	5.9161793755	5.685435858	5.015651898	6.211048272	5.778399098	5.6029866845	5.909545317	5.6306232025	5.882094752	6.194465461	5.27568389	6.236399928	5.738443928	5.9246895095	5.906498776	6.151205987	5.5536577955	5.8488875625	5.639514771	5.502756558	5.744503677	5.791763314	5.326947816	5.694088215	6.373560457	5.80282629	5.4543202815	6.1824991595	5.4367881775	5.3366290895	5.892115054	5.9070813685	5.536637846	5.4565672395	6.1369223735	5.960557834
ADAM2	2.13482827	1.844296285	1.962878545	1.992274881	2.041993743	1.994502445	1.924150098	2.231557503	2.109982299	2.069012508	1.879204932	2.092231843	2.095132782	2.187887952	2.230961397	1.844463877	2.681886694	2.254107648	1.951909191	2.233047192	2.092122892	2.096416924	2.091688579	1.998767912	2.038850655	2.204934071	2.228391523	1.995604411	1.910619435	2.0672722	2.05249477	2.751068488	2.437923256	1.980008307	1.885463079	2.155228955	2.227936677	2.272596323	2.338305697	2.047346596
ADAM20	5.5070077145	3.6693930255	5.603476306	4.835014813	4.398480095	3.8987527125	5.7569112195	5.4224027865	5.206188888	5.214811243	4.763291706	4.5198497605	4.416223053	4.5926735765	4.348527747	4.097556331	4.7617161905	5.1032903625	4.403435878	5.491227125	4.526242171	4.5746462415	3.8574233305	4.280232008	4.1427844635	4.4924386275	4.9845860245	4.8292304845	4.288660835	4.1564145665	4.9230144945	5.093296207	4.6123294955	4.481048286	4.7292375285	4.6221042785	4.4902346435	4.50297123	4.7952084145	4.797296206
ADAM21	3.366369196	2.679011088	3.702450374	3.405382452	2.9669083055	3.4799810805	3.9155656135	3.7049561075	3.7843575255	3.2041441615	3.09812033	3.1069578815	3.525005104	3.64037787	3.2074100675	2.970314191	3.207220011	3.030372592	3.1110023085	3.413331097	3.00804643	3.988018353	2.9963697005	3.4324833535	3.7626122915	3.2636169335	3.912158775	3.1644173365	3.4165835855	2.974567272	3.495023217	3.707736013	3.0412779695	3.224754622	3.269491006	3.037401178	3.3257535885	2.8598642945	3.4552137095	2.6653769765
ADAM22	3.993714466625	2.765446484875	2.866543282875	3.184180957375	3.5419988715	3.175486579875	2.97157294375	2.77841744725	2.960481863625	3.0723711305	2.821311595875	3.02001166275	2.763431762625	3.113641244	3.776846280125	3.0705988125	2.97769847375	2.8878029725	2.88536738675	2.86721737675	4.01484703375	3.110885760375	3.608755273	3.708519778375	3.037930077625	3.034405784875	4.328645343875	2.918697558625	3.860114099125	3.006192069875	3.1115135785	2.975166642125	2.955429592875	2.768205144125	3.119517577	2.90422961875	3.14073831725	2.966107767875	3.301966178875	3.103546062625
ADAM23	5.18331724425	2.57277735725	2.4865533185	2.874175789	2.97688669525	2.55160215775	2.5161223865	3.83868071275	2.7799588365	4.33523943175	2.5395508175	2.71179263375	2.7367411635	2.56511391225	2.536190787	2.85214476525	2.73610872025	2.453105662	2.53046230375	3.05616468125	2.40672117475	2.6345144725	3.89195417175	2.474477155	2.540097448	2.37716442975	2.3825148135	2.4782302265	3.72491372025	2.6695671685	2.2864472715	2.737198204	2.75185336625	2.8118256875	2.61286347125	2.4739728055	3.03371885275	2.42890405675	3.14946959825	2.93989927075
ADAM28	3.3314108065	3.50313813325	3.1435366275	3.655999096	4.40827274725	2.732768283	3.5905359315	2.87704251925	4.13201169475	3.6196076925	3.8930726445	3.9050502205	4.35444171275	3.9264284195	3.35340231675	3.90401062375	3.8362423515	3.9696066765	4.56210209175	3.959856698	4.136216653	3.49462402775	4.13133905025	4.73418931375	4.481856617	4.59989382375	3.506126522	3.301906578	6.58570542475	3.87305118125	3.75884493175	4.04252371825	3.154902604	3.891975133	3.91232706975	4.32531031325	5.31396204125	3.904369245	4.93150711975	3.20865340675
ADAM30	2.4159349545	2.750471836	2.605312946	2.4103805715	2.675444945	2.505381379	2.5927733735	2.799180333	2.6051570305	2.5355857715	2.569192483	2.5614132545	2.6481929465	2.8743212695	2.8985951465	2.487484762	2.383877505	2.7087742635	2.6946652365	2.8062500255	2.3096832325	2.6535521095	2.636803009	2.374565146	2.3845921085	2.5559875305	2.599023286	2.6147202155	2.510890842	2.4972023655	2.526520307	2.693577682	3.036881971	2.694924818	2.5318679555	2.504849628	2.364011045	2.5383559925	2.7033648495	2.65266844
ADAM32	2.955451625	2.592722469	2.714403485	2.765737648	2.879948891	2.488354625	4.09933753	3.152323714	3.242515775	3.026782483	2.907075929	2.895853954	2.744465821	3.228197665	2.844393338	2.864601088	2.956987081	2.684267304	2.732264337	2.973745628	2.697932598	3.184028292	2.713989399	2.894357031	2.897222862	2.815568766	2.922354546	2.498509028	3.647660999	2.706832206	2.807453295	2.787778609	3.145014408	2.566270302	2.467002005	2.850932454	3.24006765	2.874560294	2.998177153	3.308578107
ADAM33	4.9326801855	4.997237321	5.388317223	5.58018954	5.6248836185	4.8562277285	5.085559305	5.43100916	5.533857894	5.3646484235	5.315850678	5.3100246395	5.106360939	5.0390721215	5.030668817	5.070616559	5.0341832625	5.3385729575	4.895840898	5.372692018	4.993674988	5.497049761	4.8389848645	5.6022049055	5.201306352	5.332449112	4.875840705	5.15453937	5.1693162505	5.51109764	5.269095178	5.6082339895	5.561625605	5.326424133	5.0006170555	5.1919585005	4.852231629	5.090929495	5.321760555	5.499095767
ADAM3A	2.492218547	2.578524618	2.840418859	2.834058912	2.888258081	2.970818138	3.087880717	3.438391705	3.172388832	2.943619643	3.158495599	3.011484279	2.837407192	2.981465143	3.014388257	3.118463104	2.884791083	2.974095726	2.990248945	2.981474877	2.555858616	2.819717064	2.970818138	2.706714575	2.776016648	2.792749135	2.925946232	2.997159087	2.960171133	3.00425874	3.04305231	3.185806819	3.069200347	2.962079559	3.016856148	3.069200347	2.839209057	3.158977131	2.733183039	2.863181723
ADAM5	2.0112572425	1.9555414225	2.0296894405	2.1038023135	2.1527232695	2.170269354	2.1006829865	1.982072753	1.9903625245	1.9994921595	2.100695798	2.033762811	2.050947473	2.194849576	2.231541912	2.0269325845	2.15730475	2.177126368	1.894188793	2.0918593535	1.9384621065	2.132763054	1.9603411965	2.024331619	1.6981770625	2.0163564765	2.041022407	2.029132854	2.1022495195	2.075346315	2.15317569	2.487311811	2.540231003	1.986876567	2.1849620915	1.9788032155	1.945001799	2.106135611	2.1985624195	2.160337515
ADAM6	3.985249125	4.026479178	4.325781844	4.063319142	3.946409672	4.15935152	3.932562155	3.765816034	4.353974131	3.984477363	4.641708525	4.064818994	3.961746399	3.871746016	4.57772954	4.164913894	4.312472877	3.643941445	3.712343	4.145940628	4.027795035	4.212568822	4.059840084	4.041757561	4.248068341	4.111481268	4.608418376	4.407248961	4.27284946	4.418797642	3.804324375	4.075791704	4.436144377	4.084856273	3.813099758	3.824963006	3.929129694	3.897935571	3.705555319	4.36104297
ADAM7	2.276116378	2.48869062533333	2.35260364766667	2.33193014533333	2.33880522866667	2.642288742	2.44530135366667	2.360367024	2.33064795433333	2.42406578233333	2.231304629	2.257152205	2.38101782166667	2.44586795633333	2.408752532	2.34512293766667	2.61821851866667	2.42914467466667	2.38877440266667	2.406591211	2.29715103533333	2.216147852	2.299524897	2.54038837433333	2.307692102	2.492069641	2.44297109733333	2.495177866	2.43849579	2.291822166	2.40400608033333	2.46437201633333	2.47881690466667	2.434226566	2.350185002	2.36345077433333	2.29527047066667	2.41208258333333	2.56374200233333	2.341980902
ADAM8	5.324888863	5.2697739385	5.5946218385	5.866429064	5.8229003965	5.482152821	5.1670373985	5.5182036165	5.7842910845	5.530397172	5.973994129	5.58173834	5.974211571	5.781252792	5.4241819755	5.539006699	5.822673103	5.7002604625	5.6987905535	5.9273185825	6.0941875065	5.810030737	5.892647034	6.06304772	5.727417695	5.972257489	5.459840168	5.4110369745	6.117008152	5.861928034	5.204698933	6.252070711	6.01389268	5.611173665	5.429946557	5.6134365835	5.746393498	5.4683178645	6.1243033665	5.7361662165
ADAM9	6.588577242	6.004899051	6.81166392	7.87292537633333	7.13910192633333	6.118360355	8.11315294233333	6.00381271933333	6.55186846166667	7.154746843	6.21302214933333	6.23445342866667	6.55222448133333	6.408904126	7.12978659533333	6.714599017	6.81318654166667	6.180049623	6.57681755033333	6.22870804633333	8.40290093866667	5.70497665066667	7.94078947733333	7.46779589833333	7.07715138	7.212643309	7.47715716566667	6.77751779966667	8.72262847333333	6.23573663933333	5.56232206166667	5.80044351933333	5.78514057033333	6.17535917866667	6.81367147866667	7.71127322466667	7.37332443733333	6.25444934633333	6.64715352	5.75478214933333
ADAMDEC1	3.631236585	3.488408245	2.826955417	3.188901213	2.576946247	2.092122892	2.335899338	3.084174109	2.530832503	2.184043702	2.822313246	2.514959108	3.949637595	2.421639898	2.417872976	2.75632963	2.486023773	2.61119204	2.261008292	2.604817217	6.066946195	2.425221352	6.65262701	2.596040352	6.000239891	2.905260797	3.824720793	3.133312108	7.548265651	3.793593566	1.913112643	1.820315573	2.231518802	6.584112409	2.234960787	2.656672905	6.387256727	2.439417822	3.885133807	2.047957593
ADAMTS1	6.49586168	6.6873199355	5.881846791	8.5943429055	10.0905164845	6.570293086	6.6082234965	5.7399115405	9.0320248515	9.161201201	8.5225559175	7.6004502585	6.6102666795	8.0379286575	6.671224823	9.812402659	9.183569398	8.359225013	9.4081799135	8.6312824565	7.8575521275	5.983009091	5.4327077095	5.0009729695	8.0846504055	9.3244290165	6.9330191945	7.004661357	7.811343843	6.5695734935	5.997889053	7.978238626	6.817894477	7.610397937	8.3740470115	10.27969646	10.610314105	7.385835797	9.06815556	7.247844299
ADAMTS10	4.4963171725	4.8270237735	4.900252831	5.430169637	5.0033527345	5.1832964585	4.6607065415	4.9202412205	5.129699891	4.8090998305	5.093562555	4.972959544	5.3851243995	4.8280240435	5.1523753415	4.644425785	5.110978866	5.1705164165	4.809551373	5.555412574	4.174494029	4.998085783	4.735952825	4.701522226	4.848134222	4.952410837	4.8851304585	4.62966517	4.828668523	4.864035276	5.058524742	5.2692737855	5.666367836	4.9865441115	5.010951719	4.8390407525	4.7211347	4.6782318705	5.253282053	5.443537851
ADAMTS12	5.5809546895	5.8937966595	3.9467202225	5.3405885705	5.4747029585	4.5566370745	4.11954649	4.480422335	5.8695932015	5.751784592	4.301609157	5.0316502975	5.6974362095	4.9738166415	5.2455350435	4.669402952	4.8431039475	4.728244228	4.662908542	4.974450658	5.7892872385	4.480879846	4.2300402535	4.5860321065	4.909270924	5.4129190955	4.6159601925	4.3736187645	5.9801919015	5.164130335	4.4955509025	4.750841363	4.7699715165	4.89475344	4.8747091415	5.070281554	5.822194104	4.8814079775	5.0775258515	4.533935833
ADAMTS13	5.376751231	5.343550964	5.012008151	5.347625088	6.3731888405	5.188055384	5.3592375995	5.629807073	5.533027333	5.4053580865	6.1880554815	6.412324134	6.3286671545	6.120238559	5.875378075	6.0218987555	6.51008959	6.446943474	6.278571008	6.219607888	4.783119325	5.7185426455	4.687822703	5.3328632315	5.1917779805	6.4428925115	5.098522637	5.0684695705	4.641046117	5.9344782035	5.9010791315	6.7007055285	6.284157857	6.2087288445	6.1455062495	6.1389700715	6.06020959	6.2316991505	6.0063579275	6.894288402
ADAMTS14	4.332033833	4.182656308	4.335519986	4.563942564	4.309104764	4.747967752	4.404203313	3.974709925	4.756409342	4.071087981	4.534392925	4.31404657	4.560264316	4.228158497	4.648229424	4.577945484	4.371379167	4.459540801	4.074588989	4.393930617	4.297672647	4.753729235	4.501201045	4.821787482	4.446176896	4.513615231	4.502571356	4.15106056	4.169822157	4.418797642	4.40475689	4.865171936	4.445209713	4.340280904	3.94890262	4.38114144	4.026688608	3.948310095	4.259122061	4.424249938
ADAMTS15	3.8543904995	3.9145128675	3.56151653	3.9289175515	4.486389034	3.7403359645	3.315462602	3.922729771	3.7155008635	3.824330474	3.9372671035	3.8455271685	3.9641960905	4.0372818905	3.8285094605	4.3028971685	4.373529343	3.7792791815	3.884615008	4.0727135025	3.4765717185	3.9673372185	3.7719433225	4.1177279675	3.6228621155	3.8963325625	4.2063524745	3.6621021605	3.5989296275	3.7923406075	3.3247271935	4.296093696	3.9701184175	3.948230518	3.8955370245	4.0770983885	4.0935069685	3.5318256245	4.5997544845	3.9018027695
ADAMTS16	4.310719843	4.562711066	6.171611036	4.670785806	4.756680974	5.14569531	4.52088683	4.313011934	4.464364364	4.762037091	4.484450171	4.685444858	4.902686232	4.753394797	7.5731405	4.660290376	4.480055951	4.43480196	4.469056521	4.814324078	4.524824198	4.257195555	4.306040721	4.402414457	4.732837387	4.659257585	4.512321774	6.160919102	4.705071967	4.560811749	4.394384261	5.077811563	4.992995922	4.674554558	4.259823901	4.658183394	4.507837307	4.485156851	4.309564618	5.35861651
ADAMTS17	7.120135235	5.314152971	4.80385005433333	5.57946747566667	4.38130211733333	3.490248386	6.228351989	4.2248267	4.70057681566667	6.83926095366667	5.41034657533333	5.11583524266667	3.71815860466667	4.02692878166667	3.90783247466667	4.210228916	4.84122436033333	4.65038948933333	4.61861392	4.43986095266667	3.134979904	3.82667062033333	4.761598278	4.98092036366667	5.655516368	4.49242751833333	3.65975239866667	5.138023437	2.89570434133333	4.157541697	4.92283198933333	4.681050539	5.74368261166667	4.68858877666667	4.873526086	4.491728153	3.70878434166667	5.101894326	4.04953931866667	5.32851850233333
ADAMTS18	3.1994750765	2.844942725	2.8339756965	2.817931934	2.9570656275	2.909207903	2.944145588	2.964233023	2.9512227915	2.897425239	2.8366168575	2.665687702	2.7180558045	2.8846314105	2.932843055	2.7558787335	2.75123317	2.6793356815	2.7617679275	2.79710718	2.805348574	2.9649713725	2.679821098	2.7595798865	2.8262943775	3.178984604	3.132004143	2.742480371	2.869899953	2.995828643	2.8043665755	3.136712607	2.869894875	2.7410840785	2.7086350925	2.7696455975	2.780245522	2.6356164115	2.8932215815	3.0278400615
ADAMTS19	2.214296727	2.1138999395	2.297792509	2.3764265925	2.461044259	2.192111007	2.167496113	2.13748267	2.3554560725	2.415948138	2.3853473315	2.3331750545	2.3922565445	2.565221588	2.302954838	2.381318807	2.4002509755	2.519932567	2.200204018	2.4904987015	2.140937548	2.326213783	2.199606769	2.3072660235	2.2199980375	2.6270016815	2.5696249605	2.3715918435	2.3188673955	2.2820798735	2.1944853735	2.6275263195	2.7092819345	2.2650649535	2.4179027075	2.144745834	2.346466454	2.2259291495	2.3135313185	2.57540894
ADAMTS2	5.912421031	5.57773375633333	3.88673376433333	5.53452573466667	6.21513338833333	4.453250233	3.59050728633333	3.761421261	6.29833360233333	5.34136633466667	5.40699868033333	5.57529556966667	5.95634860366667	5.661945165	4.06708495933333	5.42193022733333	5.733835793	6.028264541	6.36573834666667	5.82361613466667	4.75630119866667	4.86156543833333	4.15304309033333	3.84236233033333	5.37659884233333	6.18705795066667	4.39101655233333	4.489165685	5.60618338966667	5.597735307	5.34747226033333	5.76999676766667	4.26150530966667	5.49887861733333	5.93539196533333	6.036451922	5.977686968	5.496062271	5.78832877733333	5.35684192366667
ADAMTS20	2.3395517095	2.32397	2.2171386905	2.4509241245	2.397053965	2.149977836	2.206572911	2.3176266285	2.334867711	2.101367842	2.3344973005	2.307191135	2.213624639	2.2292437705	2.2617983195	2.309749876	2.4282800565	2.2571881995	2.2347475985	2.445265183	2.4741241165	2.5307867785	2.1228789875	2.241731404	2.294537119	2.4791101555	2.2263464505	2.2982908075	2.4371080905	2.3104409595	2.3255651955	2.271577208	2.4459749765	2.525754987	2.2384038385	2.264340459	2.226508653	2.173793083	2.356577146	2.489779037
ADAMTS3	2.650093019	2.743850703	5.943392895	2.748903156	2.993855688	2.826228719	2.204357928	2.46234757	2.994731625	2.803358286	2.786052743	2.800691502	2.608715536	2.801105024	2.381892164	2.582512913	3.265126359	2.302349851	2.62794504	2.675560739	2.632274519	2.640120691	2.631419471	2.439845927	3.268967073	2.797455584	2.56947836	2.147485993	2.395060239	3.076888122	2.516867888	2.950430102	3.336138342	2.8959885	2.696271624	2.97857215	3.460508007	3.29155421	3.413898717	2.709147022
ADAMTS4	2.794369256	2.845194449	3.341849082	3.999734288	3.798235496	3.138846545	3.123023138	3.802815634	4.021485606	3.940869905	3.722386214	3.382065164	3.862291554	3.303198996	3.70860811	3.465729184	3.770847799	3.707549076	3.644191983	3.780120985	2.915545491	3.638127514	3.200609985	3.0785972	3.30861248	4.127416875	3.786193861	3.377461168	3.290068656	3.492172273	2.696374917	3.999734288	3.984198966	3.618604727	3.170298501	3.965243828	3.845791225	2.759238495	4.330441047	3.193729413
ADAMTS5	3.7426014265	4.6866967635	3.32101256475	4.823080196	5.429277611	3.70160592325	4.69440252375	4.54160637275	5.17774992525	3.812292859	3.74137185625	5.2463264065	4.20005676975	3.876832075	5.7835141765	4.77361527675	4.16123448175	3.97375981	4.69009233925	3.59369071675	6.52639883525	3.87494309975	3.57430886975	3.23748185625	6.56227773325	3.888929303	2.80418489325	5.29031789525	5.26785689475	4.6222024625	4.15104714775	4.235367961	4.33126759425	4.3381500645	5.64551140425	4.242664191	4.822986713	4.79127414125	4.3720362315	4.962686377
ADAMTS6	2.99680554033333	2.265001088	2.75622311366667	3.631538058	2.631932146	2.56315834066667	2.53588969966667	2.664212728	2.72703528766667	3.31642255066667	2.56756274966667	2.63607515366667	2.58158977766667	2.71700372	3.05223675366667	2.41887535866667	2.664629181	2.52196395666667	2.673870485	2.78700063533333	3.15131463766667	2.56573131	2.677436931	2.70383095566667	2.487722633	2.823917368	2.50247983133333	2.529707064	3.28995135633333	2.56879732633333	2.36124218433333	2.76174238733333	2.972407885	2.753547066	2.38564657233333	2.76015528666667	2.54743443366667	2.505681095	2.952810927	2.721996252
ADAMTS7	4.33078943033333	4.533977618	4.54071294933333	4.780136034	4.76653451633333	4.61343263233333	4.43823829433333	4.58292886566667	4.62446882166667	4.87547832466667	4.923309804	4.68360880166667	4.81507290666667	4.714806779	4.75416803166667	4.580424653	4.84142108433333	4.79029596466667	4.53998502133333	4.94146744233333	4.28054543133333	4.782758791	4.68366049633333	4.822855772	4.52756751833333	4.65928008533333	4.49680854633333	4.630509935	4.43556011133333	4.54295377966667	4.65371410966667	4.96560397866667	5.332356029	4.94502266866667	4.513342202	4.81973954766667	4.384740909	4.60387701633333	4.74086404733333	5.19619166933333
ADAMTS8	4.04215181433333	3.84645517566667	3.69317427533333	4.074171301	4.31720366966667	4.24400631366667	3.871344381	4.107181436	4.236048468	4.09132708266667	4.29217931266667	4.18986318066667	3.88705350066667	4.152282786	4.09768565133333	4.03971668766667	4.24488849866667	4.08731739766667	3.93821127566667	4.30914500166667	3.86792435133333	4.36463609033333	3.93320981533333	4.20774310733333	4.20063610733333	4.329200183	4.19219840266667	3.993541129	4.171338097	4.29900455433333	4.12719024933333	4.36198833666667	4.473589721	4.20512528566667	3.968500339	4.112989393	3.87440016733333	4.21501873466667	4.32428471166667	4.385717403
ADAMTS9	4.064146544	4.22404658475	4.57933737375	5.36555718025	4.93338381025	3.64080404725	4.27782926925	4.37836200425	4.7869281255	5.39727944525	4.425501353	4.248135441	4.3784933675	4.40468232925	4.65980139225	4.18337186925	4.87376384325	4.682862777	4.5070272615	4.5166878175	5.49838722975	4.6026467675	3.98851449225	4.9781442695	4.5890367265	5.71278607975	4.66143131725	4.36829859725	5.713588662	4.5554547195	4.36526558975	4.7540124905	4.12020837925	4.09849842375	4.04937760275	6.45612707775	4.52321624275	4.05454458625	5.93881708	3.8940193505
ADAMTS9-AS2	2.7393116444	3.0289506856	3.0428823842	3.3324174958	4.295089732	2.8758336144	2.8487136042	2.943340069	3.2135282462	3.437885431	3.3159605498	3.4337886944	3.4065396804	3.597700868	2.9969767186	3.2759838466	3.6749724854	3.6110137504	3.3457799378	3.6163814512	3.1279285082	3.1388420468	2.6641724764	3.1488872632	3.092610118	3.681540741	2.9228813744	2.8572946066	3.3198986554	3.4010770526	3.409875983	3.9120375026	3.5980175494	3.7983881272	3.3304010044	3.6225230424	3.8772547834	3.2681307572	3.5695196302	3.7531008614
ADAMTSL1	3.43383306583333	3.19754233483333	3.20260388183333	4.36863815233333	3.42919861183333	3.62778658533333	3.05182015766667	3.20979773083333	3.86318692716667	3.72865677183333	3.293820378	3.42574881333333	3.46594853366667	3.41535322466667	3.3120208915	3.3129035435	3.68299080483333	3.475031932	3.48001098366667	3.4342540575	3.12223474383333	3.6255189795	3.097016122	3.4298664215	3.8335482845	3.52635360916667	3.53925346016667	3.45911898583333	3.25993972183333	3.4819892695	3.19156109016667	3.63947417516667	3.56776518916667	3.2555995255	3.45057482	3.50441366483333	3.51360904016667	3.31792539116667	3.64532815416667	3.22925963733333
ADAMTSL2	4.26780109	4.846291921	4.194341706	4.803649942	5.822785599	4.727197995	3.252515484	4.387475526	4.780338691	4.420318939	5.027118435	4.597501252	5.310297662	4.955121387	4.101672931	5.065466263	5.337674434	4.952802668	5.440942159	5.349133827	4.058570461	4.130683534	4.19055659	3.695266699	4.28206319	5.611361801	3.703450775	3.91225007	4.421968048	5.15325903	4.525581133	5.437357187	4.579534828	5.446526126	4.777527799	5.059423956	6.18234651	5.139999562	4.720023116	5.004746702
ADAMTSL3	6.348735867	6.50504255	6.4262199365	5.699765119	6.5288620995	6.883816254	4.2424974085	4.304698906	6.221478211	5.503025014	6.2791288415	6.7994999715	5.921609784	6.1215569415	4.46165894	6.9196105375	6.6288031775	5.2751083895	6.568297079	6.405303626	4.448746773	6.710467274	5.4819230465	5.4093902055	6.5479323175	5.5873509935	5.809017904	4.9911187945	5.637088384	6.2011431105	6.0935522785	5.3579353845	6.533265147	6.402802239	7.4208064045	5.413644046	6.806694162	6.7842621115	6.2113067105	6.6985694395
ADAMTSL4	8.086162981	8.560917742	5.525559924	7.3784842875	8.7199212045	8.557310117	6.8639573405	9.6263025985	9.0766859975	7.427859614	7.7152032335	7.401212153	7.3849590845	7.937079002	6.9392921235	7.86192994	7.358465554	7.8385314045	7.613316595	8.02371752	6.4000687435	7.5451190245	7.2668550565	6.977366975	7.1418994615	7.630437268	6.246824306	7.801772687	7.6097265495	7.8310937565	7.5197966005	7.7729401425	7.6608322825	7.787611025	8.1850586605	7.6980674265	6.6084196325	7.5220311975	7.5134651285	7.590446212
ADAMTSL5	5.372935811	5.334102476	5.669502707	5.592562375	5.81969856	5.936267813	5.492169277	5.654299445	5.644217174	5.470039414	5.587481888	5.806067722	6.043939687	5.748277114	5.783802298	5.576052079	5.804063874	5.615128629	5.316013868	5.849958218	5.451640897	6.340116932	5.557919564	5.505304112	5.756841074	5.674145146	5.548053587	5.684399185	5.544184711	5.750477055	5.260875779	6.397685017	5.619845502	5.612873245	5.316039832	5.69835637	5.63626589	5.693292811	5.608419442	6.176057172
ADAP1	4.9701764695	4.6537146505	5.0194775865	5.5470161145	5.241216425	5.2150926785	4.808053925	5.0011435945	5.178371222	5.0773924255	5.445913556	5.251474834	5.8235224495	5.035725316	4.9637923215	5.1748935855	5.361607397	5.448351589	5.17219278	5.435165634	4.689489547	5.5199819995	5.176161955	5.1847180055	4.9214555695	5.7695259825	5.1955225555	5.0209005635	5.0296839815	5.2586969915	4.749334968	5.7308885755	5.4970544315	5.420320681	5.190100091	5.3258725665	5.4585728145	5.1705757615	5.572637879	5.7008334365
ADAP2	6.4775018855	6.179778079	6.0341698675	6.163306015	6.929782587	5.327118662	6.626334887	5.8027389095	6.57656449	6.8514245605	6.578765664	6.294609828	7.4178497345	6.5136248805	6.148266071	6.856956175	6.838131861	7.325526441	6.64524507	6.6333906615	5.6785887985	6.017575109	6.7211187275	6.8620597045	6.8201883275	6.29180528	6.840941803	6.724690011	6.5282235615	6.48838919	6.5057719475	7.133374917	6.555076108	6.136915328	7.161432809	5.9748418045	6.7085341055	6.581959451	6.712801278	6.799389925
ADAR	10.83809666	10.55653515	10.33123395	11.29073789	10.01805977	10.17018161	10.56960402	11.39015035	10.19158975	10.35060779	10.36562049	10.21941004	10.41561319	10.18740092	9.565093711	9.845247919	10.1729909	10.77416641	10.04903619	10.30501268	9.507465593	11.23257289	10.63831892	10.72142658	10.06403034	10.21622519	10.75369486	11.05894425	10.94377326	10.381768	10.24851529	10.80903651	10.60304555	10.34563088	9.876153322	10.18867862	9.847311101	10.61420451	10.44221527	10.1318245
ADARB1	4.7344798962	4.7419689804	4.7256644554	4.8176677712	5.1704399314	4.9092063696	4.767106201	4.531743087	5.044617443	5.0858682536	4.9508028916	4.9397633058	4.7422937772	5.0837216142	4.7047446622	4.7539518108	4.9044587948	4.9405388754	4.8271984888	5.2718986688	4.2777477414	5.0629875086	4.5307511436	4.8428911276	4.693448437	5.0145089648	4.8054460642	5.0109928092	4.7755790888	4.986213973	4.7874136882	5.08395646	4.966114507	4.888811453	4.7420451578	4.9473487938	4.841863353	4.820970331	4.8879440598	4.9327784844
ADARB2	3.3958671855	3.4220637045	3.527631314	3.9813933715	3.8602954965	3.5763073865	3.5847771495	3.515183734	3.6048725955	3.4010600535	3.894955086	3.6801421915	3.47875015	3.518040378	3.561812043	3.770292574	3.902719416	3.662055159	3.583530565	3.5689738755	3.5266653585	3.8810958305	3.6569435945	3.6073821625	3.5381677325	3.9794592305	3.413570841	3.4723488085	3.7650455745	3.6212043885	3.7405811055	3.8448110265	3.8030427145	3.7704201055	3.8090807495	3.80924125	3.4656718325	3.737779712	3.8497825015	3.787973763
ADARB2-AS1	3.857325862	3.967366355	4.019784446	4.22903066	4.116941681	3.649891217	3.913211842	4.373552821	4.225792931	3.972192292	4.405794334	3.772561614	3.91006364	4.143545708	4.025665739	4.115031365	4.168167179	3.982349374	4.12135287	4.201527221	3.931967828	4.51275902	3.787427441	4.242464864	3.999070852	4.116570297	4.045511006	4.279306926	4.272692199	4.025152867	4.099060493	4.460640212	4.300905303	4.178023478	4.092179702	4.701682734	4.042157553	3.807905583	3.524958323	4.194412277
ADAT1	6.399179176	6.624126839	5.358375618	6.123833567	6.567572032	7.501603182	5.793489363	6.266783639	6.452264196	6.467909649	6.290051743	6.195035344	6.002092839	5.981467192	7.200732938	6.550700636	6.216744394	5.796428659	6.077048037	6.301496682	6.624195301	5.622267927	5.375816854	5.630038164	6.534912398	5.979958424	6.728541039	6.102985103	6.547519604	6.440669128	6.774008396	5.189115462	6.025929777	5.854239003	6.308592383	5.752734562	6.294708324	6.18270618	5.697409221	6.326927294
ADAT2	6.0575838245	5.864985476	6.3185167135	5.3016995925	5.383231538	5.7699011725	5.762730389	6.418641807	5.188306764	5.999537741	5.593814077	5.929923566	6.3227633605	6.1867332355	5.445996576	5.868600448	5.868474793	6.26619675	5.8185177845	5.8986988775	6.141235718	6.122716035	6.3971370505	5.4316706635	5.9434528385	6.2327431555	5.8255910085	6.767094841	6.321564531	5.915129516	6.5185697335	5.989413684	5.645405487	5.8631326675	5.4478608425	5.5131849115	4.9480352025	6.1603635325	5.743455654	5.6502963025
ADAT3	3.5559412485	3.5703056695	3.4369898795	4.2066114095	3.8152294605	3.6396147375	3.7404099745	3.6019815755	3.6893940555	3.373589156	3.813127717	3.581354767	3.6324087625	3.6276040845	3.77330547	3.99555928	3.9296788865	3.7067589865	3.794821365	3.863617975	3.476740349	3.9012418935	3.7574234735	3.6829414235	3.651054989	4.0152264215	3.640091775	3.75603367	3.505223618	3.85304028	3.4423825175	4.0721855435	4.1191355015	4.007165513	3.4162690355	3.90364087	3.5762810635	3.6112037705	3.37768151	4.1561589125
ADCK1	6.166163582	5.553208904	5.808024436	6.384207091	5.974724293	6.110361595	6.358614217	6.277988532	5.954960356	6.408480286	5.987579569	6.091692338	7.028036003	6.571067742	6.069552291	5.716613323	6.397971049	6.424112422	6.082251609	5.599878678	5.908674294	5.661264497	6.47201249	5.947388451	5.385320098	6.24028066	5.951379837	6.005618571	5.722638919	6.236701644	6.288178289	6.77522318	5.659685332	6.716826034	5.525703491	5.92198832	5.843183908	6.109714911	5.899771945	6.245237969
ADCK2	6.43195038325	5.70525482475	5.85597824925	5.53705150675	5.83807253975	7.152639938	6.06094306975	5.91559314825	6.04625695725	5.9311606735	5.779747861	5.77425970575	5.67714088475	5.446813398	6.74641827275	6.05733509125	5.60501904975	5.83330165275	5.71010674125	5.75569552425	6.2285065505	6.1848725115	6.222536859	6.185858068	6.415748181	5.94435489525	6.02346582875	5.94488183475	6.25114001125	5.86383610525	5.48209574	5.90929115125	5.7078735145	5.80474354575	5.9193117795	5.6842283375	5.826874969	5.9150520345	5.2617160005	5.60900217075
ADCK3	7.617097988	7.803322551	7.2559880155	7.958292708	7.7599340305	8.4666496735	7.484603628	7.6506281445	7.71953266	7.443911551	8.0970607195	8.137089581	7.884141824	7.698304727	7.890756443	7.7715863715	7.79563184	7.695231204	7.794143677	8.0388188435	7.137989543	8.5854916155	7.161820882	7.140427437	7.6886389515	7.7278287845	8.5032954405	8.335192456	6.596033436	8.3609734115	7.5302107475	7.8501119725	8.153731178	7.876962272	7.627051381	7.429611539	7.512075303	7.9730850335	7.830261624	8.237734471
ADCK4	4.8356953895	4.9010438955	4.780864079	4.9743540235	4.546499163	4.5971647085	4.518219678	4.4877936575	4.7124936855	4.793489949	5.1309208335	4.540590133	4.9216569085	4.85711682	4.8262675795	4.792730967	4.925997394	4.9616075485	4.837213168	5.1104045985	4.610778576	4.8029679	4.6455488535	4.6400225545	4.5573897755	5.130930205	4.9607119615	4.8560351195	4.888241945	4.6859500715	4.782718063	5.146575779	4.573035715	4.867557849	4.532742357	4.9301289395	4.4141133045	4.547257818	4.779530529	4.9427350275
ADCK5	3.855336368	3.217756811	3.78886299	4.356116733	3.934169467	4.529656421	3.957458183	3.970548195	3.877758315	3.877913771	3.987254918	3.782390868	4.164956175	4.043189201	4.161953304	3.752196234	4.037318406	3.977585398	3.822627896	4.092673249	3.719369159	4.044059371	3.910177062	3.930735502	4.038692365	3.96511259	4.163790451	4.250401262	3.923887386	4.321315481	3.927134223	4.155330975	4.865193335	4.094759498	3.83525587	3.623979325	3.96052931	3.626870421	3.931782172	4.094759498
ADCY1	5.6927429926	4.6035082204	4.6625754282	4.8473764936	5.148921324	4.7235979892	3.6948429212	4.4655575864	4.4280274104	5.8263046518	4.5090398732	4.9720974654	4.0644720138	4.2779694942	4.104797891	4.5339984898	4.9922252548	3.9897127284	4.57415185	4.810368465	3.6521453956	4.4343504618	4.0096245326	4.2184113012	4.0641204904	4.0652182326	3.9019995894	5.6939852618	3.6123458736	4.3811622668	4.8506092346	4.6184193986	5.8174625134	4.351361295	4.8747047004	4.1580795186	4.1049533916	5.2221587238	4.2658383282	5.5712336214
ADCY10	2.6615143655	2.7153102345	2.6651930375	4.51533651	3.023691284	3.2976784235	2.4125080775	2.920532508	2.574892148	3.7944401715	2.915596483	3.330336987	2.552460622	2.8138405615	2.913329528	2.8891478355	3.247930069	3.295511549	2.9785522105	2.818887724	2.3248013445	3.5841972865	2.664465108	2.602118569	2.452684004	2.544413562	4.200445385	3.71518318	2.683157268	3.7582985625	2.8911708095	3.4057503785	3.120206556	2.385599587	3.1424303135	2.382833291	2.5377148035	3.308950376	3.16357303	3.4598408255
ADCY10P1	3.833321023	4.337591023	4.96809208	3.7602442985	4.1537468625	3.4403922715	5.862624564	4.3512690775	4.11549645	4.5919911515	3.60874782	4.004300371	4.543322317	3.9651663305	3.968897214	3.72777259	3.9908354095	3.7721435645	4.0137136135	3.91808598	3.911777706	4.14730344	4.739282648	4.0745156285	3.6058385155	4.2663408535	3.999322158	3.8231854345	3.79347875	3.986511892	3.88129527	4.8562169845	4.1691838735	4.3281235105	3.631569568	3.828479442	3.4455107885	3.8198308945	4.3646486705	4.434026919
ADCY2	2.63051623166667	2.55926961733333	2.63271813	2.642741349	2.55234944	2.88129698333333	2.66636769233333	2.60369701733333	2.79043565333333	2.77552165333333	2.92280836433333	2.759713073	2.67712226266667	2.68940881933333	2.628432132	2.85487935833333	2.82102878633333	3.05842232666667	2.56260124733333	2.88444828666667	2.826785049	3.053020631	2.636243649	2.905822629	2.94061315066667	2.756769659	2.57395901833333	2.65891512466667	2.685757287	2.63710023866667	2.48503551533333	3.233468961	2.89815623066667	2.81106226566667	2.61450891166667	2.74965112533333	2.72712427733333	2.77285357533333	2.59409980733333	2.93638706
ADCY3	4.580671173	5.1667865615	5.1061138775	5.448435822	4.9680717635	4.4648593115	4.575948887	4.807999749	4.6696563535	5.483663979	4.7670554785	5.0686568905	5.1483008855	4.865551975	5.881289751	4.879061356	4.6959217475	4.899236097	4.8866221225	4.7837510755	5.776520394	4.9082091075	5.6360739315	5.507720826	4.9274719125	5.488113467	4.886634538	4.954878025	5.3893455335	4.7162200905	4.4640980185	5.0487240605	4.309525166	5.040020528	4.570810176	4.7464103875	4.6261967945	4.412020635	4.980088721	4.632432769
ADCY4	6.407826018	6.78704101	5.39472033	8.137416972	7.20231037	7.192913728	5.691033517	6.601075953	6.921342379	8.158737062	6.044445629	6.223205513	6.692521494	6.725754422	6.124701114	6.432259704	6.208228698	6.446735691	6.76956538	6.735592695	5.410722403	6.433507287	5.5847705	5.355650166	7.47879004	7.155912182	6.515696293	6.60319507	7.159597914	6.529832982	6.290305353	6.735843755	5.530572423	6.098058335	6.471906532	6.297064945	4.889251713	6.061951337	6.559260066	5.803450378
ADCY5	4.361553557	4.211509364	4.155160458	4.708614478	4.816213871	4.053343215	4.077523428	3.917858859	4.433290617	4.519844132	4.5057055125	4.9105483145	4.452294007	4.615144663	4.346286085	4.7406286605	4.7568665465	4.430921644	4.69951444	4.869487269	4.1573173905	4.4878445525	3.8236450445	5.2777897095	4.5140218025	4.765962874	4.4501317625	4.1125630425	4.806012335	4.6770044615	4.5519309585	4.8312189245	4.7982283725	4.4477262325	4.6741245245	4.4722907945	4.443227183	4.612205483	4.487405168	4.710554634
ADCY6	6.006462012	6.052017998	6.188688857	5.892226895	5.555075978	6.045419255	6.697406631	6.050816601	5.898862842	6.232189015	5.713479619	5.756117036	5.540349424	5.935872968	6.247606791	6.2591112	5.534790637	6.103278001	6.346586386	5.593082648	6.278731972	6.062892903	6.427736862	6.030743057	5.975626608	5.858566452	5.404355043	6.030950504	6.286989409	6.002886714	6.301217356	5.84820127	5.382432393	5.780751616	6.013510142	5.596767267	5.134373132	5.814859767	5.324247945	5.161306782
ADCY7	5.235505546	5.014906484	4.973335876	5.2229471775	5.1301073725	4.708772482	5.348172363	4.563998255	5.308147652	5.090286628	5.141731128	5.194599249	5.3377661725	5.2487508025	5.1233903985	5.4672740485	5.2970100605	5.2508058315	5.3040586075	5.1933365735	4.726058735	4.6899796975	5.608777471	5.0234944165	5.126530048	5.375351281	5.276546032	5.3256177085	5.449353653	5.603238909	5.011799055	5.0795707005	5.2075764815	5.135380343	5.4320017455	5.073135789	5.6074741325	5.21443843	5.2214253405	4.975288828
ADCY8	2.791794244	2.993625803	3.040559381	3.32127952	2.894251717	3.679972475	2.810670341	2.830520143	3.242818391	2.999247149	2.944835462	3.115135486	3.471329735	2.785496011	3.026654676	3.844336073	2.747961945	3.163407434	2.729258307	3.364651297	2.815296735	3.0498439	3.003113149	2.92716615	2.612222522	3.582598609	2.922593809	2.698891171	2.973915969	2.932973474	3.087280586	3.23127853	3.047127815	3.355076878	2.866447658	3.303053742	3.498338416	2.940529283	2.686706207	3.262104948
ADCY9	5.692644009	5.80629043633333	5.46488999333333	6.22692392566667	5.71877734466667	5.94195784966667	5.39356072933333	5.99292504066667	5.72348487233333	6.02318265866667	5.670397066	5.820669533	5.69773482333333	5.788575644	5.89259300833333	5.825779739	5.58043476966667	5.77672538133333	5.740029556	5.51768686633333	5.279609859	6.19318810133333	5.903268633	5.36316564766667	5.52052329633333	5.32176394266667	6.04682634233333	5.68819712433333	5.09516768833333	5.91053112933333	5.62919733966667	6.053236346	6.15139924133333	5.716534472	5.40553273933333	5.52982171733333	5.422217227	5.871986842	5.76631385633333	5.72390943
ADCYAP1	2.1144132575	1.876464111	2.376956195	2.109562753	3.403378128	2.3216102785	2.025296103	2.258345741	2.120157572	2.6598864985	2.136628811	2.4381727335	2.2713632855	2.2787940725	2.123169477	2.568381671	2.261499395	2.299771701	2.1598561425	2.2071388585	2.163671933	2.3703863445	2.8967713175	2.263858958	2.340412253	3.4477035355	2.328208451	2.0595125495	2.177030227	2.1748904235	2.1793462235	3.154956966	4.3639408845	2.7008092985	2.390529204	3.670456629	2.79363244	2.2010620995	2.5616442705	2.884183285
ADCYAP1R1	3.1732484025	3.4649800065	3.366371003	3.422781189	3.385797154	3.112848917	3.011478148	3.5395065675	3.319481728	3.54651638	3.4157987145	3.853001843	3.4572380725	3.1716659475	3.6628034185	3.398869811	3.9370146585	3.2413588765	3.3658634745	3.4004549205	3.1763428945	3.421463251	3.018892967	3.4267590865	3.1136137865	3.349731665	3.168870638	3.354365399	3.198359976	3.3911465035	3.005874589	3.5722226535	4.144547904	3.2257029215	3.322166746	3.3681813315	3.435422212	4.0005005555	3.855444978	3.187136368
ADD1	8.09661087925	8.032654286	7.85771381825	8.0671699435	8.2765851745	7.769704942	7.9878506635	8.13312420175	7.917999181	8.014065557	7.94628889175	7.8096987975	8.1731192865	8.00479188625	8.1324299255	7.6221674915	7.9459072945	8.0853621945	7.734606805	8.0268901525	6.87186737275	8.4916520435	7.71387952325	8.19864545575	7.662686358	7.98177501	7.9257189175	8.13000056975	8.12714476075	8.0372296975	7.895228014	8.0404373175	7.51123244925	7.9382761335	7.732842556	7.98208767725	7.776874379	7.7121596645	7.99116929075	7.98962035125
ADD2	3.60691523683333	3.46140783933333	3.82858709	4.1214356805	3.84332785266667	3.8906798155	3.56654824866667	3.57475244266667	4.00181148533333	4.05019481166667	3.89430278133333	3.81337897333333	3.70474496066667	3.71874453466667	3.7270653	3.777823402	3.83052072683333	3.96647533016667	3.63235938183333	3.61040286583333	3.35701130866667	3.86941732416667	3.51349414733333	3.81374814183333	3.74440780333333	3.90044309033333	3.89362347016667	3.94858026166667	3.9000097965	3.741082513	3.6732414755	4.07347468416667	4.16157379383333	3.8380893535	3.7128954935	3.860694687	3.7319491135	3.648089309	4.10581239966667	4.09086527233333
ADD3	7.877489161	8.89814489075	9.2690230525	7.1894601045	8.5382442595	6.10671658725	8.39775246575	7.89419479425	8.88973599425	7.74664023325	8.53486547675	8.352387397	8.59542283775	8.3683027085	8.037165614	8.59379292825	8.02280266225	8.4481288105	8.6367870765	7.874675436	8.70054112425	7.63850218575	9.40707034175	7.75730469975	7.9271237015	8.022245373	7.9499469765	8.76646607875	7.946684239	8.24718096975	7.757422355	7.53820270175	7.8399676395	8.2602554865	8.7209204825	8.0893134155	9.26379435325	7.964801268	8.50716702525	8.3575841845
ADD3-AS1	3.631045264	3.74799395933333	4.02545431866667	3.58773090066667	4.10164489833333	3.13321885533333	3.546846521	3.753472448	3.964934345	3.35900050266667	3.97111838633333	3.656411458	3.97470976433333	4.06855216933333	3.59953622766667	3.61005690533333	3.54015940266667	4.30255859366667	3.77440829	3.79069408966667	3.63993169633333	3.64280252766667	4.16217957566667	3.37312351166667	3.57489360966667	3.764140577	3.56005006433333	3.513438166	3.63715791366667	3.859047356	3.65290839933333	3.820993464	3.83889708766667	3.716330077	3.81469641066667	3.67200983666667	4.16637305633333	3.60946726866667	4.12327088066667	3.808007939
ADGB	1.958281144	2.290168159	2.04987608	2.590129107	2.238554003	2.417049632	2.079591142	2.241999144	2.150121345	2.142706338	2.334886261	2.135330046	2.120422287	2.39364479	2.197909576	2.053626567	2.289664165	2.41703589	2.265426754	2.582656894	2.147984678	2.356768994	1.896323069	2.149860092	2.267533762	2.569138673	2.128666006	2.227196413	2.267382307	2.22840848	2.280469807	2.171787319	2.747111457	2.438238819	2.451018088	2.230641554	2.311633917	2.186060262	2.713765018	2.492077962
ADH1A	12.04148797	12.42654961	11.44340951	10.45689731	12.1599133	12.64743045	12.52792339	10.82804372	12.23036124	12.16177374	13.04254398	12.72888167	12.24444937	12.24009553	12.71857966	12.40201868	12.23897961	12.36999096	12.51239649	12.22246751	10.50261239	11.00783889	6.672893525	3.891014764	11.54928859	12.45195183	12.19388399	12.89027838	6.367464078	12.01960131	12.93010372	11.78784467	12.80750884	12.65823561	12.89514171	12.30917442	12.84827312	12.92302243	12.36592768	12.41576431
ADH1B	10.663818525	11.1222589415	8.31607943725	8.72700117	10.76030862525	10.56185704475	12.0896009125	10.17303897375	10.97948010475	11.4345561925	11.3939274875	11.61117252925	11.03305485975	11.27137213575	10.9521485685	10.091446222	11.406468147	11.573575577	11.2877022845	11.135191331	3.2423606245	9.0006875705	5.2801398795	8.1789251655	10.2287944545	10.915718466	11.947477475	12.0261702175	3.04301871925	10.985832447	11.46850505025	10.5206177275	11.81426890525	11.49952872875	11.39864698025	11.0808496475	11.2128045295	11.81043424	11.33220838775	11.8548841525
ADH1C	12.41187035	13.05697356	9.676404146	11.18592805	12.41280744	12.75960584	11.71045991	9.925245385	11.86669242	12.50142262	13.08504434	12.77447898	12.52045061	12.52542586	11.6009509	12.29007425	12.48451343	12.20093971	12.47347799	12.63577171	4.507635346	12.41447663	5.39161483	11.94414128	12.79484697	12.63603594	13.18412562	12.82149645	10.06624858	12.80189722	12.90391243	11.94983135	13.02362524	12.83247412	13.07803287	12.5586234	12.79376127	13.05058432	12.66334477	12.75880005
ADH4	10.8941841565	12.4714887325	9.94683737475	8.01447142075	12.5134024075	11.85781504	9.46704644575	10.1101588575	12.0954690325	11.90500853	12.7486431525	12.70180254	12.3088651525	12.5432406	12.6250512275	11.7546482125	12.5695245775	12.567033005	12.4882003825	12.184408995	3.98605238175	11.1211372535	9.67185794625	5.70310210325	7.61140135475	12.36277831	12.6750334525	12.1044164925	3.5443853085	12.2739980325	12.8462691225	11.6016905475	12.9730025175	12.442368845	12.67477387	12.5532411125	12.2974703125	12.7149170875	12.2632011175	12.8435287275
ADH5	8.8930058245	9.399982366	8.8362090395	8.1688912905	8.254113267	9.0195999145	9.1847676125	8.452150787	8.581870201	8.215709918	8.9455186635	8.8519828795	8.6757082865	8.554454462	9.982340141	8.525850902	8.749295184	8.360437167	9.1342280005	8.3552945875	8.797593994	8.381652548	8.9963921845	8.3395061115	8.9032670635	8.660914722	9.62967685	9.0573715695	7.075748309	9.186984295	9.2487038655	8.32315354	9.493165676	8.8355807795	9.188090435	8.6669594985	9.3142747925	9.2711583035	8.416920535	8.8685366415
ADH6	9.6822634285	10.720724285	9.4380587465	8.21185137	10.52149707	10.3427976095	10.8028022	9.947500058	9.8105717185	10.2283073015	10.975679065	11.412337265	10.33644813	10.572402215	11.044416755	10.238514964	11.02228806	10.651034545	11.127453145	10.497986295	8.298791129	9.724213758	8.969593631	8.9132390765	8.9785959505	10.487634815	11.82666407	9.8642901035	5.6124246205	10.861939705	11.12917369	9.9430821985	11.420928715	10.944777095	11.33574898	10.56666841	10.64385295	11.577548825	10.71084254	11.2230114
ADH7	2.110231809	2.251292859	2.24973669	2.361258093	2.071160444	2.986789298	2.242829441	2.002829707	2.257680875	2.230821116	2.466236725	2.481950949	2.100156566	1.994083659	2.559264112	2.044241611	2.565513089	2.375370697	2.270826684	1.979287921	1.919797433	2.23099552	1.947246643	2.24973669	1.965129776	2.437526549	2.78001287	2.411335195	1.998749597	2.225025352	2.079668072	2.439768666	3.017921462	2.585417698	2.135196004	2.497173662	2.342224622	2.269944097	2.273878309	2.448041446
ADHFE1	8.330794632	8.77775375	7.438200405	8.903388875	7.9873101	9.235309702	8.290885655	8.82718759	8.485736177	8.697921275	8.537357649	8.698038222	8.641115655	9.368942726	8.666756481	8.331006593	8.239078125	8.65036286	8.910312093	8.662217308	7.810231834	8.597667206	6.079202934	7.587436525	7.268741118	7.870270507	9.648687138	9.135480338	5.50580884	9.997699979	8.571217326	8.752073535	8.913920698	8.843663708	8.929868009	7.886001453	7.61458549	9.378110426	8.744317927	8.907309906
ADI1	10.0281249263333	10.1559537273333	9.16957179566667	9.33646248066667	9.93102013433333	11.2214093663333	10.091001388	10.157909578	9.54944355766667	10.05126943	10.4517053326667	10.3691448813333	9.913572133	10.1812454866667	10.425638996	10.38150268	10.149667417	10.0436688703333	10.203236944	9.58633445566667	9.441370277	10.0192077766667	7.34960698433333	8.32853644266667	9.853136151	10.296641081	11.1338176163333	9.976055339	7.45783399566667	10.6306241383333	10.574416376	9.73765969466667	10.6646796783333	9.756239457	10.982934911	10.084819508	10.3857972046667	10.594497864	9.80423207866667	10.464849084
ADIG	4.830276637	4.850335095	5.085694306	5.260235382	5.186360076	5.0169563285	4.6717672035	4.804935898	5.2859631625	4.8388111525	5.0749554465	5.0830049985	4.6422084895	5.012360006	5.422525133	5.003087137	4.9221381205	4.697651468	4.8859283445	5.2327708665	4.877900633	5.394466819	4.746532447	5.3340507	4.9647238025	5.205425855	5.3710540815	4.9782369275	4.8869584895	5.1218996265	4.8519830335	5.288149398	5.3854845565	5.227128681	5.0700166995	4.9910832195	4.6826870905	4.8453458985	5.0587595205	5.029123371
ADIPOQ	2.324331758	2.060653378	2.335909554	3.006396199	2.29864805	2.349968277	2.835006344	2.284182654	2.532828139	2.302568318	2.644401644	2.352247214	2.297448839	2.390101865	2.389377796	2.401136778	2.442252659	2.411395365	2.126279167	2.485919863	2.244764353	2.430346783	2.219789238	2.642470347	2.138886685	2.288933457	2.774567769	2.115447146	2.22295735	2.231895845	3.279444439	2.511633945	2.253543898	3.166970603	2.376073149	2.318409711	2.177874379	2.304786315	2.265175643	3.050410712
ADIPOR1	8.744393887	8.812755705	8.537807784	9.372922535	8.081455564	9.814303996	8.492849597	8.8895176	8.834631188	8.226801366	8.737475732	8.716480921	8.295701939	8.274160506	8.43944905	8.495768139	8.255720708	7.979940397	8.685318087	8.374640055	8.600756521	9.053597255	8.585532407	7.31940481	9.314488322	8.280199662	9.382155169	8.480213304	8.909298644	8.802851568	8.001715395	8.545366143	8.470855925	8.324201253	8.381983487	8.501371891	8.421432843	8.541852966	8.09780215	7.944928003
ADIPOR2	8.567917803	9.450317759	8.955999395	7.703406982	8.185464433	8.985011099	8.93204291	8.186773426	9.055396107	8.273915153	9.195079514	9.013554676	9.323410843	8.961611691	8.85878734	9.129533129	8.794483158	9.414406081	9.027843492	9.359685014	7.505304806	8.313692516	9.127124781	8.377622728	9.842836485	8.882586148	8.504654401	7.222908997	8.05162108	8.34040046	9.172698319	8.468930824	9.175484239	9.189643457	9.007750834	8.690362039	8.532188579	9.3764031	9.137011885	8.985706213
ADIRF	6.792928787	8.457614839	5.882849146	7.225925354	8.328644953	5.213342611	4.856252186	7.923511146	6.204166016	6.554964043	7.414519346	7.420289429	6.615015139	7.777816288	4.967768381	7.633933277	7.961803366	9.375928875	7.665071142	6.848738502	5.189888509	6.216037965	4.791360564	5.388412409	7.278463304	9.050356747	7.316091286	5.991705873	5.117138324	6.616248013	7.170006215	8.59790555	7.097780278	8.772824349	8.506909035	8.835506097	9.66564072	7.280285842	6.947273188	8.549323446
ADIRF-AS1	2.460846882	2.466167893	2.740835249	3.412753044	3.858597466	2.357635062	2.615086502	2.615751757	3.277097114	2.750264724	2.758292238	2.837108528	3.658703628	3.18953089	2.221086185	2.660529039	2.976560033	3.139670828	2.957642672	2.778809834	2.530077497	3.311103088	2.43271114	2.639909988	2.866824371	2.966276286	2.685537193	2.714502403	3.359295371	3.201207749	2.849632862	2.968039042	3.572174912	4.473013852	2.909302402	2.870295549	3.481865509	3.265266402	3.084144701	2.724410077
ADK	7.8221155625	7.2984211745	6.727426111	6.6469349195	7.3446979885	8.1104501165	6.526216079	7.753571704	7.8719641965	7.3415525545	8.5513096935	8.4596593155	8.014938739	8.2894062655	8.953319011	8.067548216	8.2051203455	7.9338320345	8.288953867	7.996949746	7.0423300085	6.5096024885	7.764303411	6.851109815	7.7184795225	8.147594125	8.4955758735	7.139585434	5.839933768	7.540192756	8.2688841765	7.845689917	8.8015934155	8.0091890105	8.2410680415	8.362683509	8.267842699	8.5173396025	7.7000325585	8.0764429055
ADM	8.507065754	8.013299862	8.223679812	7.984170825	8.723446832	8.795149413	10.314719	8.132243042	8.79344893	8.897374764	9.935208569	9.08129164	9.556436724	8.958816501	9.564798488	9.633887814	9.51432553	9.297649397	9.86382221	9.658417334	10.16326856	7.521889481	9.281677178	10.79968869	8.681921882	10.31898968	9.200540928	9.24746217	9.733283334	7.411325468	7.999511499	9.987469355	8.106866191	9.18755415	9.331400785	10.3415273	9.032521292	8.361233317	9.883591197	8.172484498
ADM2	5.821850692	5.691374868	6.001475718	6.584254204	5.810545291	5.981467192	6.11406422	5.999875218	6.214476626	6.004934813	6.353637702	5.947041169	6.244518022	6.132025132	6.428326488	6.011480383	6.192558435	5.807653172	5.656373988	6.444759651	5.667577843	6.337658186	6.205095259	6.245376275	5.869935111	5.883907024	5.998491448	5.812067036	5.743699146	5.78941043	6.021256712	6.490192476	6.591123674	6.100251765	6.099431878	5.867495784	6.086972209	6.026560871	6.182237203	6.645623716
ADM5	4.198080897	4.247204797	4.526639143	4.535709981	4.484248482	4.196494518	4.169703732	4.192642368	4.530665996	4.39970175	4.762179824	4.542690794	4.623610177	4.46608156	4.55704635	4.398129265	4.40778462	4.605639208	4.471906979	4.283432443	4.478446143	4.43364034	5.016449497	4.3668799	4.404798087	4.565437394	4.453241195	4.491846854	4.50053221	4.329561112	4.66979884	5.12129022	4.759760884	4.515921354	4.302783176	4.304156358	4.394151191	4.437791315	4.706141439	4.707867026
ADNP	8.183877446	8.3740947085	8.634811708	7.8909830655	8.1143064025	8.3522375015	8.47553489	8.2116052615	8.1196814645	7.976077939	7.417207322	7.883316923	7.983948332	7.868574556	8.223998282	7.7894487555	7.909520123	7.9146346725	7.8803890425	7.718611607	9.414840115	8.3046570425	8.816446676	8.4790644835	8.0769685815	7.668691897	8.2998106845	8.1089130665	8.3356515445	8.3181704255	7.940877635	7.099161014	7.814924749	7.685509442	7.9117288585	7.550670318	8.2713683675	7.817285149	7.9359030395	7.8351874815
ADNP2	6.9362653345	6.7868326015	7.040104699	7.0887055005	7.173895743	7.2670666155	7.643872466	7.251280303	6.987460855	7.0136586115	7.259607037	6.923992238	7.1320613835	7.0951252005	7.8023404305	6.885957969	6.8903252185	7.0925524805	6.9074375125	6.284742681	7.692744666	6.738310823	7.7808672015	7.4834721645	7.188647548	6.8038976815	7.299615885	7.469026065	7.173504753	7.056230233	6.9933705925	7.054067539	7.0963079735	7.194550814	6.9652278335	6.8867374565	7.301983034	6.925768636	6.710437745	6.5338578165
ADO	6.5543997875	6.79376006	6.199132644	6.601469351	6.637347028	6.916242251	6.9610881135	6.340685279	6.827122079	6.4840658135	6.5909925035	6.700517482	6.843424925	6.6778577175	7.441668041	7.323234459	6.784571397	6.7055982665	7.169499204	6.4554044865	7.6497603835	6.1942598715	6.93629802	6.325248495	6.539572628	6.522154117	6.6600674915	6.5364142645	7.332180076	6.5829809105	6.214609484	6.046122482	6.426177363	6.3177890785	7.0739495705	6.3359480335	7.5842617895	6.8638218255	6.3521978605	6.213575805
ADORA1	4.593496092	4.6386229525	5.0177347215	5.149725389	5.256429429	4.8128697075	4.4529717745	4.822327383	5.0158589325	5.052510861	5.39271679	5.0619804885	5.1642217165	4.653902012	4.9768966395	5.003429364	4.8135950275	5.2245762915	5.117366651	5.2863669625	4.46523786	5.0041974265	4.7911092225	5.9269743785	4.99026275	5.2323042305	5.4323520995	5.1806311285	5.251223317	4.978865025	5.194436876	5.837547592	5.4303244615	5.4110828975	4.780561284	5.130479357	5.08480304	5.173764987	5.1476971665	5.3224990855
ADORA2A-AS1	6.589403416	7.7133713485	6.93433685	5.792200434	5.990003953	6.618366631	6.093427897	6.770762226	6.1642955305	6.6408473955	6.0776822575	6.506970425	6.2714164645	6.6145867035	6.6696130985	5.550550489	5.852931246	6.6100778145	6.206628318	6.3452759545	5.2145554535	7.0825157305	5.8250503695	6.5144896165	6.414925804	6.0220417555	6.742864912	6.468404203	3.878488417	6.5879114535	6.605383967	6.05862465	6.783880383	6.718194745	6.662268792	5.8502657605	5.720994873	6.8066079565	6.396594969	6.577927492
ADORA2B	2.936793433	3.974245877	3.278937343	3.383573025	4.098985898	3.175575547	3.347235723	3.282391198	3.053371039	3.076815781	3.468176053	3.485379483	3.960442041	3.768483865	4.465999051	3.818803758	3.43152678	3.784360885	4.221935426	3.341088741	4.386359914	3.069127199	4.683256018	4.039629799	3.148222747	3.141521351	3.384161757	3.653950188	3.644200261	3.512048463	2.770292254	3.194733197	3.374186485	3.852610809	3.226159593	3.340323209	2.995697511	3.834311313	2.97100602	3.348537216
ADORA3	4.933811832	4.206396186	3.757140548	4.2366436875	4.38735096	4.1093564825	4.742290754	3.71306522	4.795548298	5.9883726295	5.4085535545	4.1811125055	4.429474431	4.928929997	4.4081793825	6.2041208315	5.090614053	4.9008661965	5.5195312275	5.0721021195	4.2399345965	4.048639885	4.182162946	5.289242715	5.011742039	4.826132337	4.2431219535	4.1238739265	4.7773098715	4.5605546515	4.2735949845	5.326223251	4.3795109985	4.4976436125	6.144195148	4.553794036	5.2363167955	5.274113868	4.3737415425	4.339776577
ADPGK	6.619143006	6.6104505925	6.572011313	6.4398980125	6.343350436	6.421608338	6.9668758745	6.705003014	6.618382884	6.71189203	6.643271457	6.6996657675	7.1305959335	6.812807893	6.850097537	7.0721542825	6.6905563175	6.8970889765	6.7457799215	6.924058377	7.0833662305	6.432544457	7.444654181	6.959968666	6.734867057	6.9013017875	7.0085412285	6.7701201145	7.719581215	6.991862222	6.569854969	6.6948234205	5.968137837	6.4793548965	6.949345377	6.77615278	6.452178942	6.647495364	6.7199907915	6.1610049005
ADPRH	4.83147627166667	4.05252634333333	4.209808642	4.978183155	4.75456860133333	4.38728529033333	4.12258892366667	4.92338782833333	4.62840377133333	5.61879814366667	4.839073043	4.45699607	5.29510746166667	4.87898485	4.346200424	4.9187416	4.830559393	4.87790402566667	4.69663582033333	4.767576809	5.41583321666667	4.18995601733333	4.70983063666667	4.90021012833333	5.42560574566667	4.83341957766667	5.418284081	4.75179038233333	5.997574892	4.288210104	4.426711966	4.47935357933333	4.43777963133333	4.70069244933333	4.966797724	4.757032419	5.25593923033333	4.238725932	4.95947921733333	4.07701412733333
ADPRHL1	4.597406337	3.8238556165	3.939673309	4.0464342745	3.789074454	4.0630187825	3.4954281185	4.053780072	3.646078245	4.8725854905	4.1844865465	4.086043291	3.907971192	3.9150311925	3.963478216	4.246458086	4.281512248	3.7084207055	3.775859474	4.360469524	4.8069729235	4.1274748015	4.0137179	3.652052771	3.6505018345	3.881046248	3.835754498	3.826354247	3.6915448175	3.8639564515	3.618366253	3.9208802585	4.53817098	3.72978507	3.688122148	3.770202462	3.7151831465	3.927420901	3.956254615	4.3477100885
ADPRHL2	9.837690303	8.637086093	9.634853855	9.278410211	9.226199346	9.149002584	9.704791545	9.128229922	8.781210869	9.164513764	9.67345269	9.523029759	9.623942024	9.316734912	9.803942627	9.401815429	9.377713704	9.775135852	9.12190822	9.549372229	10.26587549	9.801437853	10.2073807	10.13340425	9.558621722	10.06381045	9.594431855	9.656065655	10.05176771	9.58769114	9.496484481	9.763694812	8.981376355	9.156656483	9.105233637	9.739667732	9.177342188	9.420563929	9.636371112	9.016280976
ADPRM	5.5822735885	6.4073573685	4.9006559305	5.535649432	5.293154377	6.0555609335	6.590860181	5.2822543985	5.678284038	6.630832151	5.371918739	6.082172165	5.710824515	5.135403117	4.939870323	6.054939907	6.0013559865	5.49834339	5.451942775	5.91615581	5.8638045475	5.2353788215	5.2810773525	5.794735849	4.9404713115	5.4208001825	6.40170943	5.9691145035	5.0891764885	5.932818874	5.7580470875	5.567663955	5.6478956175	5.9635234925	6.145134643	5.40479954	6.200593831	6.399123869	5.6310427935	6.021545916
ADRA1A	7.51159959625	6.55465485875	3.45651135625	4.47949010025	7.03711385675	6.038348619	6.269368931	6.731753219	7.41269237675	6.730705101	7.15807302275	7.61956998125	6.47841027375	7.05334999525	5.7591429635	6.68146121325	7.550485735	6.77744993325	7.0805230105	7.8884482375	3.2178883785	6.012230375	3.1102266185	3.423252691	5.5211845265	6.23832599575	4.26031237625	4.943078814	3.36813486125	5.55952769	7.477410568	6.76250440075	7.62544855925	6.727015924	7.53862520225	6.5860605735	5.67370689875	7.82572919225	6.82465777475	7.46507913775
ADRA1B	3.850405886	3.79355616	3.649908408	5.040629582	3.511728721	4.149182755	3.800105691	4.25798318	3.993440534	4.21422338	4.237564099	3.69952951	4.035672925	3.921920337	3.983813723	4.088873803	3.945257212	3.845783708	3.440009649	3.897534695	3.451782264	3.57092429	4.008637552	4.097343674	3.876475367	3.968058966	4.153610133	4.244603209	3.789510118	3.933464725	3.612170476	4.189697133	4.191796033	3.888370007	3.638921467	4.028690341	3.847968968	3.748893513	3.931375832	3.943768476
ADRA1D	3.1246300965	3.121846492	3.382715029	3.801687835	3.572410103	3.101795323	3.239655396	3.436902196	3.287154156	3.296517802	3.541247075	3.402237408	3.473175823	3.083245472	3.308249382	3.1618211815	3.309469382	3.197187469	3.1992596065	3.5618748865	3.2453520385	3.4589121625	3.37179342	3.289677321	3.3309205985	3.354215866	3.3196263475	3.26849681	3.159460584	3.2876908315	3.293913495	3.5671017275	3.442528632	3.4867806625	3.2166418185	3.2943704975	3.1792850355	3.387292162	3.150069971	3.648599984
ADRA2A	3.936592799	3.705358283	2.768772833	4.197272554	6.021054312	2.662435404	2.903437847	4.258226447	5.698476845	3.495307811	3.291161808	3.43235572	4.33938454	4.029760885	3.165280614	4.616143378	2.892339241	4.22171906	5.469486986	2.835063101	3.044764506	3.318331371	2.765114429	2.773379752	4.051782522	4.918615257	3.177957828	3.173484843	5.978724929	4.69525949	3.697114478	3.588633771	2.504885684	3.646681959	3.842482217	4.545298744	5.876382894	3.90293124	5.123836536	2.622655356
ADRA2B	4.992621036	5.116858271	5.47155801	5.716932839	5.396937345	5.354203696	4.978652407	5.522289797	5.404251147	4.976426088	5.424115357	5.332644226	4.8884719	5.574271196	5.306995225	5.017563394	5.532823116	5.20896678	5.149730017	5.372997728	4.995858128	5.184847502	4.991666396	5.419614849	5.281977241	5.456803254	4.947450862	5.281001602	5.392181595	5.365642842	5.410638209	5.873897559	5.858263768	5.234602291	5.144826077	5.04197733	5.143951952	5.281907942	5.339170227	5.756693239
ADRA2C	5.854865005	6.061294743	7.062002476	6.415944191	7.027196263	5.978402256	6.929475123	6.157588841	6.119100478	6.79289577	6.305499282	6.309872728	6.781688903	6.244861795	6.731873643	6.549683705	6.838448592	6.713580389	6.720090778	6.330407924	6.277839361	6.248559794	8.129324784	6.905699536	6.393138575	6.695618546	7.226610702	5.873708822	7.424038669	6.301976635	6.466956888	7.079793824	6.491997646	6.083257682	6.356377068	6.448117592	6.712967509	6.087802012	6.235304242	6.832992599
ADRB1	2.79663875433333	3.04985403966667	2.36662358666667	2.31245507366667	2.71011916233333	2.99126404933333	2.66886627366667	2.41820628866667	3.38921408766667	3.28191858366667	3.15994505133333	3.81856741166667	3.470885103	2.76700881466667	2.43624130933333	3.31004646866667	3.37925443966667	3.019496299	2.82288714733333	3.33690619933333	2.24656649633333	2.65347564333333	2.58006523266667	2.753442204	2.36593234233333	3.257392649	2.82757080633333	3.47900899433333	2.47008847466667	3.45701928	2.64053176933333	4.18722306166667	2.99157015366667	3.719074454	3.99358471066667	3.03907460533333	2.858011421	2.88843332333333	3.673409751	3.190673075
ADRB2	6.200476951	5.987972945	5.569774222	5.338652034	6.411925416	7.235726279	5.687784094	7.109517381	5.94608208	7.117739159	6.742531177	6.676707565	5.617366269	5.025194265	7.733663211	7.301711426	7.306469549	6.145325712	6.212330601	6.60742707	4.509618553	5.641212464	3.060539568	4.140754386	6.073346061	6.250494416	8.428124348	6.424337346	4.524040363	6.155792015	5.728786878	6.302239671	6.22955607	6.02563847	7.246395451	6.080436391	6.425108031	7.40520762	6.799781328	6.760007154
ADRB3	2.645089162	2.753941247	3.0410099735	3.237117609	2.879049719	2.925346984	2.816006769	2.798981891	2.856516932	2.7502644675	2.9577604645	2.9952694335	2.8054373215	3.1138925895	3.0633701935	3.0923605825	3.0183868415	3.185144319	2.7692552525	2.9287334155	2.7547745965	2.969157166	2.879734198	3.222015662	2.7203803625	3.202487524	2.885101909	2.829827109	2.831985955	3.0522870585	2.9313918155	3.5407334355	3.0913277865	3.035953638	2.91022374	2.978023574	2.7960632355	2.8105417455	3.3016389565	3.107996389
ADRBK1	4.99626840233333	5.12462750566667	5.370309681	5.62507969966667	5.59803115766667	5.09788788333333	5.044193004	5.22371262133333	5.61841180233333	5.23079254333333	5.567087764	5.48773228333333	5.40516829866667	5.18722228566667	5.301047878	5.406889136	5.62381382733333	5.462906369	5.16829146833333	5.42666807333333	4.99858954233333	5.60447590833333	5.323237934	5.580997971	5.50264622033333	5.68517720333333	5.25741014266667	5.31897537333333	5.51993505033333	5.39285157866667	5.20658529233333	5.796932575	5.690220518	5.50765165766667	5.21208652233333	5.358652189	5.06604549	5.38320935966667	5.40510619166667	5.79400638033333
ADRBK2	5.04701605633333	5.521279546	5.81716577566667	5.33652672966667	5.80447681366667	5.96443071266667	7.67007331633333	5.02147654266667	6.046524088	5.769302344	6.39693892266667	5.56746328833333	6.35947432466667	5.85511289033333	7.559361859	5.86730611366667	5.628485917	6.22550034166667	5.733394555	5.568318661	4.480231866	6.12215803066667	8.27893884133333	6.29300898066667	6.279125722	6.20642580833333	8.194985328	5.627607604	7.18927414533333	6.02665400733333	5.45742497366667	5.21986358966667	5.40184740833333	5.81094067333333	6.08411465466667	6.08009452433333	6.56095372833333	5.39683519566667	5.95962505233333	5.450333589
ADRM1	6.614220926	6.483649987	6.120206235	6.17821774	6.654160469	6.792510479	6.40804421	6.698659632	6.153125695	6.226319162	6.712738317	6.333370188	6.474057081	6.637653154	7.139378489	6.439458812	6.558927387	6.422753864	7.001333641	6.964512552	7.322028667	6.53544838	7.641202886	6.440978565	6.634699974	6.654036006	7.124260214	6.49678359	6.97425121	6.610872139	6.417145445	6.731865421	6.703367195	6.43894431	6.426647077	6.771470059	6.28546634	6.50103198	6.385072673	6.577040133
ADSL	8.6130107225	8.593015475	8.7619191715	8.3171042015	8.038703187	8.737858877	8.651251028	8.5326578195	8.0211815115	8.0020919955	8.3713752645	8.1775376	8.4267250645	8.7003453545	8.69461483	8.5556723735	8.099791264	8.2977596445	8.209216143	8.2347123835	9.360172983	8.2346617625	10.1807304075	8.636679885	8.751012515	8.444594972	8.271751314	9.0536654785	9.064273295	8.2847281975	8.1502740995	8.0656182995	8.065686199	8.1710955875	8.4037757285	8.0475103035	8.4362262915	8.335296981	7.9176488445	7.981862542
ADSS	7.257574754	7.2501668945	7.407246837	7.684970535	6.7116353245	7.9870169235	6.7857710515	7.506184149	7.695726092	6.6840668255	7.528365796	6.943820215	7.3071107365	7.1400468475	6.376319367	7.2387442865	6.9791843355	7.503069487	6.8252420945	7.0862839685	7.7339532055	7.0294694055	7.3079354195	7.700157133	7.9189104835	7.169062962	7.666238887	8.010196226	7.365465541	7.1069627735	6.60389594	6.427893008	6.4070289875	6.8196055595	7.365444253	7.329350005	7.5443229745	6.8250994645	7.0085034065	6.573580254
ADSSL1	6.842189264	6.2761174825	6.689994819	5.6325830855	6.3791670265	7.054288942	5.7179008775	6.2715859575	6.802338272	7.0893289735	7.0049100275	6.940373129	6.7963762165	7.324310154	6.48533849	7.048598145	6.444439536	6.3128018945	6.952680394	6.621376494	4.9778980025	6.641695617	5.9472455085	7.107244899	6.6838573165	6.916254618	5.288762187	6.0029532995	5.522553466	6.1821461885	6.849670292	6.9886402385	6.923283379	6.6992772955	6.7704347265	6.67770044	6.1246506925	6.9063026825	6.3077255535	6.9880852505
ADTRP	4.117891718	3.1696263355	2.9207990875	2.8275870585	3.407400513	3.0701058025	2.7884573685	4.868901101	3.313603912	3.247910335	3.6923990415	3.5674869645	2.9651182325	2.8750994045	2.58060118	4.8172706585	3.38060211	3.5465402045	3.3198456945	4.356910687	2.906950551	3.6957299595	2.9857001675	7.62034993	4.611849765	3.608298672	3.122135943	2.8865277775	4.5733339105	3.1201662505	2.7789894705	2.934828007	3.312251174	3.4152815285	3.260440473	3.316825173	3.7723852255	2.9427473755	3.924094693	2.669231878
AEBP1	11.12203662	10.9583657	6.699452743	10.27624307	12.04898024	8.684716363	6.65866112	7.688984627	11.29583175	12.15501412	9.911479036	10.35938286	10.41655586	10.91527126	6.713037239	10.64501663	11.05922783	10.39415247	11.1235456	10.85409755	9.815120404	9.863667544	7.081795223	7.858689364	11.48930609	11.71683175	6.874467987	6.915340508	11.11208846	11.52724881	10.03116652	10.51738811	8.718614677	10.46016979	10.78555913	11.38455147	12.04681004	9.770479569	11.02072006	9.600987709
AEBP2	4.673722839	4.56098418	5.34578397	4.6730078515	4.640763309	3.9626432885	5.378182725	4.5369046995	4.6852891455	4.755348619	4.414769162	4.541022058	4.9413911245	4.550450225	4.81062115	4.6201272425	4.574591463	4.5292455675	4.556208848	4.5747698415	4.935846552	4.4407570685	5.5544338165	4.9656571995	4.848963219	4.657825619	4.576413685	3.9724391365	4.56032233	4.420706939	4.7867412215	4.605737014	5.187373655	4.896939641	4.9733639615	5.130050118	5.0961720875	4.409415426	5.1495240245	4.9043803965
AEN	6.67940387	6.433883801	6.221966025	7.072523583	6.741384093	7.506913594	7.449917601	6.660037781	6.63261642	6.537100097	7.27048164	6.981028492	7.024961477	7.144467963	7.212711611	7.212286308	7.084240894	7.237560777	7.017987274	7.136471559	7.420959183	6.348113998	7.024121357	6.780810157	6.419201515	7.241822134	6.919221075	7.272134472	6.866209632	7.17845415	6.81404522	6.979107301	6.575415698	6.975521883	6.771928701	7.291777254	7.008724566	7.01589409	7.065596332	6.850879233
AES	7.496867078	6.94819609	6.99840414	7.381017193	8.158938733	7.480797183	7.378130011	7.257646188	7.223570439	7.012992457	7.850358139	7.722536971	7.68565846	7.625466987	6.699919943	7.404018284	8.001791221	8.034948837	7.417293145	8.032481652	6.355111979	7.422168739	6.599600019	7.118765722	7.509518311	7.735103134	6.891508463	6.962697756	7.596104518	7.128487214	7.027841453	8.449718161	7.744509329	7.936691682	7.351138003	7.786645873	7.419839769	7.102793505	7.828320681	8.168085928
AF001548.5	3.334911319	5.217208505	4.65905541	3.523252247	4.863763859	5.217208505	4.462282036	3.802428481	4.693065758	4.208192814	3.424365532	4.030535954	5.903584861	3.354093996	2.703178633	5.166990938	4.296126422	3.883641279	5.407082601	4.16884346	4.330108532	3.413346398	3.990201885	3.879178861	4.787042865	4.599371679	4.84185474	3.50995956	4.350192555	4.759450827	4.237999026	3.933393785	3.76914713	4.16821529	3.83525587	4.622818722	4.373383944	3.805758003	3.749039858	3.87621313
AF007147	3.029905326	2.988003602	2.751369264	3.099903739	3.376574498	2.655836357	3.369289858	2.775663978	3.004846766	3.11245149	3.202695675	3.301902897	3.456514662	3.059394951	2.839387581	2.951098875	3.369990065	2.922757843	3.083190389	3.772306417	2.68877517	3.16513877	3.110124174	3.243189011	3.235674556	3.3621554	3.483716017	3.117324558	3.100354919	3.293820473	3.193374209	3.546053532	3.903529671	3.275469735	3.156936739	3.123023138	3.299858971	3.094711114	3.736417568	3.486568478
AF067845.1	3.562901274	3.408697659	3.928291049	3.819973384	3.809844335	3.360747054	3.319115841	3.367255635	3.84652858	3.430204763	4.013125255	4.073640883	3.62201884	4.04117448	3.766068912	3.5720492	3.946322111	3.65861261	3.963439084	4.363611394	3.625060438	3.921606233	3.18300898	3.682048853	3.5915677	3.890197973	3.420131288	3.616865747	3.54450293	3.881295799	4.336424944	3.794433127	4.439728959	4.157041215	4.026424288	3.856879527	3.858776833	4.214809223	3.574316545	4.838123901
AF070581	2.473335274	2.12003376	3.5782465985	5.832355277	2.0389802275	1.9889963055	3.393007076	2.2974317775	2.5227784675	2.088265983	3.5420714565	2.213756317	2.3288935895	2.3539372975	1.9577658535	2.2549594455	2.345182725	2.5032826695	2.3146508655	1.9517425325	3.2540248675	2.0061097785	1.734785492	1.687723088	2.9159092105	2.557575134	2.8783473835	1.8152208045	3.7049705835	1.8953117995	2.3823777355	2.107874468	2.0742493155	2.605102868	2.133036379	3.0660216	2.806426839	2.049520933	1.941644544	2.1845392105
AF086184	3.575852616	4.845779414	3.263468734	3.218799357	3.111713326	4.778725798	6.470617932	3.082567446	4.43241178	3.339554045	3.928353138	4.045115035	4.428500381	4.033840692	3.882763237	4.095235835	4.387211502	3.267705204	4.442461178	3.77050105	2.94417633	4.108035934	5.804677471	4.873155174	3.756060771	3.114405479	3.352402508	4.66336297	4.664248375	3.871186687	3.512383148	3.70016359	4.317808954	4.470566761	3.642848904	2.473989685	3.073079495	3.802249576	3.800464077	3.935082769
AF090939	2.464437303	2.171994564	2.751284169	2.479163793	2.467708205	2.378447703	2.44578847	2.225446466	2.304039962	2.158772118	2.569229702	2.542251903	2.512779893	2.43001303	2.335974058	2.30576571	2.45027396	2.171890887	2.480137614	2.511397613	2.537587521	2.959050219	2.588883294	2.609390818	2.496068985	2.564715214	2.193318704	2.428227619	2.515575539	2.792261331	2.74660729	2.439494047	2.376283356	2.581812526	2.463268395	2.723655861	2.153804794	2.775569571	2.464214321	2.514166958
AF131215.4	2.139724163	2.161327125	2.438614484	3.056768459	3.087517964	1.971751327	2.508399234	2.026644539	2.483108038	2.345726997	2.418376049	3.001380817	2.98695771	2.906692466	2.149680556	2.44876005	3.327163231	3.534609453	2.64214093	2.288035122	1.860326119	2.53748793	3.105507944	2.376844725	2.44876005	3.168019622	3.359004557	2.40413454	2.224118657	3.151859473	3.179929456	3.179929456	2.944142103	3.461648489	2.443814081	2.738220428	3.28393843	2.113736999	3.457297592	2.284408622
AF131215.8	2.188972154	1.960873681	2.066021537	2.148821984	2.135227977	2.419122189	1.719475378	2.172584774	1.90457421	2.341748909	2.049379867	2.1409623	2.470444181	2.334937616	1.928299141	2.108019128	1.949552875	2.199587423	2.073772154	2.024013347	2.141872817	2.079929395	2.021414371	2.358086221	2.145252881	2.241511341	2.104220689	2.077768949	1.919756623	2.068474666	2.026555808	2.56844574	2.030089133	2.34187005	2.334937616	2.187269048	2.134264237	2.241474209	2.197313827	2.162946698
AF186192.1	3.281101672	3.452806505	3.281865674	3.602194071	3.304504706	3.292877677	3.204996878	3.456013284	3.353435844	3.605369584	3.461756152	3.391108247	3.434393198	3.419904701	3.398622872	3.173484843	3.426256944	3.836827752	3.246187906	3.370226993	3.060767576	3.619433876	3.510864149	3.809558704	3.52426377	3.597468906	3.459579747	3.432070245	3.37257838	3.312625771	3.258230059	3.897880507	3.40573167	3.395831538	3.390937878	3.656623892	3.442008905	3.675024785	3.355940573	3.524422464
AF198444	2.564878102	2.821340877	2.479519955	4.090884857	3.744387664	3.366093109	2.677436214	2.610529994	4.208377137	2.724808365	3.563436089	3.176862752	3.854062738	3.641076103	2.869898331	3.45050289	4.269271504	4.869229718	3.494522684	3.887283132	3.186993231	3.310802154	2.704539535	2.831537543	3.498179914	5.236779465	3.126191932	2.936723724	3.906933447	4.594376796	3.328726809	4.254540641	3.172081682	3.046893784	4.897745736	6.317887841	2.715204831	3.564196019	4.239532838	4.286719309
AF213884.2	4.26741343	3.819927142	4.437156342	4.638049313	4.44348217	4.650428525	4.160697924	3.911741211	4.39002781	4.134764823	4.631908472	4.430797444	4.151105049	4.223380121	4.204340735	4.499771539	4.42577713	4.486300478	4.193410686	4.347582653	3.893217703	4.682306954	3.999483506	4.424085143	4.191152914	4.192618753	4.541615428	3.758818783	4.086112142	4.057989034	4.285256611	4.990884403	4.834270478	4.543675829	3.830698065	4.153403961	4.170563153	4.109003478	4.295788432	4.491234175
AF279780	3.285416834	2.382443262	5.559981171	2.443561933	2.650306074	3.837510139	4.6350627	2.785272579	3.058067517	3.010794798	2.937418034	3.396312896	2.981338932	2.868897889	2.778913945	2.948084939	2.842929513	3.199810781	3.040991384	2.818560996	4.814548178	2.832453824	3.786237077	3.543776152	3.332936259	2.470392898	2.706347987	2.977820501	5.11227453	2.719938636	2.523459752	3.191394177	4.05788568	2.797227112	3.142723125	2.873169785	2.713765018	3.264646794	3.324487805	3.547152733
AF289551	6.9334165	8.052422184	7.980644432	8.020608353	7.793423869	7.473127663	8.011995129	6.555274939	7.500992527	8.160992546	6.791515854	7.365268295	7.513741544	7.048988877	7.513594226	6.970094411	7.505814557	7.952763448	6.714442039	7.448150168	6.597603829	8.486666539	6.464238203	7.652772855	7.44045136	7.192509673	5.785918167	7.108898004	8.483101514	7.927133727	8.568500855	8.085851356	7.700943596	7.684127324	6.396652793	7.700803533	6.281892827	7.356474499	7.398551592	9.147524352
AF520793	5.557356045	5.918386659	6.575863572	6.571060041	6.457781365	5.132461454	6.392220137	6.146055663	5.839470242	5.930936396	5.103923325	5.988936146	6.011544088	6.000323246	5.768086916	4.77760242	6.427465094	5.956510401	5.231888904	5.795439964	6.189675845	6.980014262	5.966513308	6.813761973	5.555799815	5.740075956	5.584607919	5.435055587	6.388155556	6.199959975	6.321172401	5.93073927	5.610310196	6.690144441	5.778033517	5.693655914	7.119731432	5.354582946	6.010869976	6.479370601
AFAP1	2.658928556	2.914210185	1.821089396	3.585152285	3.178346657	2.662435404	2.154745102	2.478812488	2.780773832	3.188186328	2.335576326	2.532715428	2.517807669	2.645363665	2.906359574	2.611581399	2.779594782	2.235971673	3.144276684	2.564506363	2.658928556	2.188782601	2.264089795	2.775337037	2.962161273	2.614782385	2.644500377	2.202260305	4.072368664	2.724566066	2.436808404	2.763095374	2.041618821	2.469550239	2.584100528	2.935573445	3.768017908	2.574127072	2.660668864	1.998806316
AFAP1-AS1	3.326314621	3.5105167285	3.499040734	4.0155363105	3.828608483	4.747464804	3.376600159	3.403558528	3.6712498825	3.6792411585	3.6681255005	3.182336452	3.473606295	3.3615405995	3.367510687	3.279929951	3.6682954055	3.4537609175	3.1569903395	3.354804918	3.3763239265	3.582214655	3.401428745	6.2010705575	3.6808661735	3.7654786075	3.29996639	3.892778456	7.8237014365	3.7971598725	3.390883971	3.468861466	3.2836215055	3.528682895	3.5035582455	3.5623222195	3.4936525035	3.3878076395	3.5876645985	3.519089522
AFAP1L1	5.4760310385	5.8196450685	5.3954318885	6.3935774235	5.7803692725	5.722748929	5.197475839	5.7926605095	5.886914197	6.5240982255	5.3533022205	5.7000512985	5.536131131	5.5514205365	6.018785076	5.877478438	5.6436747965	5.7871891205	5.480292447	5.426081283	6.5251214595	5.90054186	5.843521014	6.4845807555	6.275057754	5.586509083	5.5914441485	5.97510987	6.1682926295	5.498347232	5.405342729	5.4183040175	5.3610106575	5.184155268	5.9646481775	5.47113043	5.5848603135	5.4983516075	5.6988507915	6.074594753
AFAP1L2	2.941113147	3.66985649	3.198678897	4.535314155	4.25798318	3.815297877	3.239462581	3.338041441	3.942872986	5.138728259	3.697393144	4.352309396	3.501155845	4.228410702	4.076451206	4.200306296	4.047611579	3.602439028	3.929071715	4.353042695	3.154858489	3.148724203	4.112422695	3.557953411	3.630899019	4.00895663	4.921742097	3.554203149	4.666163663	4.105918415	3.963391661	4.034375958	2.992705489	2.966205229	4.399459089	3.772766092	4.323808758	3.758339492	4.450419999	3.766910562
AFF1	8.16379197933333	8.75804294033333	8.73653624533333	7.82512191966667	8.67287920566667	7.66067443766667	7.893115739	8.53251295566667	8.443833726	8.630781439	8.55066137	8.746032982	8.533435004	8.54425173333333	8.12105658933333	8.41209849	8.540240336	8.51578917666667	8.784938177	8.58534328033333	7.59576960433333	7.976317677	8.62921476033333	9.44328729	8.35082410733333	8.54952312233333	8.34490203166667	8.215884452	8.70298320433333	8.442925652	8.98285093333333	8.78176032333333	8.60581113433333	8.67831335633333	8.60910408866667	8.53800167066667	8.48375038366667	8.84174475133333	8.805579092	8.56664575066667
AFF2	3.338017351	2.730017284	2.86000530133333	3.098362711	2.828706167	3.09603002533333	2.902175276	2.80604396633333	2.817623969	2.89866016633333	2.96061646466667	2.881252104	2.70089586766667	3.09714509033333	2.93881427133333	2.734290649	2.944446004	2.911328091	2.831357545	2.744588201	2.77358401966667	3.2074802	2.70125660733333	4.35765684966667	2.76823066466667	2.77981386	4.62863814633333	2.76722807066667	2.94692187233333	2.84211901066667	2.78642053733333	3.34351504833333	3.29554262433333	2.82503430833333	2.774418942	2.98350028733333	2.70780273466667	2.65496346533333	3.097627581	3.198340108
AFF3	3.84567295133333	5.63586797	5.820245167	4.77331378	4.3005144975	3.81556280316667	4.09610455483333	5.00888257783333	4.516756155	3.2934782805	4.051579835	4.45989957	4.4444233145	4.1169702945	4.161319305	4.815475806	3.95327989816667	3.73541159116667	4.47770262983333	4.51434674916667	5.60419033633333	5.65715782116667	3.50457854033333	5.05250601833333	5.48381774183333	4.24389810766667	4.76725672633333	3.36318094233333	5.14791943816667	3.51831915783333	4.0977925545	4.37599250133333	3.76601177233333	4.539130289	4.45196964766667	3.671035509	4.23466196333333	4.27060036116667	4.61334587133333	4.22109984383333
AFF4	8.382763203625	7.8849054735	8.287708105875	8.740427758125	8.682917346375	7.639105719875	7.905447317375	8.493664715	8.66136938675	8.2819233825	8.11263557125	7.8969770145	7.958792191625	8.39998796175	7.9712715205	8.010684597875	8.134580959	8.202520302375	8.643436000875	8.578950148	8.25434945225	8.351655209	7.239337695125	8.2935112105	9.050074026125	8.0646813755	8.341092671875	8.013050937625	7.138031300125	8.545464371125	8.714413824875	8.0287086365	8.07648208725	8.224837371375	8.2607797745	8.267808084375	7.86036342825	8.27842085625	8.437363728875	8.2881805235
AFG3L1P	5.049849758	4.44772044233333	5.193059984	5.27762289233333	4.97154181466667	5.35426329766667	5.02731548733333	5.08630455633333	4.92585843	5.186523355	5.14113361233333	4.98839160666667	5.318161517	5.050014711	5.32056826866667	5.38062021266667	5.24802930866667	5.282320952	5.09428760966667	5.32572928066667	5.43624908	5.19507964	5.183723825	5.20117967133333	4.945038662	5.215893598	4.662151222	5.41808809733333	5.03077060033333	5.72013754833333	5.338717245	5.24453813766667	5.161892264	5.148552263	5.22334401266667	5.098696942	4.51249313433333	5.09483684266667	5.09092063066667	5.32637557133333
AFG3L2	7.73330499333333	7.576581304	7.11505733233333	6.88960553166667	6.98060015566667	7.48208786966667	7.632758158	7.201468	7.205384494	7.42748080566667	7.69497945233333	7.471864308	7.463072488	7.492164969	7.03752619866667	7.848970887	7.59141138433333	7.562378701	7.43372736066667	7.18293618766667	6.92498978433333	6.93874360533333	7.74416066266667	7.66719710833333	7.095309911	7.298638403	7.23319243233333	7.49301591133333	6.94319584466667	7.131259658	7.624447003	7.65942052	7.442037255	7.43543211433333	7.56250477966667	7.44862626766667	7.08032678966667	7.63299402266667	7.41766622733333	7.58841236733333
AFM	10.22546983	11.53601316	10.83518835	9.39306928	10.89890977	10.78549996	10.49561767	10.43042682	10.80806801	10.89834053	11.72478944	11.49958836	11.65014663	12.05960295	9.13810291	11.78683145	11.45509184	11.35725404	11.77437384	11.02280523	9.329085704	10.13575229	5.45198928	7.674834894	8.768841508	11.727892	8.878940085	10.3976833	5.966983642	10.19809734	12.53734931	10.91153172	11.14835063	11.7067414	11.52787189	11.73955211	11.22761721	11.97295744	11.03190661	11.29947026
AFMID	4.757889147	5.879501412	5.425799521	6.166875946	5.242864717	5.197544886	6.037784457	6.116653302	5.210418511	5.367042257	5.31823945	5.717781836	5.3449301	5.249612561	5.789909346	5.501381666	5.736313534	5.990430758	5.195715495	4.890483839	5.246878534	6.225519022	4.958822098	5.743789033	5.318460558	5.567945064	6.096584248	6.010335128	5.388839036	5.348889336	6.014529403	5.65275382	5.598376968	5.405760528	5.382390142	5.584478394	4.897715992	5.616226434	5.461865112	5.584478394
AFP	5.074207449	8.448343526	11.85767236	8.795538413	5.680288934	6.907975592	5.922064184	6.390459689	4.854973769	5.270290851	5.681841584	7.09851032	5.746026371	5.935566246	4.225775648	6.101350008	5.570132407	5.832638557	5.995120614	5.255427856	8.46725752	4.928656722	9.658544269	5.296896574	5.573548472	6.160307064	7.129136602	4.699545713	7.11873977	4.814324078	6.04120139	6.126688218	5.256485585	6.338658065	6.358200606	5.818104039	5.2338921	5.76985218	5.574748224	4.937725495
AFTPH	8.9423079245	9.1787197695	8.9836060985	9.016634452	8.904827155	8.805624014	8.9797744785	8.833597164	8.9610350375	9.0421633835	9.116589458	9.0006281325	8.9848207945	9.00626297	8.6044385225	9.011660812	8.8787085255	8.9730281965	9.0626088535	8.876132531	9.7346046935	8.6216377865	9.0185410945	8.8952527265	9.2021894005	9.0633470555	8.73222534	8.805834716	9.617190381	8.6441496565	8.9024003085	9.0620112225	8.923902442	8.9145062635	9.0151996245	9.0871769195	9.1901617775	9.04396406	9.271948543	8.845543463
AGA	6.71971786133333	6.871879619	7.21502803233333	6.638625156	6.08453940666667	6.82440956766667	5.46561909966667	7.627665165	7.04232927133333	6.300456565	7.20339623133333	6.605213726	6.852653877	6.84761776133333	6.882588341	6.87069885133333	6.29025508766667	6.77207284033333	7.20838031366667	6.25950839733333	6.58069472933333	6.39337954566667	6.64836181333333	6.57866217633333	7.14160006433333	6.51575515133333	7.39633930433333	6.503270674	6.762992179	6.763243891	6.25164035266667	6.067122246	6.037041556	6.68302631766667	6.43671692733333	6.44002781433333	7.05833002133333	6.58233105733333	6.49359629033333	6.03270577533333
AGAP1	6.34880950366667	6.65244585633333	7.61746622866667	7.46291923366667	6.51583610033333	6.65158302333333	7.16138613066667	5.67126337733333	6.20148716433333	6.357968498	6.23709157133333	6.398322451	6.52379134166667	6.12196042466667	6.03354978466667	6.54744026233333	5.43960633666667	6.171099286	6.279993975	6.084961677	6.93890070866667	7.64275133233333	7.28392227766667	8.747478412	6.754212029	5.73594305566667	6.78944504433333	6.804776913	7.17663349633333	6.195819285	6.32628410833333	6.206153215	6.07270436333333	6.32739896933333	6.783918931	5.861495777	6.152604333	6.43716821933333	6.15316973066667	5.99810549866667
AGAP11	4.2220878885	5.3627863755	4.5160685245	4.872494981	4.840539339	4.230912404	4.343576974	5.2238074185	4.5861370965	4.788938609	4.417877994	4.9083579955	4.3885068965	4.676248956	4.6313347405	4.525675467	4.8387142195	4.599264103	4.647605287	4.841791415	4.2929210565	4.631185464	4.182162892	4.5630822605	4.7419749825	4.786889067	4.219840708	4.380692353	4.4885588475	4.584846804	4.6588535565	5.345808198	4.3762779245	4.714860015	4.6465455465	4.700561473	4.7221688115	4.5940567265	4.6102348695	4.863250204
AGAP2	5.02566684	4.829937017	5.25330552066667	5.48374709666667	5.45830398633333	5.488728313	5.15414038466667	5.50123778733333	5.393880656	5.45809109333333	5.45452344466667	5.38882241133333	5.24770609366667	5.27527552033333	5.457979693	5.51715344066667	5.65467957133333	5.32559544866667	5.17978732766667	5.433703714	4.99854656033333	5.544512541	5.25399139933333	5.39626015466667	5.37232634633333	5.33474527566667	5.286731235	5.11039794733333	5.187486279	5.45389388066667	5.23338476833333	5.84288227833333	5.647925019	5.34765822733333	5.097060359	5.29885126466667	5.29654281633333	5.21479700766667	5.70773407666667	5.79145143833333
AGAP2-AS1	4.563763624	4.509801587	4.753703626	5.439288747	5.068627621	4.667324492	4.551667224	4.550399314	5.248815932	4.64113469	4.862935464	4.834756081	4.742330288	5.037342202	4.461087865	4.839403269	4.822675267	5.407743179	4.754995531	4.661579675	4.183574582	5.035302783	4.308544115	4.942106048	4.834279897	4.937883046	5.07758442	4.736321528	4.709992113	4.89057876	4.668501554	5.330599226	4.748190824	4.494319665	4.660062877	5.213537133	4.586943462	5.034882061	4.71077975	4.834488995
AGAP3	6.69277487833333	6.27579226133333	6.304454391	6.29485484466667	6.44026749333333	7.15927450466667	6.54125221266667	6.73038476966667	6.56718110433333	6.59057914433333	6.53406404766667	6.26562549566667	6.60023413166667	6.620165635	6.89367117266667	6.313288573	6.68913415766667	6.45461123133333	6.13454092033333	6.90774304666667	6.21331292333333	6.93379708633333	6.70107325966667	6.76678836733333	6.92698771166667	6.513143804	6.56818184066667	6.33485971266667	6.93754385066667	6.563558278	6.41339877633333	7.038851785	6.72234013166667	6.96146302633333	6.36328940033333	6.564515854	6.36151611533333	6.55436707066667	6.63636525	7.10609201333333
AGAP4	3.700719902	4.684948915	5.263474214	4.8969344	4.676845293	3.057240504	5.459673513	5.230123375	5.17000352	3.711612616	4.593413519	4.631802792	4.159417049	5.138098467	4.608216779	3.59166688	4.265585644	4.782539164	4.061408222	4.906701469	4.652188418	4.77625712	4.611195564	5.093028693	4.834076035	3.855706304	3.332604612	5.083550133	4.230784566	5.087817738	5.637247711	4.737920378	4.528323585	5.084585088	3.889022803	4.516634017	3.83195592	4.525776234	3.701603753	4.605990258
AGAP6	8.252912628	9.0730025405	9.6649193445	9.380405738	8.7352954815	7.899667325	8.8369640905	9.336053979	9.2459603455	8.272389171	8.9563707655	9.093103181	9.361301331	9.460092967	8.301091865	8.164254302	8.457568063	9.3459259835	8.957896181	9.1322636845	8.4440356155	9.1372656025	8.3718148435	9.4735871395	8.5619484915	9.190537066	8.112997607	9.1332347945	9.0064363985	9.391704763	9.9055488995	9.393071616	8.521903487	8.8240677705	8.6815804595	8.861631972	7.828642521	9.0835038285	8.7675197795	9.1250119165
AGAP9	5.885895099	7.373720075	7.694877641	6.693459918	7.280021399	5.913454311	6.805290005	7.633168206	7.305978558	6.391794736	6.625125106	7.166331052	7.049000106	7.52897319	6.438335302	6.895390936	6.509732159	7.742798871	6.524311061	7.091746124	6.458163109	7.431741091	6.022055501	7.462766414	6.75018159	6.233970117	6.159135632	7.250025387	6.822303179	7.199993848	7.92739137	7.146335335	6.84067511	6.843942214	7.341449414	6.502140141	5.7907128	7.187787157	7.106261441	7.465734592
AGBL1	2.25200751	1.803464508	2.205262546	2.580187345	2.341090074	1.92373731	2.184750764	2.173247585	2.34079295	2.650306074	2.147750335	2.683581614	2.254350732	2.157337625	2.482275224	1.96368179	2.932420008	2.063445985	1.943006376	2.473461158	2.257993213	2.201499616	2.057343151	2.274197104	2.318105077	2.681435202	2.223876679	2.121736663	2.532368095	2.24609556	2.465579615	2.543465558	3.038186211	1.962878545	2.037175324	2.054205095	2.344687382	2.419156015	2.498815018	2.451075928
AGBL2	4.862685858	6.070135357	4.746881011	3.779437396	5.046785939	4.689315994	4.779340066	8.100209886	5.277957275	6.076100539	4.753368623	5.343043168	5.61132635	5.118892301	7.942790443	4.795297283	4.725083034	5.514205381	5.570132407	5.136243235	5.682105712	5.878014547	5.751834132	3.522670967	4.803342383	4.975860206	4.832283352	4.796266769	3.377184417	5.13243396	6.348017873	5.414038441	6.525482542	5.585415215	4.987812791	5.263847474	4.742171378	5.634459353	5.272129308	5.842926628
AGBL3	4.04695004033333	3.546593482	4.11149116733333	3.921195701	3.55613567166667	3.61829364366667	4.836583319	4.897846956	3.51641877466667	3.642286572	3.43058237033333	3.40128648566667	4.35776913366667	3.85325734466667	4.77562371566667	3.49231185966667	3.590958163	3.936597535	3.713000893	3.71785672333333	4.616322505	3.412189832	3.999686342	3.675243766	4.40441874433333	3.81498295033333	3.87471063566667	3.831141619	4.187430261	3.95091618633333	3.75458213433333	4.05667936966667	3.796728568	3.86683405233333	3.52514193366667	3.492663205	3.67511112633333	3.13380787	3.73480287233333	3.56535761733333
AGBL4	3.369235202	4.054357788	3.2227041745	3.5786818735	3.671132683	3.340966184	3.5286609435	3.069476176	3.153526536	3.343273711	3.8916882215	3.615609249	3.7204177005	3.708849029	3.363857936	3.385856473	3.8906437065	3.8141118275	3.35926979	4.1429588825	3.554201469	3.9143586995	3.124581418	3.541525251	3.3925394	3.4912625975	3.064034495	3.4029109695	4.126225078	3.582533004	3.67306157	4.2968405555	4.53798	3.4043992875	3.174668182	3.7675369455	3.0164453035	3.9957162605	3.8035453375	4.1624661695
AGBL5	5.50990098133333	6.09752451366667	5.71877479	5.38368673766667	5.74263011133333	6.73463810733333	5.646736871	5.08337437633333	5.10415067366667	4.89719893533333	5.677554275	5.12041699033333	5.15485613733333	5.311181786	7.458320968	5.239731364	5.124571765	5.04809739133333	5.13971931166667	5.20485481733333	6.670318997	5.71745470533333	6.21283674466667	6.15759754566667	5.423540552	5.27767121566667	6.49236422833333	5.746353182	5.589109524	5.417577809	5.40119896966667	5.05874104066667	5.268960065	5.15108602533333	5.617018058	5.019570045	5.44464892233333	5.21651553266667	5.01837682866667	5.48317965566667
AGER	4.546782463	4.701203996	4.769129437	4.9070860465	4.791251319	4.5220855085	4.484408782	4.566932636	4.5924681525	4.616903546	4.902543251	4.8972118765	5.0027013325	4.6658621185	4.565555964	4.90510246	4.9623715395	4.755522291	4.737122029	5.0512086855	4.3740096375	4.991756307	5.0357533685	4.7692098535	4.633269084	4.865740101	4.2742457045	4.5732395925	4.309626053	4.8885972295	4.852762374	5.0149009745	4.981595159	4.9263910055	4.7157650795	4.7010868485	4.696023957	4.7465806335	5.357110445	5.677217474
AGFG1	7.1938715284	6.6978653312	6.5126306208	6.3391404796	6.1284708352	6.463675439	6.668668412	6.9362925886	6.4896633158	6.8361036334	6.6977996984	6.1486995582	6.3986643824	6.4559452888	6.599511088	6.8373291036	6.610557309	6.6438792294	6.5138281986	6.4019673086	8.2838024084	6.4977983762	7.617488525	7.6906441254	7.1461838784	6.723376407	6.9223660378	6.4846267086	6.7549938126	6.195165591	6.5234036008	6.147969351	5.9445252284	6.293019496	6.4916739722	6.8811807938	6.865859918	6.2961048062	6.6677890754	6.0205704784
AGFG2	5.58358575233333	5.76652843166667	6.053961591	5.94970644116667	5.62644649283333	6.29700113233333	6.50783788766667	6.7824363745	5.80775777883333	5.99512598433333	6.1478305645	5.89575712583333	6.15726017333333	6.0740257905	6.15833494666667	5.6108835705	5.69875425716667	6.29798721133333	5.6456864425	5.91297313983333	5.70558404183333	6.45566442433333	5.75610866266667	5.360496854	5.72547077333333	5.91097118083333	5.94074685933333	5.63286856416667	5.45523197583333	5.71802071133333	6.28700497483333	6.17113059716667	5.921575519	5.937830292	5.65466193283333	5.984129888	5.20174624816667	6.006139977	5.96739482766667	6.42365824583333
AGGF1	5.8502470555	5.89022108575	5.64152256775	5.69429388725	5.3334242985	6.11165896075	6.0507460805	5.93537864075	5.49543733375	5.3795514735	5.592531161	5.61682742725	5.27500729925	5.195589297	6.149591438	5.67266357525	5.47604579925	5.26900939275	5.4597699805	5.18093251725	5.9540062035	5.49808771225	5.53523963625	5.1336420105	5.483987376	5.22998945575	6.21473279825	5.815681344	5.1172191505	5.4769789745	5.64356331125	4.8144806805	5.32741719625	5.356767849	5.9287088765	5.33486920575	5.85184455325	5.73320680325	5.27502759525	5.16277716275
AGK	5.247814145	5.22282172733333	5.51823104533333	5.66088450666667	4.93668727833333	5.30047518333333	5.066453811	5.46553462933333	5.42013211433333	5.549286905	4.86333426533333	5.415400982	5.48811670933333	5.51232907066667	5.11538894266667	5.005382715	5.068262282	5.59692660733333	5.31035789233333	5.16624154166667	5.19056265466667	5.61776546733333	5.65638487033333	5.45256222233333	5.38192577166667	5.14414746	5.43138458766667	5.25365146066667	5.89112395	5.53071636766667	5.61740789333333	4.78503708333333	5.10818360333333	5.307160789	4.99749776233333	5.11203678233333	5.16043661333333	5.274006282	5.590688316	5.38335108133333
AGL	9.386097059	9.06897787	8.767118959	7.355767457	8.835213141	8.674749962	8.477386341	9.014186007	8.678715974	9.826090861	9.22379399	9.489041679	9.299281007	9.339643996	9.069303533	8.857085534	9.635188654	8.991176691	9.429288871	9.610710699	7.756276806	7.638643547	8.718295717	8.494602827	8.288798797	8.810630208	8.806928357	8.108958742	7.357721963	9.345505445	9.135451849	9.070276898	10.24909807	9.37720437	9.806683504	9.052932731	8.95030572	9.314896876	9.313277351	9.69178893
AGMAT	7.37534960433333	6.737129887	7.351313083	7.49228043666667	7.45911918466667	7.48316458366667	7.39611639333333	7.58086947733333	6.570604695	7.24004192333333	7.645419373	7.75273462566667	7.37300607833333	7.437269754	7.15041374933333	7.61154852966667	7.537266839	7.476755497	7.40652570133333	7.528322101	6.26490103033333	7.83251336533333	7.61626988033333	6.958789015	7.15028181433333	7.391765536	6.84347352533333	7.06145908933333	5.57745375533333	7.17775611033333	7.667422231	7.423806408	7.79082192566667	7.79964936	7.31772868033333	7.41040297366667	7.03297102266667	7.79077864766667	7.40600055266667	7.776464503
AGO1	6.28526914625	5.95106510625	7.20219264225	5.981227207	6.19891253075	6.41121389225	7.0215231465	6.4540634165	6.0380474455	6.373433773	5.62676103675	6.152117117	6.041077692	5.966186226	6.11823212075	6.303699471	5.8456762795	6.177362511	6.017459433	5.986048468	7.1394554655	7.08181343225	8.5655037355	6.6992078345	6.5622712895	5.524818139	5.97335498525	6.58219575525	6.98423019225	6.661633826	6.52965521475	6.24953366375	6.35441901975	6.29207018475	6.5600611315	5.59729393175	6.02801868725	5.921265213	5.94447852575	6.43518519025
AGO2	7.984785734	7.680984622	7.920592204	8.784088764	7.515568952	7.860040658	7.96401523	7.572891249	7.370161435	7.566556956	7.324776795	7.104416997	6.946541436	6.900018012	7.710017842	7.580701615	7.713957681	7.467123007	7.305184399	7.604403467	8.048141978	7.711970724	8.85824964	8.227738955	7.801965356	7.417622577	8.03988087	7.940871092	8.142060798	7.510037051	7.148441145	7.309920614	6.961966826	7.214258328	7.345647331	7.59915056	7.162224696	7.121426331	7.41064735	6.900276032
AGO3	6.39018469675	5.80877219325	6.33970141675	5.60511225625	5.96018216525	5.8441862595	6.211822153	5.98647949375	5.4643961235	6.53663329575	5.52674762525	5.73009908825	5.96001818275	5.8582520745	5.2255849765	5.623807728	5.27453583625	6.0037258255	6.00006081375	5.49791771275	6.3113702735	6.26363417275	6.05534063425	6.4429288235	6.00655145675	5.4749732425	5.656288831	5.439030585	6.15286678075	5.7338573645	6.3164357345	5.5935978015	5.97624484975	5.772572757	6.129740752	5.54637682175	6.1279078355	5.953151322	5.524290064	6.08787294675
AGO4	5.757022705	5.269111455	5.11904595275	5.3878083935	4.907713201	5.56931355025	5.810557205	5.6443743415	5.06453887	5.60288643125	5.204074401	5.38240517675	5.35797434375	5.12576252175	5.095226596	5.54119472675	5.212923859	5.34447154075	5.4503089	5.12811707575	5.3973441755	5.65974903525	5.31220427275	5.58854050175	5.5697252275	4.97431851125	5.6311441405	5.37974184125	5.555324154	5.55689434575	5.49017230925	5.283552449	5.6319663915	5.48898836125	5.6860286525	5.009970567	5.389001234	5.4784284405	5.2675363875	5.6294311415
AGPAT1	6.128905114	6.0881231835	5.5976382235	5.6392532285	5.3797755255	6.8171115715	6.004047002	5.9261921855	5.4246124575	6.0280653495	5.3457389265	5.7071665735	5.6694126815	5.354874052	6.5482554745	5.792846927	5.460633131	5.5447989035	6.0740283965	5.17071465	6.2056251035	6.767625869	6.535628391	5.219065489	5.7452173955	5.278732339	5.7825088495	5.3016102045	5.588380888	5.7763723625	5.7856817035	5.347597895	5.5259676265	5.901780727	5.514669729	5.7984245115	5.9578864955	5.9274494005	5.7759068455	5.2928889485
AGPAT2	6.454357018	6.4920238005	6.5073709385	6.7879201035	6.983235944	6.3481338455	6.283135255	6.1250339975	6.516195287	6.41010693	7.2544773635	7.213282346	7.1276447495	7.0439790415	6.403814393	7.382895216	6.994965351	6.814717214	6.705274659	7.0323571485	6.097798152	6.624149101	6.44645856	6.529192787	6.753471493	6.9544546405	6.138327537	6.077081333	6.579607786	6.335878829	7.0335119715	7.27682378	7.320232255	6.88288947	6.8629287955	6.8361505715	6.477701766	6.795368978	6.9382225045	7.344526272
AGPAT3	7.28509116616667	7.17811803516667	6.87093039716667	6.53448172283333	6.66640653216667	7.62378184833333	6.2797634785	7.001511935	7.38977122683333	6.7111098205	7.0855967915	7.18961889783333	6.56187570333333	7.0083623285	7.0187258175	6.89216089066667	6.4591799745	7.00830674633333	7.18171395983333	6.87157739316667	5.59821218716667	7.57536958316667	6.9690834315	6.94073174816667	6.53514215666667	6.32285011183333	6.95837771366667	7.352837722	6.27687758083333	7.15382211733333	7.2636666865	6.52637842216667	7.316334698	6.9064883195	7.12703384383333	6.2867958215	6.45716274716667	7.11510858566667	6.543585705	7.152797953
AGPAT4	6.578666947	5.2302787115	5.4921568015	6.1983510265	6.405260739	6.0725125925	5.2258262205	6.812658196	5.951764597	7.0226319845	5.6821947135	5.773071238	6.0670392065	5.886939797	5.23589652	5.5744122575	5.710908624	5.895766025	5.8050453225	6.148197514	6.878685757	5.3660113315	6.23060966	6.563884926	7.0492044255	6.509216962	5.1099081065	6.5628374135	7.4300635545	5.181166452	5.859872426	6.3867645395	4.156989116	5.973938083	6.041337029	6.2561014575	6.107961424	5.632831694	6.559951914	5.3865417115
AGPAT4-IT1	4.148574542	3.407099107	3.849977639	4.961913117	4.431778791	3.628900987	3.986100113	4.031900781	4.177983974	4.836994356	4.066838837	4.212885074	4.089856559	3.77115886	3.836634484	4.037596787	3.867327847	4.067408996	3.593873893	4.485682972	4.048377575	4.400993637	3.892393364	4.676939717	4.168463954	4.620989012	3.450275115	4.308702976	4.631449769	3.981079787	4.31199118	5.091141461	4.204058746	4.065447607	3.700769827	4.256230151	3.394686233	3.633157933	3.974096436	3.896068452
AGPAT5	6.613440376	6.0302134535	7.777394211	6.013196564	5.3562673575	4.529330935	5.1682812005	6.638694886	6.0047761905	6.6338375405	5.490944783	5.6648201345	6.1774434675	6.022580511	5.221002731	6.1738658055	6.327488276	5.347745085	5.754984389	5.5252186595	5.949084097	4.6939095595	7.0857232915	6.401741339	6.684654606	5.8070060015	5.0939176615	5.2366591275	5.8950555455	5.6631575935	5.6801678	5.0124604155	6.3662558905	5.6021209275	6.4582915845	5.603956217	5.7856535285	6.1708551585	6.021445332	5.902093431
AGPAT6	6.03055627866667	6.21625555033333	5.855241311	6.49720831566667	6.098518116	6.23765016166667	6.44840392566667	5.98757699233333	6.05500114566667	5.810646315	6.069701716	5.97639559966667	5.81950746866667	5.65389005333333	6.771486502	6.328188155	5.76916410566667	6.042186279	5.90135246233333	6.52427164066667	5.66924575233333	5.75139788166667	6.00956937066667	6.44563104033333	5.67107765433333	6.029548011	5.65330199666667	5.909964221	5.90290599233333	5.72362525066667	5.82602797966667	6.21386357766667	5.92473772766667	5.951534187	5.91088907433333	5.950091508	5.50453475566667	5.96486349433333	6.07135664166667	5.96761142166667
AGPAT9	8.293014834	8.804385936	8.744995242	8.112541708	8.82809865	11.23946588	9.904291428	9.788481054	8.741736513	7.063752139	9.736280449	10.54874941	9.018918166	8.501073275	9.286287693	11.06531667	9.834600636	8.976409223	9.040196007	10.32373946	9.222222622	8.323933563	9.56186407	8.214496799	7.931410027	9.264664948	8.185895497	10.55328181	7.539198094	8.0789279	7.167801484	9.404417785	8.956762682	9.40359076	9.377246787	9.481426356	8.710081672	8.705050518	9.344825727	8.940644894
AGPS	7.74914205575	7.39664373725	8.6051691015	7.111703371	7.52920141475	8.083266903	7.7338770835	7.20704997525	7.38247195075	6.69397093225	7.4186510735	7.29437077775	7.7185830515	7.4746553785	7.88440123625	7.6977215295	7.37093595275	7.62471559675	7.58723049875	7.0312511075	8.55954224975	7.77670904475	8.4776035545	7.55858840225	8.33283589275	7.447827475	7.95751534525	7.9447659585	7.970935171	7.74190578175	7.49326276975	6.6797269345	7.24986988075	7.32096249375	7.74337864675	7.505951699	7.7194838995	7.63166906775	7.31609692775	6.96420971375
AGR2	2.1688843235	2.074660544	3.2443779265	2.532189253	3.0975515705	2.147074828	2.222927045	2.4249916	2.084975707	2.2851024155	2.393307664	2.3135605135	2.3963259335	2.294828843	2.367984814	2.361576875	2.600974189	2.4963264355	4.700874771	2.433928878	2.188210076	2.4604912	2.132731131	2.6768312915	2.355061638	2.5740784765	2.254155037	2.2497690715	7.914472071	2.354764167	2.243565502	2.442981238	2.481359578	2.3631749125	2.5079342515	2.2791518585	2.2327311835	2.2420694775	3.2606486605	2.3545810825
AGR3	1.916415623	2.360156634	1.775450373	2.088525308	2.346167812	2.212453735	2.111477047	1.962572972	1.679531032	1.937751604	2.028101691	2.050086498	1.932179124	1.802576732	2.074725371	1.951289162	2.064526656	2.427681727	3.296806267	2.101998053	1.868024665	2.003546791	2.137199106	1.942992962	1.972481213	2.169466555	2.317945784	2.187346232	4.308241051	1.931063518	2.073365383	2.065986792	2.07475522	2.073772154	2.023898485	2.213163691	2.185314553	2.223905902	2.305539082	2.077817285
AGRN	6.79831057075	6.4207091335	7.13677993175	7.3477901635	6.9822640995	6.47561612475	6.89493083975	7.073662997	6.96540876475	6.809073604	7.1244280495	6.79632371725	7.039711408	7.01507531575	6.7566699015	6.732032705	6.85057209375	6.86086030225	6.6951071115	6.881254047	6.7175799825	7.039760053	7.0035696635	7.527566979	7.297672474	6.8762768185	6.45166088775	6.81815938875	7.40884487825	6.49730860975	6.95121174425	7.4165739485	6.98339339775	7.021041953	6.36831651775	7.1495931645	6.89206576875	6.8348867485	7.05164918725	7.02725209375
AGRP	4.051515807	3.77004786	4.186676267	4.437098578	4.212931501	4.597195435	3.926650374	4.670835959	4.21770234	4.025783797	4.178380992	4.136168625	3.954334354	4.375740303	3.971469949	4.146868843	4.296245305	4.085784996	4.062193779	4.16905972	3.808106184	4.554369472	4.052086882	4.663233061	4.123099787	4.098536172	4.087892016	4.237841148	3.927702849	4.291258238	3.957794386	4.531874654	4.335141662	4.037401051	4.060553809	4.293352853	3.885654462	4.153028435	3.852740105	4.332824882
AGT	12.49794882	12.51350755	12.84632863	12.69889774	12.20131277	12.16023857	12.12533321	12.45976836	12.37123067	12.31863979	12.72691337	12.47435412	12.94004891	12.5391368	12.75405884	12.62206021	12.63663314	12.2650304	12.77141757	12.74015022	13.0274352	13.20999981	12.35333848	11.65722716	13.0857522	12.41115604	12.3499388	12.37187183	10.13841504	11.28640869	12.45178432	12.70912087	12.64319709	13.25696752	12.4773374	12.55996804	12.12312939	12.87881121	12.49584634	11.80794175
AGTPBP1	6.1631048535	5.5067860015	5.6576273785	5.5579145345	5.825630308	5.909487343	5.937304188	5.165024058	5.4730371775	5.8726260325	5.6344202965	5.3389665625	5.4199173035	5.5932659915	5.352025528	5.730588614	5.10597199	5.402335844	5.6103819965	5.281804282	5.998571482	4.8339969455	6.1534857275	5.7807997485	6.2360100455	5.2568165985	5.828949129	6.4939452535	5.9339439745	5.56067548	5.394599981	5.402969013	5.315482253	5.3359597265	5.9078816675	5.6620028015	6.1920193305	5.3070574915	5.29365826	4.936519062
AGTR1	8.8670643385	10.0628039145	11.17701525	8.052196455	9.9929884855	9.815210942	9.6029120055	9.7212699685	10.258992025	8.8502574995	10.297415685	10.253856635	10.1676523935	10.073728138	9.9263189965	11.542535225	10.49959923	9.850201572	10.877870595	10.65847065	10.319811845	9.873101981	5.377160927	5.161960916	8.7042091515	9.9621587115	9.097656708	9.635355464	9.380011986	9.474669205	9.491359991	9.1878677785	9.2616152095	10.0569029435	10.95509188	9.530887673	10.13982933	10.12772791	9.944055673	9.8837995735
AGTR2	2.372844834	2.25114281066667	2.34187091566667	2.369897667	2.25006836366667	2.65035744533333	2.26994929266667	2.22029613466667	2.28779641566667	2.306293109	2.45946039266667	2.60721521866667	2.40605273766667	2.39221022766667	2.49788110033333	2.278171159	2.39161828333333	2.28046067133333	2.19105729233333	2.50990937466667	2.09345187166667	2.48243369766667	2.18097978833333	2.212310784	2.19054706566667	2.34354342866667	2.35106907066667	2.41072556766667	2.22989876066667	2.283057913	2.40380017	2.57418388966667	2.367759655	2.42029531433333	2.284644203	2.17387459066667	2.460623676	2.40087054966667	2.25725171633333	2.54683989066667
AGTRAP	4.74431264733333	4.48940175066667	4.71761126466667	4.37015690366667	4.65170451333333	4.48799548766667	4.26321667866667	4.37156968166667	4.401147634	4.64539570033333	4.58973340933333	4.517688472	4.40966105166667	4.598212358	4.55131412233333	4.62596449833333	4.44072879966667	4.22632133766667	4.71385720366667	4.684220299	4.52008684233333	4.69582435566667	4.80777555	5.35067247966667	4.53594203933333	4.67967669033333	5.02120487866667	5.13826038	4.66179632066667	4.74132210933333	4.382485142	5.03697721133333	4.72494254066667	4.291022428	4.64301750666667	4.213350415	4.39588912033333	4.781601332	4.600189058	4.74760745133333
AGXT	10.0229848116667	10.228197569	9.11305536933333	8.20508003166667	9.59106266633333	9.51538042933333	9.10269187366667	10.3663632653333	9.70672028166667	10.730549083	10.1419912093333	10.5244433266667	10.073814734	9.95068749233333	7.75321636666667	10.076012316	9.77182633433333	10.0331111853333	9.95582361133333	10.1274281283333	5.305357852	10.6251120386667	5.91813478933333	5.67139651633333	8.32693456266667	9.54183537466667	8.12633970766667	9.48838367033333	4.38937568466667	9.55306635566667	10.4363555363333	9.89764747266667	10.3586895393333	10.054009686	9.883565663	9.677670792	8.91213165233333	9.67590315833333	9.91657592566667	10.5753523063333
AGXT2	8.425018445	9.609009618	9.331631636	9.297785474	8.991858761	8.42152988	7.273638096	10.11864061	8.603958047	8.593176766	9.580556511	9.974657679	9.970629985	9.907098774	9.540666416	9.646757619	9.815611704	9.603542121	10.3050629	9.353826435	7.660182836	8.409228558	3.769176056	8.426143386	6.99400872	8.991834742	10.15061032	8.726163581	2.515575539	8.339776489	10.06643452	8.932383735	9.912465797	9.456338133	9.9884577	8.889114489	9.649495301	10.42646476	9.450602221	9.249895729
AHCTF1	8.8299045565	8.6856979195	8.2952620215	9.478340223	8.1852650615	9.0412940815	8.666092057	8.1404672715	8.522398081	7.9029860365	8.1503187715	8.457380613	8.4709917885	8.189482619	8.2932315525	8.202596913	8.1900759495	8.051936891	8.251453219	8.2907029885	8.6920085825	8.5602568555	8.9248209405	7.8724684525	8.887911454	8.326336031	9.0606333225	9.1561692775	8.7066198435	8.6472184685	8.1418875405	8.1560506295	8.263640152	8.2708797015	8.548413255	8.2327158965	8.3561966415	8.3892242855	8.406546367	8.079384928
AHCY	8.953710792	9.418198525	9.356019588	8.171123431	8.64376004	8.986278226	9.594021703	9.546041912	8.315025877	8.729112736	8.70028612	9.083635418	8.956302097	8.814880313	9.676381975	9.263136512	8.655588682	8.622174455	9.090290449	8.466816251	9.671642755	8.645480738	9.879480797	8.299344659	8.635128698	8.464277258	8.649622615	9.174334906	7.550786868	8.621902081	8.205099741	7.613679866	8.791352108	8.357206261	9.773578307	8.287950733	8.191650491	9.026036918	8.193722172	8.740398411
AHCYL1	7.64497263975	7.61167026275	7.789370045	7.2030942745	7.660932212	8.32039325875	7.40627673825	7.58170888125	7.374195203	7.681961959	7.98018916	7.76754156125	7.53526947675	7.57988930525	7.34350625875	7.79209217025	7.40931044425	7.44868615875	7.73042849225	7.68070493175	7.96100219875	7.7857545795	7.75197482725	7.89235323375	7.80543555125	7.6847811585	8.1919675485	8.10497567375	7.66217911225	7.80932649075	7.94590803075	6.88527674175	7.7466778365	7.461480811	7.88238262575	7.785953373	7.4784545225	8.00055937825	7.308246568	7.23654635875
AHCYL2	5.27956735	5.3866009935	5.623886974	5.0116453	5.3105121835	6.710845396	5.8807364285	6.011079621	5.300752934	5.1040044035	5.4574670855	5.3909861265	5.302557359	5.1621269495	5.840917424	5.2528281995	4.905664045	5.319501341	5.808202326	5.231258095	5.464920062	5.454824203	4.8769655195	6.0924123425	5.1569943855	5.3160194865	5.8241157555	4.956526434	5.449989994	5.2993562235	5.329061308	4.8551936795	5.2931576355	5.5691056655	5.2856762045	5.0825482765	5.4362180995	5.250158158	5.079892689	5.1760402225
AHDC1	4.438583098	4.266039632	4.51600389966667	4.684973396	4.542562166	4.71927535966667	4.34928555266667	4.308549002	4.64781882966667	4.464281135	4.636633747	4.51461651833333	4.45188752333333	4.199972874	4.467705333	4.61360883033333	4.67775418833333	4.21632866566667	4.45411727666667	4.599576574	4.14193151466667	4.69540255566667	4.58484431666667	4.64462609733333	4.58694265733333	4.629653555	4.576384534	4.42766403266667	4.37044997266667	4.48585797566667	4.51865768266667	4.83042364166667	5.02582547633333	4.89732189166667	4.37926059333333	4.46999266366667	4.52455913233333	4.36707603766667	4.58205700766667	4.75145431333333
AHI1	5.2897848874	5.0661392962	5.481465199	4.4662119026	5.3547459934	5.5015872362	5.2158626706	5.4407563986	5.6112447052	5.3140740644	5.3880023628	5.5796095574	5.644435084	5.4066885498	4.348840218	5.501450567	5.3375408174	5.740067616	5.5102486036	5.4868555944	5.7021410948	5.6444645378	4.8995139106	5.8253520944	4.902114159	5.726302078	5.1113701984	5.240830645	5.5306208742	4.9524596436	5.5628413418	5.6126548638	5.1023388156	5.326356267	5.4556156778	5.8739119332	4.9891236724	5.489436582	5.7063257834	5.3478206788
AHNAK	8.64297181775	9.23672628725	8.6865085415	7.95243599825	9.0073844845	8.5339254625	8.125725601	8.370752463	8.5234439715	8.56135776675	8.408423619	8.36081481475	8.415630823	8.29167576675	8.40781042775	8.4171050955	8.39710609725	8.51890818775	8.53066273825	8.72342339475	8.18162893025	8.41582672875	7.46261281	8.214017295	9.40559030825	8.0981579115	8.48886116075	8.04072203075	7.941478893	8.77959388475	8.32537461775	8.18001639975	8.10750594025	8.427693742	8.4831151185	8.47174858325	8.5964033385	8.12390707425	8.414587858	8.4392998725
AHNAK2	4.424439011	4.307753971	4.1655346505	5.239602968	4.970881286	4.674718989	4.3282089325	4.5178434435	5.0249220575	5.2434885955	4.537467899	4.558323699	4.289033752	4.5657328645	5.334457547	5.6948228445	5.135428703	4.388910747	4.7108382955	5.298238046	4.013704101	4.8968603015	4.4705636685	7.939537175	5.314337336	4.7456742535	4.381649545	4.653475132	8.293940587	4.509334275	4.3765759475	5.0004760485	4.660113692	4.387385165	4.332525727	4.4637819085	4.342596774	4.768906929	5.1604153925	4.267061669
AHR	8.445618326	8.403771888	8.618379542	8.823969135	8.917352154	8.729170549	9.776765786	9.874563739	8.728860457	8.63040001	8.983729294	9.396832688	8.302006092	8.294435783	10.1942398	8.532934719	9.208532784	9.060296546	9.373154672	9.004438873	7.792300955	9.157382692	8.454439245	8.01504203	7.908441299	8.600128882	8.840701466	9.883228424	8.924995537	8.993755548	7.609249342	8.367371057	8.902140552	8.437006616	8.953016676	8.921782941	8.856701287	9.033698889	9.136010353	8.374255152
AHRR	2.757476208	2.904281574	2.903113132	3.313886222	3.109447572	3.139536584	2.749867463	3.129257017	2.853661398	3.084755722	3.232865208	2.995237507	2.736195078	3.238430359	3.025671586	3.025066622	2.969561907	3.000817431	2.7872747	3.284440213	3.931323262	3.264785175	2.813990234	3.010292237	2.707180432	3.024676268	3.457354112	3.038146961	2.849414655	2.756715146	2.87479683	3.088536271	3.135875306	2.709258514	3.069276712	3.071705953	3.268165213	2.961054534	2.922061533	2.886182405
AHSA1	8.954743876	8.512359876	8.642397268	9.048456504	9.524182068	9.293330982	9.277669652	8.950065779	8.359900817	8.560159322	8.777650086	8.996700348	8.765479096	8.888534798	9.345143109	9.496755109	8.885145165	8.756488033	8.823447318	8.580178204	9.053381244	8.648429046	9.305671809	7.963864654	9.414416132	8.978159319	8.530409121	9.619641096	8.873046029	8.715258558	9.005191132	7.697989988	8.448597926	8.462778151	8.777103294	9.299292253	8.631225159	8.714836643	8.856596002	8.30220381
AHSA2	7.75543168575	8.2922006045	9.121233196	8.32830584975	8.60056711275	8.27543111875	8.5986640215	8.5629100705	8.41177385325	8.946832697	7.508027546	8.10562461225	8.64883383575	8.510624274	8.165580219	8.08969001225	8.22535455475	8.56638316375	8.28895091225	8.14682286975	7.99155120025	8.371673116	8.1566468445	9.18539173925	7.68641589725	8.29806334275	7.74605247025	8.30761517725	8.55816754075	9.13610849225	8.70880135375	8.313008625	7.433472456	8.0518108925	7.71656813	8.3154237465	7.599337876	8.14032302475	8.3628248615	8.397292751
AHSG	12.996761705	13.393822605	13.624934145	11.477264393	13.128234585	12.559806805	13.53478586	12.847990385	13.16720073	13.06863368	13.52555445	13.455909755	13.50580055	13.493205035	13.607256655	13.52760956	13.446879665	13.276012695	13.606734905	13.101841315	12.68751119	13.580091495	13.365021315	9.236153724	12.866865415	13.44164028	13.041328295	12.477064065	5.469698567	12.71261579	13.44839627	13.023877215	13.34610395	13.55365282	13.610118505	13.407760695	13.54886212	13.561571375	13.16274095	13.32154228
AHSP	2.013812917	2.161327125	2.46789909	2.17632398	2.622808396	2.632995554	2.128836558	2.777528085	2.454944878	2.112463401	2.574491948	2.513283959	2.421289648	2.46052572	2.366328474	2.288674539	2.610794371	2.578915565	2.220104037	2.409681424	2.121677449	2.454050675	2.280059483	2.387090764	2.48075972	2.612057857	2.25683152	2.440630029	2.257461533	2.478812488	2.292118567	3.235140371	2.676821165	2.657924079	2.36048417	2.44574961	2.410341415	2.370635333	2.308944411	2.764959053
AICDA	2.320800889	2.2428332655	2.337241972	2.4755211335	2.2238539285	2.6326550505	2.403595144	2.5074610545	2.38529196	2.362533519	2.3904195325	2.558359418	2.3329536295	2.3719630535	2.3861131745	2.422578802	2.570030442	2.537964793	2.358633201	2.422132159	2.2926538425	2.3142995525	2.412126237	2.3029677485	2.497861214	2.455425458	2.5331200505	2.5653279665	2.890493817	2.33610041	2.2766471815	2.3254028155	2.3578236245	2.3825089625	2.3178188385	2.3861623385	2.2124802315	2.349583253	2.584987489	2.4968773265
AIDA	9.093077384	9.083575964	8.5127910175	9.175412955	8.15029856	9.5180985765	9.109864965	9.0195627105	8.813876976	8.4356122365	8.4360987795	8.431489247	8.5698252685	8.6082501385	8.513740304	8.7056559285	8.526527106	8.6517044215	8.6209266955	8.0306141005	9.3819114365	8.844652409	8.82899927	7.7725921575	9.4779861815	7.944739837	9.650340989	8.9422723545	8.3522711305	8.633491578	8.4176753775	7.671462147	8.219829785	8.345325131	8.545608344	8.1500589285	9.0360441005	8.6323804485	8.4220036965	8.029557924
AIF1	6.85889908825	6.6307010935	6.73124462325	6.507088077	7.222447906	5.93693189525	6.84962430925	6.26718068475	6.85205545725	7.15508234125	7.01189940725	6.81434981125	7.71411006	7.36249763175	6.94629129725	7.59827618475	7.36606776325	7.510992911	7.0808039425	6.92018172975	6.107873053	6.5324499105	7.689682493	6.9881268235	7.65652199775	7.1359428105	7.34293890325	7.36354723725	7.599251205	7.1164834445	6.70221934925	7.283262244	7.2465452375	7.06637766875	7.95139124825	6.84970075825	7.738498877	7.1393067175	7.12338454725	7.4697097585
AIF1L	5.2169696705	5.3378489525	3.827943293	6.024654009	5.7466580255	6.436687635	6.0677415685	4.7792124505	5.698273448	6.851862808	4.8623039505	5.1537213745	4.6757482215	5.467949815	5.4669975415	5.253174839	5.271408158	4.984074902	5.661847011	5.5431915885	3.4810356	5.271016055	5.8203258085	5.773062506	5.8252391545	5.3411404485	5.644280193	5.151330299	3.978734446	5.796864697	4.556776876	6.008288363	4.403680757	4.9416950045	4.7409313025	5.2523857955	5.406217716	4.494051569	5.0507534365	4.339594145
AIFM1	10.31411205	10.74701363	10.07170875	10.645813	9.900781589	10.27725225	10.11913626	11.24439201	10.52390314	10.18306742	11.06370322	10.710358	10.33274096	10.40982888	10.24155727	10.70432996	10.02489042	9.936053163	10.31994076	10.24276924	9.906356674	9.117532421	9.92697256	9.860495063	9.893734703	10.42137649	11.42626635	11.15656778	9.345403841	9.975779761	10.93887212	9.147761259	10.44335689	10.09323444	10.34577359	10.22399026	9.956339042	10.82005247	9.690059981	9.876057777
AIFM2	6.780351086	6.924591015	6.7343569535	7.498709565	6.6163848745	7.348447937	7.1262196135	8.40467245	6.8269592485	6.537488158	7.33214464	7.0525875215	6.81875366	6.9766390035	7.4219557925	6.8078480075	6.462407898	7.2238540955	6.5303319845	6.3372191015	7.467662185	7.239034707	8.315744604	7.6468707805	7.4001327765	7.090106173	8.0522974615	8.0536059165	7.489165603	7.4303015115	7.190846719	6.9677804175	6.8439231805	6.4046502515	6.972069956	7.0823373465	6.609184382	7.3442191965	6.447109958	6.7946323435
AIFM3	4.104818649	4.680122736	4.208663865	4.952793113	4.382385837	4.134124699	4.306836415	4.402610924	4.189259645	4.750198132	4.661713199	4.484823637	4.129293029	4.310391754	4.402835939	4.356351267	4.471988788	3.967335737	4.419180653	4.682010617	4.434985202	4.596125126	4.639197355	4.677365315	4.367028754	4.428752432	4.346056523	4.587308427	4.198762885	4.114462622	4.209567243	5.073317966	4.857134717	4.268047529	4.142765663	4.401606375	4.079217821	4.498750938	4.288553269	4.610776806
AIG1	6.962671101	7.200113291	7.81457188	6.17833047266667	6.86611000166667	7.723864249	7.065457364	6.84548164666667	7.567244808	7.248551696	7.45430274833333	7.46795916633333	7.22504804266667	7.34757311033333	6.649888731	7.37047203633333	7.31429278866667	6.888127969	7.320554261	6.95202319966667	6.85032007033333	7.833100546	6.03394103966667	6.06124625133333	6.491132896	7.023012225	7.086477556	7.07504170966667	6.00318632466667	7.63631270766667	7.22850275766667	7.008707318	7.59480721133333	7.36828518833333	7.52790101266667	7.21809748666667	6.78564463933333	7.49879484366667	6.99912587966667	7.40976365766667
AIM1	7.244647088	7.065281058	6.352411523	5.952568552	6.4952331	6.303347633	7.108530976	7.936865464	5.767730143	7.105920798	7.629825541	7.430564751	7.816054978	7.612185933	6.695306525	7.234521963	6.920775707	8.067677352	6.863881249	6.524858068	7.010148349	6.468352088	6.586883321	6.902386759	6.489785696	7.280606161	7.507071089	7.080305519	6.814568693	6.700161789	7.677902218	6.450196667	6.922017814	7.312114328	7.150354211	7.217575329	7.96508972	7.823726298	7.584551785	7.433206011
AIM1L	5.464294441	3.9645566295	4.611190607	4.7214102645	4.283093489	4.6016688225	5.2122149105	4.225638801	4.6289981385	4.221355527	4.6567938495	3.999363378	4.8445049145	4.4910494385	6.2897111255	4.3908148645	4.1374417185	4.536096997	3.886133141	4.3764723225	5.1664454855	4.9866660575	5.8437712935	4.6466051285	4.341371567	5.112519411	5.046419454	4.429077439	4.186935901	4.8866129955	4.1769433415	5.176446155	4.916847296	4.4015161205	3.9931177605	4.736233719	4.3298286995	4.2083056885	4.159777046	4.714514741
AIM2	4.847989717	4.994127303	5.29706838	4.287891953	5.46093816	3.741626785	5.410861019	4.540038835	4.860325221	4.244603209	5.46093816	5.657741334	6.090860833	6.156706253	3.56721517	6.669354318	6.103457942	6.385272513	5.593333745	5.264467736	3.025977789	5.917495044	7.751470637	5.88993183	3.483499478	6.155063462	6.331034087	6.501870327	7.610432822	6.024329178	4.893787166	5.244821032	4.7796797	5.288773909	5.038958541	5.187023529	6.567877263	5.712118181	6.997704879	5.249249319
AIMP1	8.497439664	8.67432356433333	8.58636623666666	7.977066849	8.10673386133333	9.13250382466667	8.511496765	8.274753266	8.36482170366667	8.07022684266667	8.093062545	8.333298655	7.88647964366667	8.08733236533333	9.93746191966667	8.641064873	7.94979545966667	8.03476421766667	8.37876534633333	7.83636067	8.691258001	7.73129949733333	9.500061913	8.74023968533333	8.83995152966667	8.058028	9.19594880133333	8.37813092766667	7.755754888	8.46054342533333	8.60678298666667	7.66284532933333	8.34944092133333	8.012892646	8.50288458033333	8.134093761	8.76630422733333	8.25557900766667	8.06090846133333	7.76864942466667
AIMP2	9.46525674433333	9.25833296766667	8.74664978566667	8.67841416133333	8.67566824766667	10.011641045	9.186555998	9.46068137666667	8.889908477	9.05211575566667	9.17179543033333	9.12580036066667	8.888485381	8.965097499	10.0258270806667	9.268242056	9.004580447	8.68456812566667	9.24706642433333	8.962810839	8.78187579133333	9.361179472	9.76660294133333	9.15449965933333	9.170592348	8.91044877033333	9.218586457	9.612716973	9.21050158133333	8.998387288	9.29739584733333	8.61287004266667	8.95297032366667	8.762454691	8.960385373	8.68946538333333	8.65146976733333	9.043798453	8.50164851433333	8.55000328233333
AIP	7.025362938	7.219324473	6.6264232385	6.487930538	6.9586644915	7.0999571185	7.0556064045	6.404213922	6.712822965	6.6870496805	6.828170774	7.0353416665	6.9531848285	6.6324097375	7.295302378	7.1252258935	7.107400566	6.7143022055	6.9105764955	7.137279176	6.9588828475	6.588861631	7.136672665	6.411762897	7.40273566	6.76489973	6.790497689	6.770692505	6.4861178175	6.589528383	6.3626919045	6.7973017365	7.0990714785	6.909095435	6.915274964	6.785212743	7.150612902	6.996051372	6.785581161	6.7381216725
AIPL1	3.6538934855	3.704218705	3.691607043	4.05911968	3.931291184	3.9579210095	3.521174259	3.5693476095	3.667562511	3.7036428255	4.1594577795	3.771661899	3.790107682	3.932971915	3.7667343915	3.791961145	3.9585859375	3.8077405145	3.7275469825	3.8125882775	3.5056853595	3.9157237635	3.8691555465	3.7433120285	3.823416343	3.915244393	3.896201723	3.6662195075	3.717835075	3.64527479	3.67207942	4.226055408	4.0840742495	3.791289295	3.7099989375	3.7982723885	3.7510926305	3.809832878	3.9074029815	3.9918793965
AIRE	4.0050809	4.256181593	4.27632152	4.500314946	3.856549948	3.811230181	3.890104944	4.072558192	4.515700864	4.074237996	4.323437628	4.198365448	3.823961641	3.608898894	4.165827634	4.13344707	3.875948129	4.235216665	3.836411432	4.013465239	3.803853713	4.511567435	3.672819123	3.851025948	3.784033007	4.266855886	4.263742443	4.173839664	4.120106455	4.347611192	4.203109861	4.542853344	4.725661702	3.877597508	4.076251521	4.308956066	4.117647698	4.028634567	4.439454545	4.250475253
AJAP1	2.66459979425	2.74080477525	2.70519566625	2.91329674575	3.7209503595	2.85769646075	2.65716955	2.7123152565	2.6748243265	2.58668631875	3.00066072125	2.64065556925	2.95372256	3.03813463275	2.84892285975	2.883911559	2.87181714	2.92489603	2.91699887275	3.08848329275	2.6735456275	2.8865625975	2.660569521	3.00363490875	2.69077505175	3.12281294425	2.85541473275	2.71652556925	2.90881910325	3.02048975525	2.64782509225	3.32203933275	2.95322100175	3.07057349025	2.91117286275	2.92319139275	3.53883520825	2.97358005275	2.93517323625	3.09959715
AJUBA	7.4542781865	6.91914655375	6.5507968075	6.59837180475	7.4555321245	6.6692563995	8.4220341265	6.8538177595	7.23101862375	6.5909657765	7.22268533375	7.21842962725	7.9550649125	7.632695873	7.82081679275	7.160973345	6.61192435075	7.115162277	7.375364473	6.60943139975	6.502752693	7.11044696375	7.295091819	5.731660401	6.46944069075	7.7509335905	5.87316324125	6.58129175275	6.26335227375	7.639552138	7.50701790575	7.104545741	6.173633836	7.5963286355	6.4346669345	7.70448099175	6.8713179375	6.963260986	6.23406344675	6.46513651075
AK000798	2.948040448	3.176217604	3.859576211	4.748787043	3.108694241	2.552742191	3.626802657	2.598203051	3.199362328	3.295817205	3.010357435	3.34437357	3.399716428	4.056790895	2.945340777	3.165908526	3.181676927	3.750572001	2.746025484	3.449086979	3.103966544	3.900642112	2.902818635	4.951004381	3.324079454	3.336234861	3.449922683	3.079561668	3.622788124	3.273220253	3.85087164	3.366739755	3.42462492	3.505065894	3.429847601	3.139793216	3.15327122	3.436322172	3.719882034	3.017383731
AK021537	4.738560129	4.30494753	4.601347965	4.407409905	4.830129206	4.593534611	4.649552326	4.481324386	4.764138338	4.422366045	4.740207526	4.291904204	4.559468532	4.38995634	4.720328211	4.626369724	4.545897708	4.544864388	4.597480861	4.729276669	4.590704088	4.813396346	4.638662741	4.928485087	4.489939941	4.917199322	4.61826538	4.333531246	4.382801975	4.67072332	4.982370933	4.796450447	4.848884148	4.377719964	4.753906829	4.738136599	4.291190742	4.63751158	3.533900247	4.056419829
AK021804	5.280112889	4.814406978	3.2460551305	4.7047083915	4.5483494915	6.2114991575	6.1050843765	4.7596943855	5.271934062	6.180424922	4.221373805	3.9299871795	4.801507134	4.912312718	4.189861316	3.671157769	5.066823966	4.87768148	4.141077351	5.2020208635	3.6865878505	4.2793101165	3.1797088095	4.3888672725	4.413303554	6.82352253	5.298406598	4.302842983	4.2983369105	5.5145367685	5.0171787485	4.4134082095	4.6939547835	4.7715674895	4.9197079735	6.5177084185	5.417198782	5.3871890265	5.0899417355	3.877613722
AK021933	3.533750693	3.524756718	3.45985524	3.2367247595	3.5955723365	3.7588438035	3.8328724825	4.0010069605	2.9968229385	3.5338612165	2.824060882	3.149487288	3.471296823	3.4799622045	4.4729131665	3.0026892105	3.101608869	3.6081211675	3.1877222845	3.1853540965	3.7926665425	3.5020639285	4.065693662	4.313891352	3.4938207005	2.9912289	3.3794511675	3.279371507	4.7929228515	3.419873842	4.0510504185	3.8396657375	4.485551197	3.7278879295	3.0334524175	2.937573437	3.137483052	3.185547713	3.4504302145	3.597318033
AK021977	2.246408676	2.390980858	2.189382194	2.724763882	3.097557602	2.205328404	1.697197468	2.531227432	2.770124781	2.65120207	2.31729028	2.257377729	2.120782222	2.783555721	2.295623357	2.253619051	2.453960768	2.424202484	2.222921168	2.205531061	2.369897285	2.674870241	2.152163802	2.718205067	2.776016648	2.325419178	2.314820351	2.313195204	2.297970734	2.650306074	2.48299809	2.396428223	2.37932792	2.485647976	2.544164486	2.120766267	2.880068376	2.109113329	2.271260911	2.378327158
AK024936	2.113476056	2.302986937	2.496946192	2.584338585	2.432586746	2.876327798	2.564419202	2.39790423	2.358265432	2.576507788	2.63005714	2.818023373	2.286415271	2.46736879	2.29062301	2.243240171	2.440941659	2.257642842	2.440941659	2.468630026	2.152910521	2.512370646	2.79947119	2.255265205	2.305104232	2.441964785	2.662989855	2.284947885	2.423908703	2.406746588	2.73239258	2.820079879	2.39990723	2.723589394	2.27193539	2.420411256	2.239420903	2.719970575	2.577675102	2.528572752
AK025288	8.688985475	8.395564368	9.863446276	10.86842833	10.01020292	6.278950118	9.18489514	8.753839452	10.25426212	9.875598975	9.998763744	9.891838085	9.516146601	9.681728069	8.271007844	9.779662478	10.58135063	9.745484978	10.84272991	11.44656427	8.851418725	9.233869259	8.300940277	8.896088159	9.268226116	10.87326299	8.533877483	9.101765946	8.676854208	9.769097683	9.226939638	11.14437421	9.327171605	9.829565923	10.60408053	10.65686763	10.01264353	9.797250914	10.50849021	9.263154064
AK026905	5.236489008	6.004950439	4.96712935	5.729024963	6.340327122	6.168584013	6.953495266	5.406392459	6.423927678	6.231385893	5.813837255	6.108387332	5.659424496	5.75042703	5.049324966	5.163938217	5.442220364	4.98370129	5.421527058	6.356256996	5.170429656	4.981720517	4.008214752	5.646942533	5.896671906	6.792590811	4.692491601	5.62614429	6.366971166	6.405279451	5.493974206	5.662733754	4.932677945	5.099798925	5.599433455	6.436429842	3.564140626	5.567722511	5.612992326	5.188892265
AK054988	4.313694436	5.261816133	4.576382604	5.100858506	4.822626621	4.726008102	4.6407783	5.356247572	5.035048942	4.713642998	4.438276304	4.869284199	4.307407538	4.785011811	6.096095425	4.665129467	4.482198761	4.677068169	4.41993163	4.639024603	4.504844138	4.659257585	4.520359292	4.901153694	4.145697307	4.545182988	4.815605422	5.456491215	4.464312185	4.968404652	4.905652944	4.53649829	5.147368238	4.810957408	4.735328861	4.606055312	4.526700253	5.151151632	4.566227369	5.261917914
AK055458	5.4576798555	5.4640587265	5.9632425935	5.610383962	5.6266648035	5.505442575	6.744105426	6.298566736	5.7026042055	6.0101819125	5.67709992	5.380556519	6.1186810775	5.884483638	5.679522891	5.5197238515	5.644514762	6.416138971	5.270938339	6.236399484	5.499093024	5.7688231165	5.449034794	5.964734712	5.332405626	5.525649622	5.7078460445	6.098752797	6.4279342535	6.1349062005	5.984030475	5.6259026175	5.4279433365	5.460420343	5.621242782	5.491719458	5.232800873	5.688478413	5.8003708405	6.2083619475
AK055981	4.57506525	5.658509169	4.400945919	4.298838026	4.416695094	5.428239229	4.533714389	4.539547361	4.559829571	4.387610976	4.297259625	4.143660356	4.234438936	4.363193729	4.07327896	5.609520481	4.527867558	4.204554581	5.271768692	4.83599903	4.35912256	5.361130648	5.261271824	6.626314753	5.478333995	4.201024263	4.568437098	4.612303086	4.891050955	5.095595579	5.086166507	4.57651047	4.100079453	4.006272867	4.666087489	3.759758879	3.842136849	4.063278282	3.912410159	5.07195624
AK056098	3.806766402	3.666270829	3.854447058	4.500195158	4.545523272	3.80017157	3.845298229	4.200077516	4.310143972	4.275301036	4.300580596	4.136168625	4.380980878	4.302345701	3.937607346	4.262995903	4.12285419	4.528318394	4.168905567	4.952175953	3.729478801	4.547927072	3.699325848	3.921460012	4.403560135	5.142009905	3.635184681	4.326771647	5.516903641	3.909697869	4.044902588	4.893576404	4.666816308	4.710980923	4.441865813	4.709521729	4.236582245	4.278042207	4.565277869	3.995118032
AK056982	3.480644179	3.22264535	3.814700824	3.562861338	3.573074599	2.885887994	3.441866608	3.572667426	3.585003147	3.493249347	3.34072576	3.306272809	3.193679533	3.60115692	3.3484794	2.846093483	3.482317539	3.819612746	3.029285956	3.421257056	3.432178785	3.525328662	3.205491457	3.703973418	3.497287037	3.453450447	3.28605579	3.477367488	3.747702498	3.431511784	3.586995525	3.898141413	3.696544577	3.418298239	3.363726607	3.575111343	3.380349662	3.288158827	3.611899057	3.747376907
AK074476	4.38174054666667	4.47496284533333	4.70151094033333	3.733957385	3.78116421233333	4.54873272933333	4.06638348133333	4.093410652	4.07581653433333	3.82057238466667	3.73139892633333	3.77258698033333	4.11609301866667	3.98819068533333	3.96580479466667	4.08963362566667	3.42118834033333	4.38773903333333	3.98559991133333	4.12313635333333	4.54647542133333	4.439647804	4.63669505966667	4.05538204233333	4.14165596366667	3.81207865833333	4.10304381533333	4.01332244266667	4.050646635	3.99701937266667	3.99341334866667	3.939740722	3.67718022733333	3.64735485066667	4.18242759233333	3.913186366	3.872960752	3.890852053	3.71269794066667	4.10570737333333
AK090844	5.788749391	5.805722472	6.318270045	6.36609275	6.599210651	5.308226096	6.029190282	6.362247774	6.464969313	6.575689186	5.82105714	5.62306313	5.740118329	6.16914238	5.782581299	5.607820002	6.207082521	6.103236939	5.74284977	6.267148374	5.94362245	6.645050698	5.438540343	6.787419718	5.901106883	6.29397377	5.516441932	6.176454128	6.410371729	6.589455557	6.391687514	6.397260305	6.325059047	6.280458495	5.833727047	6.082641178	5.270764757	5.786429632	6.270987177	6.630678226
AK091729	6.559768252	6.730076217	5.900565806	4.906771401	5.250149943	6.264378807	6.113911061	6.813243849	4.715424697	5.518752701	5.396786231	5.30431325	5.458133044	5.366170715	6.807781309	5.918444629	5.049488925	5.991379294	6.080490483	4.570006464	6.759859222	5.735611281	6.624309239	5.667582245	5.294980552	5.63937462	5.309902672	5.903473649	6.574527022	5.67036162	6.693272735	5.675178184	5.682680891	5.3086482	5.747605748	5.488035097	3.85058809	5.724825797	5.347706934	5.525517534
AK093205	2.4028055065	2.157179101	2.0749268295	2.053130384	2.680844028	2.4604643085	3.76133978	2.462710416	1.986309817	4.0496668995	2.1033895575	2.282045232	2.0817799485	2.152064067	2.173827136	2.046535135	2.3025630015	2.603711805	2.335057802	2.110562555	2.836168772	1.8764424465	3.029318838	2.1091435555	2.020165975	2.3658933415	5.375618159	3.675786993	3.6863365825	2.5642368605	2.4191835205	2.1530115755	2.8092730445	2.1710440045	2.318406852	2.1133961355	1.874302186	2.480419796	2.2425742295	3.6740037395
AK094644	3.372709223	3.409352796	2.287663817	3.178580012	4.308130736	3.007351397	5.069962565	2.560814518	3.626338112	3.963121491	3.782671079	4.203325184	3.820260296	4.134474907	4.897283453	4.214912414	4.543025223	4.566534545	3.904299392	3.945053899	2.522252824	3.414337144	4.248068341	3.780393803	2.893413455	3.739972579	3.385133501	3.844137022	3.772142296	4.5402584	5.055086858	5.20509423	6.226423896	4.685818174	4.037703676	3.722665112	3.754992513	4.36745284	4.466318425	4.84631714
AK096159	4.126015092	2.678438289	3.649498634	3.119107431	3.28562793	3.504440481	4.085829215	3.532925749	3.655779221	3.905413569	2.605612416	3.020484902	3.469284567	2.805494662	3.326497908	2.635518207	3.059712427	3.660070266	3.284440213	3.221733072	4.3165778	3.308233496	3.782922144	3.286815646	2.947009656	3.113423631	3.340472395	3.850474162	3.422725456	3.509879486	3.446725871	2.74252076	2.635518207	2.896914248	3.478183709	3.134169112	3.654909068	3.219296403	2.943328751	3.06059603
AK097370	4.299920029	4.79372683	4.517869081	4.315575347	4.55605734	4.283555066	3.697479626	4.492725336	4.553732758	4.420674221	4.881504616	4.807079534	4.008906787	3.936792932	4.064931792	4.344048404	4.267441105	3.96671618	4.245798399	4.692550079	4.441197854	4.539644889	4.28700524	4.213149199	4.583046642	4.290352071	3.138794755	4.357952668	4.013530461	4.309841966	4.593816495	3.807275241	4.434937192	4.128518598	4.08847169	4.348887376	3.762858933	4.098885421	4.832753499	4.909568406
AK097453	5.355366831	5.364409956	5.168755721	6.299814398	6.119671282	5.348144689	5.373056244	5.336118984	5.49262916	5.899625981	5.17260894	5.322800511	5.738960286	5.880460687	5.429513198	5.446616093	5.625964638	6.250831811	5.933828179	5.714894237	5.603975206	5.584731396	8.290246094	5.817316925	5.842005273	5.927098642	5.226995719	5.662387855	5.866126104	6.081195755	5.520955689	5.868214105	4.758513098	5.838886763	5.275660245	5.281428432	4.955676826	5.257111362	5.718440963	5.700575844
AK098263	2.190795306	1.978879243	2.102312944	1.983259116	2.239226178	2.21623691	2.121905966	2.197256927	1.967085787	2.125138756	2.141774822	1.907999493	2.038865216	2.024295773	2.11207554	2.16281084	1.729324159	1.996109139	1.965984749	2.03193405	2.037139468	1.881945653	1.879009719	1.873016897	2.090278212	1.8624627	2.006520822	1.963436553	1.870698178	1.819813188	2.059770785	2.345079057	2.384124587	2.314912032	1.990845431	2.149316845	1.896267547	2.083423481	2.03595293	1.961261262
AK1	7.3593451635	7.580008758	7.581534825	7.5005611545	7.273863254	7.579231033	7.6136327245	7.3179254105	7.1128940325	7.245615106	7.476841176	7.5100098415	7.2585367995	7.3255117735	7.4620461615	7.837241669	7.8007695385	6.9838847645	7.3366956965	7.8397639055	6.2282058775	7.3238370995	7.120044842	8.239894381	7.239111382	7.5996494355	7.147686497	7.185635799	7.620460444	7.0534720885	7.299041472	7.7348316215	7.485230466	7.3958353285	6.970919159	7.332940716	7.2154976025	7.695129966	7.6045293275	7.251590229
AK130486	2.990214948	3.0192887215	3.114099614	2.6739316215	2.7195681375	2.979003586	2.847133789	3.0352848755	2.894340387	2.8529208945	2.77514663	2.5117379875	3.063103538	3.0736172775	3.135454506	3.028835812	2.8222844455	3.0414139495	2.7546103255	2.6629948595	3.0041117245	3.2351600715	3.001459102	2.88125888	2.9137244535	2.87763005	2.756330017	2.9389549785	2.9082274045	2.721187062	3.0659361295	3.120618748	3.423072402	2.73647782	3.0213138115	3.113051458	2.7927375255	2.960527969	2.854893254	3.0112108985
AK131021	3.073613256	3.291991283	3.305572376	3.261700301	3.073600966	3.537370222	3.247628771	3.396925994	3.54976676	3.09373548	3.403714997	3.401812551	3.177825119	2.934667776	3.150231467	3.043068276	3.255145501	3.28513289	3.253352978	3.417175035	3.349408949	3.516482551	2.861196855	3.378307839	3.200926048	3.084670995	3.410052683	2.993326668	3.541189283	3.157696058	3.296219794	3.27344149	3.501203228	3.452813363	3.256272207	3.474595746	3.251926658	3.178139106	3.238258998	2.976781902
AK2	7.35689144716667	6.80935545833333	7.22819786216667	6.70524286833333	7.16092990683333	7.51450689033333	6.51157782733333	7.38014801966667	6.44802676733333	6.93742098083333	7.547967223	7.27503788633333	7.41291084966667	7.43312595216667	6.77413542483334	7.77432454666667	7.0815728565	7.53095832483333	7.36265800016667	7.22218231616667	7.65372946383333	7.10658834466667	7.630498049	7.86776192066667	7.8318033235	7.28277608133333	7.18513359916667	7.43964471716667	7.392472718	7.371124975	7.94033554083333	7.10689901016667	7.11876083166667	7.08994266083333	7.2192028955	7.1618137725	6.96150914316667	7.63563842333333	7.23957155866667	7.06464546916667
AK3	9.5630353975	8.2749485625	9.231411424	8.9582163045	9.157032118	10.0399174035	9.6118623605	9.4454834575	9.9567346485	9.3679211455	9.926582557	9.439775261	9.3494430555	9.7264789025	9.5700880795	9.4117332375	9.538853444	9.5149160835	9.6213063145	9.5265026635	8.209317432	8.9948998335	9.2893580595	8.55539179	9.646417923	9.4801287675	9.6100859325	9.7004886055	8.285002574	9.875975081	9.6101724085	8.62473863	9.7241991	9.438291262	9.4134845345	9.8134338345	9.6477194395	9.728100783	9.1222778695	9.6990503665
AK5	4.432800714	4.6397472305	4.904668804	4.726871524	5.2018519505	4.113520267	4.7879548615	4.715255659	4.6906596575	4.690182621	4.5749239415	5.017731916	4.0949798715	4.76603055	4.1490718995	4.6038393695	5.0877260965	4.5145915205	4.649514024	4.760912633	4.538379198	5.5828571335	4.5574259325	4.971130974	4.668020347	4.64285124	4.489097785	4.322608354	4.5504036565	4.5874339365	4.761882488	5.290460026	5.2901127295	4.5356202145	4.6527890595	4.510589617	5.3676963025	4.4827099475	5.0676588535	4.517439486
AK6	9.720484114	9.882262254	9.9246544	9.441918009	9.026103448	10.36136682	9.792007443	9.921313746	9.335687587	9.284771601	9.525218548	9.387257086	9.9096878	9.629287552	10.3703175	10.45159176	9.345682565	9.256032688	9.557318445	8.543104003	11.05868699	8.591384263	9.477183177	9.056940361	9.494213849	9.221295343	10.1747133	10.22291999	9.006048999	9.059655	9.797477833	7.793926283	9.012098258	9.17689072	10.2423332	9.292842668	9.580556511	9.717380183	9.30047207	8.890434833
AK7	2.95906199125	2.5389361245	2.666726729	2.5957193665	2.7139247755	3.1157258035	2.7217368905	2.70175738025	2.51590311075	2.77098413925	2.74530944475	2.57761077925	2.55918713125	2.61843893875	2.60087387575	2.7783576	2.6663939165	2.6725443665	2.7246673725	2.58527987025	2.6720267275	2.76982300375	2.57334526625	2.639315965	2.884050566	2.83849668925	2.7775861105	2.51220041	3.0862303245	2.46822401775	2.38159598275	2.95313979775	2.72555857925	2.7702467045	2.46376295975	2.70238154125	2.54426976075	2.6510509965	2.7171410625	2.59651960025
AK8	3.318081931	2.784453334	3.104748486	3.0281573785	3.3698700675	3.038083068	3.1414581725	3.267535395	2.9605037825	2.9234334255	3.3484815205	3.19339402	3.144178303	3.5386810695	3.2883150695	3.196023084	3.35019094	3.1350127935	3.1335076455	3.145735454	2.998293632	3.238992496	3.149509556	3.263739447	3.119132151	3.5050772385	3.521802539	3.095450585	3.419846984	2.9826144985	3.1913799875	3.333921834	3.3163318045	3.3238432685	2.8215345735	3.2041059885	3.1715437535	3.159575246	3.109131334	3.3446167535
AK9	5.33059041933333	5.44781550666667	6.02152242233333	4.98199427766667	5.71365887833333	6.09794450866667	5.79372957966667	5.49701435866667	5.15534096366667	5.87165490966667	5.00882637366667	5.46592441866667	5.90368669766667	4.99141626266667	5.102472414	5.37365599966667	5.37127513833333	5.096867109	5.491961282	5.31263353366667	5.52983973033333	6.41073372966667	4.82820796366667	5.30249071533333	5.69278662033333	5.33279583333333	6.173788066	5.79952808366667	5.460505517	6.13885351833333	5.67730245	5.535830372	5.57038199966667	5.348397058	5.36137379366667	4.782990381	5.49388718866667	5.691887987	5.57724911433333	5.76674073666667
AKAP1	8.18761121275	9.115275829	8.42815901825	8.198963969	7.835968953	8.5584522745	7.6698708275	9.34260714525	7.9779854655	8.0070326225	7.946559663	8.018139872	7.87817593125	8.4458701925	8.19513020525	7.7216905625	7.87798553675	8.00942105975	7.52786143125	7.7638313685	7.503685825	8.63438744375	8.2777944445	8.10351864925	8.09258386325	7.18281137575	7.02655699275	8.1005449215	8.027351948	8.0317387535	8.69863119075	7.5927992185	7.825535265	7.85512940425	7.6207030165	7.654827734	7.02666011875	7.9510143245	7.77094899775	8.21649465625
AKAP10	5.62539071425	6.4914886645	6.3905383585	6.2607117545	6.396237217	5.4764990225	6.53073388125	5.63884751475	6.1631022345	5.84866994725	6.000858181	6.15831867525	6.378262635	6.5885209395	5.32782061125	5.850429479	6.5562094775	6.513441812	6.100678464	6.3983166835	5.58853746725	6.138888825	5.95732378725	6.9419125085	6.473194054	6.1939900375	6.2468019695	6.2688974295	6.70768231	6.492004309	6.468054911	6.3257146715	5.72655063275	6.22134846625	6.35871838825	6.132066248	6.3526354985	6.323757091	6.30698462825	6.39191976875
AKAP11	6.270458358	5.7404791795	6.4555118535	5.4738405645	5.7354162815	5.9707555715	6.6552398335	5.8226087665	6.4395163725	5.9834785675	5.911018579	6.3630777255	6.2997306445	5.7404792725	6.522675406	6.0649792865	6.0990534185	6.067613364	6.078406302	5.958106843	6.6476607005	5.566134474	6.0483802385	5.8125833125	5.5908789995	5.8740357515	5.7692778265	6.5327369675	5.7244470735	6.4425840365	6.142101364	5.773285083	6.2728906245	6.2012930915	6.2878179645	5.9291197725	5.88677874	6.202495286	6.330706092	5.7432659365
AKAP12	5.8419970418	6.8304570846	4.0987290978	4.776102079	6.9108029132	5.747973496	6.9539622672	6.2935284904	6.4956658338	6.4734441352	6.4740663384	6.3218284472	5.7758210638	5.528820747	4.0835548264	7.1078927268	6.826360828	5.6071925958	6.313148484	6.4040496464	5.675410732	4.3459033144	5.6393789602	6.4048630608	5.5555041506	7.2992344316	6.1296435388	8.2637163124	4.2338668306	5.2451673312	5.1877222286	5.8263871948	5.5503759136	5.7670904296	6.8670199694	7.7667400996	6.8348545664	5.9976177718	6.7356370152	6.0926877618
AKAP13	7.48209408411111	7.18447025755556	7.14367898655556	7.67365623888889	8.03744596655556	7.16791000222222	7.27677291411111	7.353190934	7.658332839	7.53183506444444	7.70031224244444	7.59944219977778	7.28428605866667	7.56341644555555	6.19504915711111	7.307320882	7.64919386677778	7.390578942	7.20546445233333	8.09486623677778	6.87042696422222	7.53712739922222	6.71662000033333	7.34241433011111	7.27271968788889	8.01076856955556	7.12039462277778	7.58085047266667	7.43064010811111	7.63565396055556	7.14989506	7.28694869655556	7.31553892211111	7.75513757388889	7.28249311455556	8.06050888411111	7.570195319	7.52035893388889	7.63993491022222	7.36135637333333
AKAP14	2.06421414633333	2.2640259	2.50934510266667	2.35895560066667	2.12127947766667	2.53341609366667	3.55934503366667	2.257869925	2.29371663666667	2.38315317933333	2.308967271	2.458407609	2.30269710366667	2.00923081566667	3.089855587	2.133363246	2.34038790433333	2.05369532366667	1.991065306	2.318806127	2.80452976	2.35106653666667	2.31261599266667	2.25147929366667	2.269262616	2.192242299	2.26519181933333	2.279322763	2.207196054	2.09782460233333	2.29216190466667	2.30016615033333	2.663078625	2.192726983	2.08559934733333	2.197730527	2.28074578766667	2.354113185	2.429911955	2.22248220266667
AKAP17A	4.81639954966667	4.86669707933333	5.10341512333333	5.53106186966667	5.07144842133333	5.04430900233333	5.06007828466667	5.12098306	5.013589457	5.12441371866667	5.063636464	4.93126645266667	5.10802809466667	5.18623855933333	4.75108245933333	4.98112397633333	5.29281165133333	4.981809251	4.98520705933333	5.17619226666667	5.22821954966667	5.25178021533333	4.993761831	5.22351052566667	4.84378955866667	5.27387882166667	5.10741218866667	4.700721104	4.86580294566667	5.08183304033333	5.11214143	5.56752538233333	5.124475531	4.901246855	4.782216194	5.13747253466667	4.789557096	5.05868195666667	5.21864097533333	5.27597615466667
AKAP3	3.296108518	3.307215068	3.198101414	3.485408691	3.529636764	3.593824465	3.46368193	3.141455877	3.263964727	3.432463764	3.459909256	3.487022845	3.622256271	3.533530453	3.311152041	3.177123831	3.69967093	3.270143791	3.572334387	3.262558648	3.082848744	4.160929487	3.251482866	3.454016349	3.379276142	3.606567362	3.87568339	3.597733406	2.873606565	3.505923698	3.139010883	3.70606485	4.743579349	3.603097456	3.488054019	3.403235748	3.337896279	3.362230052	3.560485344	3.941100049
AKAP4	3.413014269	3.560485344	3.522705741	3.527117786	3.618902543	3.527384937	3.490767367	3.204064976	3.474757376	3.497811401	3.848356619	3.577649174	3.512484574	3.432043695	3.282497178	3.44490165	3.601181498	3.543571276	3.152562334	3.446628393	3.421864573	3.271893381	3.252313371	3.601617281	3.464656507	3.479278622	3.668145126	3.531261718	3.41764176	3.47067328	3.386158867	3.874312503	3.643757321	3.342755787	3.393970863	3.46549847	3.773399382	3.466888392	3.459820952	3.542481528
AKAP5	4.845083153	5.4111717055	5.9353967555	4.6685115145	6.0954764225	5.4842916175	7.1683243645	5.217021884	5.2963602605	5.153979203	5.164684603	5.183865129	4.957899343	5.122507986	5.441242433	5.123649016	5.153525702	5.13206733	5.4922334865	5.1602750595	4.1637838705	5.008592483	6.6944399815	4.447873139	4.827243934	5.3536458085	6.3003474185	5.9900412045	5.4548165515	5.073059619	5.203990194	4.9067481565	5.880628942	4.694664188	5.9191809235	5.1194279295	5.6294737195	5.195980564	5.2871020845	5.5822585775
AKAP6	4.260343323	4.048271457	4.1567854755	4.0671993255	4.2297740295	5.1329431645	3.597576646	4.473731925	4.4779806315	4.7363934665	4.134130608	4.099965271	4.197299359	4.146192786	4.202623069	4.3919158785	3.996715722	3.89468346	4.2183433075	4.3748651435	3.421125064	4.286126711	3.6338142375	4.037113194	3.9568424085	4.201465986	4.433364787	3.8958652625	3.9852709685	4.188595252	3.8272533315	4.665330609	4.6828430075	4.2738756995	4.739684539	3.78963029	3.998283643	4.0586826525	4.263694224	4.4552632855
AKAP7	6.5803399015	6.8904893525	6.049876191	5.7840696435	7.9572757075	7.224942802	6.361952578	6.7109365405	6.5572439775	6.2647099215	6.861127026	7.014417815	8.2648324115	7.439045152	6.191192677	7.3930755585	7.492606565	7.283093602	7.214643595	7.5895664625	7.322836069	6.549553034	6.4015269345	6.9285509845	6.5224419425	7.532420776	7.854863136	6.313782057	7.650934306	6.7890046905	6.903526726	7.828808201	6.7962643135	7.4898674235	6.862445024	7.787121814	8.191869373	6.921615261	6.952079582	6.3858022365
AKAP8	7.4370837235	7.341303509	7.3195165915	7.154093779	7.3290548185	7.5890134285	7.7135208265	7.436799925	7.135386861	7.188444326	7.202729197	7.3114172725	7.603916505	7.333036277	7.139648995	7.5493437575	7.451209844	7.530314139	7.514147079	7.371449524	7.9857149765	7.4365917335	7.4330250925	7.3079269955	6.7938902315	7.318389997	7.227239038	7.60795904	7.388721568	7.1762307405	7.15163535	7.322431774	6.864001742	7.346739043	7.432919754	7.133701515	6.9775717775	7.4682183525	7.38113544	7.1776207045
AKAP8L	5.1649843746	5.0003152844	5.182922802	5.437545133	5.2807506754	5.2779578842	5.0946168112	5.1269132042	5.0808891224	5.0996715504	5.2500150738	5.3981936368	5.0467761974	4.9606383574	5.0142904456	5.1214720088	5.2885164518	5.3361691702	4.8992528486	5.4701206242	4.8400740152	5.488576116	5.1469810376	5.2893192078	4.8542956308	5.292681419	5.0645366782	5.2342286748	5.0584065482	5.1570974274	5.2635739136	5.338638535	5.2853411704	5.1078764512	4.9151867132	5.2543985424	4.8596048576	5.2569416554	5.317657956	5.6552791532
AKAP9	6.404707872	6.45771659366667	7.32267789366667	6.07240575833333	6.41492686166667	5.90334777533333	7.00451998766667	6.157781303	6.35127704533333	7.15998055066667	6.34515675533333	6.786833371	6.397848542	6.258892828	6.48884261233333	5.62849618866667	6.901387998	6.481950341	6.13621989866667	6.145065739	6.42427074866667	6.536816331	5.58227566233333	6.66784938066667	6.41042512666667	6.00579512766667	5.962157954	5.86752600633333	6.138848375	6.548162627	6.32451286933333	6.654493221	6.68306589033333	6.817900677	6.66764110066667	6.45730744366667	6.42309197166667	6.81950082533333	6.88640270966667	7.054536721
AKIP1	7.2689378805	7.4260033975	6.8976926685	7.0508233615	6.70541459	7.6774792	6.929178665	6.628195514	6.710006764	7.0770543405	6.764826391	6.5790456625	6.940399574	6.9683687265	7.8111077595	6.6344786335	6.25657881	6.36563651	6.669001195	6.266096972	7.4275277175	6.7535632765	6.9742761435	7.4446871145	7.0134013535	6.6501987075	7.2964336565	6.9469059725	7.740576192	6.5649390725	6.547206507	6.7301644905	6.477610427	6.6299844405	6.40226156	6.5064650935	7.042003954	6.4396002825	6.132149033	6.6086298055
AKIRIN1	8.19774048033333	7.72854880366667	8.28963796066667	7.92747380633333	8.318499371	8.53147204066667	8.509891812	9.022921561	7.94868565866667	7.840652308	8.79671405033333	8.27928586366667	8.268847747	8.21235052233333	8.099158353	9.37245765466667	7.88636220533333	8.38809854233333	8.57383670066667	8.416852204	9.09791442166667	7.80166835766667	8.45544164233333	8.09309270533333	8.37293773933333	8.438920005	7.70071669133333	8.37850742933333	8.49570787833333	7.857041059	8.47372761966667	7.44219939933333	7.58879270233333	7.75845197833333	8.86717142733333	8.42174963166667	8.370495571	8.15340077366667	8.41142769966667	7.684303193
AKIRIN2	8.030312748	7.851793579	7.928287276	7.09653645633333	7.89291577433333	8.571676566	7.25924646433333	7.93174479766667	8.24504243833333	7.99081404033333	7.88621856066667	7.62112312333333	7.84469674866667	7.53554573233333	7.59617812966667	7.85110336566667	7.79478977866667	8.190223168	7.34784352533333	7.920523962	7.62793165333333	9.09967412166667	8.43265834866667	7.75701003066667	7.654906051	7.982088325	8.49113903666667	8.12460985466667	7.76721820133333	8.635671001	7.011457214	7.86971016333333	7.90243818833333	7.86781435433333	7.524231416	8.312311563	7.92944510233333	7.64290440066667	7.83803003033333	7.513608055
AKNA	6.9530387885	6.267031238	5.254065253	6.0855269445	5.7353128785	6.2384584335	6.344463769	6.5488349725	6.202132049	5.763264309	6.8046095805	6.8036561505	5.893274172	5.7220673965	4.993921347	7.5092378335	6.985156575	6.5814796945	7.1731880965	7.5090964215	5.6462171495	6.073536392	6.1252214235	6.5915646545	5.901964627	6.7558802015	5.727854866	6.910925094	5.8739702185	5.9222294385	5.713306633	7.173444166	6.108904091	5.279977481	6.570563353	6.5488105435	6.182029717	6.201424922	7.4715731335	5.7822151805
AKNAD1	2.17898242533333	2.23513865233333	2.127911935	2.49452410233333	2.36403575866667	2.44920046333333	2.13896881866667	2.28460024133333	2.094666212	1.98418824033333	2.243091855	2.05314148733333	2.31020885866667	2.143184555	2.27144307833333	2.211975778	2.28198311333333	2.27297272333333	1.98504761466667	2.55029232266667	2.18173437633333	2.26450379533333	1.98317886833333	2.219747017	2.12814787	2.14752531033333	2.22539756266667	2.131956574	2.28192647733333	2.06853656166667	2.24193511466667	2.68745284366667	2.86077133033333	2.533130361	2.3953591	2.193372333	2.230759534	2.18056425	2.42101210133333	2.33152838533333
AKR1A1	11.0070888	11.19214796	10.4195606	9.851640103	10.47695636	10.68575036	10.50843841	10.70076542	9.725975029	11.0655848	10.72239338	10.91679283	10.81618252	10.70501294	11.21695781	10.924655	10.64354855	10.81987584	11.29611548	10.6214803	11.18744361	11.10280896	10.86119044	10.32857932	10.8854234	10.69581507	10.49216484	10.51881742	10.12254733	10.80529333	11.1219716	10.46476291	10.70406685	10.66344885	10.96133492	10.50200284	10.67661767	11.12110043	10.34832962	10.65020638
AKR1B1	7.316640364	7.318390117	6.558026175	7.048575219	8.273061193	7.447342796	7.385495684	7.087018363	7.916736675	8.508238241	7.75211247	7.594525759	8.308776654	7.423004903	7.17400792	8.46127074	7.934024987	7.832872263	8.25445034	7.373475376	7.1601592	6.55816985	7.777351167	7.307454075	8.417225336	7.947031378	7.80450982	7.541225787	8.819433016	7.814306172	7.402304001	7.997795377	6.897943524	7.681646782	8.703432817	7.746505184	8.456199439	7.473984406	7.812212172	7.043988858
AKR1B10	10.58684126	10.99476699	11.91669368	12.04272218	5.220001169	11.93354732	3.634559785	11.01913428	11.43729008	9.138538126	8.166603108	3.2633363	7.653589943	7.913919023	4.296918141	6.963276563	5.551449594	8.738193843	10.15713086	7.189267703	13.37231851	12.36599164	8.211346428	12.18859589	12.96179089	10.35598551	9.761668003	12.34644562	12.00603069	12.02464475	8.250420178	6.202866764	3.636554385	6.511853627	6.132901504	9.969172105	10.17118341	6.094435759	4.404226362	4.436240857
AKR1C1	8.9879200654	9.2793383828	9.176192809	9.4602484346	9.6997385288	9.7709083392	9.6328861272	9.7541980798	9.4805460898	9.2047450028	9.7087597576	9.612268791	9.5378892398	9.2861095016	10.7104522886	8.6039199552	9.7354138358	9.549924749	9.3842144568	9.1649887176	10.239325899	9.9407124854	9.9919029818	9.9129440138	10.3908452312	9.5543682168	10.6274586876	11.2372491492	9.759919269	10.3455948796	9.3192100994	9.8607372164	9.4200452664	9.2973693668	9.8648791832	9.7471744786	9.762724824	9.9706269754	9.2684286852	9.5708889868
AKR1C3	11.52622197	12.05638732	11.76380902	11.47419169	9.785619304	11.74373834	12.06963843	12.27288042	11.20566457	11.27628216	10.83355547	10.11896106	10.51321528	10.42720614	12.501151	10.28489214	10.08189565	10.36233785	10.84740712	10.04903061	12.16437854	11.22893235	11.90148581	12.47417696	12.33008177	10.83742826	10.79530531	12.34337041	12.45383843	11.62153592	10.77430148	9.910130174	10.11438242	10.11062438	9.954075316	10.66816566	10.54189502	10.10230114	8.784445214	10.45946999
AKR1C4	11.20440005	11.91721662	10.38379403	9.635642141	10.40438148	10.80690984	8.262460825	11.30061295	10.68639982	11.08778482	11.1890901	10.85108857	10.15918121	10.37319761	12.50189568	10.44597966	10.96751895	9.481658956	11.28912364	10.28601114	10.65890599	9.500051387	8.902123498	6.697432572	10.94073586	10.46465612	12.1329521	11.86753676	8.800614252	10.34138884	11.39620816	9.054185582	11.14672111	10.02259529	11.12904761	10.56234625	9.985604465	11.19718033	8.850829252	11.23255915
AKR1C6P	4.830801662	4.307339761	4.366876343	3.618961654	5.068627621	6.411004363	3.70016359	5.097138991	4.915935517	6.140115904	5.280096372	5.283391846	5.643906409	5.362274107	4.582680134	4.479394864	4.853436597	5.610959727	5.146557683	5.601610258	3.016538324	5.703442891	2.962764038	3.405569085	5.083550133	5.339075805	5.126344669	6.76938466	2.561464264	6.249751423	5.580517447	3.988554832	5.285825393	4.959434027	5.660855867	5.405360207	4.181473915	6.040384841	5.200410434	5.994054158
AKR1D1	8.288909999	9.955534555	7.257628596	5.098322971	9.68258504	9.247416654	5.168140303	8.904618829	8.656257053	10.51195969	10.08106441	10.3328432	9.33256808	9.910183943	9.890093699	9.53610428	10.34550488	9.868386089	10.22866884	9.748571276	5.435913243	5.994749784	4.455281727	1.972749583	3.127705541	9.168718373	7.150354449	5.128254262	4.547372511	8.281471803	9.930295432	10.59200873	11.37260227	9.557907522	9.958031116	9.738463581	10.11117459	10.7197044	9.295021657	10.74210143
AKR1E2	3.67183230466667	3.859015222	3.643039902	4.38192194266667	4.114528379	4.087533315	3.56405760633333	4.09134572433333	4.50463245666667	4.12962839266667	4.25242113533333	4.16197820366667	4.18046658066667	4.31158767366667	3.68655514	4.012210632	4.40961198766667	4.47245102766667	4.21892248133333	4.286815613	3.39178304833333	3.88238218533333	4.75173563566667	3.67466090133333	4.14222861366667	4.19327579033333	3.53621351133333	3.509678144	3.680413501	4.034518214	3.85758608433333	4.743646389	4.65735600466667	4.02414414733333	3.88030470266667	4.23336002	4.39072961666667	4.00368659	4.36365071466667	4.761647452
AKR7A2	8.2206545775	7.2810204965	7.761926535	7.3287630875	7.327234151	8.3581821875	7.8273028365	7.4649021805	6.760445303	8.2579596065	8.0178228955	8.162676497	7.929713481	7.76263948	8.552240148	7.8189805105	7.862586064	7.5205195695	8.2513523825	7.635905077	7.4532751935	7.973506216	7.930939668	7.5537843325	7.2683497655	7.579144252	8.1047845915	7.129571589	6.882632797	7.8416046975	7.933285589	7.5876908825	8.3050356245	8.232727366	8.0530312465	7.6405222975	8.0408672235	8.0014777335	7.647936468	8.504161355
AKR7A3	7.7995942265	7.17921481	6.9641387455	7.609608571	8.102417972	8.249875668	5.881299445	7.006692278	6.784408082	7.348854279	8.392198587	8.8536348	8.536795758	8.550585248	7.7702154425	8.018303779	8.8337167745	8.5698866585	9.114002046	8.7239133665	5.1952854745	6.4781972175	5.591564075	6.3252508595	6.516825292	8.6915746555	8.1229312775	6.439763135	4.259738346	8.3467816355	8.2218473505	8.095779577	8.6693262185	8.925534977	8.214770765	8.578751543	8.685326497	8.653223731	8.2440286695	9.155131851
AKT1	7.060397824	6.0749572	5.809025834	6.215447705	6.41161298	6.252614416	5.93636447	5.506212969	6.396464018	6.109427476	6.684309344	6.559550532	6.635749333	6.718076416	5.759114799	6.969891574	6.71675512	6.121954288	6.840022599	6.966994395	5.035016731	7.023445681	5.813585969	6.001123215	6.104374269	6.261195937	4.945680938	6.007118882	5.752738692	6.31435942	6.108171225	6.271800527	6.933491277	6.827778965	6.471457935	6.428739113	5.994698575	6.66410692	6.392798991	6.491342241
AKT1S1	4.5412473625	4.519329802	4.408264382	4.1358270805	4.184467128	5.312691887	4.0705086905	4.647720284	4.4155361795	4.3547902455	4.6379497435	4.2044485645	4.1794070185	4.1040578725	4.550185508	4.496148149	4.3584126945	4.3092359345	4.0073666815	4.4410652315	4.4334629225	4.6840543145	4.9086726985	5.4234884595	4.5539178715	3.933493255	4.6509214395	4.6607817415	4.181874045	4.3268765525	4.2128866605	3.7639915235	4.7244983325	4.5332850115	4.162722788	4.195204824	4.223005283	4.1737756275	4.129714238	4.8158537475
AKT2	6.9073933735	6.82628070883333	6.83557460083333	6.235347989	6.72057472416667	7.33199243133333	6.10737469583333	6.712673131	6.77196876383333	6.8054051095	6.8255943175	6.79879168366667	6.79818096666667	6.66819194333333	5.84932277033333	6.82123404833333	6.5922926195	6.68540394216667	6.6332459925	7.0001209095	6.06905669033333	7.12446487816667	6.21245940916667	6.897487962	6.98887945	6.55832091783333	6.41390475633333	6.66778325033333	6.25366528	6.56742149833333	6.98391063183333	6.8567334205	7.06383781866667	6.73748136883333	6.69483834533333	6.48168995016667	5.96541302133333	6.804201623	6.62503245266667	7.10805094333333
AKT3	5.19867446985714	5.44360474314286	4.23684641342857	6.11108006914286	6.3544157	5.65439908514286	4.86502115171429	5.67281164157143	5.76548356142857	7.12003382314286	5.42019816628571	5.50950623642857	5.28824319371429	5.31522865542857	4.93578549571429	6.00326658642857	5.85472564071429	5.19402114042857	5.850587599	5.58534500557143	5.15350958	5.20025702385714	4.44834692928571	5.83931049328571	6.154571065	5.629952948	5.33626303242857	5.13697392614286	5.600582816	5.60553014214286	5.327247079	5.330103749	4.97592594557143	5.29948642371429	5.98377359357143	5.77979191371429	6.55397567828572	5.35387343871429	5.93800919742857	5.66887184028571
AKTIP	7.9291966835	7.3349052595	6.456793108	7.957144567	7.3622920985	7.7746223105	7.007720885	8.102999617	7.449193028	7.662743962	7.7983615565	7.916376389	7.751270808	7.805587098	8.354052402	7.870695554	7.5988193345	7.6431173745	7.621093326	6.962857039	8.927644407	6.092005452	7.343087388	6.2233400195	8.3402273085	7.4459237985	7.6767155635	7.3202277195	7.782864094	7.606149161	8.354356646	7.0481576465	7.6147193085	7.4799078875	7.590697706	7.7739714435	7.811296372	7.8248853115	7.031114571	7.629217449
AL022341.3	5.335897406	5.338786467	5.476805005	5.872742207	5.691011426	5.592323095	5.468421423	5.598203428	5.816615838	5.78309033	5.61801139	5.662082073	5.59844552	5.080900297	5.811500254	5.476849808	5.71326486	5.740292902	5.264844088	5.822509309	5.282583019	6.292559734	5.342475301	5.58697773	5.379747428	5.459965664	5.303972852	5.503266042	5.809844466	5.761118109	5.513381252	6.219658009	6.474664857	5.488538521	5.567064323	5.538964327	4.994522614	5.562363703	5.833439708	6.625187695
AL022344.5	2.445518023	2.456728653	3.142109715	2.853463808	2.794830393	2.372909997	2.712849762	2.968295866	2.783847944	2.764101932	2.823742937	2.818759777	2.254817081	2.878494486	2.581698516	1.949064048	2.80490997	2.859189839	2.306859596	2.840157024	2.901902943	2.897693531	2.695553979	2.747503181	2.718138156	2.808650819	2.947758569	2.873403675	3.325719218	2.839063217	2.63224551	4.329690335	3.624306033	2.655820033	3.200198243	3.083293974	2.741225916	2.761019103	3.679098949	3.201610565
AL109706	2.012410963	2.571493013	2.697932598	2.868030376	2.292681181	2.573893276	2.454721213	2.763423453	2.598292965	2.441563968	2.602923105	2.685839812	2.540973164	2.537096277	2.617720351	2.531777848	2.59213954	2.618022306	2.498185764	2.51074318	2.264282729	2.580487725	2.433880977	2.660207841	2.705626212	2.620288991	2.562434068	2.479674683	2.59468557	2.473621735	2.690745621	2.813083822	2.890502237	2.707853238	2.58270009	2.543550849	2.866823869	2.373100462	2.798322865	3.086291126
AL132709.8	2.613834238	2.634040043	8.150017112	3.267722842	3.148049888	2.548301255	2.235288412	2.832514014	5.501679761	2.170523376	2.599973818	3.10531592	3.07922219	3.503304108	1.901561864	2.855752807	3.181317166	3.251250569	3.196176016	2.978619191	2.769145142	3.885034737	8.589854214	2.583150357	3.22210768	4.211732046	2.584585814	2.404898734	2.403128945	2.763369425	3.795851266	3.017802394	3.379230663	4.281354009	3.296440395	4.790590538	3.955842076	2.835016216	4.286730197	2.963042704
AL133493.2	2.382297312	2.433432532	2.128678196	2.267005028	2.54298983	2.42029969	2.583529571	2.426481843	2.55118324	2.504792418	2.446087412	2.268410866	2.463669714	2.468062261	2.32770943	2.590272817	2.602864273	2.393520025	2.233008442	2.684677263	2.697932598	2.575217097	3.710545743	2.381943206	2.48880903	2.619513975	2.65227912	2.489607349	3.767782796	2.401738362	2.737398895	2.512206724	2.323766744	2.424762579	2.15994227	2.400848409	2.398401931	2.385719297	2.998177153	2.826694146
AL590762.11	6.328651585	6.646255988	6.917442293	6.853687171	6.981230631	6.15148966	6.987348518	6.459412986	6.644136859	6.343083942	6.209808408	6.337779261	6.28439521	6.525391008	6.513871011	5.782148166	6.440110807	6.6103404	6.299814398	6.543930519	6.2919766	6.885635781	6.435292253	6.901976688	6.408075983	6.637081248	6.321172401	6.506485783	6.194515677	6.584163763	6.80724543	7.135436442	6.341262993	6.627466405	6.426191085	6.627143297	6.254894675	6.318955036	6.171796327	6.613073818
AL832163	1.798485757	1.885552324	2.084177713	2.242147309	1.925487797	2.10957279	2.079668072	2.260805678	2.0807701	1.964900631	1.975041985	2.126529984	2.094767474	2.042362673	2.219000542	2.110021211	2.31985503	2.470949782	2.01902369	2.32850645	1.815515851	2.096416924	1.956605774	2.139442301	1.935357203	2.139522741	2.131564516	2.003001633	2.143603811	2.002395502	2.314342466	2.626184852	2.893172877	2.057653126	2.076976494	1.971561678	2.165298865	2.116746629	2.160902403	2.331402665
AL833181	2.696019544	2.569768203	2.462281179	3.328474808	2.997320378	2.813533528	3.327235208	2.990409051	2.718502838	2.617494211	3.202695675	2.682786263	3.427307188	2.787342754	2.864228894	3.008883044	3.52904088	3.199957742	3.085826464	3.404752923	2.83461677	2.561454853	4.120413475	2.974669663	2.734873078	3.402688228	2.62870854	2.977165841	3.616827307	3.488980656	3.454714662	3.725959658	3.189284334	3.734973376	2.836688335	3.342816239	4.938709605	2.837783122	4.549830181	3.246262261
AL928742.12	5.151388345	4.971886084	5.354653153	5.438326387	5.110489287	4.966738571	5.17219834	4.875059546	5.143698141	5.598202028	5.440010271	4.962021446	5.402891587	5.002078406	5.124509364	5.124212075	5.339340127	4.892996996	4.942510014	5.241943414	4.873794163	5.534974035	4.985922735	5.269614454	5.083034141	5.282547922	5.399811128	5.204349518	5.149940976	5.102528202	5.148211126	5.902775693	5.616720923	5.213175726	4.651916347	5.191477414	4.875544981	4.886584804	5.135431811	5.584174283
ALAD	8.867262672	8.653897781	8.0747159515	7.503399956	9.057590207	9.528977578	9.0310633235	8.3999806815	8.6831010195	9.766955146	9.1800044755	9.261231608	8.8205502255	8.4917223795	9.1012243615	8.597388069	8.7214885665	8.356520552	8.8465999245	8.799477834	6.7789941635	8.8836397075	6.826780542	7.3370911065	8.5629440555	8.708400837	8.7303544055	8.382025418	7.4967256445	9.4822399295	9.2440802865	8.4998948375	9.6978523125	9.2255955525	8.8758209105	8.7174544605	8.1579498385	9.3334103655	8.4601350025	9.3575933625
ALAS1	10.80792163	10.3062872	8.458747432	9.595322701	10.95472946	11.82559391	10.14250037	10.77544926	11.29732824	10.29108856	11.62001407	11.58135579	11.00035548	10.93874936	10.83934798	11.26613244	11.07302114	10.52342471	11.80036098	10.98401324	8.638490312	11.4818864	9.901540199	8.115720478	9.287985273	11.42016057	10.87034745	11.83903323	8.421106215	11.55291968	10.31704475	10.83364305	11.30148654	10.71451453	11.97525952	10.982561	10.14441504	10.41556857	10.91811685	10.26474106
ALAS2	3.1310107585	3.152336576	3.2894718745	3.579629026	3.2152522345	3.5244459795	3.143642005	3.518097753	3.411131374	3.316104078	3.304594454	3.4612689565	3.3565998505	3.3810156745	3.3570501625	3.2461206015	3.459981761	3.3206057225	3.2711974955	3.8649527355	2.9462674715	3.3399985315	3.2925328105	3.4845448865	3.4498030555	3.466079867	3.324482875	3.2364558045	3.2695666945	3.332150774	3.2091877535	3.670305472	3.6568806435	3.303018178	3.4391965655	3.1227045455	3.340419408	3.313915357	3.596622468	3.55102394
ALB	12.98823495	13.4095129375	13.7530718175	13.0104283	13.174653365	12.55915060675	13.1157846875	13.2023619275	13.2164453575	13.0639601425	13.3498337275	13.65632524	13.657116305	13.6856370125	12.8440928925	12.79858184275	13.4900438375	13.52429266	13.0337102365	13.240117945	12.9103064075	10.09608165275	11.9612035205	12.779246745	13.18183008	12.4225929925	13.06942412	12.1734013715	11.597566119	13.3225910725	13.49007582	13.3751639175	13.15698135	13.612445855	13.2840553	12.842208193	13.029859788	13.58881096	13.37871574	13.681737215
ALCAM	7.67834639633333	8.00242224266667	8.309006349	6.77672315933333	7.007378032	6.94300504233333	8.25729518433333	7.65667557866667	7.29198781566667	6.62243653766667	7.648493551	7.41648609	7.47712360733333	7.63554727466667	7.932939665	6.789625343	7.18856288733333	7.27907492533333	7.72178629	7.03081177333333	7.67812132833333	7.083854061	7.70474139566667	7.699889459	7.80196832133333	7.45321797833333	7.93077224933333	6.80493438866667	6.185544954	6.392720793	7.478762688	7.54453143666667	6.933344705	7.641415557	7.10792453066667	7.40394625633333	7.71152876533333	7.64039153233333	7.19806633066667	7.04118597466667
ALDH16A1	4.394810144	4.180324726	4.652898002	4.950020543	5.241958481	4.620834713	4.702533347	4.438400532	4.644890448	4.627711686	4.806960848	4.703076714	5.127500023	4.574071509	4.751518162	4.737863781	5.108624484	4.716608538	4.928000284	4.913454409	4.068177611	4.410346061	4.526285007	5.145197246	4.735748248	4.702502371	4.866165217	4.674664658	4.438400532	4.427006828	4.602546904	5.373698307	5.183641168	4.826013229	4.259110386	4.601698277	4.649266148	4.794429714	4.598712376	5.255518224
ALDH18A1	7.0452784875	6.763428332	6.989285496	7.063676513	5.959519353	6.8816494085	6.513514829	6.5006959115	6.628972716	6.420619097	6.7444515445	6.559433346	6.4946322965	6.6368901425	6.9906642245	7.041410753	6.270885211	6.018211796	6.907079025	6.4548053765	8.0415047575	7.132739696	8.7410821315	6.734984729	7.370064222	6.9064598825	7.430772252	7.1980035215	7.2922336505	6.3176977725	6.417936251	6.152461588	5.406255106	6.1378575815	6.500957372	6.752612511	6.4393106225	6.4077672695	6.040513362	5.846444524
ALDH1A1	12.95706558	13.28143491	12.16092458	12.4996419	12.72745891	13.73426327	12.69390258	13.26235293	12.878267	13.18113121	13.25268838	12.69808238	12.79472729	12.82045857	13.2480554	12.65099267	12.22249962	12.80609246	12.72891683	12.46168438	13.04989671	12.92894544	12.94194814	13.55012847	13.26837505	13.13381869	13.40473021	13.68565994	12.78546945	13.41861922	13.04032254	12.11212068	12.78390509	12.44553984	12.83249487	12.97991914	12.8895452	12.81346471	12.06234115	12.3879794
ALDH1A2	4.230559592	3.963647093	4.363704887	5.040629582	5.032593407	4.30763388	3.959595708	5.947413089	4.60333275	4.356427711	4.261011304	4.045559104	4.127653892	4.614524752	3.989337206	4.046203374	4.133815846	3.758719808	4.205918643	4.288549125	4.110456251	4.479407302	3.830379036	4.428813257	4.308548181	5.096234045	4.214311695	4.21609358	6.12045735	4.276203012	4.355057989	4.582396207	4.191860599	4.06842098	4.11962319	4.665180223	3.932449399	4.135485375	4.411839111	4.285745061
ALDH1A3	4.011714331	3.248528449	2.7042378315	4.373115469	4.5292581965	3.91900387	3.18532658	3.0902810705	4.9616539035	3.2752220345	4.0140522835	3.711457447	4.7576750315	4.082675371	3.38810463	3.962478376	5.0167921335	5.3970506005	4.2715850555	4.547986887	4.484903718	3.6714812685	3.528448421	3.27553477	4.888492486	5.233134674	2.7919363275	2.8372705465	4.5095896705	5.0143960785	3.5300510415	5.3511542005	5.0496201745	3.510848983	4.926163661	5.77143066	4.0226120455	4.102541322	4.8101795645	4.6388009055
ALDH1B1	9.732405422	10.542108624	9.495486933	9.9256939115	10.803398555	10.620706498	11.24046557	10.089420366	10.5189698075	10.807944601	11.1653357	10.81033881	11.390173885	11.11444358	11.25880263	10.37660538	10.4697424355	10.89136892	10.89360335	11.204683745	9.7467679395	9.6492846865	11.10348009	10.816843333	10.1763221655	11.09683425	10.3166472325	9.1544611805	9.0920303995	10.049199512	11.37344013	10.332723313	10.910266275	11.11001499	10.1170477715	11.091229595	10.839346845	10.927092135	10.2629504505	10.58821805
ALDH1L1	8.1909057135	8.445051236	6.8819791975	7.234398039	7.689511896	9.6720967095	8.8704561615	7.9845243845	8.2120371335	9.459439395	8.8047394225	9.4045680125	7.366698361	7.666911443	8.314022166	7.8144628	9.125675814	8.629681695	7.616400729	8.878351309	7.3072574395	9.49728921	7.0309305025	8.099623127	8.6031395985	7.7208094485	9.051011397	10.6173208775	5.8243392435	9.903787915	7.7580024955	8.638759778	8.7549111625	8.507109321	8.879232187	7.986005665	6.880238912	8.673832406	8.447125098	9.0179967645
ALDH1L1-AS2	3.725141659	4.299441001	3.672461544	3.587738658	4.054634737	5.07988787	4.530191582	4.485067751	3.875894952	4.353766986	3.705308787	4.050195422	3.961248589	3.981523418	4.815945798	4.33881425	3.96031841	3.798524834	3.97699371	4.126122077	3.488792044	4.162916767	3.843105213	4.339377487	3.971586957	4.394403084	4.494339387	3.968734194	3.90149753	4.035958205	3.701446541	3.995946545	4.565419594	4.632514519	4.250800593	4.06543894	3.508699122	3.950179892	4.021396324	4.34326928
ALDH1L2	4.30630729333333	4.43623946966667	3.369652695	3.821423922	4.22193933933333	3.919940996	3.27577979866667	3.67403474333333	4.404263629	4.150564887	3.51710797466667	3.294632846	3.39309936966667	3.98102261266667	3.993560177	3.68656258266667	3.71306340933333	3.50976476333333	3.875686815	3.414268236	3.99786902066667	3.93412921366667	5.372115265	6.10756102533333	4.52630428233333	4.02975715366667	3.75822403666667	3.35453973066667	4.753552672	3.69645973333333	3.878505214	3.48635721233333	3.69070029966667	3.77769948633333	3.34936833933333	3.74202771	4.677409159	3.580945144	3.64674342066667	3.54380763933333
ALDH2	12.52623494	12.78263231	11.78658868	11.21970039	12.7940352	12.58256153	12.26948051	12.0287051	12.85455781	12.73058482	12.97410901	12.96723216	12.94065065	12.68099589	12.51708397	12.67073818	12.82861154	12.7999457	12.86396075	12.87399858	11.89861177	12.62630724	11.0532389	10.06774376	11.96668712	12.79013315	12.86934049	12.81915582	11.54068893	13.19731016	12.86345374	12.69713194	13.10500332	12.77700367	12.90190299	12.73982727	12.57726812	12.93157629	12.64328704	12.84261915
ALDH3A1	3.505299997	3.337751112	3.652586549	3.679748242	3.827212136	7.234692538	3.581287343	3.451635515	3.773399382	3.43270197	3.644824343	3.651239597	3.643945073	2.971356552	8.364592198	3.054803515	3.511401468	3.72543684	3.099431547	3.754243793	3.364447289	3.520887495	3.866001128	4.885122762	4.759181208	3.934769448	8.360202228	8.75178951	3.358754436	8.051873016	3.614156604	3.31854237	3.444779611	2.960102792	3.360313618	3.735347725	3.355682331	3.588844398	3.574830662	3.872250982
ALDH3A2	10.2883297493333	11.3748287166667	9.76160680033333	10.3088326473333	10.696194835	11.10220732	10.8801869173333	10.3775925046667	10.9261618546667	9.689753392	11.3689087833333	11.2255736466667	10.9616595466667	10.7537744483333	11.6054088433333	10.5726232466667	10.6360053263333	11.2924796066667	10.8864614006667	10.5852647933333	9.076269126	10.6965459443333	10.1953934316667	10.7287232793333	10.9599753833333	11.010430936	11.4957261466667	12.0313519266667	9.66735298533333	11.4067478033333	11.0334405666667	10.121400904	11.15919671	11.1347428966667	11.0990713466667	10.691971749	11.1816192633333	11.28797206	10.620442535	10.977162246
ALDH3B1	5.23173804466667	5.400453498	5.24048232333333	5.30458205533333	5.33775997966667	4.93017903166667	5.02932744466667	5.13840479566667	5.40357094033333	5.37116021166667	5.551232102	5.20375780033333	5.58123967233333	5.282022867	5.15946698033333	5.537856522	5.44787638566667	5.555556582	5.37643053166667	5.47517090166667	5.547355049	5.55869708633333	5.47096774966667	5.95600179633333	5.67670877633333	5.40600918633333	5.161238794	5.02473771166667	5.624300281	5.20287860066667	5.08275298566667	5.786502233	5.42527308633333	5.51178173233333	5.29755392533333	5.33101529466667	5.385540306	5.26270531166667	5.71166543	5.623813257
ALDH3B2	2.7245150975	2.5909598545	2.8580656385	2.6363402995	2.9381315675	3.0472755045	2.5188441415	2.578896706	2.6660802595	2.6326193915	2.8485130935	2.6777113325	2.65705342	2.736576966	2.78025709	2.5252244945	2.6077411695	2.618390341	2.52674974	2.764144296	2.5414767915	2.666033908	2.5106481605	2.8210669755	2.788667578	2.7061335565	2.7912684155	2.7124722435	3.3445754185	2.775770946	2.5756891985	2.999800526	2.674680138	2.612757905	2.6207875445	2.622283854	2.5136175195	2.757748464	2.642166367	3.051666114
ALDH4A1	8.708692814	7.8257404935	8.154400875	8.2368262475	7.992617038	8.5952678215	7.800533099	8.2831129195	7.626086654	8.560793073	8.992409412	8.4936060265	8.7720511055	8.5300219155	8.2204942935	8.637096299	8.83225514	8.484445733	9.050978306	8.785557018	7.3778705275	8.398451095	8.0222082575	7.339259394	8.1966591045	8.596361955	8.839050811	7.961227292	6.0651885315	8.475308353	8.658095518	8.368591437	8.8621653485	8.769748487	8.56951594	8.475059261	8.343071125	8.8836134595	8.448319922	8.9059792375
ALDH5A1	9.0244477815	9.159331944	8.4350312565	8.4085642765	8.870125013	10.167798696	8.042603671	8.8864092095	8.9467216465	8.8276577675	9.609966423	9.6070460505	9.4564662735	9.1889682525	8.725211457	9.060717143	9.419925126	9.3682643355	9.2354263705	9.467560787	6.96448388	9.6654882905	6.7117280945	7.0394553685	8.178669021	8.879975358	9.1089582505	8.733084788	6.5665205315	9.767424168	9.177887317	8.754564249	9.6297046115	9.4054564275	9.2789713245	8.853572191	8.8173868315	9.562967676	9.0147713215	9.3606879415
ALDH6A1	9.8992800528	9.1079380998	8.2410104764	8.172887601	9.693842087	9.8841307588	9.4189009502	10.1008262858	9.4667162454	9.8132563884	10.2426956202	10.4555303132	9.9987377476	9.9069433576	9.0876929698	9.8590504886	10.1895321284	9.8570336628	9.8525512172	9.9432850296	7.0420728714	9.3114828816	7.0906958912	6.5584204996	7.457690131	9.2817021484	9.2314658464	10.095126557	5.4381914458	9.9067472624	9.873979011	9.4532572026	10.8261622134	10.0682650526	10.470420976	9.2767952942	9.4114033768	10.2332103086	9.7017165914	10.435636323
ALDH7A1	9.47134675933333	9.495479065	8.583834698	8.26742371466667	8.724229747	10.166676346	8.096939293	9.749004365	9.21452521666667	9.723723153	9.52322108466667	9.812388263	9.29154560333333	9.301470965	9.73258914166667	9.575743085	9.10270989866667	9.04649962133333	9.31078594333333	8.94063299433333	9.00115747	9.03929094933333	8.039616075	7.72890953266667	8.63626085966667	8.95549505133333	9.90057020233333	9.10731836066667	6.638947153	9.27316452933333	9.47448648733333	8.84620746033333	9.97373061733333	9.13612480333333	9.805684812	8.908094186	8.91988637633333	9.567429467	8.71388814466667	9.471833418
ALDH8A1	10.34322181	11.09687175	10.40915438	8.903672864	11.14121737	7.238155608	9.502902297	11.63030364	11.26267222	11.6806536	11.64641078	11.60360285	11.44951475	11.58288535	9.681425912	10.5461509	11.34470639	11.27670315	11.48411051	11.46507683	9.013554676	9.072591974	4.36854809	4.345626158	10.96188866	11.39769234	9.966754912	10.95727374	8.164352304	10.75990753	11.49790607	11.40921487	11.50310305	11.40621494	11.03634624	11.30384244	10.89690097	11.59867035	11.16986746	11.37029977
ALDH9A1	10.91996839	10.86514505	9.901691856	10.48467594	10.24267639	10.86210857	9.7477031	10.09374163	10.62866472	10.71354102	10.70248291	10.71568367	10.49079566	10.10235602	9.762635026	11.05508611	10.39255932	9.909421901	10.67710133	10.33729359	10.34242968	9.830733017	8.980034098	10.98378231	10.32556471	10.26518148	10.95796322	10.90721026	10.09135251	10.62084377	10.83122488	9.991930033	11.02083529	10.65299733	10.81659317	10.44358772	10.61847574	10.85826005	10.18536979	10.46437735
ALDOA	7.87229509033333	8.165499412	6.46309669133333	7.94412713933333	7.36285709333333	7.75471871	6.74039791933333	7.89560096066667	7.06554029066667	7.589935044	8.11544669	7.445088244	7.92101071733333	7.697178947	7.387638908	8.507546266	7.58159737633333	7.65562522133333	8.327522789	7.326883553	8.82412343933333	6.67140558366667	10.13400998	9.067112069	8.04071250566667	7.82818725933333	7.925550707	7.93132350633333	9.50206225766667	7.13640389933333	7.07612316666667	7.72543262233333	7.08138107633333	7.73874054366667	7.62378514566667	7.81780092266667	8.31063128833333	7.38819485466667	7.58189897166667	6.872192925
ALDOAP2	3.931819305	4.345441618	4.238326855	4.643532902	4.231789996	3.910527714	4.042085984	4.553151797	4.567452556	4.237009497	4.352321677	4.771504607	4.054254634	4.2199849	3.918388733	3.898277065	4.125098563	4.254383618	4.213175127	4.09670692	3.523516845	4.123292177	4.09088527	4.221814894	3.639420535	4.068386956	3.842187737	3.913368638	4.57474238	4.459613827	4.380537422	5.228174575	5.718991942	4.35922444	3.664122707	4.731246616	4.101446538	4.133893182	5.114930593	5.083550133
ALDOB	11.2287349801111	11.676994663	10.7613923254444	10.7464422162222	11.2171773648889	11.3463964393333	9.08270580444444	10.5496102006667	11.4823486392222	12.0049015993333	11.4431521465556	11.9280932916667	11.8632898091111	11.9032834994444	8.58767019022222	11.2563136338889	11.4647665635556	11.3923369982222	11.5139472432222	11.7421492941111	7.03188336477778	10.4148801838889	4.983870503	10.0929246188889	11.6481502017778	11.0821198184444	8.89262080344445	9.96697300422222	7.23399459777778	11.4319309681111	11.6547345658889	11.3279546905556	11.8059589356667	12.137769936	11.5217815006667	11.1461300923333	11.2202408097778	11.9899336028889	11.2750875796667	11.9524783706667
ALDOC	9.098611182	9.684964014	8.00694599	7.259811946	7.267707829	8.947678105	8.231968865	5.348793375	7.835697843	8.678655716	8.197503696	8.005142371	7.424545834	7.443286775	8.527338757	7.569522385	8.667587228	7.701827734	7.962541825	8.711686629	8.122699783	7.954098032	10.09856491	9.398187789	7.738377351	7.565056046	7.290288137	6.663582514	7.974149631	6.133588631	7.788383872	8.23817472	9.266862295	7.922675254	6.852832011	7.785499364	7.635821305	8.479341818	7.691039657	7.746042619
ALG1	6.69967866	6.550341687	5.789983516	5.809842458	5.489040919	6.524196974	5.563514061	6.238339612	6.195612058	5.645202928	5.848873326	5.973989295	6.092610551	6.170145866	6.481457963	6.103457942	6.064439419	5.778687022	5.958957333	5.851559949	6.029933957	6.275598239	7.06480448	4.777098863	5.601314791	6.041371628	5.996595027	6.064884263	5.654354374	5.976748806	6.022178017	5.685255202	6.037170889	6.315275835	5.908267306	6.047080269	6.161256654	6.078141655	5.797895221	6.504772765
ALG10	5.294217181	5.527614254	5.3877230325	4.161764854	4.466113092	5.2616392745	5.2336510535	5.0291563775	5.0695153785	4.9584874755	4.6630066235	4.6673215375	4.3324687315	4.454815791	5.5927952885	4.9383045645	4.4257902725	4.3901795245	4.8983518335	4.0082779	5.057029257	4.7073425785	5.269724103	4.541289842	5.4572334695	4.5399981165	5.0131104345	5.042514128	5.310255425	4.742184246	5.048148158	4.395769423	5.16409486	4.7831670415	5.278550879	4.6208607855	5.3426596895	4.9690591225	4.6905559735	5.027266485
ALG12	5.237507993	5.205466955	5.307971539	5.677994383	5.516109191	5.797911306	5.184447298	4.867059863	5.426612547	5.367799223	5.559532269	5.562263124	5.458392328	5.608791249	5.633971137	5.369319418	5.405942315	5.470696237	5.078134191	5.741016329	5.125390896	5.471470738	5.417254058	5.496170329	5.399534036	5.474445588	5.242793094	5.211946457	4.952011889	5.334839463	5.267741553	5.738991809	5.710373561	5.681076928	5.110113804	5.313821885	5.350465832	5.550723312	5.373129514	5.434738086
ALG13	7.0303974976	7.2384530626	7.1756458394	8.0731095822	6.9213887258	6.3940016702	7.850394337	7.8227505452	7.1880357626	7.4607071218	7.085555617	7.0114562606	7.1801349322	7.2716577714	7.2242312718	7.0461540174	7.1818973524	7.2164978838	7.4075782546	6.8921127394	6.8719885734	6.8474863542	6.5996162786	6.3013027852	6.9637280616	7.2584170236	7.4589051008	7.1389900086	6.9543452902	6.8880759862	6.8740631938	7.1395943004	7.0858790394	7.0822416228	7.132160858	7.2033329444	6.9007935002	7.0916964472	7.3364517332	7.1475807122
ALG14	7.0419821875	7.310294825	7.0971163225	6.466025191	6.444644245	7.8843111445	7.1912446685	7.112504417	6.0150535395	7.061350609	7.098907371	7.1814375815	6.974793044	7.1553960075	7.1755942165	7.1516003385	6.3264530235	6.780087379	7.3239549285	6.3452944915	7.076449176	7.75067006	7.3428292875	6.4598002895	7.193521969	6.572491827	7.4877846715	6.676787174	6.370555873	6.894359056	7.028268989	6.141492444	6.440982686	6.6989673555	7.2198126005	6.532329339	6.862006029	7.103270975	6.059663017	6.4210072425
ALG2	7.8530180735	7.853996464	7.610110809	7.5491326725	7.064382249	7.9640988595	7.79663968	8.074885756	7.617909349	7.3060587265	7.504508337	7.6500671525	7.534214625	7.497839328	7.402411237	7.9445758145	7.5371851665	7.3502943715	7.6638051565	7.3998319405	7.3889797975	6.8397890015	7.913554528	7.5760245405	7.5984550155	7.166096154	7.6072628805	7.7580087035	8.1303369725	7.3324584595	7.6934424845	6.78862137	7.3880652955	7.222824045	7.4819164795	7.413902752	7.5194166015	7.724359378	7.5701338465	6.969688355
ALG3	7.203903079	6.706990469	6.750871236	7.439044715	6.559202704	7.025117039	5.975645207	7.368609514	6.676324147	6.529557153	7.100136231	6.832528994	6.836017187	6.998117706	6.989708268	6.739890033	6.336874386	6.407405549	6.736685242	6.886669585	7.129439911	7.986277531	7.276582546	6.370242656	6.731939638	7.058072648	6.6593682	6.797319862	7.24776716	6.756999891	6.46094515	6.948533368	6.738256432	6.761736694	6.053211716	7.080575854	6.258939325	6.724805941	6.147659973	6.713355064
ALG5	7.02059375433333	6.443971053	6.82467816	6.97169485833333	6.58064805466667	7.49876266533333	6.74932133566667	6.84622884233333	6.783313373	6.498037063	6.903097219	6.81406037	6.87812359066667	6.71397351766667	7.32716715533333	7.15544561333333	6.46977396866667	6.641512851	6.81458755533333	6.298917935	7.36765096866667	6.21653103366667	6.57086387966667	5.63375408533333	6.48050221433333	6.71946009033333	6.69069721966667	6.92487632233333	6.24325690633333	6.48338283533333	7.01274193233333	6.040726576	6.71719461	6.71190325433333	6.813215756	6.60219763466667	6.900583957	6.942867327	6.431695331	6.43122616466667
ALG6	7.078073848	6.511526062	6.948504611	6.129164425	5.217907613	6.946189426	7.067653772	6.373531915	5.725323841	6.442663327	6.294931339	6.45228396	6.241813694	6.315043888	7.153044392	5.526554873	6.057531479	6.215447705	6.514813443	5.190800748	6.982500211	6.834988158	7.405912704	6.79289577	5.925562361	5.968023909	6.601792405	6.363763623	6.565460179	6.285618703	6.085057188	5.54647203	6.054257381	5.795095778	6.377641874	6.045834347	6.619920952	6.545233083	5.781575861	5.256861746
ALG8	8.315834399	8.730941148	9.217408641	8.91368548	8.386841963	9.64619216	8.219023607	9.345780124	9.166560068	8.241139765	9.035550007	8.825909905	8.24000438	7.907900478	9.930858325	8.610529472	8.716754175	7.932956157	8.722937329	8.682087375	8.259696987	9.143911808	9.811163132	8.562994537	8.543758502	8.852150734	9.153792285	9.063923088	9.229828104	9.149190654	8.428643009	8.445358843	8.628116427	8.389770333	8.513956675	8.843845966	8.548756827	8.64721271	8.157630242	8.339578021
ALG9	7.3609136445	6.5654686525	6.3142710015	6.820221575	6.104029337	7.67917916	7.517100528	6.674793712	6.3724127825	7.0802726195	6.5771288395	6.69309606	6.6871237705	6.7418726435	8.171097372	6.805354234	7.2192017885	6.731353364	7.489023425	6.556936277	6.4366276735	7.082776151	7.758721676	6.7691341985	6.2674685115	6.200941178	6.886527471	6.802078597	6.249313707	7.0880787215	6.611485376	6.450008216	6.4773729125	6.698208718	6.832935268	6.3156063375	6.47678567	6.57089343	5.3280543295	5.939587726
ALK	3.1526271195	3.2481486425	3.071654126	3.34306971	3.3983333135	3.411854702	3.0935559675	3.891193252	3.455615155	3.89959951	3.432178274	3.1973055555	3.2706395395	3.1093599685	3.3357899855	3.1265050995	3.358967196	3.651307939	3.06717126	3.4935799315	3.304209756	3.301720773	3.2512344015	3.568660118	3.387232231	3.2745955195	3.4206974315	3.381956129	3.0654271395	3.602306188	3.4435833175	3.7541502085	3.2350475735	3.097905169	3.6354951115	3.256572239	3.2354973645	3.2624487095	3.8230499005	3.445140655
ALKBH1	5.273033828	4.4494378995	4.8294959305	4.658289771	5.0159838005	4.9158343705	5.6068950085	5.0806369685	4.4754068795	4.7293884495	4.537228836	5.1370680065	4.7249910295	4.472776261	5.031002964	5.2887409575	4.9514690095	4.347019255	4.5303501385	5.2375656885	4.887708462	4.966167678	4.998107178	4.3670593645	4.819381999	5.0307904365	4.5023521085	4.7560354525	4.434549139	4.901460339	5.0287777645	4.561632904	4.919489418	4.8374464885	4.737539401	4.662888449	4.914655079	4.9646212895	4.9449542775	5.11400878
ALKBH2	7.56679522	7.142134964	6.490449882	5.533903192	5.994537037	8.434886264	7.109203021	6.819854986	6.442658768	6.338814571	6.399443078	7.037087753	6.134044745	5.847904932	7.689029738	6.37300617	6.495575977	6.779389298	6.266469984	6.591830583	7.58456785	6.375479635	7.551097655	6.390388325	7.474016311	6.135302268	6.484875751	6.989520621	5.799906742	6.440173291	6.270530454	6.39076966	6.881423966	6.667697902	7.078687839	5.972580011	5.863806917	6.506071273	6.386064983	6.752656365
ALKBH3	7.84534167	8.473058362	7.639457946	7.327206918	7.709291069	8.177168826	7.58592489	7.149750389	7.713131089	8.05004378	8.130439059	7.997359999	8.329500799	7.799813752	7.113977333	8.114435256	7.67150435	7.615067779	7.993833443	7.451896076	7.928423437	7.79294481	7.229831139	7.089403937	8.107829091	7.761715485	7.960010861	8.535989466	8.393006272	7.402228505	8.184991756	7.791682566	7.642037545	8.016063233	8.047463697	7.733950227	8.231860081	7.936479105	7.487334065	7.211535702
ALKBH3-AS1	3.7209027255	4.0778626305	3.6312477735	3.873787969	4.058359591	3.1480638175	3.5189333205	3.441884183	3.898725531	4.0300958865	3.5614556655	4.305765696	4.294960432	4.073369492	3.219848666	2.815995493	4.1674965345	4.0265948585	3.560617968	4.2883576615	3.064163638	4.3153591355	3.2319322265	4.148846469	3.903312347	4.239795141	3.6405697	4.582971012	4.4108850335	4.5557763665	4.641308709	4.743676988	3.398236226	3.405032966	4.298880993	3.7185855525	3.3754771285	3.0791259345	3.5640257365	4.0430358545
ALKBH4	5.657608988	5.462783811	4.96605527	4.618471148	5.361520628	6.511880813	5.621518883	5.662182495	5.370544	5.256025303	5.092837959	5.694147402	5.38068344	4.746819146	6.608179573	5.317909659	5.089668619	5.647709056	5.26273164	5.493567261	5.328055301	5.412625421	5.247146547	4.718527196	5.300784223	4.886509241	5.686736858	5.420679993	5.245344733	5.262011313	5.372880274	5.602220732	5.661738249	5.513355069	5.547696414	5.109721006	5.416531899	5.506944349	5.724860251	5.606099606
ALKBH5	6.96137860566667	7.73338032333333	6.94652466033333	7.69068319666667	7.42355421066667	7.41824254833333	7.57562278666667	7.168748165	7.31604395933333	6.843999368	7.60477173466667	7.362546446	7.397193088	7.24227086133333	7.34458157266667	7.59971292366667	7.24380706033333	7.49250052	7.55759354733333	7.535517092	7.32304590766667	7.18424436833333	7.50301419666667	7.82568514433333	7.89239066766667	7.030617982	7.59470920766667	7.27085773566667	7.508010434	7.449809725	7.480687481	7.025648855	7.805755429	7.579646714	7.61007169233333	7.47171521333333	7.26264994833333	7.46551682266667	7.58995688333333	7.66499072
ALKBH6	7.220931916	6.914648136	7.409925496	7.342541271	7.42181748	7.20476864	7.025856078	6.970378443	7.391016192	7.126807419	6.972384778	6.722882688	7.311109521	6.96406829	7.265092085	6.456956836	7.126807419	7.637876642	6.854038805	7.484965501	6.93112878	7.239391398	7.050834735	7.025187404	7.173600199	6.598315084	7.184317918	6.687088904	7.21344379	7.383006523	6.78805485	7.687531338	7.447694125	7.108746237	6.354940735	7.216897137	6.838344582	6.695090892	7.191302511	7.054871902
ALKBH7	5.958211618	5.881015158	5.14143195325	5.37982770475	5.557551791	6.15490130325	5.81501041525	5.618132301	5.54531682775	5.633301988	5.92768482125	6.28510606175	5.73771548075	5.65311275275	5.708929403	6.25646047275	6.05588243625	5.3502743015	6.311298758	5.7192953115	5.58772820725	5.05744841325	5.346449693	4.3330558915	5.33914375475	5.61054747775	5.903962931	5.371712023	4.72864975025	5.404875976	5.5094724855	5.852612624	6.6536270135	6.350149426	6.5796016115	5.43212058075	5.84916146125	6.21516101725	5.59989020125	6.23518674375
ALKBH8	5.536898456	4.8309183435	5.003178828	4.661809717	4.812425432	5.634603767	5.4450139955	5.118909932	5.0805500865	5.141183021	4.962581866	5.3880512725	5.392934058	5.113627189	5.936380805	5.3315689345	5.033005463	5.005668125	5.316580394	4.627261889	4.826415141	4.684205561	5.8407324185	4.5096151075	5.2593611135	4.6679447	4.9282017295	4.8506739235	4.932893442	4.8540516015	5.2974764395	4.4926953515	4.8193930815	4.949393469	5.5470786375	4.887037653	5.5724730065	5.1538568965	5.210729198	5.1875988005
ALLC	3.542059147	4.549154803	7.13604889	4.034173984	6.702662872	3.629556421	3.384043483	4.172160315	5.21207938	3.780241996	5.516600726	5.620575988	7.722833422	6.420096756	3.629556421	4.96890423	6.533133942	7.822423741	5.58759819	4.386957837	2.995697511	5.398370802	5.954032242	3.516426243	3.744820592	5.944200418	3.238885407	3.381255346	3.473813274	5.759858381	5.522979041	6.799852375	5.094584525	6.022499752	6.171912258	5.823046464	4.689135644	6.601656931	6.323147139	6.530974655
ALMS1	7.71701139866667	7.54151310366667	7.36530820333333	7.17417626266667	6.76642319666667	6.89464429766667	7.59241811566667	7.50182226433333	7.328433552	7.41446889433333	6.802544009	6.89068422933333	7.02038233166667	6.94615423066667	7.080618204	6.50292660866667	6.762127359	6.57566780933333	6.78693886566667	6.4899046	7.72660573133333	6.89933094266667	7.27690942766667	7.34544094933333	7.23994430933333	6.470898859	7.25467167433333	7.20804468466667	7.50115698366667	7.30365500533333	6.758557979	7.12343944433333	6.926741288	7.217110775	6.93322977466667	6.66635271666667	7.24244338833333	6.84243724766667	6.96991200266667	6.86295538333333
ALMS1-IT1	6.563330814	6.074555014	5.965527242	5.607395878	5.294927133	5.028586965	6.214529593	5.808433509	5.672870825	5.534953008	5.894562619	5.883355731	5.689720862	6.022861493	6.731914985	5.452634552	6.576795813	5.916807122	5.84587258	5.70525447	7.785291647	6.326230185	6.932550976	6.15782906	6.101358197	6.083492295	5.880680825	5.722204187	6.313557927	6.035092728	6.55899825	6.743054577	6.25055375	6.20252354	6.16706451	6.163457628	6.324761094	6.006895753	6.183046468	6.130763696
ALMS1P	4.35655968	4.487912053	5.012009855	4.591439839	4.705995518	4.349045868	4.830801662	4.655114001	4.407872938	4.516322657	4.14950523	4.597956526	4.504225107	4.985002172	4.282127608	4.151167856	4.311144199	5.051473179	4.210664709	4.496562778	4.134005484	5.249953333	4.608887122	4.715887325	4.648280057	4.257029606	4.014033104	4.498529512	4.403651239	4.46256216	5.176583394	5.211009604	4.749936249	4.7357128	4.307484085	4.763875774	4.219420897	4.871347427	5.002005058	5.092623433
ALOX12	3.192663247	3.02505186	3.507987086	3.72619159	3.902895781	3.295951843	4.424706532	3.627351634	3.22985714	3.885097611	3.476798629	2.931489567	3.234708569	2.674545037	3.011858852	3.001920174	3.193638486	3.9748221	2.923364212	3.561096138	3.358946222	3.384784057	4.51496549	3.4736952	3.828235879	3.649447733	2.846093483	4.069235008	3.616414076	3.59835104	3.445937451	3.973225857	3.29080017	2.951461128	2.944927292	3.599442881	2.869197663	3.171638008	3.620042911	3.585539641
ALOX12B	3.64306384	3.698965466	3.801740123	4.104726401	3.8761459	4.07915166	3.840348578	4.044235872	3.500740898	3.831866788	3.859700529	3.919723353	4.175236838	3.637715	3.854590625	3.778835153	4.048059301	3.716104399	3.71126711	3.968547275	3.66183112	3.927091583	4.01440296	3.784092157	3.862124904	3.855356763	3.547910175	3.922741203	3.487070525	3.818039943	3.924532494	4.08611997	4.518109041	3.994191911	3.683238754	3.989690609	3.879905798	3.526302835	3.718401492	4.02651285
ALOX12P2	5.105800537	6.074225208	5.580312063	6.630678705	5.328453651	3.187774484	3.933491293	6.684047657	6.546412673	7.273137137	5.955805711	6.151260107	5.977365962	6.529068019	4.332033833	5.475596413	6.22979276	6.550361672	5.741595569	7.357796384	5.019068426	5.672559284	4.23694176	6.069942645	4.985140333	5.936173384	5.813527037	5.74774426	5.782613578	6.070269521	6.385834999	6.973936381	5.707512284	5.372649401	5.539101688	5.920088302	3.906373041	5.441922054	5.865866546	6.234535102
ALOX15	2.229548358	2.439567222	2.252534311	2.404940829	2.574816148	2.330648131	2.258865005	2.373038218	2.294748835	2.345726997	2.233566368	2.347621948	2.351888128	2.47546542	2.252534311	2.296728001	2.348470396	2.152134623	2.509553241	2.56315872	2.09376017	2.416239746	1.990142517	2.269578571	2.181593129	2.197276505	2.22541491	2.228359458	2.04029328	2.209224233	2.401285222	2.9281522	2.412773904	2.435963308	2.480118803	2.422459056	2.179955852	2.262532542	2.335108926	2.153907679
ALOX15B	2.792394608	2.7109646235	2.7117469695	2.993729412	2.9193149675	2.766379693	2.6202819925	3.2581818595	2.637367433	2.9285711195	2.9987862715	2.4527501815	2.8283306955	2.971293459	2.794352767	2.580324931	2.5946743215	2.648490249	2.7239972775	2.8048893225	2.8097464495	2.8580452245	2.835634924	2.8604810425	3.185781294	2.8406151355	2.9179446065	2.9552699705	3.5938232485	2.750663671	2.737785931	3.342843769	3.371433308	3.975509026	2.688771772	2.917099248	2.6448156585	2.6819098225	2.798332027	3.0513271645
ALOX5	3.789887496	3.81086291325	3.51092844675	4.20935539875	4.06913201125	3.656654413	3.71083779275	3.460157406	3.9245868775	3.93702164625	4.06870046925	4.03850937825	4.3431903635	4.12313909825	3.5311626295	4.39587984225	4.19913856175	3.90745846525	4.084950793	3.97031504	4.0256872615	3.683440069	3.8765193375	4.28914298575	4.339940803	4.42812357525	3.6838447055	3.5477239815	4.86041746875	3.8307186855	3.47550424225	4.4158689195	3.918667819	4.08614864525	4.08869622475	4.27298191425	4.68631239325	4.081138665	4.50416554125	4.345808242
ALOX5AP	6.371977994	5.950388697	4.991238249	5.889751932	7.179492204	5.431059909	6.8478169	6.172939598	6.929143897	6.197787686	6.583164919	6.289577907	5.848126715	6.357704957	5.02298281	7.139343724	6.689787275	5.381154556	6.447837231	6.411279001	6.554308575	5.040047911	6.895186573	8.469129007	9.443157436	6.901322233	6.498652022	6.872133695	10.16664696	7.251351923	5.747691139	5.9408621	6.27725007	6.051113425	7.173633336	7.12980961	8.268930751	6.510506339	7.029262998	5.969429497
ALOXE3	3.1646957615	3.2266484635	3.3196838	3.0063257805	3.3539422945	3.0036077275	3.129502433	3.1538519805	3.214865209	3.257700014	3.303841102	3.3192161085	3.5110270315	3.5536317855	3.1169589125	3.17338057	3.312016595	3.1849994835	3.0205773955	3.0850662385	2.9957579315	3.6518036835	3.1571837115	3.2751894225	3.3621143945	3.349882309	3.252108288	3.1474733495	3.382786427	3.1686775415	3.122675564	3.5858563655	3.467850729	3.334415675	3.1589604695	3.407269933	3.146556816	3.4139068455	3.2137815605	3.3692635315
ALPI	5.073683041	4.9162171905	5.3001276685	6.8638642305	5.4328842485	5.4878441255	5.04362355	5.2503321445	5.3271854485	5.496610857	5.55011668	5.4462293005	5.255341399	5.2945791335	5.5137186945	5.513692033	5.5509135825	5.3179467855	5.233417489	5.7316488865	5.133812844	5.4999081265	5.5171419215	5.5301347875	4.96631832	5.6205441705	5.325125983	5.4040446435	5.2364049325	5.4118656975	5.3152499115	5.8136443215	6.107940162	5.5254151975	5.2669379395	5.4017848045	5.319212286	5.1411323545	5.6705645825	5.659976818
ALPK1	6.5458790135	6.19480532725	6.480900614	6.590023441	6.45610582675	6.0699785935	6.07465172675	6.4369594565	6.711408217	6.649088984	6.30646930425	6.20721860875	6.549446299	6.458797974	5.6964630305	6.41366783925	6.682235659	6.480511257	6.53314289225	6.6452699115	5.73190931675	6.54218755075	5.7937217405	7.3641966435	6.117736388	6.6076951375	6.67488756475	7.080822726	6.75542973775	6.7852193385	6.426501288	6.69142542775	6.4285298665	6.72578626775	6.19127824375	6.35767289625	6.14683084	6.6147954605	6.56849084075	6.52395011625
ALPK2	7.709661153	7.412019428	7.368373952	5.825484395	4.940056893	6.456889707	5.820387814	3.591117103	8.818183701	4.851383221	4.799260521	4.905375481	6.160662869	4.828533906	7.025881873	6.358134356	5.617922776	4.695696661	8.20292653	8.790760708	8.057361192	8.681873843	5.573654153	7.069266912	4.938548373	5.067381005	4.518427126	8.871707426	6.074232761	5.857228448	3.766966923	5.039910295	4.412041211	5.472331886	5.053334756	4.403518677	3.896491485	4.010651622	4.706777489	5.139359177
ALPK3	7.330410052	6.7946113185	4.8404197365	6.2325832755	4.724459705	4.5919453095	4.1550962745	6.4265891575	5.8660067695	4.3619535135	4.2464620875	3.976127293	4.5649973535	4.19407496	4.106071357	4.3691539495	4.253211364	4.367955446	4.341771796	4.063143248	6.996005429	4.050940686	3.8494803325	9.1374582925	4.924871578	5.078098266	4.8402017675	5.2049658095	4.288215476	3.9057694975	5.293838741	4.869188985	3.639610756	4.8726635265	4.1381001	4.471515469	4.2701811045	3.9703302155	3.548363776	4.00147337
ALPL	6.835683574	5.87826601	5.1030745495	5.6725609285	5.551386323	5.922343486	4.376246609	6.046644979	5.9663567845	5.3443805325	6.5444930745	6.3779369185	5.38961583	5.475126183	5.032365338	6.0301649515	6.2823850575	5.163811934	6.4739136515	6.429438802	4.1356061395	4.7752290595	3.670592633	5.254955253	4.1157423985	4.5970163005	5.433393811	4.9269162605	3.8610221585	5.878643847	5.1501525335	4.820081206	6.689737438	5.516237893	6.2625849045	5.1852902715	5.493334223	6.16514251	6.3962669355	6.2246179505
ALPP	4.996130693	4.390860915	5.184981987	5.234783434	5.032670271	4.083748666	4.95244624	4.897558217	4.755733859	5.094217451	5.098607034	4.366797149	4.840408513	5.021671361	4.896653424	4.536768568	5.179790046	4.994540157	4.730911794	5.078222029	4.822782536	5.252016974	4.631398366	5.315157428	5.147980525	5.290652487	4.752720433	5.027073411	5.123200346	4.842521531	4.704849024	5.971679293	5.148551614	5.040629582	5.018859385	4.82441601	4.575928447	5.013065777	4.811574344	5.01551172
ALPPL2	4.407456994	4.5024755915	4.654915512	5.090929679	4.7936711935	4.750641755	4.6255649845	4.506857602	4.738165166	4.7551449515	4.8289832825	4.7481307495	4.51530937	4.5413945085	4.564082535	4.3125067635	4.7488402185	4.523134025	4.362704236	4.831387745	4.4630473825	4.453201752	4.499522829	4.893673071	4.537430792	4.967685804	4.589351767	4.7588258005	4.8273763835	4.6505670905	4.6560658735	4.9948024745	4.9051148145	4.775995158	4.653794318	4.81036023	4.2993225445	4.609233749	4.9713758405	5.208202482
ALS2	5.778399716	6.23994634966667	6.695917289	5.36154348	5.15388878933333	5.75641583733333	5.97607547	5.84022942433333	5.63998305366667	5.52854438533333	5.750375536	5.54421081133333	5.949625598	5.77785827266667	6.62380404266667	5.68449139633333	5.73421942333333	5.98659222966667	6.06611733033333	5.399084268	6.63807227766667	5.84540947266667	5.5149161	6.49418073333333	5.76746602266667	5.356160737	5.632204244	5.55105878366667	5.70558047166667	5.250449913	6.05145444933333	5.339437602	5.15867315066667	5.305405524	6.06762312166667	5.37953024533333	5.386176302	6.13050737566667	5.270010211	5.52853270233333
ALS2CL	7.24548246466667	6.854111864	5.91878686566667	6.75130843566667	6.54456118933333	6.208512166	6.88977447566667	6.19277591633333	6.44051714	6.45684838966667	6.22727541766667	6.67587666433333	6.62297512966667	6.55415561733333	5.56364845433333	5.81005246133333	6.414419276	6.55703705566667	6.37765421	6.56148676933333	6.468132544	7.49081083666667	5.70499251466667	8.33384913666667	6.44028547566667	6.713080564	4.78025331866667	6.33682048333333	7.35167001166667	6.536999931	6.64476960766667	7.06580927	6.22126633033333	6.154053479	5.68677345666667	6.184931446	5.59424705666667	6.294476982	6.01638148066667	6.235623708
ALS2CR11	2.5444775535	2.92281122616667	2.90741931933333	2.79185296916667	3.0260351825	2.636536997	2.5598163505	2.68926711166667	3.09069256416667	2.77972404566667	2.46687776466667	2.70069563283333	2.7148036535	2.8132021475	2.520120193	2.48392648933333	2.77036706616667	2.7179325755	2.4913913795	2.74613520916667	2.5156379175	2.98255345483333	2.279635505	2.56214471583333	2.94929999166667	2.66017016366667	2.63035252183333	2.73122911616667	2.540722913	2.94235133383333	3.04233718566667	2.73928787883333	2.97990990983333	2.6836654375	2.6000798595	2.42321531483333	2.54198698066667	2.836992688	2.8991885225	3.13655460633333
ALS2CR12	4.542673939	4.5343307785	4.465726304	3.928219726	4.3598346265	4.161816059	5.708704699	4.2862809455	4.2993842095	4.792798069	4.565521584	4.6871981645	4.3995785055	4.30381541	3.991975927	4.565347614	4.693427486	4.769051264	4.4024912865	4.704215326	4.3913996595	4.889544192	4.0697780565	4.9359043545	4.2388980895	4.20110966	4.6186305695	4.242169249	4.496362965	4.382870557	4.823788958	4.957135123	4.498319264	4.637752862	4.324301013	3.9305273045	4.922249348	4.5019212245	4.7036905945	4.528466761
ALX1	2.595026507	2.787034653	2.781865031	2.734013167	2.614124396	3.184760086	2.53761007	2.589203651	2.832125219	2.45503687	2.613351116	2.603569129	2.482657387	2.519653361	2.702031536	2.491422407	2.887027972	2.721258863	2.550277762	2.874895206	4.179084372	2.560382388	4.873938316	2.733045202	2.426190554	2.615587717	2.553741597	3.444179592	6.395671988	2.791704464	2.729292943	2.723386881	2.640383791	2.457451115	2.958074054	2.722902585	2.519928107	2.675471129	3.115801206	3.386430701
ALX3	4.201290958	4.04104398	3.74107722	4.146077413	3.840346317	3.850773622	3.654035067	3.749054021	3.920063807	3.840346317	3.723579244	3.556233044	4.489759478	3.774656252	3.908200221	4.139551558	4.005510384	3.622930363	3.569320907	4.003563122	3.660070937	3.726314794	3.705615782	4.027495264	3.793056157	3.375197071	3.635070023	3.812125708	3.796408061	3.827847172	3.857939875	3.831569533	4.132049421	4.052899321	3.639154095	3.492699106	3.534828729	3.922041001	3.707087064	4.513458211
ALX4	5.135111239	5.472880358	5.496957024	5.514580525	5.575022645	5.610548543	5.574376638	5.504387091	5.672564657	5.320107884	5.75109651	5.519632817	5.503880379	5.0814212	5.696380057	5.410638209	5.884342566	5.679051605	5.12640315	5.851737815	5.422916685	5.843973909	5.60268336	5.90768708	5.323404179	5.696671321	5.390785559	5.535568413	5.458651543	5.365343938	5.535826335	5.70129702	5.734513372	5.36470167	5.451457774	5.509291633	5.231949522	5.29278231	5.536402052	5.837869829
ALYREF	7.5403184995	8.731110785	7.8118139415	6.956514135	7.4035377635	8.53868081	7.9891301955	7.799398351	7.2281593355	7.0806681215	7.488744219	7.3259679465	7.377714241	7.010022682	8.7397751255	8.0165764865	7.460068017	7.016847178	7.4188548855	7.557967188	8.4725608875	7.2083086105	9.1097585035	7.9460073875	8.229298108	6.903835715	7.5907530305	7.731639526	8.7246983345	6.9103862055	7.2248319185	6.5144363565	7.4202466445	7.413210889	7.5921132365	7.4091131825	7.6446533215	7.135177316	7.350531154	6.9948507735
AMACR	4.95905983433333	5.830042954	5.52670818333333	5.501162236	5.07513410666667	6.10717317233333	7.82765596666667	6.33535345433333	5.11562605233333	5.562743757	5.19195534433333	5.68058799666667	5.64363849566667	5.654776543	7.66588007033333	5.43367469166667	5.16549825633333	5.44521386166667	5.18210823433333	5.27326079166667	5.526357279	5.32498087633333	6.57585901	7.08288631466667	4.75441391166667	5.207458943	7.279341795	5.14076870433333	4.31739221933333	5.88213389433333	5.66262921166667	5.19706342633333	5.656607184	5.59889678566667	5.42832599533333	5.20271532766667	5.14198200266667	5.851333587	5.216471886	5.99597386933333
AMBN	3.041254023	2.588537684	2.902587139	3.564635089	2.745785479	2.916629568	2.673486483	2.912997106	3.08839013	2.931022805	3.291139482	3.020484902	3.004313849	2.952845759	2.68558012	3.1424478	2.678924925	2.757821583	3.096446931	3.166100513	2.92845672	2.89660841	2.925224352	3.458581243	2.925224352	2.928405647	3.02267951	2.916629568	3.26161943	3.053832941	2.898796237	2.758627919	3.714946252	2.577675102	3.162526745	2.998590362	3.053832941	2.837783122	2.611711088	2.666817145
AMBP	13.10798506	13.17911065	12.734095	12.16332019	12.835951155	13.326583255	12.668592945	13.02148605	13.03974823	13.015397205	13.47979379	13.37847147	13.274850615	13.097753145	12.545162135	13.40349773	13.18630305	12.911324735	13.455182925	12.917342525	11.483786365	12.771377815	11.16358327	10.68520916	12.96039325	12.967912725	12.768951335	12.90041544	11.287913165	12.493496695	13.270774195	12.35601585	13.23807285	13.236485555	13.464648095	13.007051385	12.9198978	13.483540275	12.91786908	12.949135295
AMBRA1	6.06946218775	6.02946147225	6.14446010475	5.92797122325	6.13561261475	6.1999855665	6.3849037345	6.228440755	6.0066929835	6.02426184225	6.149527591	5.9495235845	6.22312234225	6.3937996295	6.19389647075	5.64689940675	5.74295553	6.28024689625	5.87745155175	6.023048524	5.79803956	6.6355371805	6.26028761175	6.2199753545	6.1539545875	6.248908203	6.13657006725	6.00313649125	6.13623377925	6.173662618	5.78500486175	6.261467253	5.4953267555	5.9267273905	5.944513802	6.2110449115	5.58094464875	6.00265302325	5.9125879345	6.07084377975
AMD1	8.7150797285	8.69662387	9.07863018	8.2182111555	8.583625417	8.3797202805	9.818086261	8.2357095095	8.720954286	8.100050921	8.9854380935	8.7743380455	8.7136180375	8.569945435	8.530757913	9.554556727	8.947096575	8.8023336245	8.9126011785	9.008256223	9.690023481	8.6615525375	9.5866577965	9.0839691685	9.026220166	9.1861241825	8.3421555725	8.892655138	9.227887102	8.504712233	8.867079042	8.582311309	8.227481499	8.6658180235	9.2090677635	9.1940028515	9.171567028	8.585035605	9.1173096235	8.1170181905
AMDHD1	9.555900211	10.56057942	8.884504672	9.626006735	9.33390686	9.488723076	9.781714824	10.6938571	10.17524776	11.03002555	10.27860332	10.26929297	9.959389613	9.933888278	9.758476025	10.01641385	10.46576083	9.583916223	10.55475746	10.40028197	7.480171111	9.727186427	7.665955181	5.186522499	8.954997182	9.972729203	8.191839497	9.082303701	5.526718101	9.799320562	9.920709546	10.25489775	10.86047862	10.5062889	10.59245796	9.852819646	10.10149686	10.64068629	10.14246138	10.27115116
AMELX	2.563368175	2.925224352	2.904380944	3.211526038	3.046387482	2.832757879	2.906129387	2.839310928	3.286054983	3.330056833	3.36024047	3.412449197	2.866538011	2.946071403	3.018844321	2.906129387	3.198141399	2.98457336	2.85684717	2.923422149	2.588883294	3.353858422	2.914021205	3.163467008	2.87179365	3.008601511	3.014201804	2.994411447	3.048831591	2.992394733	3.04030467	4.215269362	3.181317166	3.046170093	3.430786585	3.105745525	3.274595446	3.229672628	3.004706314	3.812962471
AMELY	2.648777953	2.842225046	2.952861439	3.593149253	2.806094418	2.671524965	2.636036326	2.763570601	3.030961615	3.176431824	2.970287937	3.022929739	2.958480919	3.108083739	2.968152728	2.816514249	3.143771986	2.921770113	2.758369866	3.314296	2.880923868	3.131639221	2.7151417	2.93174918	3.066659952	3.105124924	2.685537193	2.689020889	2.878989476	2.781051263	2.846054055	3.874068699	3.435979043	2.868311089	2.789165624	2.786433089	2.862526249	2.78840164	3.203096217	3.147232799
AMER1	3.746490059	3.958339407	4.090311847	4.58019189	4.007163473	4.974857754	4.126078642	3.744523567	4.201346358	3.744523567	4.372647231	4.507022339	4.294995048	3.991362389	4.153367966	4.133000926	4.030950968	3.797404434	3.898311392	3.853689922	3.679753009	4.404244958	4.061725141	4.074170597	3.813158015	4.151105049	4.680205491	3.972017287	3.909694109	4.39603351	4.627895825	4.95444595	4.733576115	4.520576415	4.672609891	3.958457006	3.63799945	4.384148641	4.015095655	4.524734096
AMER2	2.19188069566667	2.216742504	2.135286896	2.274549417	2.107385873	2.32136129833333	2.245186535	2.179327737	2.18248227966667	2.26985820066667	2.20305590933333	2.18737663133333	2.224839419	2.46955321666667	2.304642285	2.21212778233333	2.38896012766667	2.47702556866667	2.21586537933333	2.23173822433333	2.14967295633333	2.51071016566667	2.137518141	2.17045621066667	2.14565680433333	2.443239424	2.29749955066667	2.27217762866667	2.24132660633333	2.232829963	2.43232147066667	2.39248823533333	2.58600900833333	2.064626317	2.07804852833333	2.22966400633333	2.18471457866667	2.24093498666667	2.31256666466667	2.535197254
AMER3	3.63062701133333	3.6035417	3.74437336733333	3.870216076	3.68454892566667	3.71089437366667	3.79358891	3.63459935866667	3.80309705666667	3.82828642933333	3.86471524866667	3.782936448	4.07852508033333	3.86705063833333	3.62481598266667	3.608302956	3.84541808633333	3.68564513866667	3.75807804166667	3.964169922	3.60520931266667	3.84977869066667	3.64785017766667	4.018296769	3.60669598866667	3.921102091	3.78835331266667	3.665481597	3.66478798466667	3.86741965433333	3.83350369533333	4.13103024266667	4.081075028	4.053646108	3.81132333566667	3.83771509666667	3.647903642	3.83318200233333	4.16445130466667	3.86073531933333
AMFR	7.5069961375	7.2747156065	6.0698373225	7.2367749645	6.9566091075	8.1017556925	6.9343656875	8.2052622225	7.348619219	7.2435563705	8.176705078	7.3839393635	8.010283391	7.7997741545	9.1975810555	8.0205550875	7.0208053295	7.669966576	7.8186943285	7.2175364255	7.4482520065	6.411156489	7.0402477095	6.4910103675	8.218081522	6.5033743765	8.26214284	7.2685822025	6.621365683	7.1200058185	7.5846312025	5.874956837	7.3040008755	7.5427031665	7.6772372985	7.1190890175	7.4924971705	7.659766581	6.9976147545	6.7650437855
AMHR2	4.181781543	4.203908382	4.134005119	4.452168018	4.316960683	4.284275132	4.090915716	4.363646571	4.35076229	4.446176896	4.386163711	4.427459027	4.179329044	4.326023113	4.495105509	4.343910564	4.77071252	4.312044829	4.419957024	4.382372912	3.772293237	4.130718099	4.170551154	4.471447817	4.213839632	4.435397553	4.434160407	4.345858843	4.137067168	4.500805683	4.210030943	4.395623902	4.412153763	4.318425204	4.464971561	4.542712422	3.932248159	4.475576207	4.144920897	4.746970767
AMICA1	6.370830018	6.618035327	6.868313988	6.023724011	7.549096009	5.924327486	7.507281264	6.398855037	6.720868153	6.515189187	6.685631189	6.797469819	7.939373667	7.101338167	5.999412083	7.529813669	7.650918454	7.178987069	7.252604007	6.950263209	5.69546541	7.038192901	7.269562856	6.164567213	7.545100248	7.400893939	6.896325387	6.669720179	7.179461771	6.702934314	6.868133578	7.246009221	6.799139625	7.25301941	6.915096944	7.322226579	7.80583865	6.695351872	7.344014019	6.726545456
AMIGO1	6.282312033	5.98639254	6.052100015	5.451656196	5.202441959	3.827162201	7.352945806	6.135600251	5.581567888	6.051930025	5.560348986	5.597719477	5.237383902	5.629381713	5.634961597	6.053347669	5.340221347	5.447834578	6.06722352	6.232339046	5.77763647	5.819143114	5.353959771	5.332459629	6.149366603	5.429253002	4.797772102	6.513714298	6.344031359	6.177082755	5.414888054	5.719551712	4.956830506	3.699567626	5.964013494	4.90765726	5.207803023	5.777095704	5.34555641	5.449547013
AMIGO2	4.653550239	6.284176566	5.247587934	5.412343558	6.104836635	2.937005007	7.537368327	6.140887535	5.128263296	4.970321769	5.191417212	5.332043743	5.91564657	5.572236868	2.717633763	6.123792324	5.580809417	4.619184295	6.239273396	4.662569385	4.729053989	3.123941523	5.165564741	6.044834105	6.180337242	5.95640952	5.126033424	3.482118143	6.940261323	4.663365117	4.608240172	6.305810443	4.995125086	4.150356995	6.398562311	5.692576851	7.171388448	5.26713232	5.879248236	4.257197683
AMMECR1	5.595549925	4.93137463275	5.7905922015	5.7319043015	5.48019696975	5.12802111575	5.6100909175	6.496910191	5.54193937	4.934949486	5.212747828	5.1652253735	4.84874474125	4.949006606	5.637940663	5.207510697	5.2455882495	5.07601669925	5.45517662325	5.097584952	5.74962527775	5.13949208425	5.67994994625	5.81132102325	5.3754434935	5.38119967425	5.770854161	5.481846835	5.89746184975	5.14891630775	5.372570111	4.7900167535	5.29283502525	5.23743332975	5.3510662055	5.365486828	5.80935547675	5.1862988015	5.52118377675	5.38764104175
AMMECR1L	7.629150931	7.263163256	7.42596379	6.889091808	6.861807842	7.282129591	7.413884049	7.183219571	7.123983576	7.517196916	7.112134171	6.665485551	7.315105841	7.23585449	7.43074844	7.113977849	7.214378067	7.510626101	7.293546197	7.546906582	7.510038468	7.356496622	7.457348347	7.278644756	7.255052657	7.338693443	7.428846766	7.093899286	7.032875005	7.206520692	7.364623574	7.065898547	7.192917443	7.267763762	7.117333342	7.369792764	7.367103354	7.553799525	6.965905375	7.44694355
AMN	5.42147685066667	5.12686682566667	5.87588956266667	6.04642542466667	5.72532525966667	5.75706944633333	5.48835615066667	5.73235369766667	5.97151711466667	5.64957442666667	5.953889736	5.65809112666667	5.41313804666667	5.58567945566667	5.793813675	5.545009379	5.60772671466667	5.44614523666667	5.58957108933333	6.15223049433333	4.913905956	5.83437356733333	5.34370559433333	5.36661704033333	5.680130355	5.48735000033333	5.38006959766667	5.51945026933333	5.17003095466667	5.86853224566667	5.56962110366667	5.697949095	5.87949677866667	5.55124368	5.540099642	5.62061026033333	5.38331489366667	5.522776873	5.75540264133333	5.94383490233333
AMN1	6.083385902	6.603676349	5.304239377	5.034327479	4.904506487	6.431939328	5.815006357	5.970854682	6.008122768	6.57992513	5.12177562	5.814929568	5.456760163	5.869201335	5.584513383	4.896928342	5.086739402	5.455978438	5.850741911	5.227832229	3.955846115	5.311730516	4.955903689	4.623671923	6.033601649	4.920988361	6.378836736	5.535568413	4.68461944	6.250124018	6.090708541	5.095173036	6.155276405	5.313860361	5.578098148	5.152727808	5.859408793	5.988065405	4.960805892	5.62859761
AMOT	4.509998023	4.553435427	4.221876555	4.124682248	4.66110085	4.371060284	4.24494087	4.300419612	4.425511377	4.699500342	4.839915483	5.317332655	4.83223852	5.152404319	4.419214536	4.37452807	4.72737021	4.56468233	4.595764146	4.682737591	5.218544304	4.488525226	4.506283116	4.614433404	4.235949957	4.730797511	5.004268926	4.38701981	4.146538724	4.517035486	4.565957415	4.598089983	4.734181035	4.919778382	4.293581612	4.655698529	4.380286837	4.93644595	4.673788358	4.810125018
AMOTL1	7.59328304	8.1560999815	6.55844965375	6.36208190775	7.14847272875	6.34737445675	4.4100296335	5.56251316525	7.448016137	8.87618446225	7.070960713	7.30845178175	6.66010822075	6.397958697	6.19412047775	7.44098505425	7.110699308	6.303241234	7.64348103275	7.499444493	6.46452961625	8.153352361	4.03807355125	6.1819498425	6.77466536675	6.534525492	5.04766430125	5.28603496475	7.28037261475	5.78244460175	6.15288888275	6.99343976725	7.56083643675	6.333862328	7.53562815675	6.54412978825	6.44356872775	6.82342189725	6.7183436775	7.55312924275
AMOTL2	8.271484672	7.773020652	3.664966814	6.562241798	9.226839017	8.213449788	8.106803676	4.491335263	8.063978009	7.503039372	8.244164515	8.614095487	8.437492514	8.855342757	8.584287246	8.145519359	8.129239325	8.155618236	8.736703843	8.287888999	8.830013268	7.431036276	8.009331614	7.943954605	7.204009281	8.199803235	8.418731975	6.574399832	6.882637081	8.564577905	7.819179492	8.765244799	8.664012368	9.121094877	8.167726647	8.300291099	9.293628951	8.24415082	7.892782308	7.693595624
AMPD1	2.687993229	2.813522879	2.912844697	2.804318174	5.70414034	2.612769399	2.616405009	2.645930948	3.207776917	2.720086478	3.182166384	3.029355104	2.911634558	3.337059196	2.654848357	4.835756162	4.034533676	3.295072542	3.552969581	3.284440213	2.662695946	3.320367895	3.089990696	3.014201804	3.023466094	4.199795072	2.884398829	2.641099345	3.204996878	2.733825019	3.083750091	3.116378989	3.819204099	2.981304395	3.373813459	3.470535653	5.021225539	3.662543332	3.672388099	3.76286083
AMPD2	8.431182299	8.074708498	8.057764914	7.891949734	8.216896945	8.581877829	7.910403651	7.978301161	7.719761562	8.917125948	7.839932551	8.280147065	8.636110184	8.63890731	7.545062286	7.86891711	8.302349708	8.773130873	8.040258857	8.828175845	7.997377037	9.200305486	8.386688135	8.147729371	8.085153842	8.70790618	7.99598231	8.146132311	8.468530501	8.552464245	8.1765876	8.732362357	8.424075447	8.459157425	7.862827077	8.466391583	7.672874022	8.229988917	8.302381228	8.838134126
AMPD3	4.952117789	5.365278284	4.043911249	5.283749494	4.601788524	4.128883994	5.364123799	4.469193016	4.801696819	5.055410841	4.671586671	4.686105537	4.777850748	4.581371491	5.269840006	5.247671301	4.636382558	5.544941438	4.862996662	4.690200565	5.844793287	4.507881338	6.387614518	7.298595145	5.393869318	5.260985868	4.827196334	4.392015453	7.274761928	5.15327043	4.726707828	5.023355656	5.302665538	5.425215425	4.604780054	4.946969637	6.053287531	4.735539651	5.113556265	4.914950097
AMPH	1.994406719	2.429993235	2.40448698	2.702123764	2.514935011	2.0054583	2.121996547	2.430462546	2.33777835	2.506743128	2.1962403	2.726198012	2.501709104	3.29660234	2.504377474	2.420411256	2.287329336	2.757417588	2.179416839	2.715464794	1.95431177	2.460257995	1.995086649	2.404836568	2.350095725	2.430087377	2.210154602	2.313606436	2.681731213	2.585055636	2.21683651	2.854391285	2.087972084	2.667353096	2.44066515	2.534095577	2.698168061	2.452961411	2.444563956	2.970344364
AMT	8.087909959	8.247245928	8.382517937	7.732965306	8.553962548	8.57812146	8.431445699	8.209509015	8.267993813	8.494411384	8.913466986	8.962281682	8.951437869	8.669387293	6.856002398	8.69946286	8.796608799	8.519956649	8.967232951	9.108350683	7.577249083	8.803375591	8.851027666	7.129770281	7.631694402	8.625310615	8.441087737	9.351190058	6.986711306	9.412128558	8.931088336	9.080365845	8.911307804	8.991581328	8.784059543	8.531912164	7.790148303	8.915530182	8.33706436	9.043364918
AMZ1	4.0356271985	4.1261692055	4.1806636195	4.717416859	4.3901635165	4.422661895	3.9440355635	4.425047057	4.424084081	4.181837018	4.4183816395	4.3429924815	4.1697298135	4.310542032	4.2294672795	4.280317395	4.1776763485	4.3380009845	3.866881763	4.3356112475	4.249186707	4.5785269905	4.3592916485	5.171092191	4.4563231935	4.6194933605	4.1049592505	4.6192616545	4.2059662515	4.4380434	4.0539889555	4.770753832	4.8884884735	4.3814056365	4.209097377	4.232107241	4.0017433145	4.1524792035	4.3499623305	4.8521516595
AMZ2	7.583022449	8.481958537	7.257081224	7.269426308	7.191596565	8.423277388	7.281553459	7.617169306	6.939359001	7.272238853	7.235242032	7.365178202	7.54287115	7.210329602	8.007132512	7.059654732	6.680102199	7.112464954	7.644652731	6.909646663	8.161022763	7.42444663	7.892939024	7.498841593	7.937365414	7.251347971	8.112315116	7.549099949	8.35811394	7.526315599	6.721551842	6.9676473	7.178745574	6.954294261	7.515413888	6.991778112	7.617580352	7.297143624	6.781059979	6.84592701
AMZ2P1	6.343511922	7.036959288	5.848912016	5.358880393	5.433429955	7.354100422	6.407202847	6.22772853	5.887137788	5.822821722	5.719824271	5.644610429	6.054978439	5.864536857	6.704913425	5.666251078	5.209946253	6.033875317	5.92856282	5.298871225	6.91871158	5.567819328	6.173089584	5.234163548	6.652337743	5.349695082	6.580085825	5.679965482	6.517777449	5.887114453	5.615542112	5.57694809	5.150210425	5.533010502	5.875488765	5.131236198	6.101557421	5.723583592	5.232834926	5.65992718
ANAPC10	5.974204473	5.7028780735	5.1698717775	5.0943210525	4.7020676305	5.9994410495	5.312272378	4.937858174	4.965968899	5.095685528	4.817124261	5.469796161	5.8419469905	5.4504982555	6.043368042	5.2237426185	5.342249062	5.1266579665	5.5997099905	4.811459634	5.40925091	4.6067666695	5.1259101305	4.533806036	5.6075639005	5.0331825785	5.7516073275	4.9094143575	4.2340012135	5.0414874915	4.979464302	4.3852696445	5.1435456365	5.0308151015	5.666266773	5.038771734	6.035616273	5.500766968	5.261614194	4.8507357215
ANAPC11	6.582097615	7.0420445665	6.5895960365	6.4238409105	6.4627436585	7.361626227	6.4814345665	6.749662678	6.48879665	6.4280616575	6.6469222645	6.5257429735	6.369106329	6.3336553285	7.226931967	6.66118273	6.200178863	6.2190428875	6.3763329485	6.440081501	6.8419445815	6.3660072565	6.7556804245	6.725945885	6.956008277	6.512196554	6.7343272095	6.651181281	6.8172204775	6.3203941815	6.57794269	6.4595999615	6.5933013365	6.4040058715	6.5410685475	6.3829534105	6.5007168465	6.377414507	6.546445164	6.3200630985
ANAPC13	5.6353209915	5.660362594	5.262801676	5.110491235	5.183344234	5.376555664	5.5901712865	5.081544159	5.2883794085	5.3253360775	5.408034751	5.299301702	5.5465511875	5.3822822755	5.831974385	5.5650869635	5.4809677725	5.0998275265	5.652103181	5.2084305655	5.373870686	4.955429207	5.585766494	5.0269744495	5.324213539	5.3578154115	5.515909159	5.4317089455	5.126144317	5.260956026	5.4092348655	5.1781826265	5.3716595685	5.1994707305	5.6648426505	5.274690905	5.436395798	5.494816629	5.32230652	5.345948942
ANAPC15	7.621512503	7.744320439	7.452498328	7.278292462	7.312237964	7.734087071	7.762112571	7.440026854	6.97819424	7.583702735	7.414136824	7.826631531	7.291588213	7.227650179	8.288434954	7.665654646	7.738076613	7.375344025	7.882656181	7.173875261	6.94111559	6.688363711	7.894559109	7.595040533	6.968054483	7.447029181	7.773687204	7.845901905	6.761160341	7.312602627	7.648947336	7.107575998	7.664018433	7.460203188	7.890262874	7.294695238	7.420028469	7.649454699	7.157185617	7.4344651
ANAPC16	8.51982853575	9.0371006525	8.83189648175	8.5283812095	9.15061792525	8.7691752925	9.07617407	8.63118902475	8.8460530605	8.73262845325	8.97531131	9.143381396	8.86909534625	9.02660404075	9.050112733	8.8021834135	9.0473780635	8.8729686765	9.0792603765	8.948104988	9.05042922875	8.925022689	8.48390799125	9.03179106275	9.1411159205	8.7656964295	9.25478673625	8.80030795025	8.71888609925	8.999662118	9.1290412335	8.8472356875	9.26084706025	8.99455498575	9.229106559	8.87340611225	8.959340736	9.103257513	8.82727840825	8.99923999875
ANAPC2	5.806277795	5.876949511	6.059074169	6.300491965	6.037686705	5.886141879	5.905852687	5.956970325	5.807185205	5.841980594	6.051356258	5.829930209	5.906578272	5.768212364	5.916263004	5.818917737	6.045562516	6.238559634	5.384123212	6.057567442	5.738189574	6.241321653	5.71487829	5.831890609	5.919730996	5.985581311	5.855698087	5.793178028	5.923308178	6.016936416	6.083917707	6.601260445	6.524674977	5.956352653	5.609316392	5.758399837	5.534685782	5.729304149	6.164642923	6.361824772
ANAPC4	9.2428725835	8.7488493435	8.5348434845	8.4132509805	8.417907753	8.848856571	9.003008216	8.7908683965	8.4403135355	8.9578068675	8.265759161	8.362347545	8.650032939	8.826623827	8.6085646005	8.5083282815	8.1958259875	8.8020902905	8.778748547	8.1464099515	8.4595968765	8.5721406505	9.0689175515	10.220603705	8.075500188	8.7860636735	8.4068315895	8.7387670815	9.073676169	8.7304002415	8.839078005	8.623558518	8.1168050075	8.5361934225	8.3225763585	8.4529936755	8.4381946455	8.3300588805	8.491593917	7.791263206
ANAPC5	6.62037547883333	6.55190926633333	6.88073885166667	6.666140481	6.323056897	6.70774837566667	6.99318712933333	6.3210757845	6.42396048433333	6.68489072633333	6.34602718583333	6.39063900383333	6.449052021	6.32245997683333	6.63287343583333	6.2301146395	6.47793240633333	6.54964929516667	6.45582768166667	6.5024430675	7.53401114216667	6.98319122116667	7.24584253916667	6.80460393216667	6.70866000533333	6.38877973916667	6.60999963283333	6.7459968065	7.2222757385	6.5710595655	6.58148766683333	6.18496969133333	6.17096861533333	6.6412010935	6.28413197266667	6.55240622666667	6.24996401883333	6.4302565615	6.2926066505	6.6303120945
ANAPC7	7.1964466635	6.7983901965	7.7807750285	7.2275225105	6.829927895	7.314061942	7.3367374375	7.3775091455	6.815614727	6.7085937365	6.673528277	6.514515628	6.917886868	6.707781791	6.8954411735	6.507361991	6.4018004685	6.6549813535	6.270593938	6.4143271815	8.270213811	7.253735317	8.1673937395	7.473124327	7.491191704	7.069473854	7.3182866225	7.4291855025	7.3485303005	7.014609791	6.9524656885	6.350389265	6.4594271115	6.126343319	6.5034809	6.963312491	6.4748103935	6.426651478	6.2756547555	6.06995375
ANG	11.57186931	11.43588665	10.76179762	12.05717276	11.68612987	12.12319375	11.06756226	12.14477124	11.88787187	12.4487289	12.57146424	12.72687056	12.08880702	12.18212622	12.0939342	12.15455404	12.55394916	11.50030919	12.78923967	11.84318143	7.619791112	10.0628455	8.554877217	6.031579265	11.2328502	12.23336172	12.00723622	10.20617391	8.598160793	12.109623	12.26115386	11.82566562	12.59502883	11.99564637	12.39539541	12.2957994	12.03472575	12.91447074	12.3173335	12.17778427
ANGEL1	5.36016986533333	4.97607748833333	5.68026395966667	5.64914571166667	5.03494738366667	5.192701273	5.53484700366667	5.40178040633333	5.16552055333333	5.884059955	4.94692075866667	5.11829869366667	5.164318233	5.07126229666667	5.29432791866667	5.10968647433333	5.01864809233333	5.292920009	5.09339634766667	5.024281314	5.00142646666667	5.90323591366667	5.57203816533333	4.96478056033333	5.12070835966667	5.202236207	4.57556601966667	4.914550762	5.10096326166667	4.97821000933333	5.354733121	5.12536348666667	5.27341088733333	5.43096576033333	5.115586121	4.83169759833333	4.54661155966667	5.294031676	5.041096344	5.26630266766667
ANGEL2	6.727253753	6.77403242233333	6.74707396733333	7.57139386466667	6.031383498	7.266461565	6.956533921	6.64519709866667	7.03683148066667	6.52712856466667	6.297999553	6.38983095733333	6.21102965133333	6.25720768433333	6.45433257566667	5.96808585266667	6.130091495	6.291159985	6.00326424333333	5.67520845033333	7.13430729	6.71312627033333	6.22474436333333	5.525694927	6.96547354433333	5.12740282966667	6.753431308	6.51391534666667	6.645938597	7.281386184	6.53600153766667	6.34818391366667	5.90768135333333	6.145581203	6.61756566966667	6.004926567	6.368183125	6.389117241	6.03698437833333	6.33892429
ANGPT1	4.50115835966667	3.66815449433333	2.62480489566667	3.18693595033333	3.204468539	3.125813751	2.417214124	3.14124696066667	3.36516265266667	3.62936843833333	2.820353741	2.84568844033333	3.15207650866667	2.99358844833333	3.15992442566667	3.00035291766667	3.01214487033333	2.81720906066667	3.23768685866667	3.01343305	4.87894414166667	2.99368334333333	2.585465928	3.39612610866667	3.11263230566667	2.916027439	2.97061525033333	4.11397882166667	3.82025472133333	3.40003848966667	2.781875322	2.89679274066667	2.63802095566667	2.98300221333333	3.087199075	2.91511724566667	3.924261321	2.92863194666667	2.655099732	2.76865919033333
ANGPT2	4.59001979425	5.495881918	6.76140190275	6.12072689925	5.853839849	5.19770810925	6.94822800725	6.15932686325	5.2948416015	6.90962424775	4.93107548275	5.39520025175	5.321044697	5.71501480775	7.334266329	5.40626060525	5.08983247475	4.906374512	5.42128596775	5.339058576	7.796347738	5.14167625875	5.95357052875	5.68109527525	5.95855742125	5.705742833	5.42060193	6.2580744745	6.9453740655	5.03886737	5.26924664125	5.76115179325	5.10010641875	5.329482205	5.83397889125	5.6137333415	5.46724579625	5.31619528875	5.7172509095	5.3687617425
ANGPT4	4.017082051	3.788841029	4.153820667	4.106853949	4.146018077	4.234810019	3.881884223	3.57970863	3.758392696	3.511052292	3.949041913	4.326806527	3.789321365	3.572425958	4.292480898	3.734397649	3.88691135	3.582870144	3.927895394	3.888090423	3.81446919	3.661358505	3.901768296	4.151090127	3.918903057	4.398471626	3.937319038	3.927895394	3.857730852	4.048629733	3.916404292	4.144650085	4.029166962	3.548756706	3.898356249	3.951247367	3.880733548	3.985591006	4.122810581	3.80067495
ANGPTL1	6.059564547	6.985312893	6.116154689	6.54942880266667	7.502141513	6.10627585	4.96409720966667	6.17825629166667	6.595152136	7.25341289	6.868770344	7.175778621	7.24469108133333	6.90749457333333	5.280906959	6.37519429366667	6.90870085933333	6.84377413533333	7.295028375	6.735133028	5.914840801	6.489376739	4.461795927	4.004865865	5.450483247	6.466891794	6.92254375133333	4.72773000433333	5.46686965066667	7.21585336933333	6.77882217733333	6.358587628	7.14811123233333	7.11390674666667	7.24740622466667	6.72935062333333	7.67847781333333	7.10626183033333	6.88021897666667	7.312697338
ANGPTL2	6.70294295033333	6.20399441066667	5.262404509	6.28699223666667	7.40793327166667	5.42251411633333	5.32205797333333	4.609991941	6.32358697866667	6.59514458566667	6.369107305	6.32233917966667	6.67637275266667	6.38461088633333	5.60186321066667	6.538475156	6.54063526	6.32509220866667	6.69557311766667	6.02645468233333	6.40279658833333	5.58624025366667	5.16018962733333	5.75495966566667	6.38177770833333	7.21632279766667	5.48795127033333	5.133556694	6.56961438566667	6.25715813	6.24865457966667	6.02702815566667	5.28641453066667	6.00037782266667	6.64931400566667	6.80586055833333	7.53137458666667	6.71450484566667	6.59133803333333	6.12834915066667
ANGPTL3	10.1593362556667	10.7864263276667	9.634218603	9.66181066566667	9.67601778766667	10.3310356766667	10.85195117	10.572666306	9.21335745	10.1450894033333	10.6033933133333	10.9816283423333	10.2821217086667	10.5175509493333	11.1876412716667	10.6858964273333	10.5765091636667	10.2464034776667	11.0295952806667	10.4446818436667	8.76737541566667	9.929440084	6.98095031833333	6.88343662366667	9.92454981066667	10.575171251	10.589393242	9.938042183	6.72374007833333	10.5212898206667	10.8315624066667	10.366779399	10.5415865076667	10.899067418	10.7958351966667	10.49957743	10.7229554903333	10.8847656406667	10.326918066	10.5067996676667
ANGPTL4	6.8638791055	5.4950933825	5.9756115955	6.6218490645	6.732030354	5.830460923	6.7882890245	6.4645079005	7.223688548	7.2247731435	7.463343048	7.253639235	7.1293591825	7.364995242	7.123836044	7.5073658945	7.3657419705	6.2240353085	7.288244686	8.0478610475	5.4339328865	5.739080206	5.1997792945	6.229627059	5.2582134075	7.9697435345	5.565703483	7.1270335025	6.1902962815	6.830189893	5.768743581	7.199546944	8.2149299945	7.9795429615	6.56064844	7.482240686	5.730400189	7.1034932845	6.492328426	7.1431814055
[truncated: 20,889 more rows]
