# Supplementary material for: CELSR3 mRNA expression is increased in hepatocellular carcinoma and indicates poor prognosis
Source: PeerJ. 2019 Oct 7;7:e7816. doi: 10.7717/peerj.7816 (PMC6786253; doi:10.7717/peerj.7816)
Supplement: Supplemental Information 5 — Cel data was converted using RMA and log2 [file peerj-07-7816-s005.txt]

geneNames	GSM155919	GSM155920	GSM155921	GSM155922	GSM155923	GSM155924	GSM155925	GSM155926	GSM155927	GSM155928	GSM155929	GSM155930	GSM155931	GSM155932	GSM155933	GSM155934	GSM155935	GSM155936	GSM155937	GSM155938	GSM155939	GSM155940	GSM155941	GSM155942	GSM155943	GSM155944	GSM155945	GSM155946	GSM155947	GSM155948	GSM155949	GSM155950	GSM155951	GSM155952	GSM155953	GSM155954	GSM155955	GSM155956	GSM155957	GSM155958	GSM155959	GSM155960	GSM155961	GSM155962	GSM155963	GSM155964	GSM155965	GSM155966	GSM155967
A1BG	12.6949698	12.47525722	12.22367206	12.41072722	12.53354727	12.64621558	12.67805802	12.33556611	12.59926297	12.48506059	12.81076777	12.71842618	11.57089495	12.82345167	12.63472129	12.72063339	12.75204883	8.976291436	10.90371055	12.63095426	12.18127765	12.23872369	12.52521467	10.16648268	11.63308171	12.15735289	11.61387119	11.73378265	11.01322323	12.54658772	12.03896076	9.534394931	11.71750526	12.55131251	8.740346772	10.70094885	11.31554896	12.08412816	11.00546362	9.698020147	12.70745442	12.5846225	11.2463363	12.12532421	11.21295556	12.49626098	11.96334558	12.39361041	12.56351101
A1BG-AS1	4.771763253	4.563084036	4.799458141	4.787187065	4.579588725	4.81752905	5.000249771	4.710486184	4.826757093	4.4794997	4.693510674	4.963110298	4.903312186	4.949375375	4.770149121	4.943921092	4.869387197	4.474769596	4.852926379	4.95044076	4.900309175	4.724724252	4.708376946	5.001647922	4.7966578	4.714206649	4.9015868	4.658919712	4.650621644	4.869395532	4.63110872	4.33260799	4.93186005	5.207476577	4.761588411	4.685900365	4.729206744	5.146623865	4.664542932	5.32847467	4.710634928	4.851780982	4.912874577	4.815240886	4.748399168	4.883556206	4.792072905	4.770241859	5.084326047
A1CF	10.783416288	10.697081415	9.3420051655	9.9333547915	10.0889399595	10.64648525	10.2876396045	10.7357194265	10.680051101	10.999490855	10.2349473045	10.649806911	10.0359324205	10.3351926575	10.3582031065	10.3568936135	11.09929573	8.897183334	10.719630645	10.3285959415	10.098002434	10.9167278265	10.4555713775	9.9716910985	10.294386087	11.304143735	11.283365335	10.2859750475	10.97102024	11.19029153	10.5034163215	10.106483925	9.4572785935	10.439855761	9.975632766	10.245792572	11.45920612	10.073113468	10.409452441	11.108489615	10.2967304325	11.8304514	10.69239279	10.888392395	10.377483099	11.269380805	10.064898318	10.61108588	10.923676375
A2M	9.1003219865	9.1996696095	9.108201844	9.145370285	9.0016680905	9.2143128245	9.1822465865	9.0788358965	8.995804625	8.672575645	8.950700762	9.087549157	9.309772344	8.967743938	9.2751142305	8.9935144215	7.4402541375	8.438879807	8.389546203	8.9116676385	8.382914354	8.5539031235	9.1652041725	8.468384187	8.9099475615	8.4137289585	8.22033326	8.1992496965	8.1234072415	9.0793962645	9.1384133315	8.4210950565	8.7194248455	9.0063859955	8.5976963905	8.5745543085	7.038901224	9.226059806	8.1821486365	8.2085571105	8.735032305	8.8025990655	8.7932533365	9.014958375	8.994584084	8.812392523	8.975300373	9.436397991	9.304766331
A2M-AS1	4.475065458	5.3870013	5.012435552	5.727927733	5.050810163	5.063963941	5.183643051	4.774884289	5.001048402	5.185718557	4.475501175	4.627245844	5.396851787	4.536731414	4.853729105	5.343433521	5.367109332	4.253158696	4.442294979	4.819885904	4.602949818	4.358324241	4.881297145	4.921242217	5.078179066	5.772295054	4.834115781	5.26744175	5.367627778	5.199423401	5.170885204	4.827357547	4.748726669	5.391303917	4.788340188	4.870704949	5.315289527	4.746631826	3.899145995	4.523730229	4.291183572	4.690315752	4.668966242	5.084915712	5.245611653	5.229759955	5.154126265	5.753791759	5.632509383
A2ML1	4.0529038535	4.029561309	3.8756532835	3.7401823955	3.6904427035	3.841836513	3.799481241	3.854341151	3.961147046	3.7717428665	3.9366512115	4.0791784225	3.6982531825	4.0008008175	3.9363177555	3.831741635	3.890712432	3.74410262	3.504071011	3.685269961	3.8834160365	3.667516852	3.855183783	3.7833854355	3.6468293695	3.9016954625	3.7930281195	3.508287764	3.7404870825	3.828960816	3.7968978745	3.6716647385	3.902193219	4.073384029	4.1779933785	3.786481241	3.824163864	3.9823561355	3.67107927	3.672321013	3.77302629	3.8023815305	3.9072770645	3.717622396	3.9483020055	3.7788338	3.666565113	3.6992851275	3.7915024385
A2MP1	4.478195913	4.707795438	4.513667846	4.329752959	3.839846508	4.454272092	4.152460361	4.311221889	4.572465472	4.666674243	4.676628527	4.983285014	4.388485127	4.659144838	4.682591724	3.973971614	4.019560097	3.803894102	3.965058044	3.998263287	3.806285712	4.16335292	3.751472631	3.84056136	3.784752434	4.076206205	3.899585571	3.549159592	4.186026704	4.370063462	4.104489657	4.295137685	3.997246215	4.232184061	4.153229413	3.945757526	3.956311941	3.385912574	4.182705383	3.974326492	4.100917102	3.725772929	3.930903857	3.983746676	4.092020554	4.368496718	4.284046417	4.724496724	3.929070775
A4GALT	7.174456027	6.748951396	6.730395496	6.623547048	6.759961023	6.767067714	6.979158756	6.747721599	6.610488817	6.78021982	6.777785459	6.78021982	6.896673005	6.773995817	6.661846565	6.888124829	6.739830643	6.407371888	7.112743879	7.002950208	6.952765169	6.923056676	6.524027303	6.878846318	6.812299868	6.6562466	6.810071306	6.361232447	6.282359255	6.868369331	6.656253625	6.474309944	6.960162214	7.035513948	6.859783124	6.894330442	6.790827026	7.407205588	6.863988385	7.618073656	6.929465088	6.891813152	6.659135	6.639305064	6.779460114	7.093998805	6.802329666	6.686412992	6.941468642
A4GNT	3.777749725	3.825139186	3.993743876	3.821600376	3.799063845	3.816932019	4.286638792	4.404124638	4.267638371	4.376745399	4.163397257	4.135653703	4.140947441	4.719031946	4.509526481	3.931208189	3.943125312	3.746093549	3.852376838	3.681394625	3.662245047	3.971966441	3.572645158	3.813720316	3.782651545	3.823846777	3.766860984	3.945418489	3.871503917	3.873028152	3.945418489	3.960977406	3.728629762	3.604858592	4.036370551	3.797224966	3.639913576	3.817014117	4.02227584	4.013018202	4.00089202	3.879676281	4.047946787	3.929908588	4.007972421	4.250162879	3.756525587	3.923524026	4.060624715
AA06	6.013206099	5.540435709	5.664976096	5.43011946	5.529788362	5.766208363	5.85274526	5.975380922	6.27747372	5.819390194	5.728662399	5.434039442	5.595573718	5.774941798	5.267738941	5.495454422	5.23940334	5.441980367	5.644447883	5.708621973	5.538997388	5.629348833	5.607017027	5.860433809	5.682242237	5.896243383	5.816747241	5.306473165	5.557317074	5.805497883	5.703374943	5.427215491	5.76119637	5.827704447	5.597262385	5.59073733	5.054690431	5.788934837	6.015615773	5.00904804	5.605526936	5.674762402	5.703515738	5.977895937	5.931920283	5.880873756	5.530037044	5.51441958	5.617613248
AAAS	6.933464827	6.712416916	6.625709427	6.815154001	6.7894502	6.800940001	7.130188832	6.869526685	6.64512747	6.877468633	6.365572285	6.276724612	6.689097532	6.942876483	6.665811624	6.880349522	6.724807445	6.896530295	6.8777958	6.876066427	6.7392774	6.94157844	7.129544109	7.309619329	7.085323454	7.330453411	7.01580564	6.777990128	6.807853707	7.139321424	7.034570126	7.038599297	6.728704115	7.097262455	6.946319686	7.155842956	7.036988952	7.103797253	6.919079491	7.472196902	6.960020749	6.930862007	6.640851028	6.957178054	7.228897405	6.911186041	6.650170713	6.666901878	6.993674899
AACS	4.955982073	5.587213186	5.748724318	6.308599373	5.8620967	5.613366412	4.850026377	4.445642126	4.827407802	5.385038078	4.225643828	4.644352427	5.624261932	4.986145295	5.842949376	5.86611954	5.176546949	7.00918513	6.332083351	6.082992207	6.146641988	5.884155397	6.325263515	6.262319288	6.933863266	5.942341501	5.814619072	5.563745921	5.166610898	4.939433425	5.992097256	5.964440495	6.205956933	5.52429731	7.136024979	7.431880852	5.39563059	7.116769221	6.813452892	6.413256	5.490122423	5.926908277	5.933316945	6.652358122	6.081461673	4.921628778	5.752619073	5.578372146	5.721560832
AACSP1	3.315438774	3.29455706	3.355353315	3.121564948	3.137442197	3.168852072	3.219259822	3.208173136	3.161386068	3.203541937	3.163732877	3.436724536	3.237572347	3.311775731	3.083887465	3.195873604	3.358181526	3.074981098	3.065846103	3.207825723	3.306853328	3.206006204	3.177585313	3.010290278	3.12932225	2.97165215	3.268084747	3.042132697	2.981495922	3.08430894	3.014504732	3.22264393	3.043754506	3.515072406	2.985367215	3.733861573	3.272579582	3.446630828	3.527850223	3.159520449	3.16854908	3.519920219	3.370534713	3.160046408	3.263323484	3.181956705	3.066254027	3.321631352	3.311775731
AADAC	11.12946498	11.48127133	10.94405134	11.38195612	11.33471624	11.51671074	11.11020397	11.47832181	11.4394641	11.43777826	10.84281588	11.55471112	10.98110139	10.15556506	11.67659194	11.1468762	11.09453459	8.831565178	11.90453668	10.23469255	11.467722	11.44871108	10.79704401	12.05095956	9.265896509	11.58989699	11.61172063	11.05887418	12.03567117	11.43559648	10.9014554	10.58111604	11.58273607	11.46225166	7.547072568	7.831768681	12.26833169	8.817047244	11.02844625	11.57111233	11.05659992	11.38522152	11.2637624	9.540934976	10.5466809	11.24587223	11.27037188	11.66026907	11.34863328
AADACL2	3.224780675	2.770646654	2.929877215	3.20591933	3.122265322	2.960443826	3.26028247	3.066727464	3.308223193	3.184666284	3.031759823	3.298524799	3.017987377	3.015447336	3.001712332	3.099362949	2.941126389	2.888413034	2.995995502	2.910651814	2.991640873	3.205525125	3.023388375	2.993214324	2.899728896	3.030323158	3.07095234	2.859618719	3.059820062	3.271397799	3.059955344	3.119728786	3.055009271	3.178151225	3.149246019	3.103140163	2.905600306	3.428667391	3.122856818	3.351678592	3.107975644	2.875817268	2.891690202	3.104289167	3.101124528	3.205699261	2.874995179	2.855159798	2.889655508
AADACP1	6.095334779	5.683767075	4.396081452	5.075240746	5.89612641	5.997652529	5.018352391	5.614922399	5.234800599	6.142111369	4.828913673	5.850072804	5.113021196	4.379095829	5.989176959	5.050695074	7.840553896	3.795128592	5.222935627	4.467467393	4.637210921	6.693971373	5.506789218	7.34280102	4.229241402	6.592993185	4.199036105	4.650980111	8.725543865	5.912991234	5.588495947	3.97733147	5.202922417	5.396069624	3.230657388	4.31578345	9.080668312	4.842922721	4.757002497	3.955258405	5.511053789	5.765019355	4.504450165	4.076535416	5.044487758	6.15408638	4.854677292	5.506122676	7.127638279
AADAT	8.777240745	7.692096257	6.654320218	6.512297789	8.092760585	8.407491931	8.207939399	8.876133976	9.077048475	9.250868971	6.8842478	8.48675492	6.864320759	6.385500681	7.3179264	6.15326599	8.584174692	5.390824469	6.19347892	5.070286549	5.8600613	5.633917237	4.875764987	5.394793388	5.567255641	6.544297081	5.132073238	6.781260194	8.769313759	8.942183442	5.716867818	4.997812963	6.729834622	8.100641822	5.183827636	6.363969901	7.271190929	4.537776381	5.636308	5.315082144	5.568913418	5.552897879	6.694625532	5.134179954	6.004809588	9.13501195	7.295677211	7.339462368	7.629771352
AAED1	6.079588266	5.95054245	6.769624505	6.106238211	5.98957169	6.189705514	7.117256107	6.398020255	6.052506342	5.839821013	6.651601768	6.184759538	6.13914458	5.793223665	5.656680734	6.72039626	5.866507375	7.464590765	6.612831011	5.849621258	6.731664892	5.676681781	5.794251627	7.35864414	6.883066731	7.201468699	6.657272028	7.067982989	6.625405182	6.029555063	6.100596131	7.348975508	6.737016284	6.227092748	6.517381114	6.958529088	6.521996662	7.659322553	6.258118663	6.711327454	5.539335257	5.732795021	6.639295997	6.31557999	6.912922038	6.183108823	6.729515983	6.330937437	5.765917858
AAGAB	5.979010679	6.00706083033333	6.07360770433333	6.06240086833333	5.95055639333333	6.19411790366667	6.07110314566667	5.89122300466667	5.84295424066667	6.07128851533333	5.99875746166667	6.07419591033333	5.68490713666667	6.23227925466667	5.95279930766667	6.086964689	6.48136590366667	6.193900024	6.08346069633333	6.24050561266667	6.05699307966667	6.122064995	6.35025029933333	5.861443618	6.02009600566667	6.045403529	6.18686300833333	6.42233129033333	5.892173957	5.91830580066667	6.328511853	6.124857775	6.07320627233333	5.85174227	6.203979471	5.69886440533333	6.16678374466667	6.25192877433333	5.94099633866667	5.68244029066667	6.00449482933333	6.24647281	6.60141497233333	6.222729465	6.050679219	5.740367615	6.105501748	6.03998187833333	6.099040111
AAK1	5.25964495957143	5.43567257928571	5.49977617157143	5.42475627	5.32409297385714	5.27917320642857	5.33990744271429	5.34986005328572	5.22915396571429	5.23966620685714	5.29303834328571	5.294408832	5.47288617	5.57564162171428	5.53835698485714	5.41366738871429	5.29174141571429	5.33387137742857	5.43809390714286	5.58967186428571	5.53174986242857	5.54650346528572	5.41229632514286	5.05499156042857	5.42456961528571	5.26404088671429	5.78128250971429	5.47437201242857	5.14473394228571	5.35619311457143	5.32956887214286	5.47821103842857	5.45115315985714	5.39412829785714	5.63279433457143	5.28323683414286	5.49951305271429	5.34782701414286	5.40175703114286	5.348828092	5.272880367	5.288537237	5.269039602	5.27987208628571	5.44728769542857	5.27269723028571	5.39667842428571	5.39268386314286	5.49897335942857
AAMDC	6.35597971666667	6.100239102	5.78275141233333	6.18145852633333	5.956727802	6.10712321633333	6.02173970633333	6.016366795	6.03909228733333	6.157338258	5.77500621533333	5.95276587866667	5.85942270333333	5.91689360533333	5.71981806966667	6.56632101333333	6.14181459	5.63041488066667	6.24384025966667	6.02411413533333	5.84422497266667	6.50766597333333	5.898931074	5.960414307	6.12001937066667	6.030036627	5.865549589	6.15058586266667	6.485090024	6.096166514	5.72721252566667	5.73212823966667	5.85481024266667	6.203277434	6.181634356	5.92143220066667	6.566535746	6.51103209533333	5.63681221933333	5.75965855566667	5.87153840733333	5.76375192	5.89519592833333	5.80917493166667	6.14898423666667	5.988592311	5.867799472	5.96855870666667	6.214383432
AAMP	8.517100704	8.383956803	8.401906991	8.463569537	8.470565801	8.448227726	8.596934219	8.523975057	8.508875166	8.658417835	8.537053462	8.575343773	8.371968328	8.603913854	8.36332718	8.617759497	8.336113784	8.693371939	8.437165221	8.411869777	8.339588314	8.741236631	8.087831257	8.490636021	8.468391114	8.225115176	8.082494023	8.063423867	8.269290305	8.542346558	8.61502972	8.174222398	8.519735369	8.320161601	8.214274738	8.9036601	8.130958265	8.560220883	9.16158775	8.6051216	8.315302695	7.98623054	8.406767065	8.331652361	8.328915261	8.439435784	8.242511336	8.330338176	8.426652305
AANAT	3.724730557	3.801200519	3.786590659	3.819208197	3.878561104	4.3436404	3.974151058	4.021859006	4.115537164	3.716605628	3.845003094	4.149168146	3.788080399	3.976802789	4.135302206	3.845003094	3.898094938	3.670153378	3.824255872	3.900583032	3.674079078	3.960640972	4.018333119	4.131802306	3.563714991	3.758096979	3.729284841	3.530433006	3.486910279	3.784084289	3.496540291	3.676274351	3.909439564	4.095065915	3.609873777	3.723680714	3.845003094	4.248950389	3.721199827	4.340592562	3.84844212	3.694609665	3.65991292	3.864066494	3.919379822	4.17239669	3.639897014	3.889464224	4.300798732
AAR2	7.325047188	7.243150462	7.204365698	7.064985539	7.062429346	7.046099976	7.153190702	7.256649991	7.031368822	7.241000744	6.917456862	7.186853057	7.132861912	7.332317693	7.300355229	7.232431528	7.233607007	8.092019319	7.351891826	7.470253019	7.192555199	7.266879323	7.388383976	7.613294332	7.443426566	7.477765239	7.179854901	6.795822653	6.667489763	7.154346626	7.29680049	7.365756355	7.181824035	7.097586297	7.492010368	7.71248911	6.961748165	7.625939465	7.670885376	7.522939104	7.364668078	7.998444865	7.014434247	7.593467831	7.524180444	7.186333298	7.333571232	7.217025521	7.223370442
AARS	9.100218935	8.665564569	8.772971389	8.655119058	8.927930298	8.974195005	9.103807729	8.361968949	8.664486535	8.875588197	8.923594468	8.979541988	8.485009783	8.878910752	8.900319369	8.658226469	8.816265777	9.873557626	9.744521615	9.142564869	9.121617309	8.539410373	10.14816561	9.276374529	9.575145097	9.782260015	8.875588197	8.280434035	7.842601842	9.100333978	9.184362033	9.851823305	8.680080348	8.683477262	8.78238912	9.642465273	8.223314083	9.555364086	8.900301428	9.667610527	8.899067204	9.23868631	9.081811991	8.915262623	9.360088461	8.894345466	8.562259809	8.753397942	8.944571536
AARS2	6.07361182	6.069318579	6.0236168055	6.190538696	5.926434694	5.9952870985	6.0319449835	6.147207433	6.211899364	6.3468892145	6.0199712165	6.015025744	6.107387152	6.423576242	6.1445922585	6.591741142	6.154738105	6.386142301	6.6950763955	6.479770142	6.086950876	6.4020383135	6.797926085	5.974901562	6.348974305	6.3365367485	6.1824475805	5.8696589365	5.9438511925	6.1448137325	6.040262853	6.4213659825	6.0226995215	6.1021026625	6.303085578	6.398642749	6.2633386115	6.40080524	6.5186454085	6.3475424315	5.8828759325	6.882292374	6.0028721055	6.7447759705	6.4979308865	6.1332006605	5.8558608695	6.026830322	6.233070367
AASDH	6.512430555	6.26155881	6.0846463865	6.4747430925	6.583255389	6.565079725	6.592585112	6.490784235	6.3046745645	6.572097836	6.0222087795	6.5426635055	6.5952802755	6.4556980855	6.4556678275	7.0096885755	6.8354151745	6.3146136595	6.905792047	6.735363191	6.7319027205	6.071634673	6.91711783	6.9350191035	6.9788969345	6.7789936395	7.1133352805	6.787144902	7.2203467465	6.714724399	6.9804931255	6.974659539	6.4417432375	6.3858651205	6.523962391	6.5404498925	7.340475494	6.698343222	6.5353158455	6.9047054045	6.9443441095	6.3731841505	7.1485707205	6.5233007225	6.7662309535	6.538063759	6.2246961915	6.3738848005	6.4914469355
AASDHPPT	6.409711782	6.39819254066667	6.44436101533333	6.60993794033333	6.45864521066667	6.473511322	6.68423625533333	6.53557287233333	6.42618551633333	6.333395997	6.43543535933333	6.69336483333333	6.23633720066667	6.61269113133333	6.349928274	6.60882801166667	6.61414778166667	6.53458930366667	6.67291859	6.394742916	6.412814107	6.43147294366667	6.41099742133333	6.60413591333333	6.94271534533333	6.47646509633333	6.39131346366667	6.79570077966667	6.62691036633333	6.525390478	6.60312333766667	6.50330144566667	6.4424714	6.43679663733333	6.64425402066667	6.76862450133333	6.784849886	5.908212112	6.21543972933333	6.40596372866667	6.33714005366667	6.50549255366667	6.53592043833333	6.28522292233333	5.993000035	6.43217838433333	6.53281825533333	6.61072498266667	6.141725126
AASS	7.377333498	6.7347496625	5.63660766	6.5916092775	6.5543545615	7.5378421365	6.873484917	8.3608134345	7.925700147	7.919678733	7.3847978945	8.332087573	5.694181507	7.9866936485	5.986033397	5.9189392865	7.8877895935	4.4161793775	6.784725435	6.8348533065	6.4182051545	6.6895189805	3.798758455	5.835150381	4.61838843	7.510810542	6.501447266	7.8445477035	7.0464274475	7.7080426635	7.092456179	5.190016699	6.188484049	7.4345085445	3.9720652505	5.3358061865	7.323553805	3.723657591	4.6170002735	6.903097758	5.238720597	5.9519370525	5.7940063875	4.986809064	5.926622168	7.4581233315	6.438643887	6.5483932745	6.2832191215
AATF	7.411009778	7.593783483	7.755383634	7.650607018	7.401783645	7.354274566	7.903786647	7.459508388	7.228072202	7.38970025	7.337940035	7.202017562	7.280573678	7.687238214	7.286520306	7.879495177	7.666392893	8.80670276	8.19287239	7.792789277	7.99851019	7.563209981	8.184001521	8.707616924	8.431043694	8.283756038	7.684635668	7.820375969	6.977718851	7.66752309	7.9369437	8.174077408	7.616114046	7.500030758	8.832299883	8.747580514	7.402438056	8.568406889	8.18612906	8.4378683	7.557207015	8.468274564	6.889026205	8.619757031	9.022961886	7.45716905	7.456305152	7.426338989	7.448823579
AATK	6.705596169	6.760001793	6.721933084	6.53879694	6.484733044	6.54171481	6.805320853	6.809129969	6.688618394	6.804381113	6.619806157	6.786424656	6.63866727	6.837171819	6.724927835	6.195606218	6.391773879	6.554697569	6.534811122	6.359477916	6.267866111	6.305947183	6.628948106	6.237481598	6.457562277	5.721450778	6.371425915	6.100495606	6.384746784	6.518023752	6.314882125	6.57589473	6.460804357	6.8187878	6.601735986	6.622169293	6.09555417	6.54171481	6.142006037	6.847697127	6.430597759	6.642782247	6.263221109	6.325484252	6.54171481	6.753672939	6.520592574	6.54171481	6.873241339
AB488780	5.984172889	5.985525813	5.462783951	5.928557237	5.574590588	5.910267207	5.58096621	6.003937386	6.286590698	5.842905841	5.719615991	6.16732097	6.029714416	6.26920038	6.166520096	5.778770221	5.740425453	6.289941522	5.461254053	6.12074678	5.455075811	5.803047817	5.762793102	5.496686359	6.027409993	6.245942616	5.668568516	5.30551407	5.513244432	5.642582709	6.109725993	5.91596272	5.466945595	6.150662728	6.550770858	6.3425387	5.204438168	6.132962563	5.813579809	5.592200127	6.132607138	5.904782445	4.636846983	5.849027371	6.344292078	5.712085223	5.506511109	5.885227669	5.909667167
ABAT	10.9561379066667	9.73464196466667	9.41144686533333	9.48673909333333	10.080881104	10.2744374406667	10.30258303	10.8243224636667	10.8235352303333	10.618710688	9.787149775	10.5923215666667	9.76294273966667	9.47616637866667	10.1946892253333	8.74432784966667	10.4206738183333	7.19861588833333	9.97167429566667	9.62363604833333	9.602639535	10.5885730393333	8.84023962933333	8.916493752	8.66282353266667	10.0724505213333	9.33907322566667	9.39121963633333	10.3462600316667	10.5605947886667	10.1541267336667	7.67403074466667	9.77226180366667	10.5512888523333	8.33385764033333	9.255975247	9.98588191066667	8.732832698	7.535521196	9.95268784133333	10.0451754763333	9.45199221566667	10.0201675693333	8.204940579	9.30800802433333	10.7009269446667	9.667831983	9.885354941	10.2188872783333
ABCA1	6.9326086315	6.935503677	6.996555966	6.94539193825	6.8087697405	6.9977615505	7.51584234875	7.14220979425	6.8367975525	6.8030091445	6.764960512	7.009753652	6.61883756925	6.44009715075	7.111867033	7.1957942625	7.10743911125	6.9441443205	6.56748141225	6.644165154	6.89161266575	6.26309492825	6.48141767175	7.040760292	6.96066711325	6.83601698725	6.66845716175	6.5680243855	6.95312694925	6.945058088	6.394422163	6.82210861775	6.794298146	6.999422287	6.853310976	6.51170577375	7.04459982725	7.15409961925	6.7159341595	6.27136192925	6.67720686075	6.1153988525	7.3584528195	6.6077249295	6.24735718775	6.94084508525	6.740974485	7.2828358085	6.791170623
ABCA11P	5.119165971	5.131219429	4.427549961	5.650996781	5.397248204	5.399046412	4.728747301	4.91668448	5.705917423	5.447088738	4.827278119	5.267812403	5.325976723	4.851497803	5.060443126	4.453373206	4.932456693	4.78186698	4.729144506	5.306111717	4.503424236	5.728302382	4.931879011	4.500914717	5.168940217	4.439064966	4.130206908	4.948094954	5.085042036	4.988647812	4.88488453	5.347360176	5.039611342	5.098166102	4.516620117	4.551749046	5.203808562	5.450598946	5.534102973	4.48806139	4.486242939	4.838468754	6.124129319	4.778733293	4.763047754	4.931879011	4.806950077	5.55790895	4.645328461
ABCA12	2.826999829	2.941268911	2.883214962	2.814594424	2.92179267	3.061344647	2.897980802	2.844954615	3.147659012	2.759050209	2.73294081	2.945575494	2.943343093	2.906974503	3.079574106	2.896851625	2.808030044	2.835334266	2.953307649	2.930152695	2.70341849	2.96085323	2.812151305	2.689178877	2.719694513	2.930773057	3.110208485	2.955760925	2.883451251	2.802479736	2.75643161	2.929052075	2.819693024	3.018892631	2.876401935	2.832250313	2.973781476	2.753968087	2.960924526	2.935765482	3.278329722	3.166688536	3.06213281	2.945709514	3.037294325	2.955478854	2.748709165	2.948812773	2.89651064
ABCA13	2.83772961066667	2.73147140033333	2.58669982166667	2.79970411366667	2.677382313	2.76937486433333	2.91439448633333	2.60362386366667	2.717211997	2.780698494	2.764242486	2.78981504133333	2.59300195133333	2.74127006666667	2.657843852	2.64240574266667	5.13378351633333	2.68600948566667	2.760544742	2.732356808	2.64489905866667	2.63356314733333	2.75117773166667	2.80901096266667	2.77818372566667	2.703332303	2.73285068933333	2.78704392	2.66054928166667	2.65565344933333	2.768596834	2.62450577066667	2.669059513	2.81671543533333	2.70239926	2.64085533566667	2.93126094666667	2.83298075333333	2.709971528	2.82240669933333	3.06810142266667	2.67662059333333	2.745973958	2.68130653133333	2.64300742733333	2.71399726566667	2.70279164033333	2.736336422	2.73271934766667
ABCA17P	3.677309839	3.004863198	3.16357595	3.236690032	3.313103527	3.25497994	3.353327389	3.264501963	3.52172725	3.146682753	3.419422626	3.256488507	3.256488507	3.315816412	3.131955201	3.256488507	2.93196414	3.140487942	3.197867146	3.256488507	3.040040688	3.531922119	3.51666857	3.595531614	3.348136006	3.133833352	3.246615107	3.105840424	3.370130958	3.373791668	2.981780128	3.205996528	3.389832622	3.282117306	3.256488507	3.532284459	3.153548167	3.393475761	3.562848941	3.450087522	3.325838802	2.934763018	3.224968421	3.185900955	3.347902286	3.36928326	3.268834574	3.146674741	3.2638629
ABCA2	5.71748906066667	5.678442811	5.57409191433333	5.76164821466667	5.48291810166667	5.54186022033333	5.31387791033333	5.282289023	5.41624675566667	5.58859034233333	5.38745456866667	5.57145951	5.57592704266667	5.44634781533333	5.38082709033333	5.57209479233333	5.32930783733333	5.34661594866667	5.585875829	5.54135509933333	5.28079242033333	5.401332914	5.691421558	5.405619408	5.36919034966667	5.39306672	5.53867388566667	5.463551336	5.36126960633333	5.45734403533333	5.456101993	5.05914973666667	5.63308454533333	5.62713393633333	5.40662019233333	5.35478669133333	5.245141907	5.981577123	5.44014293966667	6.21613492533333	5.59182783566667	5.60979609133333	5.12097833533333	5.460326776	5.58376708066667	5.625018753	5.474828979	5.53441080133333	5.91195078433333
ABCA3	6.205696371	6.077124477	6.04045219	5.988694583	6.127950825	6.206525816	6.168142401	6.125585758	6.020854634	6.239386878	5.993871004	5.771389314	6.395060419	5.765849083	5.904905207	5.750156988	6.01416058	5.884309334	6.396594987	6.050208994	6.15477917	6.242811943	6.108763207	6.254952228	5.983106046	6.16242648	6.25055518	5.681468322	5.931898657	6.047548429	5.864441613	5.734676439	6.53171588	6.293717691	6.344033775	6.108143372	5.741604216	6.401951807	6.121821998	6.034229612	6.648943588	5.757193278	6.108763207	6.026549856	6.0669853	6.308767059	6.200845287	6.122441319	6.007328305
ABCA4	4.221677948	4.51459025	4.280206755	4.248523347	4.237127302	4.2431020505	4.416902274	4.446388248	4.50061146	4.410631246	4.433568448	4.166420013	4.1064557815	4.2603593105	4.501543064	4.307795047	4.5768991435	4.2250809485	4.155235197	4.25481971	4.03207948	3.974664787	4.039108588	3.895458673	3.930856387	3.9210279865	4.0904960955	3.835166746	4.221469629	4.1824500755	4.042847145	4.1547054555	4.2501541685	4.2381946795	4.6220274855	4.377051298	3.8614036835	4.14003998	4.3771823285	3.927390182	4.352301728	4.141057268	4.546303866	4.243268636	4.1365908685	4.5201870305	4.13103736	4.481046525	4.331886499
ABCA5	6.445730416	6.1889305085	5.919943149	6.4314927735	6.0467284265	6.4500259065	6.5946443015	6.8670986455	6.4765218195	6.761110349	6.992416696	6.4651179675	5.961085709	5.9805545495	6.2733925255	7.266641155	6.766522631	6.2164502565	6.250658083	6.3176589125	6.400343216	6.037878847	6.760584812	6.6195044545	6.479426279	6.0472315985	6.7119098265	6.9773212475	8.0429807105	6.6919074185	7.0184985015	6.4486562585	6.340384363	6.400902899	6.942647347	6.137217571	7.3792863515	6.4843212055	6.660610079	5.359029925	6.3499363195	6.6590022045	8.180500507	7.0819811275	6.391298362	6.991885206	6.4859182085	6.7432087325	6.5253072985
ABCA6	9.121631652	8.050153683	7.491242795	8.272440789	8.452116483	9.124511313	8.859554457	9.427063553	9.357242439	9.258473645	8.513536927	8.945561649	8.204301192	8.348934742	8.413583442	8.390985279	9.793339178	4.270391445	7.98806932	8.442863909	8.181647352	8.567484272	6.513629367	9.28900808	8.139095263	8.976305124	8.594261897	8.859210632	9.485896618	9.557926091	7.881843332	6.701844671	8.035595355	8.988337463	7.524826535	5.536595993	9.596787001	7.707663338	5.61549576	8.857075445	8.892376982	8.233784615	8.815060068	7.987337458	6.907430861	9.040830884	8.25187381	8.64243909	8.446650333
ABCA7	6.10523242	6.046259902	5.869980452	5.975623728	6.220458157	5.818363907	6.173685261	6.005266424	5.659156599	5.882471104	5.835124917	5.962363875	6.326125373	6.040103039	5.835365031	6.08804867	6.250051321	6.074344176	6.214254238	6.477261887	6.268107789	6.638901117	6.095100523	5.955588985	6.120498152	6.055077592	6.365218737	6.774338359	6.209602359	6.170851868	6.003668013	5.804571894	6.368446055	6.534880433	6.376571391	6.093352761	6.024417953	6.012449569	6.26881693	6.708267438	6.230412566	6.565623782	6.08495655	5.77190566	5.800676694	6.049309413	6.033789339	5.932792897	6.1925
ABCA8	5.829398389	5.85386522166667	5.583453676	5.917517747	5.90688518166667	5.96848206866667	5.76974836933333	6.02014294966667	6.03072446866667	5.69684472066667	5.80220593766667	6.123862923	5.581278842	5.96566744366667	5.60293789966667	5.257888263	6.020057018	5.06162331266667	5.66212868633333	5.73638386	5.334028592	5.74917192	3.63326072633333	5.48044311433333	4.25496907433333	6.05758454933333	5.22501213966667	5.550803479	5.86090687733333	6.19382128033333	5.40336058433333	4.377465621	5.504974001	5.747347947	5.068338333	5.03368937966667	5.82188131633333	4.41315084733333	4.672231435	4.938745633	5.05014368533333	4.59208489833333	5.55194300733333	3.92241553266667	3.41685601533333	6.358154521	5.48400495766667	5.88125245066667	5.730769334
ABCA9	5.04390226333333	4.708559347	4.20801287533333	5.16256957833333	4.78458325966667	5.01352743233333	4.08948386	5.14076607966667	4.76691567433333	4.80962907533333	4.307127912	4.49749788366667	4.97673836933333	4.23015503333333	4.30348401	4.30594536333333	5.18346042266667	3.39491440566667	4.35380742233333	4.62905286233333	4.36468788433333	4.94676594933333	4.221573471	4.60870076966667	3.563034778	5.35708068133333	4.604206601	4.87088775566667	5.03730017333333	5.39241108366667	4.484483152	4.02240957533333	4.60528076933333	4.99671119066667	3.935634037	3.666033006	4.8229272	3.243478413	3.59879639	4.47360431833333	4.27765234733333	4.26433337066667	4.14203849966667	3.56343737833333	3.74478382866667	4.57583757133333	4.42168427633333	4.76905183766667	4.517924853
ABCB1	6.9251257035	8.0101011235	7.626963129	8.292302074	7.821583035	8.242921226	7.4353709015	6.727962652	7.3364059675	6.968701673	7.9733940335	7.6463857325	7.340103148	7.7391371725	7.521958869	8.0930491255	8.679372936	6.5703850365	7.176794047	7.930725187	7.4170922845	8.277031625	6.8845767445	6.813523033	8.436551293	8.1954765475	8.274567136	7.4005319375	6.8322708465	7.35701991	7.9665887725	6.8092948725	7.5408348425	7.4534383805	8.891304002	5.114829684	7.4960218985	7.777914059	6.522118935	6.9981249815	7.031384189	6.682837521	7.717454656	9.3761111115	7.688310641	6.653695036	7.9801563335	8.402592608	8.28515942
ABCB10	6.914569067	7.37031714	7.569526919	7.646384916	7.353441289	7.307290458	7.642914095	7.623448897	7.463559606	7.633956417	6.815848446	7.564294933	7.164325342	7.053836196	7.718686574	7.710488992	8.296400122	8.371150245	8.913500245	8.00824395	8.101283127	7.226649147	8.326173923	8.541089592	8.137280607	8.271060081	8.616098616	7.743733268	8.120730912	7.891603617	8.364048433	8.35970896	7.671873431	7.362520911	6.89257301	8.444133346	9.026020093	7.624420389	9.189127132	7.452733007	8.232695682	8.032197457	7.520265366	7.902224648	7.831314493	7.546721095	7.603242273	7.61754385	7.380137567
ABCB11	8.071509514	7.8464878865	6.6306481085	7.966050746	8.3057597195	8.9734740955	7.9642214735	8.40884897	7.9634465815	7.638522792	7.8056423325	8.800146996	6.848122153	7.1919191595	7.687937501	8.112186323	9.0361100565	5.0774863465	8.655451191	8.284355982	7.5266900425	8.595945468	5.642068562	9.608185296	6.7792593965	7.886674225	8.592518291	6.978499371	7.2068733465	8.8269090855	8.6664785585	7.710511534	7.202476412	8.4991607085	4.724437431	4.646432485	9.5206447885	6.938098894	6.886368323	8.227623202	8.344702923	6.9284221455	7.5123466635	5.729551393	9.328841993	10.1986035595	7.533693644	8.318085199	7.4016376365
ABCB4	9.4352572345	9.9411197885	8.783892411	9.5558893295	10.0579588045	10.763676304	9.243667737	8.560492975	9.270044048	9.46496056	9.2576984785	10.31849602	8.9525251645	10.308539065	9.751210347	9.313274206	10.574763306	5.622662038	9.9737830615	10.696170654	9.5909451545	9.4700050715	8.4995800245	7.6863108075	6.8154657815	9.08430097	9.6820081125	8.94329685	10.027167343	10.2689346005	10.021741122	8.255469337	9.843114658	9.453236997	7.2748379855	6.9267799355	10.223559666	8.1617479895	6.580705842	9.43767272	10.93439974	10.2718680905	10.489526165	7.803647686	8.569542989	11.099637985	9.5946668295	9.996287489	10.5062976075
ABCB5	3.558625355	3.5064708985	3.67862840275	3.287514195	3.457838231	3.61358953975	3.60708335425	3.8104180795	3.86325872375	3.606556862	3.71463852125	3.74431775275	3.38142090225	3.6189106935	3.74453997475	3.44963975425	3.443201193	3.627126329	3.22986848225	3.3284240885	3.244677349	3.427196257	3.4494589875	3.40151292925	3.38063277225	3.4345949135	3.36934886675	3.29118455875	3.328205868	3.429564805	3.3667766185	3.4852709725	3.39941808325	3.5170619965	3.74637419575	3.58886953775	3.45591253425	3.44074417675	3.54662715125	3.34030683475	3.45870178675	3.485721807	3.27885920425	3.49484470075	3.668322663	3.55312790325	3.3379322595	3.483485408	3.487722007
ABCB6	6.392501628	6.1510645895	5.964504405	5.956745965	6.099478531	6.433584111	6.1943837845	6.4341263345	6.3107557555	6.5019283995	6.0119657275	6.255889944	5.978881793	6.235052319	6.229930889	6.5629569375	6.1414756655	6.69577946	6.7970191415	6.404841312	6.453707237	6.602331229	5.9618561895	6.940751934	6.686397224	6.9361166245	6.652214305	5.929217609	5.6510945525	6.6205579675	6.6300508875	6.3719234695	6.554069742	6.49586085	7.1757415995	6.2577122925	6.317774873	7.0197114405	7.830846844	7.3338296525	6.110187781	6.53486411	6.5457295345	6.663427162	6.733985315	6.3370428385	6.076971991	5.726901148	6.4980068905
ABCB7	7.862105407	7.831198155	7.591493044	7.920926572	7.806131731	7.755893395	7.636151117	8.052039723	7.615234542	8.162680997	7.398303522	7.861230897	7.722567112	7.639950172	7.553428393	8.094866953	8.916259125	7.647137333	7.798685617	7.848215953	8.049585051	8.338211937	7.253313828	8.558242644	7.938096023	7.970311722	7.661381257	8.152179043	8.179402937	8.131554638	7.793229575	7.530616263	7.625792099	7.868347198	7.705011605	8.178208867	8.022119903	7.685209561	8.105111226	7.623656542	7.904324169	6.886344337	7.978615744	7.967662539	7.922381405	7.806115196	7.595204178	7.76394225	7.797904851
ABCB8	5.5786509135	5.6479171795	5.3864838695	5.26107055	5.3695379405	5.707904551	5.537725171	5.395125135	5.5175312835	5.584888057	5.4291095175	5.5934624595	5.343359149	5.4535426435	5.634817007	5.563186692	5.6656252375	5.0494912095	5.751451025	5.2566290685	5.4271644375	5.3739169795	5.3525735455	5.233108243	5.1977960505	5.2603832755	5.5495834745	4.984183859	5.2719375495	5.571134071	5.4677084285	5.0582128115	5.514947255	5.202370188	5.6332545925	5.3424363545	5.419495921	5.547360365	5.5502620495	5.68926472	5.4501286835	4.980449065	5.395981221	5.3128490905	5.5197032485	5.365487932	5.1662859615	5.2635356765	5.4824800465
ABCB9	5.14288283766667	4.96476271066667	5.040817042	4.90581823433333	5.08531016566667	4.87236661466667	5.14079737266667	4.99033139	5.10341840733333	5.09422891033333	5.00160995333333	5.14468798366667	5.002726411	5.056807369	4.89177563833333	5.05347676166667	5.17003574366667	4.90719831833333	5.073754174	5.17597203066667	5.13232363566667	4.980240934	5.01383818766667	5.08958389033333	5.06697814	5.14379987133333	5.405710813	4.921670917	4.91367330766667	4.971248314	4.764095626	4.74507654066667	4.97781085733333	5.22380094066667	5.192361768	5.15945642833333	5.080822946	5.27983980866667	5.05655770033333	5.59593667866667	5.16096698566667	5.09833569333333	5.20999669533333	5.30519623133333	5.37060734466667	5.15189792133333	5.09156392366667	5.03601375333333	5.253703374
ABCC1	5.6872456645	5.75133208	6.6108774325	6.1206044145	5.740295033	5.556442241	5.433560512	5.516787806	5.51600759	5.3836150505	5.784881104	5.463666105	6.2305185405	5.325207418	5.4568335695	5.6490657495	5.2174377905	7.193366733	6.3598572075	5.5209830865	6.6567431335	6.3226691905	5.967356624	5.641643717	5.6813852845	5.2347706525	5.1155170855	6.796131701	5.2830430535	5.539643207	5.829095864	6.3314845265	6.2285449995	6.1272957635	7.9893914925	5.5948161935	5.415498895	6.808192592	5.246177221	7.1334168315	5.525326947	5.5824420735	5.1695375025	5.128097479	5.711514133	5.472210542	6.0135773375	6.0273391465	6.101360381
ABCC10	6.01871078	6.0529372395	6.014504918	6.423260182	6.1811441815	6.153636991	5.703951692	5.709559198	5.8333667905	5.763067783	5.7956753315	6.1656156795	6.013120299	6.206672195	6.1047266675	6.2576897255	5.81589419	7.0139477695	6.624563484	6.4388838505	6.018319892	6.1140899755	6.4951167955	6.3108025345	6.8304739585	6.5677619975	6.3757635175	6.674316753	5.6953086425	5.9297103255	6.394309197	6.6346184175	6.417644113	5.972644512	6.2904131485	6.173204008	5.428832884	6.8414676725	6.898203111	6.130787691	5.7819019275	6.674303783	5.8804259075	6.126438461	6.475755909	5.6733680915	5.9939493625	6.176539226	6.003696627
ABCC11	4.624444668	4.72053322	4.4340203855	4.346618293	4.566765605	5.2371670685	4.6436520295	5.0127930615	4.931586106	4.9353276545	5.031081109	5.391194959	4.3531748335	4.854840602	5.2629450395	4.405333559	5.223261691	4.300386346	4.3842806465	4.4894271705	4.352576468	4.3555761185	4.3739133045	4.5776187965	4.468431929	4.3395108115	4.5759220765	4.343056057	4.461649096	4.463106483	4.5849464915	4.1487074745	5.8683226705	4.57247536	4.492366933	4.521130679	4.461026067	4.3536691295	4.4176317285	4.349445061	4.583645449	4.650018666	4.6857900895	4.886519552	4.6406921885	4.7060277285	4.723301532	4.8162710665	4.889415237
ABCC12	3.7696267875	3.752618626	3.757235688	3.608314599	3.4769180575	4.059897449	3.8495938815	3.841408131	3.693894215	4.147069479	4.033360856	3.877978412	3.6057791945	3.859247602	3.8516234345	3.601346792	3.743213904	3.4184686855	3.4391185855	3.588244784	3.445067282	3.547311362	3.4240007935	3.5054597725	3.3058228755	3.5757003285	3.4134271125	3.4297303915	3.558229168	3.7104485645	3.4973760935	3.3774136275	3.53548634	3.5637871085	3.553569018	3.537568698	3.793067272	3.2220400185	3.411194149	3.6112884045	3.510565714	3.778725731	3.8876489205	3.504431506	3.7323342595	3.8999140715	3.380173894	3.579069823	3.678749571
ABCC13	3.3133039475	3.48393848825	3.56547664675	3.27841746425	3.37199617175	3.486124193	3.41556882425	3.67191464625	3.726495641	3.45691758425	3.57213733275	3.6870542605	3.352113109	3.6810547735	3.88585047275	3.403228752	3.41969863825	3.26130011175	3.28310440475	3.36597251	3.2732016355	3.3499940755	3.27350918775	3.61242487975	3.28763104325	3.25727702675	3.51302248475	3.26658048025	3.33914503725	3.36689673325	3.326096173	3.27045002	3.41018203975	3.41407382925	3.52411750525	3.35888142325	3.2376780285	3.28872532275	3.44071795975	3.57849795425	3.236787302	3.444315409	3.40534833475	3.37519804775	3.48747638125	3.4520823785	3.27516567025	3.5104807845	3.595378572
ABCC2	9.43309103	9.242616099	8.129991464	8.453546231	9.208371485	9.810806222	9.102004192	9.272127909	9.09639966	9.279902074	8.93378723	9.713977902	8.713826394	8.307183301	9.064811136	8.878788835	9.054285899	9.503937342	9.333816496	8.856520364	9.599002815	9.757044563	8.856831962	10.96847199	10.00143559	9.927907155	10.39401832	8.035133747	8.623793743	10.09238089	9.932170359	9.376607321	9.303829865	9.138142098	9.142063871	9.50926355	10.08048433	9.240866533	9.718874327	10.85588972	9.443060527	9.037764747	9.427713182	9.473666835	10.51518239	8.997571279	8.985932314	9.114006849	8.911604297
ABCC3	8.272265221	7.5714011536	7.7552394652	7.8296781086	7.8587484346	7.9500900384	8.1059019262	7.7382067546	7.568357609	7.854041568	7.551262115	7.7552237036	7.447284223	7.651419014	8.0303644704	8.072605705	8.3988802706	7.2680464074	7.1169425186	7.9727553808	7.9491024652	7.5206342652	7.9645402848	7.953351529	7.0545208298	6.7781325052	8.2498543168	7.2862491084	7.7166366702	8.0420808984	7.7836507056	6.7801750982	8.2933166184	8.0787377996	7.69934808	6.5291632328	8.053458314	7.8862613962	7.4799766864	8.0343715652	7.9410723914	8.7023794518	7.7358658282	7.3441795714	8.0769985674	7.7283961914	7.7907040798	7.8570891402	8.1633580922
ABCC4	3.9741245175	4.24348810175	4.3746864955	4.2695804565	4.214363774	4.0788669845	3.98636758225	3.88686558825	3.9475803105	4.17095440075	4.717580937	4.05383433175	4.339351112	3.819538581	4.1802469555	4.063388742	4.0196738795	5.470058562	3.94222284325	3.96471273825	4.166795836	4.09380226525	4.2782652115	5.41947151325	4.27149328025	3.85468520025	4.11377931725	4.3086479795	3.7418405535	3.65177125675	5.01736733575	4.365598225	4.35002902825	4.23625966625	4.91610174025	4.21613402775	3.56167127375	4.83822452775	4.9732609885	3.93799377	4.73989914175	3.98045613425	3.94590185325	4.632177992	5.54492295825	4.121677744	4.6883573085	4.47684108775	4.2153661
ABCC5	4.88462473533333	5.17955860233333	5.17484344133333	5.329909257	5.45400618666667	5.39977208033333	4.71806841166667	4.87383399166667	5.394991235	4.76951778566667	5.27060388366667	4.902800747	5.31801230566667	5.493411421	5.48861694633333	5.511517271	4.906712938	7.00641063433333	5.528459247	5.35840025066667	5.715552213	5.74689742333333	5.30662007433333	5.694343719	5.983800032	5.22842878966667	5.57653057666667	5.539633428	5.19291493733333	5.04231274966667	5.50833574433333	5.47389002033333	5.32944680333333	4.905494781	5.52677036566667	5.58519502066667	5.27718069133333	5.47958456366667	5.563864953	5.62070072766667	5.39770935966667	6.296000595	4.90924973	5.56010312733333	5.60351274766667	4.797331494	4.88387136733333	5.17427643233333	5.27860750366667
ABCC6P1	7.776503332	7.126132542	4.791966591	7.007184048	7.42046218	7.722857908	6.116956245	7.303088424	7.797204697	8.05403625	6.500038003	7.34930111	6.104992211	6.620348393	7.038031924	6.948775481	6.994737731	7.083653079	7.506164358	7.227894479	7.215577151	7.796783132	7.163473876	7.307375303	7.511130558	7.994483796	7.940835524	7.129758528	7.908802274	8.025199724	7.34970906	6.906780789	5.808374706	7.354354041	7.720852945	7.230128918	8.101521441	7.157100862	6.055903036	6.096943374	7.521811792	7.705240465	5.977223396	6.393846356	7.512848587	7.73385656	6.569098054	7.303088424	7.583571905
ABCC8	5.2482669785	5.040613311	5.1145211765	4.8650700065	4.995701742	5.3009762325	4.917071079	5.1577442785	5.2331755185	5.348561145	5.3478026435	5.471780847	5.1080517485	5.378132039	5.4785946235	5.0330322125	4.802169215	4.753038623	5.0282906245	5.1011564665	5.1185186015	5.238852132	4.737241446	5.0671809395	5.001157458	4.7140425705	4.831268538	4.8162815685	5.020702674	5.2667459315	5.060802562	4.7690351855	5.089894953	5.243770427	5.292887426	5.4511005495	5.0308403485	5.0164870045	5.3083936725	5.337144301	5.4154487145	5.141330845	4.912568832	5.2214672145	5.3500095415	5.3184515255	5.011103266	5.147746747	5.6932788585
ABCC9	5.1017744776	3.9645314852	4.2926651992	3.9360231636	4.4184808368	4.4940102978	5.428583264	5.391948754	4.9764215804	5.1260376	4.9721216274	5.0057075208	4.274169356	3.86726229	4.1661987746	3.8566211044	4.7696355588	3.6356912504	5.3621733046	4.1478681744	4.7046369856	4.7129491654	4.1740735238	4.176904046	3.735506919	4.7924902462	4.9430530234	4.4239296574	5.26167726	4.9067030886	4.1049765366	4.1366244864	4.036972132	4.2585071204	3.9034300624	3.809707053	5.5140698128	4.4903668868	3.716697865	5.1097819912	4.3286334566	3.8545360788	5.2881954008	3.9577743288	4.8473510996	5.0538263566	4.122058172	4.0814005112	4.2553262084
ABCD1	6.32598127	6.308448829	5.790983055	5.762681142	5.924069349	6.118449184	6.424652738	6.171410314	6.505561472	6.449444858	6.438805338	6.312055437	5.867100703	6.373561973	6.522568011	6.035416823	6.207611246	5.723389681	6.93789518	5.911416162	6.303720644	5.926565454	6.611634564	6.106782277	5.903089455	5.968464438	6.354893649	5.457287665	5.738289886	6.106399714	6.220476355	7.088114271	5.917924469	6.029843503	6.475496246	5.972128318	5.328957352	6.147805758	6.734226169	6.462367869	6.814271246	6.15655158	5.970495452	6.042094739	6.247485275	6.564389105	6.106273399	6.459678622	6.35950294
ABCD2	3.025614633	2.926554868	2.902087153	2.792272172	3.033961219	2.827549013	2.886659435	2.861513408	3.038023554	2.812830062	2.870205398	3.07454775	3.142715921	2.766597875	2.797793761	2.664169547	2.650517003	2.634578798	2.725692682	2.799259001	2.731426757	2.98620727	3.156646135	2.861517884	2.749020376	2.992574581	2.699676101	3.572727771	2.756128022	2.786602974	2.859435767	3.30425236	2.832223981	2.861218083	2.833044589	2.688428352	2.900628151	2.599661697	2.6511781	3.002728528	2.762222531	2.778799839	2.698144856	2.845869456	2.681178971	2.907538765	2.800573284	2.938846068	2.824294389
ABCD3	9.4730034	9.0524327715	9.117183192	9.430446778	9.7723099165	9.6088407195	9.2413579115	9.289731082	9.307369332	9.124482955	8.842189553	9.704394828	9.533455557	8.8135363735	8.931530233	9.015301164	8.519107207	8.7498897815	9.0783923205	8.4546845515	9.113376427	9.5762102945	9.1953963825	9.0289392025	8.818367887	10.0024472905	9.396819472	7.965232603	9.624505131	9.6407213725	9.6393964025	8.66639873	9.232267157	9.1917635295	8.115443113	9.182075732	9.808688864	8.736923662	9.854027584	9.1807312575	9.161210701	8.1004423105	10.4872378385	9.7963807515	9.2134008155	9.6090507735	9.7884158815	9.6660345365	8.7981500805
ABCD4	5.898057485	6.072161463	5.7607975285	5.8139966355	5.8972156315	5.8709452235	5.8511808515	5.9665909325	6.290886713	6.180741299	5.8520108275	5.9415484325	5.967353456	5.992784104	6.0101343515	5.963721959	5.7069819715	5.5431839975	5.787825437	5.7422998005	5.6924187375	5.5016137285	5.5664590585	5.550247117	5.736976883	5.863466589	6.0218778095	5.614053951	5.9629097385	6.1365384285	5.67435584	5.200756709	5.4378158565	6.152798533	5.4527884715	6.0476687215	5.6665830205	5.4950960495	5.8082737565	5.8121315575	5.5631388705	5.7596219155	5.7572012115	5.9337222635	5.736240932	6.0455266065	5.750745136	5.749995238	6.041987687
ABCE1	7.8957051365	7.620040445	8.9630380235	7.9632391865	8.1392334475	8.2215283415	9.000311179	7.8785457495	7.495077758	7.549179646	8.208712195	8.084634406	7.9168412565	8.491284385	7.9172986065	8.3215950915	7.7995647245	8.6746837525	8.133574815	7.9083796725	8.3508733165	7.799011075	8.163592652	8.674449463	9.099668383	8.6283839845	8.3570993735	7.9777570285	8.046656998	8.051819618	8.1886655795	8.40835602	8.6403527785	8.0028612545	8.277105567	8.349456432	8.4518784175	8.3544880095	8.1566987845	7.993142274	7.946375168	7.3760516275	9.3075391525	7.5308936815	8.7603195995	7.9346071785	8.430766794	8.269272619	7.410960673
ABCF1	8.00588278	8.13999849	8.109315083	8.140213807	7.838137178	7.978487919	8.181625642	7.968158083	7.645106694	8.029746786	7.931510231	7.899614159	7.584384048	8.313284219	7.783453085	8.631767288	8.213695262	8.533925208	8.792942438	8.263651892	8.131098139	8.500078555	8.695122394	8.329321169	8.374623061	8.385267864	8.039170797	7.886901041	7.513095592	8.067163363	8.206781929	8.967608688	8.10278706	7.7686319	8.85560706	8.641416683	7.686700693	8.571933469	8.358207624	8.294520814	8.012168244	8.221252935	7.285934161	8.40385142	8.763768416	7.564641746	7.959895888	7.978015175	7.795124784
ABCF2	5.475187701	5.7521615148	6.102423524	5.5903948308	5.481832116	5.5427776368	5.966274516	5.6213990716	5.363449758	5.564886823	5.5159887652	5.3620807252	5.6110056058	5.961427505	5.5626463632	5.7173145122	5.8030040704	5.816052612	6.0560721368	5.8388303794	5.7845457468	5.8597034582	6.080639837	6.2829962424	5.8153228094	5.9458333444	5.7969304886	5.7925008956	5.1873670454	5.5329043642	5.913043585	6.1171690284	5.8612342382	5.4247653752	6.0927582738	5.782501824	5.3262954452	6.3832875918	6.0441013836	5.8199396036	5.8411026638	5.5894682994	5.3505973552	5.9564749556	6.0266672224	5.497766709	5.7360713924	5.6065712516	5.640721074
ABCF3	7.423655073	7.417968587	7.254038016	7.504266618	7.180334362	7.419230261	7.580290178	7.449981109	7.282602248	7.47616877	6.918269864	7.470395894	7.072245367	7.606046156	7.32218292	7.600859761	7.387093052	7.749678884	7.639479578	7.527403143	7.318123732	7.26726837	7.558954905	7.138067432	7.155459619	7.614729164	7.307677214	7.348529261	6.985940691	7.437709152	7.458095912	7.141319399	7.465215125	7.230138245	7.058795839	7.182874322	6.90343509	7.393987264	7.587654576	7.933400691	6.940066368	8.584876418	6.571843466	7.177569316	7.331855696	7.358175249	7.149863268	7.231392716	7.213193639
ABCG1	4.6874374855	5.139772546	5.2329060895	5.63191553625	5.12726811475	4.7724999395	4.93614185225	5.49133704875	4.862021154	5.352354009	5.045537556	4.90366326575	5.0475924685	5.90612874325	4.84603422475	4.99314094425	4.54050955175	5.15751519075	4.69249360025	5.59653431175	5.37248699125	5.5970101975	5.25418147	4.5064454635	5.46459373075	4.92743562575	4.4781410275	6.19912886475	5.2644637895	5.04523930375	5.169864364	6.0876416435	5.01480383975	5.8182464745	7.236932866	4.45241606975	5.63676147575	6.7521371205	5.065477358	4.48668908475	4.921943793	4.48616375425	4.4214288885	5.0334167335	4.11724213175	4.780304606	5.17849444525	5.47730443175	4.9638723655
ABCG2	8.569816625	7.919067088	6.357308462	5.48277535	7.025992027	6.400481761	7.474497907	9.026831679	8.627933024	9.262670448	7.348067233	7.229312217	8.264808868	5.452590273	6.629322284	7.279857666	9.253669857	7.990692903	7.696115772	5.451949596	8.444933041	7.959342491	5.016549271	9.572170903	7.588534391	9.350227583	7.446762296	7.834897535	9.86984709	9.126840528	6.404232814	7.741118461	6.18526694	7.387387901	7.787478367	6.031708377	9.25936383	5.696969239	6.063045228	10.07903095	6.632051083	4.801449234	7.277961938	6.439575606	7.166200874	8.513188924	6.491989897	7.277101607	7.525768928
ABCG4	6.20385718	6.082643992	5.944368573	5.478105655	5.821546268	5.84819608	5.983889332	6.247795225	6.061117041	5.972782322	5.816683966	6.104236539	5.823730666	6.373892979	6.122415563	5.78206007	5.712325919	5.626579419	5.882773676	5.752471008	5.972013492	5.800785451	5.987049407	5.545112531	5.385538976	5.968527954	5.892327343	5.660652589	5.666991825	5.837641227	5.82252424	5.47712843	5.831219044	5.885079744	5.952850619	5.768648376	5.673658363	6.150623462	5.887496578	6.055587694	5.826416921	5.828259204	5.637524636	5.806867721	6.060807352	6.313327457	5.736143183	5.89677577	6.060779755
ABCG5	10.12729476	10.03829872	8.08565523	10.11187901	10.17751229	10.48435613	8.756879952	9.65942581	10.06327292	10.33763686	9.088419122	10.32645532	9.146412014	9.943688802	9.905257604	10.43890953	10.5789103	7.666613359	9.495887175	10.25385516	8.667315705	10.03356272	9.12236288	8.763282958	8.98548262	10.43542461	9.435667053	9.621378986	10.33833932	10.45320664	9.683414066	8.100657255	9.535070912	10.14794428	7.835103308	8.790912817	10.31555263	8.75175893	8.852708804	8.953525458	10.30695543	10.30594543	9.503272927	9.855868358	9.802597276	10.58969101	9.064590334	9.855712306	10.2705158
ABCG8	7.997699494	8.072317951	6.635075301	7.986858503	7.973322631	8.218238509	7.016966782	7.935096819	8.044584115	7.726555995	6.949956536	8.314413442	7.16156284	7.166801071	7.639841335	7.938988125	7.569055517	5.78411947	8.427400276	7.496609841	6.704304291	8.284746697	7.40614147	6.937008882	7.294110647	8.309328689	7.259564778	6.97341995	7.92435765	8.10200571	8.133619575	6.220356994	7.292621814	7.878723163	5.436827989	6.592739292	7.908043369	6.567665317	6.100096639	7.926103405	7.748159569	7.997616124	7.737890905	7.238971337	7.808860119	8.579149814	7.523931734	7.759231059	8.207913328
ABHD1	4.892376552	4.54501724566667	4.545463042	4.224591423	4.41752157433333	4.64187745566667	4.38442968866667	4.84637731833333	5.03073671633333	5.12150291033333	4.69677742766667	4.63324244833333	4.52265022	4.64079298166667	4.71370554533333	4.348046518	4.86130071733333	4.30654256466667	4.619451572	4.359949201	4.44724788266667	4.43732736133333	4.377384233	4.77012818866667	4.23255436466667	5.24632133866667	5.04931840333333	4.234766484	4.96063906366667	4.80111655566667	4.29242319466667	4.541326035	4.48416715533333	4.25600467166667	4.698418264	4.59362756233333	4.98237229266667	4.47325434233333	4.53896482966667	4.80505241333333	4.54725347566667	4.51705969733333	4.40139848	4.37736558633333	4.69490956133333	4.78907634133333	4.22351542033333	4.31104286666667	4.80852417633333
ABHD10	8.1771194105	7.7902177085	7.4786030285	7.793997715	7.784001472	7.6586942545	8.003943768	8.1149444245	7.972615337	8.3141335725	7.678968959	7.936144104	7.9090814665	7.341278345	7.4129927445	7.842594792	8.5634674525	7.351850582	8.3135097295	7.7185314195	7.604538079	8.150559834	8.130610336	7.954758285	8.112819524	8.474486316	8.1630156925	8.201127117	8.888214538	8.2956400805	8.11435693	7.7506338075	7.8115382615	7.9080396345	7.8582515195	7.7841363465	8.9718544155	7.4744322945	8.458624145	9.12914495	7.762810748	7.5459625855	8.7399915635	7.7047519875	7.942790579	8.113045507	7.850301993	7.733987882	7.4058045795
ABHD11	5.97416534966667	5.78765150133333	5.51211870433333	5.80031223166667	5.78940491366667	5.83022857233333	5.85644342833333	6.06296708166667	5.922250749	5.81691951933333	5.85951118	5.823196668	5.592591838	5.95227207466667	5.85555730766667	5.54609773133333	6.12407788966667	5.53685145033333	5.65730736266667	5.87643559133333	5.56064325666667	5.621573934	5.89755592666667	5.616528793	5.74296634666667	5.50116707	5.466556209	5.69389806633333	5.65174723433333	5.777835625	5.50944357066667	5.51727805933333	5.66306208766667	5.75147892166667	5.831800942	5.70099754	5.32338925766667	6.22430862766667	5.511698789	5.44965360966667	6.15337064933333	5.64952493366667	5.35165574066667	5.53675407833333	5.573918355	5.50577846833333	5.61978034033333	5.6275749	5.63488120233333
ABHD12	6.99682102266667	6.64670521866667	6.82886045366667	7.422133013	6.898578927	6.74405202766667	6.68800231333333	6.67083170166667	7.02256826033333	6.693630855	6.572733002	6.81364785966667	7.137459658	7.567295725	6.57227410466667	6.64189547933333	7.06750338433333	7.601988948	6.86529624966667	7.50477165266667	6.96638942	7.85796894	6.51952005766667	6.915924885	6.99859149933333	6.41088700033333	7.02261133533333	7.08813667566667	7.12265433366667	6.964667319	6.99097419366667	6.757421789	6.69364120766667	6.767156311	6.88771178933333	7.57679178866667	7.14430044666667	7.47591705	7.62587746433333	7.57691105466667	7.393387845	6.80759310533333	6.845036529	7.93453529633333	8.030536583	6.597085202	7.00067073033333	6.736348553	6.95176486633333
ABHD13	4.4728810805	4.829723845	5.0106564205	4.951622364	4.4835342655	4.4771767355	4.9539373335	5.1313128995	4.8976131465	4.762900234	4.703508322	4.46576881	4.8217947735	4.2343484785	4.264292602	4.381348468	4.8220309865	4.64558361	4.7694727345	4.5695280855	4.675148712	4.2977203195	4.434861849	4.8529634335	4.270915817	4.9859853635	4.1837234685	6.0068256065	5.7691078775	4.752660345	4.737516206	4.8938109645	4.8725296335	5.054640583	4.457282873	4.510410662	5.63156455	4.5051478655	4.631065275	4.0421842175	4.3836975685	5.0016796215	5.3946996795	4.69120272	4.2820301165	4.7506836235	5.249044937	4.9769903475	4.1142416595
ABHD14B	9.172843346	8.641436189	8.189923047	7.883972223	8.723527379	8.884456747	8.390622627	8.615046827	9.149102586	9.519040795	8.49529708	8.550762931	8.271834331	8.144772604	8.652066836	8.843041319	9.396717466	7.725963227	9.269282983	8.939030984	8.95486611	7.381623392	8.479904284	8.378772099	8.26268215	8.725943344	9.087877903	8.727895917	8.697876355	9.452523261	8.62773447	8.320034081	8.004042688	8.70955048	7.937256725	8.528233658	8.477370515	7.278902768	7.506567614	9.955849258	8.056265498	8.6265518	8.013672705	8.628400233	8.723891382	8.618790163	8.412796608	8.601485895	8.99126273
ABHD15	7.050465271	6.480119098	5.545670128	5.916564194	6.555342375	6.520151244	5.876005879	7.024244895	6.907494283	7.141164183	6.102316414	6.606307323	6.291931336	5.154923202	6.172179431	6.209875036	6.661233058	5.141001745	5.644164621	5.871680316	5.008866527	6.863164597	5.749697801	6.252348571	4.880002589	6.351661553	5.675292248	6.750047184	6.847131573	7.199688165	5.882627096	5.552067003	5.930199505	6.585159033	5.721627568	5.391420035	5.873981891	5.215672367	5.554083032	5.887186717	5.858065484	4.804220025	5.646102587	4.329246552	4.80851075	6.116404166	5.849749373	6.656018618	6.764687833
ABHD16A	6.974624453	7.008527539	6.82323157	7.0109124045	7.0107617615	7.1265179935	6.9406653995	6.746284682	6.8703740455	6.6899093435	6.647581391	7.0472277495	6.646319221	6.854785461	6.71351438	7.532801252	7.004711854	6.8479265365	7.2973668855	6.911567475	6.9755996525	7.2106779075	7.4210558485	7.286747623	6.9591016355	6.8926552965	6.8033780515	6.8458566985	6.693784805	6.954126462	7.011066801	7.243967515	7.102946636	7.109948301	7.0734402075	7.237129385	6.7264540785	7.066027232	6.9292696345	7.319201765	7.139815419	6.451415871	6.8579387465	7.01692995	6.61078261	6.909102793	6.7280385575	6.865722723	7.158608902
ABHD16B	5.033014476	4.531414389	4.73122095	4.63116485	4.330554654	4.533649659	4.752358069	4.671726587	4.568289464	4.909219048	4.699192151	4.905428865	4.71992719	4.890488171	4.45335082	4.550296676	4.688708063	4.446232643	4.992147024	4.927289556	4.460511811	4.675145831	4.892240366	4.904722257	4.60032651	4.636851207	4.588563219	4.714888222	4.648196635	4.655794602	4.393647544	4.715926819	4.712362383	4.864683819	4.526695586	4.721188626	4.514592714	5.028083199	4.75638401	5.348146566	4.889777993	4.552243233	4.70267434	4.476600482	4.520042109	4.710327767	4.458673363	4.562820799	4.886462702
ABHD17A	8.332667048	8.317756991	8.533352649	8.396024202	8.15644816	7.883709405	8.152810978	7.894021447	7.809203281	8.335121301	7.646114353	7.701786191	8.666673582	7.891416408	8.01360277	7.935216897	8.424002357	8.43422935	8.252248224	8.394566431	8.464555378	8.488910076	8.74079403	8.153151028	8.474992566	8.351771563	8.476344459	9.453283735	8.727085128	8.457534707	8.577816688	8.494814207	8.451368817	8.332667048	7.804575826	7.71591129	8.192962709	8.751272161	8.78821736	8.598142584	8.316035802	9.279632814	8.212781957	8.032369322	7.852840463	8.169351471	8.071388366	8.117412149	8.427376815
ABHD17B	5.77853070466667	5.78229093133333	5.85976647933333	5.90637745033333	6.04290960433333	5.97816933366667	6.30126449833333	6.02240690133333	6.29016006633333	5.95259923833333	6.378465703	6.21887245033333	5.77030286733333	5.630262015	5.77178615166667	6.11360316466667	6.07086974	6.24270678533333	6.31849753433333	5.81498240033333	6.12013967733333	5.63200841766667	6.243106883	6.44886977333333	6.51451547766667	6.131845027	5.78442125166667	6.191222742	5.92936522233333	6.063304936	6.23273015466667	6.429234028	5.970508304	6.06806540233333	5.99989558433333	5.68266975666667	6.14094536933333	6.49728788266667	6.16457794233333	6.24720445366667	5.93113182	5.551946284	6.02705219	5.90126443266667	5.55259116666667	6.05489110666667	5.98359246566667	5.662229137	5.725624583
ABHD17C	5.635404541	5.335963935	5.471763227	6.014757005	5.653543239	6.165769769	5.058242443	5.134325021	5.281093593	5.248562479	5.466128311	5.458143268	5.584522486	6.094756126	5.89551956	6.013006984	5.616616751	6.162028983	5.697741276	5.307635103	6.172845811	5.715340206	5.461131413	6.217408963	5.137203902	4.909437174	5.236465434	5.277387003	5.646060459	5.495211618	6.296689731	6.49040593	5.429521747	5.580270824	6.883302251	5.390010712	6.112319123	6.166805686	5.690688277	5.892327343	6.429137513	5.475164902	5.601945386	5.47746467	6.214775179	4.828006397	5.538836315	5.521428238	5.00308191
ABHD2	8.59784179633333	8.39064618883333	7.4507502195	8.38125189116667	8.49030764783333	8.94089705266667	7.65843593066667	8.02501246283333	8.38007386216667	8.3057061465	7.61436610483333	8.85547359933333	7.8561525215	7.567654477	8.21850965366667	8.508790754	8.71700923083333	7.109187741	7.232563669	7.97599815716667	7.71548483516667	9.14585505916667	7.36680842666667	8.03474595216667	6.40806488866667	7.27788552066667	6.29692670983333	7.43319757766667	7.8506603	8.55786942366667	8.123921524	6.52789289566667	9.2706247365	7.95844398716667	7.904171734	5.945305352	6.240929432	7.69760074516667	6.55697397916667	7.63148729233333	7.5642831805	7.8948199025	8.0851992855	6.78053556183333	8.19305134266667	8.52493184916667	8.15290600216667	8.62999009133333	9.00091850183333
ABHD3	8.260632217	8.979337	8.96094012	9.125332119	9.195390738	9.020231524	8.765195017	8.940631229	9.154691909	8.681532521	9.566533154	9.127968452	9.117512339	9.210891073	9.447563255	9.119555141	9.238016585	10.04441289	8.845740055	8.918474903	9.015697494	9.574473007	9.178381919	8.763268863	9.279523968	9.2441323	9.175038952	9.192215906	8.809421775	8.782509684	9.223266223	8.76690082	9.234997061	9.290486818	10.19788548	9.788866401	8.816655601	9.126336732	9.4795732	7.695351665	9.500674773	9.16469022	9.347206671	9.492182067	8.885583783	8.598044547	9.145958838	9.10912771	9.125056846
ABHD4	6.415505814	6.4271063595	6.286011181	6.205254805	6.433926282	6.570323907	6.378087176	6.452705284	6.605155209	6.326041622	6.6306794485	6.567169018	6.030092115	6.408047159	6.898589268	6.6273092645	5.972641346	6.175296636	6.929262184	6.4677988465	6.7392826925	6.4917102195	7.2441915375	6.421457472	6.009065855	6.187208449	7.2678401905	5.9570252955	5.8129725215	6.2044769775	6.807720387	6.8092016145	6.4974769935	6.209533507	6.992746227	6.4942318525	6.2914608425	6.31440351	6.657752664	6.825626071	6.726713689	6.5189487835	6.248497422	6.4770231395	7.2996913675	6.4203962875	6.4013898335	6.452309779	6.637754978
ABHD5	5.72650601175	5.6706549705	5.83421626675	5.08276885275	4.734372508	5.25512555775	6.68225930275	5.425884577	5.059686789	6.574704359	6.2301073325	4.91880685925	4.91269802475	5.02680792475	4.685738065	5.11965948775	5.9246925675	4.5195201605	5.36396893675	4.592625808	5.71399761375	4.5290698055	4.77856687575	4.94987458675	4.82253336725	4.96016931675	5.23151642925	5.199993768	5.513247925	5.660835455	5.01950041425	4.7146896525	5.22948443225	4.87455615	4.9377223215	4.42976138925	5.71686996875	4.77159896	4.82923734975	5.024041553	4.92865644075	5.4699694855	5.184504875	4.4899270585	4.914531488	5.46395102	5.7737436605	5.32013355125	4.992142569
ABHD6	7.1114369715	6.8725198275	6.46598678275	6.55054864575	6.8274497565	7.1671326405	6.652297661	6.505859958	6.8034241285	7.2248407555	6.330358541	6.8276243395	6.72250007925	5.716173291	6.76048506175	6.15961756375	6.2445361625	5.63653795075	6.85351983375	5.831206979	6.97903719	6.1197037155	6.06287927275	6.475507902	5.68789440875	7.3845054195	6.620172472	6.222032622	7.10246689975	7.314131613	6.396421665	6.41479859275	7.0136871105	6.38442623725	6.34698581825	5.8112697515	6.59936185675	5.85812950775	6.37857422025	7.6236179335	6.14652770375	6.172500871	6.91640913775	5.501050143	6.31166423225	6.6703811095	6.968296734	6.9183193915	7.15153029525
ABHD8	5.694685137	5.245207006	4.925955676	4.972530598	4.972987396	5.301819682	5.333956279	4.964794636	5.212997549	5.451355463	5.312176138	5.245207006	5.344115072	5.140994808	5.506139468	5.554262574	5.316109162	4.925255364	5.475614945	5.371364014	5.378874505	5.404086315	5.245207006	5.332374365	4.735015922	5.451672679	5.310440603	5.266639826	5.269525916	5.336016934	5.238216226	5.005865714	5.435175156	5.263408113	5.121623153	5.39422227	5.083745592	5.162970118	5.34419981	5.690065361	5.651869196	5.87058326	5.28449127	5.306829212	5.197112978	5.245207006	5.191090478	5.032727433	5.395351023
ABI1	6.20065949633333	6.24219347233333	6.49299322233333	6.65289023933333	6.580550968	6.41491756566667	6.31889488533333	6.122466194	6.142425234	5.92329573066667	6.52480657333333	6.29616131333333	6.691924739	6.13952562966667	6.19180777666667	6.602904917	6.39973948633333	6.834203598	6.47118925333333	6.471025576	6.589155016	6.89838761933333	6.72743499033333	6.526147681	6.91985469466667	6.304615228	6.494340532	7.07400654466667	6.60848565066667	6.25185620933333	6.736620073	6.89502156833333	6.668581803	6.49118077	6.807569297	6.63099480566667	6.92377490166667	6.748128052	6.257750286	6.04812295333333	7.03169812666667	6.93566881466667	6.59968954066667	6.47154607366667	6.272469043	6.31962693033333	6.747051632	6.62936650833333	6.08240212733333
ABI2	5.99733584871429	6.18968747185714	6.24822364285714	6.41854503842857	6.32504133057143	6.11283389928571	5.97107294114286	6.17124271142857	6.195798383	6.250120547	5.99611277242857	6.16555996085714	6.36171079842857	6.01167129371429	6.32607199414286	6.420466716	6.04754801571428	6.38478438428572	5.85270832742857	6.21518751514286	6.18084487228571	6.34142502114286	5.615886436	6.42889476242857	6.225129334	6.20840261785714	5.91259962614286	6.03389276514286	6.19981035571429	6.22731269914286	6.31560284471429	6.28686956471429	6.25079505714286	6.32219925942857	6.271260347	6.73603566142857	5.84456600428571	6.10007039685714	6.80746243257143	5.855009053	5.96668781928571	6.41292398171429	6.24462190057143	6.35350016971429	6.23532590014286	6.27579954542857	6.33342500385714	6.560171701	6.17171210285714
ABI3	7.370693612	7.372178063	7.412636597	7.075471023	7.035523441	7.257964395	7.421420779	7.194469896	7.256061518	7.498636359	7.186829948	7.450231988	7.441149966	7.51364073	7.525489712	7.065859275	6.838271019	6.980290661	7.200970128	6.817527482	7.292206833	7.00677069	7.299072976	6.746369808	7.233084646	6.895839039	6.834189128	6.856886233	7.016161425	7.079736284	6.98859399	7.208853745	7.222019329	7.54359918	7.190392928	6.886321494	6.625159131	7.172179147	6.869149908	7.145464961	6.925578636	6.433068798	6.995592417	6.949830646	7.045348129	7.531682602	7.212743012	7.337132719	7.685744465
ABI3BP	4.16442284666667	4.18142689033333	4.68835746366667	4.55294560133333	4.34888958633333	3.66578181966667	3.604852187	4.14445770066667	3.89353449933333	4.13606783433333	3.92347838433333	3.50611825233333	4.89812688	3.49603429666667	3.90595533833333	3.63525151833333	4.08807497266667	4.398840661	3.042212938	3.840786063	4.296833541	3.48450038166667	3.44374020133333	3.15337498433333	3.92521857366667	3.999772542	3.51115382266667	4.26339227966667	4.17418152	4.21922035433333	4.272569434	4.497651073	4.332290536	4.308204395	3.31027012733333	3.552303451	3.361116637	3.152272507	3.083610131	3.13626012166667	4.22543945566667	3.326232604	3.71974840766667	3.24703260266667	3.022742507	3.93578784433333	4.4072459	4.551498878	3.996380855
ABL1	6.704564089	7.224363799	7.277132466	7.365628871	6.989198327	6.688419541	6.486802279	6.692841685	6.661322263	6.750346744	6.680530841	6.579104737	7.214036027	6.692940216	6.59254489	7.324941974	6.827905301	7.389026833	7.411951625	7.488549157	7.375404007	6.400685529	7.069578148	7.320109027	7.324786707	7.415411058	6.579267801	6.944549767	6.182203677	7.087703942	7.030761077	6.828389646	7.545583039	6.828130567	6.97133075	6.73684282	6.428521548	7.589420117	7.494007337	7.27305764	6.879694327	7.007990019	6.473341561	7.393353156	7.125944482	6.483238392	7.013806855	6.895539127	7.134690748
ABL2	5.42187443733333	5.58513583366667	5.82678082866667	5.573257473	5.31393039133333	5.40462442166667	5.66903029766667	5.518233516	5.15287147066667	5.59412969533333	5.83774487966667	5.41569124266667	5.43245060966667	5.39320318066667	5.775935532	5.90100020966667	5.33405106566667	6.11161969433333	6.28164378633333	6.02823893266667	6.184164832	5.74312657566667	6.52367169533333	6.186756648	6.29171191833333	6.087757357	6.192306908	5.866879614	5.31677350133333	5.58014204266667	5.99942198266667	6.491833698	5.835457098	5.47940009233333	5.954854215	6.000757736	6.345082326	5.94764308233333	6.52053828833333	5.85457691966667	5.54279085233333	5.92154858766667	5.65244761233333	5.74007068833333	6.04597968366667	5.616813591	5.78372799866667	5.67074157966667	5.329376589
ABLIM1	7.163361206	7.310387301	7.764265047	7.1794247055	7.3030445375	7.2472373325	8.473996606	6.8692599725	6.9781172365	6.9349656345	7.5440460185	7.2541031215	7.0152403445	7.1788382735	6.843186076	7.125173781	7.308233578	7.2193596515	7.7207175635	7.498104888	7.8473338315	7.6450537325	7.0147185375	7.521814568	7.0363297185	7.7469901405	7.7169620925	6.9372167305	7.0968268685	7.17236252	7.6444498225	6.9983165025	7.418138302	7.182843198	7.16791873	7.598802815	7.4884309125	7.675550136	7.36122351	8.765509402	6.8627017015	8.3113877725	7.255882553	7.3661688195	7.728548807	7.220750945	7.435112637	7.4324602725	7.2892360075
ABLIM2	5.1759568334	5.1605071636	5.2267697702	5.1571538206	5.1289086644	5.2202020022	5.2766049554	5.2173732554	5.2946929632	5.222350283	5.4017272514	5.429714375	5.2245167842	5.5824868802	5.3910159162	5.0491786194	5.1050513448	4.9854540654	5.2869254218	5.1915334008	4.9813468842	5.0887178704	5.1769178104	4.973601229	5.180754431	4.889389179	5.2772941652	4.8458442862	5.0303947338	5.1272280304	4.985403754	4.9487407698	5.1800494744	5.2213215788	5.4344793242	5.1427109282	4.883247912	5.3365440842	5.2049048668	5.460217347	5.221827221	5.3304678792	5.2899954614	5.0738358432	5.214846537	5.2639579356	5.1577999726	5.0992042346	5.3013019472
ABLIM3	8.059462732	8.197416125	8.389774199	8.071571749	8.202713354	8.727358105	9.04814719	7.496070523	7.61393362	6.855080583	7.22023424	8.25710792	7.310862949	8.685987379	7.95625686	8.720203199	7.972275593	7.40341103	7.934989683	8.458719079	7.799054403	7.608511788	7.516215642	7.683239308	7.810361135	7.726764011	7.488412718	7.633781666	8.010702224	8.198337492	7.145474855	7.526237825	8.922051714	8.366057707	8.779239029	6.367535402	6.529846314	8.411705892	6.985396416	7.709680807	7.273449409	7.957938949	8.217560073	6.895819326	8.471641649	7.324802211	8.101116862	8.133784529	8.314444987
ABO	5.216320745	5.179586242	5.184498665	5.1315857325	5.180028894	5.3159446685	5.51669382	5.2799671105	5.579991314	5.1032449405	5.5688176075	5.3626803015	5.339128166	5.4733253125	5.393022365	5.262121938	5.144422911	5.1262755545	5.4434361925	5.3423828955	5.2015640475	5.186264565	4.9501827435	4.935528998	5.0565676655	5.019498915	5.233198017	4.766238105	5.0265109985	5.2532099585	5.0033297985	4.9413970955	5.407884707	5.3464843575	5.104009806	5.2457778635	5.2073270235	5.4145366155	5.2381581465	5.5031754015	5.4697202115	5.284375428	5.393427907	5.523426805	5.337326356	5.759682766	5.11312831	5.462000049	5.5815635775
ABR	5.2543581435	5.6228425105	5.484908757	5.907797569	5.61364456	5.1680239015	5.2714217865	5.4900698965	5.3715339785	5.213453219	4.9580023025	5.304420822	6.0297091245	5.2651346795	5.2440183875	5.4800540525	5.099923002	5.659090238	5.672560282	5.534919812	5.204499001	5.335611942	5.5395924225	5.103800922	5.591008369	5.096938882	5.3030228785	6.032365123	5.3014156895	5.2772269845	5.241040638	5.546169924	6.026160322	5.55779103	5.306232634	5.257798341	4.946938239	5.5336114965	5.143430227	5.3024862805	5.353094945	5.496050713	5.043070814	5.333579888	4.880309887	5.4969659525	5.516001571	5.452546073	5.739613778
ABRA	3.1182605135	3.1108733135	3.0326822805	2.975730295	3.006369586	3.0111298985	3.3054657235	3.156632174	3.1767540175	3.182625968	3.2310965885	3.291903881	2.9433739095	3.107165465	3.1402042305	2.9637965015	3.2896287505	3.0667399565	2.94391974	2.924647021	2.9557625115	2.9093717575	3.0856684995	3.086618573	3.029250769	3.028948674	2.8321271285	3.002607604	2.9714491275	3.1382995185	3.0141666205	2.9841679715	3.0190154505	3.020728056	3.1042465005	3.0802492985	3.0203113725	3.230114972	3.1166437905	3.1322567995	3.092636257	3.331380614	2.943868088	2.973521033	3.1573927515	3.051328139	3.047374912	3.109482835	2.954013862
ABRACL	7.506957843	7.147361439	7.330086662	7.808111497	7.382621024	7.048361991	7.149792511	7.902108089	6.631219264	6.712827989	6.902535507	7.146535041	7.691002017	7.384640594	7.005515651	6.486480159	7.458321085	7.909541198	6.903833523	7.248579225	7.531521437	6.120024638	7.404529357	8.059038934	7.295641592	5.749697801	7.966773174	8.356044928	8.348805249	6.378029654	7.051609014	7.779587078	7.909756567	7.664948387	6.900750827	4.814505629	6.803878072	6.587340622	5.916778322	7.541668664	6.564233919	4.139617572	7.215262351	7.027716277	8.66655848	6.725117954	7.43761574	7.237916815	7.853728358
ABT1	7.578928604	7.692861446	7.914553843	7.466802872	7.523801555	7.263365924	7.908381077	7.770060177	7.580862886	7.505130554	7.749220569	7.659717405	7.577267573	7.709571683	7.398510333	7.767887525	7.22555029	8.351608451	8.171128358	7.668606838	7.464742516	8.171629482	8.220276621	7.903360131	8.144815571	7.938208681	7.323484088	7.948342699	7.989251729	7.369037715	7.685183059	7.863800828	7.665954932	7.539046649	7.51772867	7.936240284	7.770001714	7.815528994	8.156314715	7.680341227	7.244836144	8.058128296	7.777138313	7.77937484	7.899022544	7.586564453	7.59517688	7.585707235	7.332447954
ABTB1	5.1476154304	5.124801443	5.0094424428	5.075892376	4.9902801498	5.1625724428	5.0531273676	5.2241380328	5.3487208394	5.177904093	5.2034912222	5.2005049622	5.1719080934	5.1991765798	5.0999133418	5.1455978298	5.0976363404	4.9245333688	5.1077972112	5.2843401842	4.8106550702	4.967182372	5.1208409378	4.8575755602	4.9759873384	5.0011772948	5.0496697856	5.0113412062	5.0948076766	5.1144795382	5.0298217144	4.8626595054	5.1124606754	5.1767954576	4.9686228582	4.8699599364	4.922935455	5.4638257156	5.0089181238	5.4112782958	5.1864398124	5.3061836338	5.1305990334	4.9806779824	4.9728414478	5.2470707616	4.9728270004	5.1701032332	5.2978470352
ABTB2	6.280347193	6.1886521485	5.727884022	5.773553123	5.7248700605	6.0340702885	6.0324587305	6.284618431	6.2991488615	6.1849307885	6.369048394	6.4345080775	5.638691196	6.4095805525	5.9736293145	5.9344680085	5.713475323	5.530191441	6.1320029415	6.0698454745	5.9604259395	6.104958798	6.120652389	5.4441205915	6.021999093	6.0234164775	6.153188732	5.9892994535	5.9716061485	6.098525699	5.9551908935	5.546601177	5.932786421	5.8780808065	6.394901072	6.092406886	6.111048645	6.156594062	6.031441675	6.7764257885	5.984974644	6.5143084045	5.4884624295	5.847358397	6.28096064	6.0266597865	5.8536124825	5.7845784825	6.5063403795
AC000111.3	2.701392296	2.770306856	2.548269177	2.732779621	2.665930418	2.626691071	2.772124355	2.58927159	2.764325097	2.708267157	2.794301396	2.665930418	2.669027787	2.694666749	2.741269856	2.599952413	2.556805967	2.569569762	2.59098581	2.595388453	2.697804522	2.565427226	2.832711664	2.555750763	2.886614751	2.381838979	2.48109327	2.63142044	2.503336486	2.722703092	2.753640336	2.526758604	2.605687472	2.731313628	2.779678776	2.724281243	2.540551976	2.838433983	2.54880507	2.587392989	2.814427253	2.73296514	2.808344194	2.627805339	2.683796845	2.804855725	2.701115597	2.665930418	2.656455964
AC002059.10	5.25897394	5.536061713	5.191210288	5.020347507	5.096099049	5.12791217	5.207778542	5.309334733	5.463056032	5.469000245	5.351823708	5.32491181	5.161530133	5.236196776	5.462685337	5.382816793	5.349655194	5.115702022	5.009542076	5.371395838	5.082012877	4.907374334	4.564359919	5.027326943	4.752544591	4.975055898	5.429344713	5.000881586	5.191210288	5.255509121	4.943926268	5.200952392	5.076711889	5.105409841	5.325463026	5.167095961	4.948023744	5.15980685	5.369213164	4.691696215	5.151624147	5.475281196	5.643028215	5.259372138	5.190519801	5.595495734	5.113603248	5.453154666	5.410783713
AC002064.5	3.663596872	3.580071874	3.657840998	3.516109001	3.473000645	3.460788351	3.712983374	3.967541788	4.080866864	3.814015113	3.916882892	3.732553918	3.590588352	3.931587823	4.153894368	3.58994645	3.450859193	3.51547044	3.159400709	3.376511371	3.405819658	3.489601311	3.215544169	3.527096458	3.249556416	3.653119803	3.319622902	3.103555902	3.390269322	3.360695504	3.616330276	3.551619687	3.420631577	3.595388968	3.347074691	3.659114779	3.041821601	3.35012874	3.601590346	3.343607392	3.282271575	3.38675569	3.585901551	3.444769946	3.841446823	3.545267326	3.637128631	3.547474126	3.804186005
AC003973.4	3.110683148	3.38901584	2.963607575	3.00389811	3.197987724	3.401753614	3.34580585	3.627232442	3.150107909	3.138025395	3.161411608	3.377709577	3.137965031	3.263323484	3.454530893	3.165763332	3.348535611	3.201985255	2.959576684	3.011299813	2.925802942	3.070822058	3.108384768	3.040016401	3.008410878	2.961568327	3.236932248	2.732406023	2.793618258	3.132753786	2.863962732	2.893789422	3.144205442	3.089903816	3.222220294	2.949627076	2.814594424	3.161299701	3.136173757	2.820995606	3.181298132	3.132065335	3.015930849	2.824787273	2.911445351	3.042370714	3.150935232	3.266000064	3.22931314
AC003989.4	6.670335654	6.723616743	5.915350452	5.828157956	6.228675479	6.800971496	6.342068155	6.480682105	7.09905877	6.566209269	6.05192661	7.071721883	6.107368887	6.732589604	6.242164613	6.104034032	6.138164898	5.588751546	6.006665804	6.196193511	6.02066115	6.022004753	5.887120582	5.862666092	5.842131181	5.850023492	5.669827179	5.870243758	6.066625406	6.261070442	6.084847166	5.77289263	6.27227871	6.758710531	5.735229181	5.854619168	5.824802477	5.64767724	5.99845874	5.761859462	5.98705184	5.697387418	5.944681597	5.734534008	5.824472832	6.668332061	6.19444456	6.185816784	6.107368887
AC004692.5	6.008121697	6.294554126	6.640847447	6.397421384	6.434741714	6.245382212	6.500746719	6.724001272	6.647208058	6.400577278	6.824739574	6.540327963	6.499070358	6.35654151	6.455326289	6.441680609	6.363167449	6.834933071	6.041060493	5.897106562	6.058063068	6.49710693	6.596920962	6.270323484	6.240899495	6.262822924	6.200992937	6.401575182	6.901684517	6.040999763	6.238521285	6.460984928	6.431805582	6.220266195	6.255040724	7.341571908	6.180535626	5.863746702	6.727433948	5.715624418	6.484872012	6.72267088	6.538785957	6.305499916	6.550243302	6.334598665	6.348011478	6.06416702	6.374647459
AC004941.5	6.121170166	6.034811217	6.021392925	6.243457687	6.116248305	6.312521207	6.384218919	5.95944465	6.217277897	6.138510073	5.845673345	6.023724636	5.888487674	6.147414383	5.863827772	6.568475813	6.501431048	7.314482194	6.020856797	6.005470645	6.18274881	5.858756509	6.308857392	6.582747326	6.394387933	6.188170103	6.230711448	6.336702079	6.128665581	6.378358054	6.195397508	6.468507433	6.283566982	5.923661605	6.605144292	6.454021398	6.231638882	6.616011016	6.790378715	6.192742995	5.827212598	6.870364264	6.519340732	7.05383147	6.661403217	5.972324685	6.140978593	6.336279037	5.996615763
AC005162.4	4.793989378	4.327408886	5.012435552	4.365112886	4.393519746	4.808608919	4.783372678	4.559782188	4.630769687	4.767357244	5.073721448	4.790144331	4.70174166	4.613952503	5.107358607	4.321243414	4.711479432	4.695474261	4.447704486	4.533282052	4.551056663	4.651836831	4.500245777	4.748917819	4.613952503	4.495231882	4.476124041	4.521835164	4.206305409	4.508337309	4.391764937	4.573075241	4.615995184	4.78532559	4.845239538	4.561448434	4.510246596	5.085284552	4.600045643	4.893693001	4.506758299	4.932968945	5.357136914	4.786867873	4.68208864	4.824089867	4.532575871	4.578837391	4.958045418
AC005224.2	4.014403653	4.268418752	4.017293449	4.458182285	3.502888607	3.783990825	4.081821248	4.24339077	3.813931501	3.964839714	3.999797261	3.990184392	3.663028215	4.643098947	3.813997071	4.060016651	4.053121144	3.337446223	3.737555775	4.116803227	3.670660679	3.64191587	3.655110342	3.268936054	3.533315819	3.925289963	3.704464886	3.512158276	3.807540737	3.966734712	3.706767365	3.808976376	4.039254428	3.482579362	3.872199048	3.812955703	3.719516573	3.445617841	3.653490638	3.530081073	3.74337596	3.794256438	3.699298276	3.588708992	4.011541958	4.309523316	3.56814292	3.993246008	4.388458999
AC005256.1	5.748914379	5.829960783	5.83880601	5.519218737	5.810549302	5.86430522	6.045103497	5.545918624	5.708349862	5.879516024	5.745187861	5.722334434	5.963813629	6.057129318	5.975478348	6.124219939	5.844582054	5.550758203	5.713725174	5.732961036	5.596175725	5.577960987	5.806979029	5.5720709	5.708349862	5.938553736	5.833368989	5.272591916	5.619357533	5.708349862	5.305594693	5.157761379	5.78635406	5.627617915	6.042040167	5.825647269	5.538947794	6.14729882	5.831689019	6.208257017	5.698535981	5.948969379	5.772003295	5.754768802	5.650188093	6.036191745	5.584007433	5.306775583	5.769125532
AC005306.3	5.494893249	5.638220433	5.608259253	5.549543603	5.728321767	5.719248442	6.011785797	5.524527609	5.373855038	5.641746537	5.500126955	5.253156288	5.839058584	5.249239079	5.121596244	5.621057617	5.659019971	5.340606405	5.885545978	5.882031968	5.867676455	5.571052314	5.664062977	5.7037701	5.443901063	5.624578592	6.012793777	5.392864535	5.310399349	5.792240123	5.370414259	5.300667309	5.472559493	6.061490981	5.791642304	5.628872179	5.772180243	5.916108966	5.615586689	6.226193524	5.753397516	5.617244221	5.516376231	5.381900182	5.55203306	5.655263818	5.38756999	5.382529254	5.782187418
AC005498.3	3.657135579	4.059614612	3.943614456	3.789375171	3.99185254	3.826730397	3.929772913	4.405739661	4.490461076	4.24028325	3.904498743	4.465022764	3.988054302	4.176033933	4.143040458	3.837035974	3.948514766	3.639270107	3.948000134	4.133787537	3.644457873	3.628219024	4.140330491	3.929724426	3.476654369	4.066219847	3.91693677	4.045886001	4.356713432	3.73964447	3.790046454	3.800963762	3.92325155	4.006859549	3.948000134	3.817253961	3.7384488	4.050349998	4.278350879	4.390022048	4.083146974	3.774742416	3.867055543	3.955587776	3.937049989	4.148967402	3.986143873	4.052276824	4.313280416
AC005523.2	5.012751046	5.36694904	4.712726319	4.607712634	4.442118152	4.592239402	4.989066351	5.026184813	4.464377313	4.902267632	5.008372754	4.730357122	4.311512072	4.86178348	5.502491302	4.364850709	4.662870503	4.659996439	4.948533119	4.944531408	4.410052991	4.712726319	4.846954944	5.103509098	4.985595531	4.743394	4.1361705	4.087875123	4.175099021	4.467887937	4.570164789	4.168221696	4.433515681	4.607796406	4.324892744	4.020557882	4.260882068	4.470413772	4.811316236	4.538637842	4.181581735	4.918294179	4.39438449	4.654338963	4.88999456	4.721290935	4.578543331	4.925638328	4.910621234
AC005523.3	6.037659736	5.650920494	5.665463783	5.617244221	5.500960434	5.737044365	5.885870708	5.735357874	5.926014306	5.880696691	5.946730102	5.931025453	5.639936386	5.816062646	5.695348133	5.726824007	5.49273862	5.362382902	5.63331949	5.665852155	5.553610097	5.855116202	5.726125149	5.689762031	5.445483245	5.589887642	5.742576282	5.63331949	5.659033423	5.663007288	5.606287492	5.373855038	5.874617323	5.6073117	5.837117821	5.587119687	5.680459683	5.521692828	5.46125588	6.470038828	5.670895398	5.429006039	5.564046001	5.382589117	5.558547704	5.955746651	5.269026866	5.363973006	5.831903579
AC005537.2	3.734276894	3.486000679	3.615276726	3.411696054	3.34457613	3.530828127	3.564376473	3.289485003	3.28693208	3.752789468	3.464575222	3.733429346	3.25162292	3.46776541	3.543130345	3.102531944	3.3038287	3.501130651	3.053598057	3.371906666	3.484844602	3.219574491	3.409003048	3.376498546	3.423066866	3.319220421	3.21692532	3.354765193	3.314990444	3.267096268	3.629869493	3.248047445	3.389214558	3.439386624	3.178962319	3.387185982	3.344325643	3.203822899	3.500232664	3.46221966	3.501053018	3.241109894	3.50717141	3.705437997	3.639374976	3.478088163	3.242989736	3.471048746	3.461459411
AC005592.3	3.162081878	3.253220438	3.287502471	3.126053091	3.069745067	3.330886468	3.246298562	3.1462981	3.29023596	3.311197801	3.547701629	3.26666597	3.03112104	3.660318012	3.336040038	3.130608325	3.115672944	3.017261293	3.179712797	2.813799894	2.954424776	2.947424543	2.784307325	2.928280744	2.68749747	3.127323915	3.089032004	3.03782842	2.94905903	3.075877649	2.97481009	3.127913736	3.230720884	2.791819312	3.264640923	3.009120296	2.873297054	2.842622426	2.978377478	2.902237022	2.930268342	3.141792772	3.217300273	3.284413104	3.066140514	3.166683924	3.12166055	3.326426027	3.059076185
AC005606.14	3.717740671	3.484118441	3.424060411	3.217530918	3.409101192	3.643907731	3.782314479	3.281731496	3.164216993	3.548744198	3.555455835	3.430080343	3.291334158	3.408009257	3.192340248	3.222417103	3.471869796	3.142421368	3.28693208	3.305721388	3.167251252	3.161594885	3.43525691	3.235527333	3.273758392	3.481383993	3.395704416	3.031025509	3.333316977	3.233249967	3.329808566	3.324128959	3.447173548	3.614291406	3.403922554	3.370245187	3.366562934	3.817585928	3.424060411	3.820812111	3.36750081	2.963574657	3.50347176	3.257656938	3.239893365	3.357247291	3.109906579	3.260739057	3.240012717
AC005785.2	4.674729351	4.814972602	4.417687356	4.532280361	4.22008531	4.57422198	4.571799935	4.838670744	5.116275757	4.584157716	4.897253079	4.605772571	4.241424439	5.096470159	4.916462038	4.293447131	4.569589289	4.458524262	4.266561744	4.582588889	4.188511562	4.253142098	4.22941961	4.255887721	3.901479704	4.413274764	4.440372651	4.34783483	4.458421047	4.609838534	4.47747165	4.365214815	4.252653288	4.324733459	4.662340061	4.474527174	4.242051168	4.303967935	4.271741889	4.666515492	4.387442765	4.314054636	4.177234812	4.347789139	4.649536129	4.639600171	4.492737099	4.724960294	4.667996265
AC005838.2	3.333341013	3.781392828	3.570078785	3.430231821	3.386755573	3.98877622	3.928627145	3.866218464	3.895349537	3.970599707	3.859571376	3.67745167	3.526681055	3.597290138	3.670244978	3.04552901	3.342906921	3.405021238	3.268114159	3.452857337	3.526317886	3.231730116	3.611955153	3.347293711	3.430231821	3.297627789	3.712930214	3.327418344	3.289019744	3.42267086	3.539183076	3.48153291	3.304733716	3.525102439	3.850871681	3.470955147	3.477875924	3.34280484	3.388470841	3.427137148	3.430862457	3.225611481	3.227398903	3.376756319	3.925991792	3.565787383	3.640305185	3.522666082	3.436527736
AC006026.13	4.002009013	3.566932712	3.636997626	3.502611661	3.304760527	3.557819727	3.883013222	3.86833935	4.180000102	4.011996049	3.630265623	3.834261738	3.655523908	3.909549823	3.565913701	3.659672585	3.688190895	3.539053362	3.382844245	3.800998143	3.900102793	3.410524858	3.793290638	3.68146491	3.429322218	3.823986778	3.516058286	3.484301201	3.610731734	3.627454358	3.722357748	3.452063138	3.665006522	3.697998381	4.088827954	3.631915852	4.077835475	3.592816345	3.748968849	3.892703824	4.107415984	3.864060485	3.922514543	3.725620571	3.378992154	3.683718906	3.574832059	3.622512063	3.74495705
AC006129.2	3.279839685	3.112137962	3.851120491	3.161129318	3.32050543	3.102088637	3.111625496	3.19533808	3.241881223	3.07280355	2.943771872	3.024655438	3.631997618	3.138323875	3.200513106	2.999522238	3.339623983	3.131254327	3.036039352	3.010690161	3.106130888	3.384376552	3.508186591	2.74725041	2.97533206	3.097035917	3.368195311	5.266105876	3.346856649	2.951916871	3.114245951	3.928816712	3.116457416	3.096132484	3.273466297	3.009120296	3.144394866	2.868551013	2.88679345	3.122315567	3.008697091	3.050388159	3.400313099	3.156954291	3.121436539	3.221007696	3.13750937	2.933665357	3.144763401
AC006538.1	3.303500503	3.133664633	2.962316175	2.970308134	2.985915483	2.872330933	2.930754353	3.011139934	3.02250287	3.102556464	3.200679544	3.110357626	3.01706649	3.220270707	3.030042821	3.230232897	3.025574866	3.092520188	3.199681796	3.293371543	3.212588972	3.282811381	3.375514641	3.421597248	3.114722853	3.302195599	3.232041054	3.4244011	2.943644005	3.174161602	3.109059081	2.971044303	3.145812325	3.21744093	3.380682131	3.091621092	3.155449465	3.440580942	3.155295778	4.088311212	3.552180863	3.197987724	3.200237747	3.056798935	3.023124492	3.207383215	3.168368032	3.158257802	3.201444456
AC007292.3	6.075073258	5.991841557	6.180283474	6.068056956	5.632991886	6.051621033	6.228670406	5.877380117	6.015320218	5.99479226	6.043984124	6.252638739	5.929488312	5.772781659	6.043139013	5.647551251	5.857661512	5.808212868	5.809817612	5.959860391	5.962459697	5.858756509	5.69248904	6.037686739	5.584124291	5.990481896	6.128666646	5.552116364	5.813709785	5.964460465	5.676891924	5.888270399	5.812059046	5.792723795	5.91203319	5.875373688	5.859151731	5.734244306	5.932005651	5.296792005	5.851544097	5.89896564	5.914024002	5.713609037	5.775199862	6.055111433	5.794839766	5.92891971	6.026078514
AC007349.5	3.219039102	3.019284865	2.96727788	3.039325933	2.946947643	3.096129129	3.140387185	3.058861631	3.238708937	3.391048091	3.064897578	3.202859522	3.03942744	3.092652152	3.092733593	3.129206328	3.166073415	3.020389115	3.064897578	3.046821692	2.989069429	3.08213717	3.037131021	2.990771571	2.919123225	3.124189575	3.03835934	3.118079472	2.992042791	3.122795695	3.086332655	2.968780868	3.057960611	2.938794186	2.838799548	2.980520068	2.990712408	3.055567936	3.088605343	3.013840642	3.333691587	3.110002939	3.243593075	3.097111583	3.058304118	3.257541939	3.025125562	3.019969073	3.03628436
AC007362.3	3.63237175	3.66060958933333	3.66272991166667	3.497034802	3.59822129233333	3.780613861	4.02571075566667	3.70373448433333	3.96253876233333	3.80767706233333	3.78385620066667	3.669787666	3.55121552466667	3.78094812933333	3.75016561033333	3.632724397	3.622546827	3.54408946966667	3.608170417	3.57498393466667	3.592637732	3.581880595	3.788160202	3.52328180466667	3.60057914466667	3.54102760433333	3.73170745966667	3.61023315733333	3.53478282166667	3.70836972866667	3.452246342	3.58717245766667	3.63203332666667	3.57435579666667	3.77259240133333	3.64176700433333	3.50914093433333	3.93399121666667	3.64719549166667	3.815615829	3.71176551266667	3.57043551666667	3.87015376533333	3.591833893	3.54300587866667	3.67648089166667	3.287249718	3.65727639	3.65701587933333
AC007365.3	4.720392599	4.565719742	4.762361615	4.543012659	4.64803616	4.776967398	4.924971085	4.854236128	4.594077682	4.530716093	4.648785139	4.577843044	4.751318949	4.541882946	4.660915805	4.424948305	4.494843023	4.572274673	4.871241722	4.559512503	4.715749367	4.782973395	4.611295466	4.681965428	4.550949969	4.558981786	4.681005174	4.637092049	4.557743042	4.689590057	4.594234685	4.530402828	4.602133129	4.78815431	4.733806351	4.643762428	4.780078109	4.704925083	4.883556206	5.242213232	4.604624125	4.582264558	4.608981689	4.77472636	4.786673143	4.817192338	4.648287771	4.719232274	4.691290183
AC007389.3	5.915006088	5.762240157	5.579851221	5.401179904	5.372497677	5.896991395	5.401494381	5.890728461	5.908792504	6.007179434	5.984920819	5.966277072	5.535148573	6.338367694	6.302297369	5.215605	5.322841955	5.470695323	5.255105304	5.219545494	5.261658261	5.294065354	5.130066734	5.085897418	5.146654852	5.289226427	5.579851221	4.709222154	5.058007371	5.417555886	5.242666552	5.155872454	5.426740725	5.70600823	6.011787826	5.877959483	4.906292977	5.268029791	5.287369133	5.582839626	5.546823276	4.737370088	5.399531928	5.762288372	6.297599005	5.8522632	5.691417542	5.539504089	5.743643663
AC007401.2	3.808273467	3.788004477	3.786054081	3.826367642	3.683109588	3.877142719	3.997762066	3.891463447	3.879881691	3.854564537	3.771305691	4.133814447	3.781715122	3.767615355	3.639578022	3.843156758	3.753522473	3.626748975	3.963712529	3.709803539	3.731108454	3.70920008	3.862239419	3.749229021	3.321034285	3.483940317	4.016475272	3.435958199	3.497937986	3.783587902	3.623721431	3.751215674	3.636968234	4.029332794	3.680844826	3.616140071	3.393094886	3.572872582	3.696127888	3.917305574	3.809776213	3.599138541	3.963384985	3.620072637	3.758351007	3.971086992	3.737800226	3.828768596	4.006111397
AC007680.2	3.521064374	3.761877352	3.258009788	3.332837765	3.670439396	3.4978237	3.476462857	3.785492233	3.5225549	3.316099231	3.962166792	4.087847478	3.606186764	3.716147614	3.655765821	3.33275987	3.381219692	3.249406322	3.420343571	3.232362025	3.13982423	3.192841592	3.282322454	3.255155997	3.281009457	3.295267964	3.521120542	3.251388727	3.149460681	3.383213731	3.444007241	3.168140143	3.398841689	3.767840201	3.428227736	3.408219458	3.259801652	3.420343571	3.681362137	3.423246317	3.104552454	3.846641068	3.962139248	3.493552133	3.344323161	3.800978767	3.236599647	3.518317534	3.424219189
AC007787.2	4.08256456	4.2494383	4.090580127	4.126654496	4.436370093	4.501477953	4.234687724	4.190083911	4.47324296	4.277544424	4.239851002	4.291167472	4.171750404	4.563654469	4.610198303	4.009245356	4.0858987	4.0811236	3.943518084	3.976078009	3.808019303	4.035267322	3.98720236	3.943941359	4.085535701	3.788864386	3.769756632	3.54794129	3.68140171	3.824812772	4.321149376	3.728669699	3.95114417	4.035267322	4.258582073	3.654903411	3.88597829	4.171785122	4.221435595	3.503295826	4.308447305	3.836216679	4.077262004	3.923031575	4.035267322	4.138541941	3.936942058	4.171750404	3.980896162
AC008088.4	3.588312391	3.335012725	3.915167012	3.239600909	3.476350208	3.974653353	3.596279021	3.851213266	3.238708937	3.70794227	3.853642436	3.715072303	3.52553569	3.694386894	3.828648979	3.392984304	3.535839139	3.39905322	3.620079724	3.520514586	3.392187683	3.324174321	3.54816929	3.411114811	3.518809306	3.292204845	3.498283279	3.327366224	3.605603774	3.472970679	3.904208038	3.43774481	3.590487293	3.57379805	3.553326052	3.911659333	3.507362089	3.485903791	3.76912689	3.79855707	3.427305612	3.720170284	3.71541722	3.376637085	3.539542897	3.580674808	3.409521847	3.471892484	3.694386894
AC008746.12	4.104587881	3.966434778	3.992749368	3.77876076	3.875343536	3.876808402	4.069768022	3.725197332	3.849605437	3.638521985	3.878654486	4.03632215	4.06393836	3.997598833	3.913680221	3.805074768	3.917391422	3.708189123	3.908367695	3.828251052	4.27110822	3.832567559	3.94570663	3.949094574	4.204579324	3.625777761	4.118171127	3.816737264	3.815812253	3.931717364	3.913602623	3.864563002	3.780123568	3.833954796	3.79320871	4.097481253	3.714463399	4.042622103	3.860134777	4.096406097	4.025437443	3.870799467	3.532747839	3.701443893	3.763275534	3.703699172	3.503587393	3.599561765	3.765310421
AC008753.4	5.425329063	5.370193357	4.840770385	5.031190865	5.089555029	5.231254563	4.85753813	5.194153306	5.110526885	5.19078406	4.939524512	5.058389946	5.095222231	4.877036919	4.507204439	5.001364377	5.174769843	5.054237229	5.343978856	5.040865801	5.104724303	5.08726937	5.07290188	5.437020506	5.268192788	5.155835577	5.197399795	5.063506571	5.292994719	5.50207183	5.153791784	4.999543085	5.188527722	5.386332408	5.242196865	5.25242294	5.414756307	5.269520718	5.225975052	6.240372701	5.264115926	5.368117383	5.297180022	5.037908652	5.183847877	5.284027123	5.027042751	4.952647727	5.348805136
AC009120.6	5.870953338	5.814150815	5.619032584	6.074849558	6.020346504	6.006903403	5.989959798	5.742261424	5.752596591	5.697633027	5.559739686	5.649418258	5.483907472	6.193374638	5.939954045	5.33705111	5.777737076	5.73917434	6.104515117	5.959794273	5.403803184	5.359800294	5.81208608	6.09090273	5.326762179	5.947439502	5.70186755	6.274720546	5.76284614	6.062381881	5.916712616	5.594762067	5.698722276	5.64552212	5.173171886	5.69811996	5.88749483	5.791918693	5.03958668	5.390540203	5.52981064	5.67297412	5.661020983	5.672873428	6.148996598	5.877412649	5.738951774	6.194744414	5.435400381
AC009133.15	5.646162015	5.650675784	5.435204703	5.373135713	5.282004396	5.696079563	5.699400688	5.448689504	5.749411864	5.725185595	5.698760391	5.432591626	5.596673748	6.135847865	5.675517313	5.729654671	5.44477871	5.817304359	5.705743682	5.301898945	5.39696246	5.577085975	5.766619111	5.175420588	5.80400381	5.490067628	5.729770848	5.689448417	5.947119805	5.486707294	5.579198685	5.864067103	5.50998344	5.785777726	5.807897099	6.039265518	5.438281148	5.896208851	5.976492104	5.720345271	5.572172401	5.395571461	5.941290374	5.779239908	5.987798217	5.732610383	5.219583897	5.303946433	5.727235095
AC009502.4	5.460668545	5.560223921	5.789681567	5.255234222	5.225823763	5.59459524	5.778419329	5.823205465	5.507424805	5.198668652	5.827677138	5.842631001	5.186823751	5.976406175	6.138193235	5.144714002	5.265542036	5.157733949	5.080960391	5.381149815	5.059498958	5.018523663	5.026252983	5.045032299	5.166280783	4.854988641	4.9015868	5.05922103	4.927352468	5.309226543	5.304280711	5.498098656	5.129448259	5.240544516	5.375120061	5.304194415	5.066659603	5.407167725	4.854878558	5.01232328	5.078534637	4.95415599	5.212096852	5.19782747	5.47001705	5.375865555	5.329811689	5.636861707	5.490699045
AC010145.4	4.497732003	4.079262118	4.053078603	4.027283707	4.112394586	4.41011623	4.105923877	4.479248935	4.97282259	4.462938038	4.530038796	4.505083408	4.044559226	4.599062808	4.683747566	4.395345832	3.95602097	3.876987508	3.985412424	3.8855415	3.910216198	3.971398551	3.912488268	3.81618283	3.824267144	3.788493072	4.064371371	3.609686203	3.952147407	4.205836107	3.664955203	3.993064148	3.941524188	4.335728277	3.968195156	4.21276195	3.440400082	3.687419421	4.289426181	3.85048674	4.001550684	3.958668551	4.100100571	4.125332386	4.248211208	4.213362441	3.936820457	3.970310027	4.471952079
AC010524.4	5.1096163155	4.607815927	4.3164724365	4.0831901765	4.3126524445	4.5929058805	4.3236053285	4.6202968575	4.9066420315	4.6576019415	5.048161062	4.760591412	4.4259293205	5.4402758535	5.457749136	4.2226765115	4.150605046	4.197062348	4.1498451875	4.281862856	4.083103128	4.261560606	4.3166972575	4.357300673	4.240199288	4.7038527885	4.4536767115	3.803013972	3.9719491465	4.1116898765	4.2503730295	4.34430851	4.293022475	4.3159516165	4.693797078	4.867799014	4.2006204545	4.1510672035	4.392493879	4.3425093965	4.2881137305	4.3003250045	3.8165405795	4.53082537	5.1528949695	4.557864708	3.7784716495	4.4160803955	4.850062565
AC012065.7	6.879103725	6.67279129	6.301144679	6.556339178	6.421256511	6.625989317	7.174664782	7.118196734	6.938178331	6.826219963	6.782174219	6.859607324	6.757360728	6.591429006	6.389294212	6.35229033	6.216843116	6.558473903	6.76504869	6.873249797	6.632362621	7.370898319	6.1407158	7.445373442	5.92228931	8.084302995	6.316628827	6.411589047	6.943970521	6.906123129	6.736134992	6.356561006	6.536550088	6.804675463	6.312775606	7.776307105	5.913703614	5.571416337	7.638007664	6.19314019	6.279464756	6.066542275	6.604949008	6.0244523	6.268806926	6.396000396	6.008879307	6.597913226	6.777786366
AC012360.6	4.879440233	4.287908922	3.82200667	4.093905147	4.225320438	4.094526082	4.207053688	4.308351335	4.499426848	4.447682972	4.573871938	4.389209552	3.977288563	4.396824841	4.487035974	4.125022291	3.690396386	4.205885052	3.796670444	3.869947845	4.013014911	4.127928121	3.833234552	4.029737252	3.960828036	3.818083004	4.090616284	3.823133834	3.96556122	4.025931513	4.214582725	4.164643165	4.170641055	4.141666341	4.018276119	4.180761828	4.060304122	4.041968134	4.154816243	3.942276455	4.012575713	4.067646022	4.297338532	4.389453147	4.361695873	4.113087502	3.905106662	4.214038445	4.450146762
AC012499.1	3.613339373	3.190238332	3.143310086	3.241325838	3.197987724	3.410998796	3.196380575	3.454892887	3.573366442	3.122821041	3.574450095	3.391354871	3.120211281	3.280402472	3.430726807	3.106050968	3.09746488	2.964679084	3.135203492	3.087249756	2.862454073	3.069366949	3.277265435	3.03879095	2.894005102	3.239677286	3.143310086	2.873319273	3.131486315	3.245223126	3.279508454	3.007053168	3.196380575	3.143715496	3.402512644	3.086790791	2.993209674	3.197567318	3.178672454	3.73399164	3.047291569	3.219001852	3.143210829	3.123609405	3.263323484	3.357247291	3.160732724	3.069342572	3.406051395
AC012531.25	4.124561263	3.907685932	4.009381444	3.987125901	3.745065571	4.179796692	4.18582248	4.133785725	4.649918794	4.189066062	4.030053832	4.094265754	3.904311161	4.41306746	4.356066571	3.821217304	3.871166562	3.801892599	4.10528408	3.655402825	3.871928101	3.576452402	3.497747176	3.607019859	3.772446105	3.845569695	3.713944199	3.601810168	3.763516272	3.830918057	3.711965596	3.907079615	3.881644519	3.961245179	3.947572765	3.865508755	3.640220188	3.990762529	3.730849622	3.818272183	3.942471693	3.68234635	4.255239416	3.980820257	4.055636556	4.104572728	4.078608333	4.046656405	4.170550092
AC013463.2	3.77718088	3.457791426	3.379147832	3.345938548	3.451788358	3.546927139	3.19540191	3.692386725	3.508790083	3.669819071	3.178697297	3.335964311	3.423827385	3.709284127	3.541198976	3.417683312	3.524204077	3.238708937	3.624335273	3.377236558	3.264770393	3.201269491	3.883539946	3.322195825	3.451788358	3.602487755	3.45220465	3.177930616	3.38256075	3.434039179	3.246435089	3.326222113	3.417023036	3.518184191	3.661653963	3.324632507	3.839517261	3.623469115	3.657634132	3.610420403	3.516390733	3.529734006	3.55393172	3.285217561	3.451788358	3.881581484	3.264688595	3.38586904	3.382982804
AC013733.4	3.1212246395	3.0082547985	3.105043733	3.014347086	3.099281156	2.9977729275	3.0904813415	3.1232226	3.1844121905	3.1882705035	3.0655615515	3.302959992	2.9413453755	3.0553877095	3.1355526985	3.0322673195	3.027625642	2.9854560605	3.0135505055	3.077034655	3.107841518	3.092496045	3.04262218	2.974479083	3.095128765	2.952991162	3.1489802825	2.910078196	2.892076934	2.9679048145	2.9423384985	3.0497554375	2.9765555855	3.0144496535	3.1093097885	2.928244756	2.917982551	3.170336537	3.0403700795	2.9783276265	3.161423703	2.8332349485	2.945231257	3.038791256	3.2745042975	3.0955224555	2.8831370765	3.0374031975	3.0908757695
AC016831.7	4.436097985	4.853627996	4.76922475	4.353989031	4.380731124	4.69567029	4.733099793	5.028935415	4.961266074	4.562682924	5.290442155	4.439154453	4.188185659	5.01582868	4.485512687	4.318222923	4.021881051	4.473563734	4.437633938	4.364098152	4.433201117	4.345335262	4.435837096	4.526718955	4.430224232	4.833770244	4.860108195	4.457842807	4.162643951	4.202926226	4.207029329	4.289211245	4.247405738	4.481526967	4.448078265	4.563186418	3.725164829	4.247090837	4.822143091	4.297002667	4.00089202	3.982696825	4.047940146	5.403393898	4.636913662	4.754353076	4.369050992	4.205640388	4.347281009
AC016999.2	4.630992777	4.223414668	4.53587457	4.15378372	4.217061182	4.316019662	4.398478548	4.514684946	4.646266558	4.225371688	4.015068863	4.499482351	4.386796714	4.822076691	4.331879697	4.343870802	3.747407396	4.144233349	4.262767869	4.285255117	4.16390281	3.887884757	4.238658014	3.993614957	4.058006654	3.948676964	4.142625693	4.02987797	4.143373944	4.051513073	4.226521929	4.076577707	4.285255117	4.460831904	4.527786519	4.27202399	4.339653729	4.42959629	4.135106792	4.279819309	4.501806138	4.283951025	4.364107623	4.211235628	4.50635635	4.562875213	4.187740392	4.206586285	4.575307371
AC017002.2	4.560352343	4.504185049	4.680300833	4.478720895	4.379318368	4.437796876	4.556745879	4.501105227	4.646266558	4.546913653	4.66523521	4.540233747	4.561520152	4.416027312	4.426941337	4.6504159	4.530934858	4.717069669	4.420728447	4.579015608	4.514283451	4.760502408	4.562048506	4.528303629	4.585467422	4.410960332	4.855913574	4.592350772	4.401110362	4.60112901	4.421738341	4.548251142	4.485546195	4.529302215	4.861915773	4.50409079	4.747600352	4.350914494	4.629316922	4.485701253	4.461933977	4.708337162	4.383155471	4.721702331	4.780901806	4.707223076	4.767902678	4.62325304	4.769798017
AC017104.6	6.736482071	6.697161415	6.880138511	6.680418292	6.865146023	6.959404323	6.887361034	7.007547606	7.122967909	6.93069841	7.194084518	6.821423807	6.828055282	7.146174943	7.031227155	6.962985935	6.666858326	6.714649483	6.568373492	6.591098332	6.406216857	6.609511344	6.419983095	6.457876573	6.397957494	6.427327346	6.384880801	6.483582905	6.451824271	6.535448464	6.657380812	6.454275807	6.714717083	6.790404893	6.629227049	6.600250487	6.232347901	6.498334201	6.669734188	6.213242003	6.73111969	6.825666303	6.845040954	6.526683134	6.657674349	7.029911327	6.655732543	6.691797343	7.07421001
AC018755.16	6.251592624	6.190851926	6.384880801	6.460403622	6.150623018	6.183167677	6.548877783	6.179481943	6.252257531	6.462527239	5.800107069	6.323463262	6.462538727	6.501571307	6.391179028	6.256605358	6.268040596	6.596009591	6.439438143	6.139490375	6.320005269	6.579586884	6.111821308	6.366094758	6.336326399	6.879380134	5.867127409	6.123407628	5.862483279	6.294671192	6.111349258	6.141511264	6.498565925	6.630974856	6.466102439	6.131006499	5.387644923	6.743141228	6.148688342	6.770854131	6.639719656	6.399984252	5.987533528	6.168084459	6.31849886	6.224820571	5.924993815	6.317967359	6.495315966
AC018755.17	3.30637703	3.023390703	3.146459661	2.932475701	2.877665386	3.045219887	3.133527651	3.020563992	3.612739961	3.336855798	2.996152225	3.10789951	2.956519127	3.283319193	3.135315317	2.908686238	2.936641896	2.934325829	3.091026434	3.109453694	3.072366482	2.954362571	3.210215035	3.009879622	3.068791484	3.012278357	2.992694302	2.899460269	3.101704917	3.044401846	2.86682482	3.089903816	2.948752315	3.082505491	3.195503081	3.208882973	3.546115032	3.335012725	3.016337098	3.525053755	3.06815213	3.175132266	3.396067357	2.99771564	3.238120294	3.010707295	2.951557301	2.976081384	3.111334934
AC018766.6	4.303648597	4.208857981	3.885860051	3.705649361	4.117790046	4.309727403	4.050601858	4.535350399	4.037518722	4.283603247	3.845003094	4.158886386	3.705679874	4.037780524	4.485512687	3.639111433	3.932795631	3.92589797	4.133776418	4.014718589	3.877934003	4.175576095	3.648731252	3.915858349	3.96333916	3.805839022	3.948756012	3.803410022	4.011053474	4.106034559	3.865769862	3.885812649	3.903495979	3.928578337	3.978926267	4.012535915	3.851531499	4.523023018	4.064122123	4.021400661	3.807428132	3.689967891	3.89500387	4.018828899	4.124272752	3.716141953	3.880311894	4.022646169	4.035267322
AC018816.3	4.601659809	4.818786063	5.086700542	5.063076578	4.587414466	4.988569096	4.752232545	5.154478561	5.051507721	4.965878817	5.000860698	4.961462913	5.034157901	5.534793834	5.200695227	4.524964417	4.706811247	4.740792545	4.866743177	4.801725252	4.599190709	4.801518551	4.916562204	4.799413896	4.938042173	4.610523483	5.062109899	4.746072579	4.801518551	4.619738394	4.663679486	4.918040412	4.835797799	5.032075407	5.064822222	4.630671428	4.512928563	4.3002126	4.539525725	4.511913798	4.928526307	4.665079679	4.992020756	4.838474187	4.897915641	4.962861759	4.860218272	4.945937846	4.761227888
AC024560.2	4.893148676	5.846722526	4.711837575	5.68105685	4.28284666	4.861848545	5.003440471	5.337224677	4.907684422	5.994247694	5.230450093	4.722547485	5.163439861	6.004206443	4.92181203	4.484174148	5.054725371	4.267001192	6.053303167	6.050581525	4.976682889	5.236561183	5.881312074	5.787217056	4.163523328	4.198405061	5.896545846	4.582203554	4.972872499	4.547889703	4.923584731	4.181891763	4.710058655	5.07382054	5.156575712	4.707890447	5.20426389	4.621634702	5.25041386	4.947139471	4.949332474	4.610105367	4.922392508	5.049193701	6.321325007	5.328603607	4.571353603	4.894828091	5.559923096
AC025442.3	5.0808458755	4.9601327075	4.9939882695	4.626486685	4.75171977	4.950694771	4.74867778	4.872515704	4.827833306	4.892533997	4.902142579	4.969471308	4.7188947405	5.057595264	4.9359772475	4.962919532	4.9742108795	4.566271314	4.814024266	4.707364669	4.953071543	4.721358009	4.83176969	4.9686966895	4.9340729755	4.659750592	5.1192158145	4.5785342875	4.6874874555	4.954434343	4.7811206105	4.602191333	4.876944694	4.7929209175	5.1799360685	4.761020209	5.0499292045	4.830785933	4.9252111565	5.437382795	4.967071067	4.7171107815	4.8651452485	4.6426283555	4.862549904	4.8714731435	4.55952452	4.606082207	4.9780884425
AC064852.4	3.170790464	3.005791249	3.000575451	2.993767957	2.921367669	3.025976074	3.232731331	3.025976074	3.035476674	2.875910131	3.152525584	3.347162407	3.190555531	3.125029474	3.133298385	2.899059734	2.899836251	2.835261426	2.940295537	3.081500427	3.095466701	3.035228219	2.994671762	3.078201776	2.860447283	2.968011758	3.013274191	3.108092855	2.896639906	3.023553894	2.997259088	3.115793444	3.23179959	3.342792657	3.029730089	2.990181243	2.911364457	2.972295821	2.895333469	3.049692993	3.216939176	3.348280442	2.933054442	3.326972255	3.076360082	3.258368483	3.077761052	2.995778455	3.158753769
AC067956.1	3.09781508	3.029872175	3.160111069	2.933398338	3.227539599	3.191423608	3.140637985	3.016602537	3.238708937	3.188610021	3.022578789	3.174734649	2.822749603	3.120885696	3.299004598	3.103215505	3.068524429	2.908037634	3.078654082	2.925621073	2.903710778	3.041773989	2.709010164	2.833131905	2.926528392	3.010206848	2.98835626	2.845958835	2.853331811	3.000016829	2.86177441	2.861517752	2.917804538	2.908268858	2.990006233	3.022142867	2.834318615	2.937591976	2.881825722	2.803028532	2.877335603	3.155141991	3.421221185	2.939415362	3.121606513	3.141958802	2.983637599	3.081555266	3.095086038
AC068039.4	3.612734971	3.897514546	3.963167629	3.814090681	3.67533699	3.814972553	3.963645798	3.411876846	3.516814218	3.680505994	3.843610211	3.574848507	4.084143452	3.745972361	3.608893251	3.724274352	3.820393235	3.653655232	3.596440751	3.854268328	3.845936349	3.523571221	3.724629986	3.827183354	3.435820357	3.974742232	3.933071643	3.475519411	3.711654447	3.79345821	3.532968761	3.718604029	3.711077644	3.493365695	4.256928001	3.679847995	3.65280284	3.57193196	3.684983647	3.627999744	3.52194424	3.718604029	3.960367789	3.635074504	3.629800211	3.804100946	3.559569559	3.617198021	4.231666304
AC068138.1	4.537593568	4.611886639	4.580343576	4.572135194	4.524869653	4.648305757	4.290169162	4.768267295	4.969530502	4.648651356	5.201484221	4.873610708	4.247692973	4.797246813	4.885946165	4.488186087	4.648990735	4.589206437	4.455655807	4.461321976	4.236634557	4.320687174	4.339868928	4.581996089	4.160224693	4.4698734	4.238188445	4.260392105	4.362966406	4.590986182	4.549991209	4.341248854	4.313974057	4.16013511	4.505976641	4.349084244	4.610053077	4.535185555	4.240461572	4.462360261	4.7627138	4.885882305	4.612707175	4.400106154	4.505976641	4.860130467	4.527574843	4.560582722	4.576176135
AC068831.3	5.247106726	5.133296106	4.812012791	4.740429902	4.935414082	5.027869374	4.967411903	5.158835677	4.981290513	5.268624699	4.890551907	4.834026017	4.799435785	4.826161549	4.802598177	4.968637917	4.881767112	4.543465794	4.834939441	4.931879011	4.884126089	4.981620299	4.516175895	5.008941847	4.873035507	4.79256704	4.75710763	4.935454188	4.80797961	4.803069158	4.690898724	4.789933855	4.808759348	5.216921615	5.004887863	4.931879011	4.834777952	5.051694255	5.034346275	5.442401133	5.037498944	4.74996345	4.999960169	4.726943991	4.894725841	4.931879011	5.051000589	4.240370642	5.244122844
AC073283.7	5.178991948	5.35469548	5.296949044	5.189993302	5.277422892	5.441298703	5.753052205	5.808198546	5.684932808	5.574895062	5.710193061	5.319594896	5.143714165	5.777888571	5.496829624	5.231827271	5.226085592	4.985553564	5.001924968	5.215415395	4.766650184	5.128522323	5.039573365	5.104231544	4.685621723	5.134534904	5.084559213	4.88697807	4.890792686	5.054172498	5.028087288	5.308613448	5.182506733	5.231456832	4.996165442	5.059133896	5.126660391	5.146623865	5.022497864	4.929323504	4.834007195	5.237178799	5.459804526	5.137635417	5.164346665	5.382735265	5.227424455	5.312887776	5.304522116
AC073321.4	4.290023311	4.477837654	4.253963449	4.051387781	4.041746788	4.586775857	4.113889952	4.710464853	5.042977322	4.559059399	4.774188805	4.555908841	4.101919694	4.712490248	4.645170939	3.99370447	3.864126473	4.025145317	3.958753666	4.014718589	3.934390641	4.51002095	4.451624703	4.12769789	4.188511562	4.037509604	4.185559808	4.905078392	3.977092811	4.137973474	3.852020955	4.208764878	4.004818898	4.178785615	4.288997297	4.315827722	3.912605994	4.485635293	4.399348165	4.200313517	4.244826784	4.249307292	4.25694298	4.255772759	4.228596883	4.401375781	4.10427945	4.253388049	4.188511562
AC074212.6	6.0574561525	5.737754156	5.702760956	5.4618807575	5.61229982	5.6872966635	5.83357313	5.672613714	5.7317599165	5.921943395	5.902079674	5.787971	5.7297774575	5.9521739785	5.8617688145	5.7457436535	5.5847678535	5.338986283	5.770308704	5.751775251	5.6783621135	5.781728834	5.5827081615	5.7751917485	5.741619593	5.662907679	5.6051714395	5.4525090265	5.556149711	5.81821195	5.485227562	5.4300660105	5.770369787	5.888356852	5.7805290795	5.6859216105	5.679792985	5.878474392	5.783689452	6.2110018875	5.820023988	5.6644474825	5.888904908	5.5121155015	5.688783864	5.937080031	5.6578588275	5.7403282675	5.9053919935
AC079305.10	4.00089202	3.75081683	3.891766782	3.789375171	3.912683519	4.049306135	4.164622644	4.355107737	4.053337973	4.231474694	4.203884897	4.12345343	3.902916813	4.110155486	4.305891702	3.997325385	4.431583815	4.00089202	4.00089202	4.153633506	4.016628235	3.862757051	3.759029485	4.553901259	4.090561931	4.352199525	3.992126732	3.659998622	3.943334375	4.00089202	3.901604206	3.931432835	3.920221291	3.948012751	4.263082182	4.253893479	3.875240757	3.865609036	3.95364049	4.202269556	4.174810603	4.049171303	3.945477045	4.022318417	4.00089202	4.230386043	4.00089202	4.090928695	4.28756777
AC079741.2	2.837321439	2.902534994	2.775139498	2.870679553	2.985915483	3.062902662	2.877919462	2.918299257	3.069529612	2.825424378	2.785587374	2.849535775	2.857255381	2.959957238	2.936148794	2.738636423	2.740423085	3.069009683	2.643785582	2.752097672	2.728463447	2.90443771	2.866417176	2.947714711	3.154409071	3.062376889	2.866417176	2.751290071	2.85502189	2.846190588	2.865849317	2.885341154	2.754358686	2.825903954	2.983636009	2.891433129	2.929931671	2.680957673	3.234263594	2.837172704	2.62564997	2.705634604	2.821364047	2.898550398	3.07761729	3.162134875	2.866417176	2.850140022	2.889068627
AC079767.4	3.601829494	3.53294727	4.084483653	3.256314559	3.508897963	3.427877226	3.579644826	3.546813807	3.3839113	3.642184548	3.714482071	3.679225278	3.893118897	3.756894485	3.695521631	3.45345416	3.592072649	3.778575361	3.285282663	3.473198137	3.442779911	3.739387227	4.273107357	3.135002665	3.875170666	3.432572007	3.291314361	6.044938653	3.231638365	3.065395239	3.861254862	5.74595663	3.385145644	3.216549739	3.770263058	3.499074957	3.270335991	3.321973985	3.2255287	3.56936341	3.186087215	3.136145579	3.146235224	3.418156732	3.455543325	3.480244435	3.501704176	3.513673662	3.755036807
AC079807.4	3.332244352	3.356275583	3.302519701	2.979975823	3.240538604	3.399069623	3.521599184	3.413979839	3.662473605	3.627616038	3.792864554	3.519790173	3.120241	3.627616038	3.431555948	3.561424751	3.135260532	3.116516125	3.053550747	3.165695679	3.010353396	3.195253466	3.176071189	3.04846312	3.14594969	3.316559352	3.412427344	3.073970897	3.095626785	3.241604337	3.111297632	3.17173788	3.084804167	3.35786374	3.185730347	3.470753436	3.211399273	3.326191848	3.091564417	3.088716714	3.120241	3.195411004	3.283108045	3.062196075	3.263323484	3.263323484	3.096864526	3.267805577	3.301734278
AC083843.1	5.415589008	5.251861638	5.235991207	5.692194796	5.260573469	5.3861094295	5.7558618135	6.0430709935	5.6437023855	5.686758423	6.0509004525	5.6658448955	5.3960161535	5.1193964975	4.7797669515	5.891886123	5.931529455	5.297211448	6.03932633	6.2245347635	5.7615541195	6.309385745	5.727055667	4.607119439	6.1236571335	5.2021777175	7.3241692245	5.857752003	5.8030293315	5.682467166	5.6821439055	5.5961877605	4.77730298	5.441088614	5.8719689055	5.490336738	6.913215322	6.13421977	5.5644663825	7.608163115	5.4899599945	5.891112842	4.976841158	5.5609406765	6.229832136	5.2895590045	5.443133466	5.4222933255	4.741368364
AC083949.1	4.856611788	4.161665894	4.229622919	4.074861377	4.021632266	4.430011138	4.553409421	4.158265938	4.276509938	4.61059947	4.438924497	4.396476154	4.042825629	4.218997126	4.188142432	4.495224716	4.631277855	4.735538287	4.161335205	4.258358852	4.297782129	4.629655313	4.032534032	4.464402555	4.668583676	4.743191228	4.884214109	4.219291278	4.353281209	4.399113403	4.169744541	4.086022333	4.407913327	4.25756101	4.77979841	4.692451877	4.902983506	4.787050748	5.164951623	4.613918153	4.498528645	5.010640063	4.517575826	5.041709598	4.943974939	4.233209032	4.415252999	4.618131408	4.489544186
AC084219.3	3.49213319	3.657434911	3.567443294	3.296770364	3.581904543	3.603205131	3.721636655	3.839853142	4.06023699	3.755934193	3.874621803	3.789620661	3.57576487	3.569648806	3.61332307	3.500688561	3.524236871	3.407614991	3.471469795	3.576964419	3.590348125	3.456503226	3.60934742	3.339341129	3.634444651	3.646611921	3.613725371	3.285031525	3.734529155	3.578278644	3.328735509	3.46702409	3.787271025	3.795090852	3.577363556	3.491184716	3.355064239	3.712889263	3.53753609	3.585108551	3.648249279	3.480841204	3.874209396	3.377209199	3.780262698	3.728732705	3.680616075	3.603820381	3.571784965
AC087501.1	2.850171147	2.635075449	2.657649444	2.850171147	2.664222381	2.767153604	2.850171147	2.753638911	2.861201646	2.916714208	2.635021795	3.042764841	2.850171147	2.64997931	2.670189298	2.816730561	2.868087446	2.763071732	3.125480539	2.851878274	3.022522672	2.96909792	3.057605566	2.984336794	2.868185582	2.706653544	2.865701354	2.613717213	2.973253956	2.91224259	2.942426051	2.849246667	2.899460269	2.898585799	2.988966782	2.910837368	2.756613649	2.910068778	2.882510394	3.026647944	2.798788525	3.083997602	3.195593277	2.880562874	2.990290045	2.850171147	2.946511311	2.882519486	3.073405143
AC090627.1	3.086240788	3.098381834	3.037000299	2.978173211	2.893564622	2.845281545	3.355740722	2.976360161	3.058925116	3.012981865	3.28383292	3.298524799	2.951881346	3.128512239	3.114061144	3.118468937	2.785509156	2.986227213	2.793722483	2.792528907	2.974619132	2.940524062	2.890598306	2.961261461	3.317548629	3.075273196	2.93995285	2.924460312	2.770817059	2.884946384	2.87247281	2.972896544	3.012981865	2.979897072	3.095251475	2.893789422	3.072089051	3.133067438	2.844294582	3.07884292	3.103714494	3.179950238	3.496805657	3.125933659	2.938480433	3.067065111	2.787695621	3.146674741	3.058384318
AC091133.1	6.326442784	5.966209133	6.129142981	6.345684182	6.193781642	6.251648915	6.161524571	5.89908636	6.69584695	6.359096249	6.156612166	5.994527165	6.573626282	6.152250461	5.748151515	6.331219067	7.21237694	6.61919881	6.599646872	6.648786749	6.279704441	6.280966884	6.422710638	6.802242613	6.209746664	6.518305201	6.881145726	6.200765104	6.280966884	6.372943332	6.65748442	6.351952217	6.255795381	6.152250461	6.852428435	6.929027831	6.20488404	6.631362973	6.491307098	6.579411844	6.510115991	7.662491532	5.940699582	6.947665816	6.834740429	6.07182055	6.019268445	6.431214919	6.481902007
AC091633.3	2.591385515	2.774802654	2.828091252	2.817915051	2.792394526	2.640323903	2.81406744	2.804581442	2.599961424	2.879230758	2.731800564	2.706958831	2.666915184	2.6452299	2.522649317	2.866417176	2.904155613	2.755352007	2.869143351	2.894165706	2.791665823	2.615490684	2.796000842	2.752183454	2.806978363	2.627583972	2.687977986	2.679611623	2.614201354	2.79496168	2.863455647	2.763003058	2.916650227	2.793967048	2.780372322	2.598230005	2.665741411	2.634267051	2.677885441	3.219290199	2.735063951	2.816757624	2.736954125	2.819916156	2.735063951	2.775293012	2.730943517	2.779717193	3.001532967
AC092192.1	3.232755105	2.873297054	2.992342906	2.75880138	2.875841208	3.144809085	3.149605236	3.229015739	3.090649574	3.094180064	3.214471984	3.128182678	3.089365639	3.330346104	3.040225842	2.954323996	2.960649489	2.875841208	3.238204227	2.89883037	2.762619488	2.796423211	3.026511966	3.042744638	2.965880982	2.892884497	2.974126648	2.662632469	2.920182109	3.029619053	3.141302294	2.851853159	3.101147736	3.038138177	2.926714134	3.180940314	2.950914413	3.067961147	3.194427965	2.854890287	2.843222867	2.993147957	2.985544724	2.969776046	2.906523143	3.388020222	2.834221449	2.889653706	2.982090106
AC092620.2	3.287431113	3.469496343	3.290933105	3.315316102	3.397560964	3.317329515	3.076270184	3.244950124	3.491535807	3.481563351	3.221818171	3.482832911	3.453363454	3.338869797	3.174700685	3.400143914	3.392828151	3.129337337	3.032371978	3.62989148	3.39803926	3.63699669	3.534895744	3.225359719	3.183795636	3.500936815	3.806703679	3.282811381	3.469882668	3.373369305	3.744665179	3.163987247	3.121885718	3.297652251	3.445424005	3.526733687	3.418832541	3.378883102	3.547954535	3.37262107	3.409056887	3.775176765	3.849281664	4.009486472	3.408651117	3.21877697	3.26991638	3.128456817	3.497590582
AC092660.1	4.312954418	4.289789072	4.371870638	3.967982828	4.242208974	4.381665804	4.213668889	4.599583084	4.911576854	4.711679333	4.570429191	4.788957134	4.078648064	4.720982952	4.546603241	4.444212655	4.307369071	4.319732369	4.181777086	4.020160298	4.019406226	4.032419454	4.115807412	3.967982828	3.967982828	4.18810139	4.311673071	3.866366211	3.992908423	4.177890562	4.103407631	4.081411988	3.999509666	4.603250893	4.221155458	4.215785149	4.09944018	3.918188195	3.967631111	4.071365168	3.933572322	4.323274958	4.162390603	4.058388514	4.146929665	4.61460681	4.00089202	4.082889394	4.237507938
AC092667.2	3.420343571	3.281009457	3.372624446	3.125756087	3.16557412	3.231018152	3.151591304	3.184113883	3.387274104	3.448842878	3.621861639	3.536001612	3.358231655	3.651992533	3.473539176	3.007129541	3.417698908	3.238708937	3.270500631	3.307579583	3.084899938	3.2661931	3.351981693	3.193761876	3.446373993	3.246049462	3.270857253	3.084535466	3.476543496	3.129904219	3.615830824	3.279234043	3.311261023	3.368558629	3.07055257	3.453286133	3.113067511	3.354598821	3.579388377	3.437114126	3.543358747	3.158764801	3.4237409	3.404245091	3.477450966	3.314099535	3.340068343	3.370979202	3.186942818
AC100830.4	4.84382427	4.262322689	4.329183788	4.091550844	4.348695867	4.344308001	4.207996546	4.406246749	4.318140263	4.54605115	4.52271435	4.460108614	4.389968867	4.641850699	4.565658952	3.963230481	4.391178264	4.151856294	4.000497149	4.386473906	3.633230885	3.938057384	4.409131649	4.101245289	4.059347192	4.367210289	4.229897347	4.099547626	4.051393256	4.084401801	4.233161803	4.271231838	4.027407229	3.811492016	3.840769298	3.806019625	3.925139797	3.966632798	3.902741067	3.855812703	3.827762083	4.074915337	4.068142972	4.221167189	4.329684319	4.229897347	4.260943938	4.438741929	4.460760695
AC104667.3	5.013168113	4.919951783	4.906547739	4.935594734	4.703325533	4.978372532	5.28093654	5.129106086	4.883797163	5.121831413	4.912649456	5.237091248	4.878772946	4.914886977	4.791283108	4.728872557	4.751332339	4.727939675	4.924082897	4.834889421	4.52950608	4.907374334	4.806321899	4.444833241	4.794488195	4.658890942	4.633540521	4.628846043	4.651065484	4.809662993	4.710564191	4.708263542	4.886924399	4.732433787	5.134638441	4.904499889	4.768306621	4.834457828	4.777883737	4.855317234	4.68335349	4.936327202	4.774360557	4.737170121	4.79592958	5.089330743	4.883676344	4.956804493	4.827421933
AC106801.1	5.721944536	5.621669024	5.622826894	5.549792057	5.631424511	5.406297612	6.148195357	6.085920867	6.201288019	5.908744371	5.773034986	5.768939104	5.536719704	6.259190119	6.1412601	5.575827193	5.540613479	5.592420508	5.526392779	5.662678823	5.442961785	5.569324475	5.499707595	5.681548639	5.403081384	5.733535059	5.815712473	5.263896037	5.738163099	5.738163099	5.513737488	5.4889558	5.592420508	5.967308764	6.00344749	5.793296317	5.61301576	5.502150491	5.342770581	5.856978235	5.739222877	5.493447532	5.786234441	5.764302447	6.179216517	6.166680569	5.660368397	5.807349119	6.154673617
AC108056.1	3.20902786	3.460843017	3.531914154	3.072557644	3.186450453	3.481621804	3.710207985	3.58659101	3.556287454	3.518223979	3.64696417	3.444800308	3.299004598	4.126858517	3.53119875	3.291030219	3.112129506	3.326260668	2.782020774	3.384075816	3.019459445	3.199549906	3.226006427	3.344342367	3.378820897	3.051252007	3.321720562	3.282811381	2.985498953	3.145947267	3.008233813	3.188904363	3.237023271	3.169590474	3.238819469	3.471100091	3.120473732	2.914785457	3.004880959	3.117747796	3.237119293	3.235607541	3.162883897	3.299004598	3.472231813	3.434417693	3.087658097	3.255651791	3.211058603
AC112198.1	3.990944885	4.220276447	4.052681066	4.142426215	3.979215994	4.141976436	4.608723055	4.252574526	4.233974232	4.056902346	4.212746143	4.410047678	4.124031079	4.430403613	4.231929156	3.935499079	4.286967646	4.123397797	4.044242923	4.091640732	3.883704262	3.871707243	4.094836177	4.031337999	3.896177882	3.981579756	3.93735498	3.952127136	3.949516097	4.228549832	3.895112222	4.017871115	4.298836196	4.158312662	4.228197435	3.887960796	4.20554641	4.491198487	4.070193617	4.425523615	4.01220121	4.246790872	4.218055381	4.050788457	4.255454813	4.316469515	3.965387654	4.074181614	4.670638103
AC114730.11	3.577015729	3.527342241	3.572146012	3.591357861	3.357336712	3.383567571	3.269712326	3.371242613	3.719494387	3.597130569	3.656000899	3.599496415	3.561444056	3.448698219	3.473872401	3.61866228	3.562288574	3.317099161	3.490004729	3.861688658	3.514864592	3.637633711	3.472810581	3.74688347	3.638865506	3.587939529	3.849167017	3.486222192	3.558157532	3.760448665	3.600562797	3.536930408	3.470380351	3.510911955	3.888146663	3.658650401	3.654311941	4.142107882	3.721199827	3.780687964	3.631769631	3.887188453	3.583438348	3.396810109	3.651814516	3.515681918	3.598562673	3.563245592	3.612075281
AC114752.3	3.450421865	3.544247227	3.494478895	3.429340127	3.22997912	3.753868362	3.555218196	3.762344968	3.661002359	4.028310765	3.691733531	3.815562836	3.341244017	3.723889138	4.007237027	3.377416624	3.233822315	3.227837618	3.276097113	3.331480209	3.391527864	3.424885359	3.424540653	3.006302111	3.308819883	3.268116607	3.125734824	3.109363678	3.253436413	3.273613992	3.328063971	3.240168633	3.296002158	3.438118162	3.502785987	3.316771315	3.520358081	3.542271655	3.462884548	3.182840845	3.545889006	3.473943962	3.170735681	3.205459075	3.485700928	3.815562836	3.484647075	3.597965051	3.540991769
AC124997.1	3.021319024	2.925816402	2.917864504	2.997272076	2.737791312	2.818005949	2.976838562	2.773044649	2.823445869	2.922289196	2.777358653	2.841259206	2.841620361	2.849446603	2.735957121	3.078820467	2.806836582	2.824770625	3.185620522	2.994078154	3.050194909	2.839499794	2.989806758	2.996492238	3.039911697	2.87559579	3.221081681	2.98835626	2.800344839	2.921315927	2.972303858	2.636950924	2.961670014	3.045738582	2.925816402	2.868588371	3.236133707	3.298024645	3.276759378	3.032531097	3.030212581	2.834976399	2.925816402	2.954466666	2.703874698	2.77122567	3.107409065	2.920999249	3.055624087
AC136289.1	3.220203722	3.032691138	3.204820253	3.054197735	2.985915483	3.020970515	3.360252083	3.272869704	3.184666284	3.297662596	3.130232646	3.356658426	3.143304522	3.205549056	2.98394372	2.994508617	3.083453847	3.047476269	3.128509632	3.200066471	3.337150658	3.110868783	3.276911217	3.153947744	3.101822686	3.168929172	3.165567733	3.009984607	3.074417282	3.121977516	2.907216661	2.957599843	3.204828122	3.590617582	3.259382385	3.174016695	3.084160484	3.139176051	3.248647524	3.382438781	3.111340402	3.559028261	3.105366321	3.185992713	3.121950515	3.142484896	3.201773429	3.183603999	3.336617023
AC139100.3	3.424620034	3.33801446	3.346730618	3.073085003	3.405414378	3.229321955	3.251465826	3.261012351	3.596416493	3.291996202	3.508947802	3.448212546	3.299833904	3.351208936	3.375872321	3.239738598	3.342889452	3.199710362	3.314913498	3.319848076	3.335054243	3.119376742	3.239001408	3.177464441	3.246295677	3.139603092	3.325498505	3.100726568	3.275683581	3.299833904	2.925627034	3.226091815	3.309746085	3.521144102	3.096826617	3.333159363	3.299833904	3.308487186	3.325864385	3.61031534	3.494083077	3.681520692	3.104952775	3.287387459	3.299833904	3.218140227	3.299833904	3.293800263	3.580813313
AC141928.1	5.3888144705	5.520089101	5.4618632035	5.4729812445	5.273421868	5.490881258	5.860467669	5.652924964	5.916193773	5.420549592	5.713959495	5.804491552	5.4654390555	5.7321283945	5.64619568	5.422767296	5.3696752375	5.294559454	5.4727765495	5.405413371	5.3658553415	5.478443314	5.429263838	5.320981812	5.2699004775	5.3717585765	5.440002449	4.943057913	5.182742803	5.4655687395	5.2911066775	5.202644635	5.4828487425	5.5805628635	5.6356342775	5.4237366525	5.3579277745	5.5347611255	5.331925535	5.692362964	5.3521623555	5.5446541485	5.665310934	5.3891773695	5.441198073	5.5196133955	5.611961463	5.6541628005	5.7175839025
AC144652.1	5.285462911	5.432333474	4.751357399	5.324166233	5.315164601	5.084469627	5.208531568	5.654312229	5.722447366	5.571168539	4.880661849	4.999751273	5.212661789	4.965548215	5.125951371	5.086836767	6.212387217	4.851583451	5.447188468	5.201674643	4.784620697	4.98466682	5.118966491	4.982116117	5.177302887	4.823492227	5.028524256	5.510435532	5.278019721	5.25631508	5.248465572	5.086891326	5.139200447	5.23282709	5.477961846	5.080604891	5.204104458	4.998539719	4.883556206	4.838461472	5.286877869	5.046145367	4.860710113	5.220542795	4.920734338	6.022869943	4.48524515	5.049439249	5.410959775
AC145343.2	4.900225959	4.384652939	4.247500823	4.457233132	4.277016149	4.649536129	4.485532418	4.346470934	4.45559406	4.58553588	4.762365775	4.499769518	4.137924096	4.335408412	4.528451912	4.458611399	4.441038149	4.216565229	4.643068764	4.642552472	4.532006231	4.171877706	4.485971226	4.633220474	4.528113102	4.428010989	4.6561583	4.155886813	4.366839822	4.434480236	4.333154208	4.150230297	4.438557706	4.353989031	4.483558064	4.691571704	4.510044122	4.87093458	4.447491117	4.353316563	4.400582845	4.384713062	4.45565763	4.236572392	4.596014254	4.321817872	4.077272751	4.084629479	4.341376071
ACAA1	11.07951658	10.980818625	10.058112141	10.342751045	10.743170455	10.916319125	10.420218357	10.876236185	11.08450196	11.532698905	10.1142698975	10.76156814	10.4702178965	9.732961087	10.0398576365	10.129680071	10.758099795	8.72897377	10.1321861755	9.5359865235	10.037355053	9.1180313395	9.306853254	9.4179085475	9.3524322	10.81311957	9.974459027	9.9413919965	10.9031933	11.337228425	9.834187125	8.553552269	10.73008698	10.3758214495	8.816291511	9.299509898	9.8733075665	9.309183927	8.9726293375	10.902031375	9.547717742	10.166407687	10.091744635	9.703147845	9.871178794	11.117729085	10.512038006	10.59235185	11.05134585
ACAA2	9.00416426766667	8.950050652	8.37532145766667	8.519988745	8.55739971933333	8.72461507433333	8.700406163	9.173448786	9.147267427	9.46237225033333	8.399336627	8.77392958566667	8.62822757433333	8.51515025533333	8.395790005	8.06690366966667	9.199443733	7.41038428933333	8.20764279733333	8.43362566533333	8.295043918	8.81760953133333	7.804051206	8.123821627	7.75581467633333	8.17571103033333	8.29838579033333	7.92771026133333	8.89845896566667	8.63130301233333	8.35201444966667	6.80186054	8.60543361333333	8.85606074266667	7.277012946	7.80552989233333	8.55432022266667	7.27983202333333	7.53239938033333	8.46063095766667	8.44215797166667	9.03812067933333	8.38626965633333	7.23092907333333	8.744759303	9.45646638866667	8.42886562733333	8.83937677833333	8.98658050066667
ACACA	6.4020748425	6.3404167915	6.6876258365	6.335992421	6.687457406	6.866754476	6.8282327335	6.5459269735	6.7731441625	7.1172768615	6.7778709155	6.5540181305	6.288198446	6.851417377	7.048503704	6.6651218955	6.3221433305	6.932533883	7.184116172	6.6466846825	6.73812624	6.257753555	6.449665029	7.735930353	7.2878998965	6.930442119	7.0434594385	6.12848492	6.464847669	7.020713864	7.1386334755	7.1460076855	6.4519333785	6.5542791415	7.3247418505	7.5685631605	6.8206112545	7.4596752965	8.119961173	6.886349966	7.133293684	6.71593116	7.175684512	7.961772393	7.7322914365	6.8827808945	6.4467288145	6.599619365	6.559485799
ACACB	8.81171777216667	8.10436076316667	7.1625421815	7.46781137033333	7.87598794466667	8.01290217483333	8.13224593783333	8.9787193575	8.528360887	9.078944827	7.56947647766667	7.9870978365	7.97826862733333	7.359436994	7.75138058833333	8.34198370933333	8.76122680183333	6.8198502305	7.24723105	7.7442184385	7.163023399	8.212125784	7.57350667316667	6.45200932966667	6.81939002266667	7.34349181766667	7.3676916655	7.408686618	8.4144780995	9.039071762	7.92454887766667	6.46704125966667	8.05199742033333	8.50578236166667	6.67402783533333	6.82065736033333	7.19322089666667	7.37683609066667	6.98734224866667	7.38459593533333	7.74587795783333	7.94905331366667	8.32029679566667	6.83355700483333	7.07233329933333	8.76360145966667	7.34802251816667	7.55759437416667	8.60991939833333
ACAD10	5.54088324525	5.11970050825	5.2575926455	5.22958411375	5.08822789125	5.20820899925	5.3369505305	5.296350332	5.327000494	5.5156187045	5.04585994225	5.23133769625	5.1008972215	5.0436483285	5.04035481425	5.1314110815	5.25073577525	4.958606766	5.278958583	5.14673830775	5.212802491	5.506571121	5.18570631	5.3258484635	5.19069928775	5.136906802	5.24631814875	4.69421446375	5.2229917025	5.5128089605	5.1862560245	4.764747181	4.9756551435	5.12101161475	4.73054236325	5.28128990875	5.10025888925	5.06161353225	5.2483056985	5.82524717375	5.25398847725	4.98524799725	5.04431279575	5.266272416	5.64836346125	5.40108321	5.032933004	5.07778295075	5.42071282175
ACAD8	7.195167222	6.942530958	6.789741595	7.210967811	7.378826097	7.24974892	7.063739862	7.323888197	7.172636156	7.448165693	6.867696008	6.919796891	6.65480357	6.501800942	6.975299944	7.527664961	7.845433475	6.041181224	7.117448841	6.97584246	7.058363084	6.979307377	6.665009415	6.427247831	6.796932004	7.211816289	6.957958124	7.161339682	7.435532463	7.726139824	7.347287899	6.487207497	7.04502276	6.941988095	6.853264659	6.244876019	7.564271424	6.47323264	5.071692485	6.785431408	6.86167674	5.840638648	7.060015026	6.1937903	6.038309614	6.938476045	6.812104447	6.870690678	6.802500353
ACAD9	7.370433395	7.539597456	7.26263959	7.465508116	7.278263709	7.387699409	7.257200516	7.517825529	7.036959088	7.468707075	6.961141748	6.994861148	6.99068802	7.654881697	7.012070501	7.323016767	7.336122886	6.891921337	8.036092787	7.767599487	7.550112091	7.962056103	7.577561233	7.596151731	7.706490247	8.009555548	7.607718498	7.115381144	7.28300853	7.39178048	7.605615148	7.231774548	7.649752663	7.026698975	7.437114462	7.292203611	7.07913521	7.565273341	6.701053994	8.310372941	7.127791458	7.71687468	7.173560759	7.829697865	7.958727182	7.224957662	7.369257379	7.349460545	7.462818954
ACADL	7.844351603	6.863162914	6.2833138285	5.763423083	6.9695165815	7.2565312385	7.5854459785	7.9307365675	7.5831879065	8.0536609675	6.724145716	7.246775405	6.5943410265	6.245100284	6.0397868865	6.6836675795	8.482518645	3.515113738	6.5274914845	6.0988764355	6.3859302	3.5647282675	5.3102941255	5.139985577	4.778064173	3.9706676705	7.6243194185	5.6829218935	8.0985202525	8.213656048	6.568780926	3.7272446305	6.485280116	7.696888901	3.6717593205	3.8789997405	8.0114959905	4.601429979	4.097275956	8.142246975	7.179598265	7.036102497	6.8025057555	5.215662071	6.5264515245	7.8526665475	6.963573409	6.4830068725	6.746487593
ACADM	10.97835315	11.37538387	10.60762544	10.86085032	11.20344414	11.36027974	11.03465056	11.46440169	11.39839316	11.48476791	10.85820841	11.29717853	10.96992115	11.01337413	11.01271094	10.79187078	11.5793658	9.499477751	10.77525955	9.876514485	10.39645058	10.81686968	10.03945369	10.10216378	9.583048653	11.00064532	10.98630742	10.51227376	11.55213269	11.18611575	10.66660434	9.699012843	10.74330323	10.89171355	9.304599739	10.50392264	11.83065705	8.285762601	10.53241257	9.594580741	10.26347591	10.8038334	10.79643785	10.77053522	11.17319885	11.6632142	10.99425704	11.03316739	10.93863808
ACADS	8.092739977	8.038603175	7.209436918	7.78155156	7.76743973	7.964607934	8.103326434	8.405405184	8.209213855	9.099135239	6.597197523	8.155222301	7.220241558	7.297031132	7.575567724	7.501926729	7.561164659	6.25626201	7.483419694	7.610146439	7.209148344	7.222618458	7.377995064	6.305957438	7.136754337	7.538531555	7.745281996	7.169823658	8.284850225	8.802001109	7.880443555	6.722831663	8.098187512	8.017623801	6.994187139	6.804926288	7.630752279	6.888140894	7.160093177	7.786919094	7.047877471	7.036623378	7.941121717	7.341918278	7.420379935	8.504056488	7.700298169	7.972808841	8.039427154
ACADSB	10.1117773825	9.6306585215	8.5091794365	8.6998573665	8.9699451935	9.05948865	9.9468816985	10.525222175	10.57369167	10.368311338	9.5818390565	9.830379778	9.40575775	9.1657930915	9.038356951	8.5634898755	9.0299960965	8.493384145	9.380372952	8.910405197	9.146347546	8.886617857	7.391099025	8.445062573	9.212697704	9.5216675095	9.26305347	9.084430464	10.26146585	10.57964167	8.85088533	8.2298100265	8.5425621785	9.762089091	7.74283319	9.7755475595	10.41556911	8.399430355	10.200022649	9.0452744155	8.1962703765	9.365200427	9.4906001615	9.3950015765	8.71181757	10.484204855	8.910450611	9.137055868	9.0777602375
ACADVL	11.27046795	11.25316939	11.04636693	11.41553599	11.21161719	11.39457874	11.3682832	11.29032083	10.91920662	11.67280887	10.07965246	11.15061348	10.69627098	10.89396252	11.3128011	10.41868977	11.800493	9.936801136	10.75897063	11.06269693	11.38687927	10.23920698	11.77590002	10.35227078	10.42044706	12.33322748	11.20681293	10.19260211	11.06184871	11.56827008	11.05919405	11.0055577	11.68313424	11.04292761	9.779716889	10.67026464	10.58212711	10.37453693	9.51953967	11.02448025	10.95880046	11.24938582	10.75389449	10.24341703	10.77315107	11.33409914	10.99778208	11.37553552	11.55892679
ACAN	5.619607028	5.54300855775	5.62708107525	5.3931245255	5.39303287	5.62394865875	5.68944590525	5.84024042475	5.71487769175	5.78409319675	5.81344724	5.78785109925	5.38609676325	6.05098516625	6.2310377945	5.53309974275	5.31685076475	5.5392043935	5.2128635	5.50143143875	5.32861972675	5.25510785275	5.3744656385	5.3620776145	5.5957109835	5.360987186	5.4372308865	5.20683069875	5.185257852	5.43422736775	5.225576525	5.44585763125	5.50204090925	5.6497952785	5.74171534575	5.6598015065	4.9786720925	5.42147336275	5.7212635975	5.284063416	5.354305133	5.508825545	5.56715143525	5.4637958615	5.51146867625	5.512182895	5.36808891375	5.684691197	5.70762107325
ACAP1	6.05596243533333	6.05778082066667	6.14577327733333	6.07418811233333	5.96044420733333	5.80060235	5.94442994966667	5.87902093966667	5.779846803	5.94604088233333	5.66314966	5.74360152533333	6.518665302	5.63175976966667	5.72922136866667	5.875065599	5.841055396	5.49020683066667	5.97461946266667	6.133965883	6.08707913	6.04487263566667	6.43128888433333	5.79973285633333	6.10173676033333	6.10209223666667	6.084549354	6.701364426	5.78658318033333	5.98635538	5.98146615033333	5.99193952533333	6.22085420233333	6.195121141	5.81380351866667	5.74499090833333	6.12792447766667	6.37989499066667	5.78104344633333	6.787061701	5.94703006366667	5.67530410566667	6.003040878	5.91364512033333	5.800419949	6.08507620366667	5.90677007366667	5.881215471	6.25011714433333
ACAP2	4.81185387366667	5.01739917666667	5.309230824	5.52359299066667	5.203161815	5.18950137	5.03281693666667	5.15392991766667	4.98689919466667	4.93829228566667	5.195890514	5.20841938533333	5.391698326	5.04487732533333	5.19307151133333	5.44574856966667	5.17431816366667	5.96980517533333	5.37368189566667	5.14458312466667	5.27558634233333	5.62797728866667	5.48590559666667	5.62642713333333	5.56541380633333	5.22066534933333	5.052338258	5.94115529533333	5.38330956466667	5.24714441466667	5.48111075733333	5.678455269	5.414871813	5.05042654866667	5.300379775	5.13163218666667	5.40453547966667	5.03888031433333	5.26843752433333	5.116793323	5.21752769166667	5.321775514	5.62422560766667	5.16243050033333	5.08716979666667	5.125042599	5.33019473766667	5.402544222	4.89180769566667
ACAP3	5.2587367765	5.458542507	5.220932503	5.333480685	5.1132779325	5.228202888	5.092167746	5.278627564	5.2657144985	5.711933775	5.2230531455	5.628540036	5.188135904	5.44803175	5.0549067005	5.4989148355	5.832908351	5.7768531615	5.8407890095	5.2490552965	5.085166793	5.27701432	5.5432166875	5.2940651445	5.156142982	5.5238399135	5.285116297	5.099390892	5.220604794	5.5421234295	5.366469819	5.3815384935	5.255111808	5.4108749455	5.1824374095	6.456702019	5.188928986	5.301534534	6.0578027755	5.72938159	5.213149859	5.594068239	4.8663298175	5.3834556375	5.8209045495	5.589714838	5.032534461	5.4522550285	5.5664737345
ACAT1	7.31164109733333	6.96731616566667	6.75411751466667	6.95600487866667	7.212917277	7.41892578133333	7.28878824633333	7.24199663833333	7.50554848533333	7.56017034833333	6.96955126233333	7.51942161266667	6.65512179933333	7.0541247	7.17419779	7.397166004	7.46972453566667	6.03021849	6.994689489	6.969580045	7.01724022633333	7.25837022633333	7.13934489266667	6.14962902966667	6.18815602066667	7.18768497066667	7.66474377833333	7.177182481	7.95853715533333	7.26273310933333	7.36340805766667	6.32368890666667	6.93216402533333	7.143178442	6.34261660833333	6.22786266033333	7.938815402	5.94342011366667	6.04390440066667	6.35528409666667	7.247316637	6.252377269	8.21271716733333	5.868851171	6.163769625	7.725053586	7.27899306666667	7.021491026	6.98942822533333
ACAT2	9.313216652	8.967296004	9.086940563	8.481868199	9.344870504	9.627407747	10.06296378	10.05467355	9.271603563	9.820422735	9.724057885	9.182029437	8.928368547	7.783735019	9.144435916	8.242642506	8.174360432	9.386247113	8.754113499	8.332653393	8.423237429	8.846260669	8.053640294	9.578631914	9.368244082	7.514268243	9.255813409	8.123854448	9.322974955	9.744628407	8.964363055	7.992495707	8.55340424	8.626837989	8.067439004	9.324276556	8.852346164	8.190156761	10.39538031	8.564054607	8.859518245	8.761472701	9.898254572	10.57952189	9.710283561	9.928182457	8.960275631	9.10912771	8.661214696
ACBD3	6.6145632875	6.6165668085	8.379847656	7.5218667065	7.2204913495	7.0090162935	8.3532191255	6.850433774	6.652723373	6.854568015	8.607145592	6.899631259	7.3776889255	7.02765119	7.291969602	7.9893138315	7.07438811	8.4905258265	8.298102451	7.767396235	8.605518831	7.676970766	9.414021254	8.5166545255	8.097229569	7.396586188	7.987175042	8.1108769265	7.196641917	6.940111088	8.3299414645	8.6608476875	7.553152003	6.9291570545	7.363264076	8.0866665325	8.33694754	8.3689959515	8.7407099305	7.64537619	8.339092249	8.4148504815	8.281747702	8.0252625545	7.7902153935	6.9943437635	7.8725807705	7.6524706395	7.0767253665
ACBD4	7.647389514	7.557875141	6.8873366	7.335509408	7.459883659	7.726615223	7.032296278	7.202985446	7.366338035	7.803732737	6.846606616	7.509630073	7.253272624	7.339579625	7.120937374	6.994157185	7.920468023	5.705667955	7.092991408	7.568305838	7.045143326	6.787968122	6.606904007	6.633180612	5.52534699	7.727394306	7.411235812	7.060036764	7.682645441	7.696864081	6.631211215	6.343315685	7.312558056	7.38187297	6.662149872	6.431383705	7.309242043	5.302323225	6.270208375	6.674559585	7.415553363	7.666585953	6.658449118	6.580001565	7.20136342	7.275234609	7.176688872	7.198142441	7.762001373
ACBD5	8.26944965	8.2338121465	7.135279029	8.051108599	8.329455935	8.614170395	7.8888237735	8.823687384	8.70941803	8.4424039245	8.189065016	8.86836225	7.7641074675	7.7274105345	8.0584878235	8.3552763425	8.689556224	7.5481939035	8.6904319025	7.9340125235	7.957187474	8.8035623925	8.598998461	7.6364018125	8.7633020995	7.9954699515	8.151422509	8.283689266	8.5685964705	8.529936163	8.771473371	8.2328920065	7.5600284015	8.2237850945	8.2081335625	7.230715666	8.9858037395	8.314768817	7.8145535065	7.873109293	8.1156502475	7.578570032	7.778974512	8.3790917085	7.7082324545	8.326425697	7.8625763665	7.869285384	7.974447319
ACBD6	6.158122185	6.301635136	6.311277307	6.774754932	6.483044328	6.488009734	6.045841053	6.353250829	6.444012408	6.533416305	6.19925705	5.871461213	6.586801115	6.578659943	6.727252404	6.74042965	6.495111115	7.623345527	7.711523793	7.378663601	7.253267016	6.89983453	7.864197915	7.826115699	7.405719707	7.353477412	7.482284437	7.290262265	6.497064894	6.657960529	7.351172561	7.995854743	6.635347592	6.285851585	7.221854682	7.290174615	7.196934607	7.641202371	8.325447878	7.232643876	7.303543557	7.780627462	6.728704115	7.209314013	7.475227021	6.007187028	6.698495735	6.302430393	6.391101268
ACCS	7.320361627	7.279771569	6.666752694	6.906780789	6.92160287	6.961093383	6.86369641	6.781287579	7.020435508	7.343671375	6.719549767	6.846705799	7.303453792	6.578522971	6.698260067	6.807243375	6.870880461	7.124012698	8.244957707	7.409550528	7.632357772	7.189827395	7.266013169	7.093882616	7.032146989	7.381107164	7.683220699	7.471684448	7.785141737	7.371107556	7.057268897	6.398271207	6.723559311	6.935205871	6.747375632	6.398013982	7.799131628	6.483304981	6.516677491	7.740893006	7.212600146	6.835144988	7.510829726	6.787103928	6.656558817	6.998264671	6.402150099	6.935615677	7.164172871
ACD	6.221390187	6.221836308	6.424589575	6.621913368	6.317364207	6.536640153	6.292631477	6.298645133	5.950918104	6.043655466	6.007166126	5.942908982	6.651666848	6.835692465	6.130807346	5.914582885	6.324423462	8.412618325	6.596505722	6.521851764	6.450181323	6.562684959	6.528158783	7.129143682	7.052131317	6.68159758	6.319904956	6.763290745	6.200768807	6.155202777	6.325881165	6.415895217	6.313080996	6.347352605	6.409023353	7.673936905	5.691789736	7.414649476	6.393623853	6.689493091	6.337314563	7.17863805	5.592008101	7.214657017	6.611783254	6.282599648	6.12539412	6.092668727	6.210733218
ACE	4.7092513205	4.8025390545	4.534071577	4.487588859	4.6390933245	4.815365903	4.58085917	4.5741316575	4.709103987	4.56776643	4.585203851	4.5813722295	4.56775924	4.621280735	4.5216488785	4.506686127	4.211809363	4.423893128	4.4499300605	4.4845066795	4.4335107965	4.5467330085	4.363249345	4.482078892	4.5994680575	4.613109315	4.531201481	4.451939121	4.23876552	4.5030415125	4.573759875	4.411513057	4.6221989355	4.787477744	4.70832067	4.5986647855	4.407738641	4.9487232605	4.541737492	4.8469878595	4.4819317885	4.4553809195	4.4083392595	4.566971644	4.430373585	4.674683156	4.512136068	4.737548259	4.7651099845
ACE2	4.8621647055	4.898200093	5.970912515	5.3021956985	5.369272305	5.507806374	4.775351296	4.762959929	5.203822818	4.8176383225	4.2019721095	5.531722501	4.1379293225	3.620887514	5.158182507	3.7619924795	6.7601196225	3.5553997825	7.6723751345	3.8043780275	6.300759672	3.9860046515	3.777700431	3.7622514995	3.892618016	3.658845656	6.4971495405	3.771722597	4.308659882	5.1814775285	4.446213822	3.70530657	6.696157431	5.8535036995	3.896847953	4.9779264175	8.041825607	3.696363505	6.5980985315	3.930643175	3.4534089445	3.7961141735	4.187576756	3.7365258435	3.8641682185	4.1058323315	6.469230668	4.852097411	7.305979904
ACER1	4.4794997	4.630019311	4.706709961	4.386009699	4.760282455	5.350862683	4.630490691	4.949772351	4.692658209	4.512635763	4.656686027	4.708075892	4.443237917	4.766413458	4.623069827	4.24116297	4.121963543	4.549369394	4.363974887	4.563908096	4.326449928	4.321987501	4.48255736	4.219839201	4.099029618	4.168400859	4.358799022	4.327548012	4.537917228	4.590103004	4.503711099	3.940392524	4.536923296	4.762240401	4.650290887	4.685304654	4.361360902	4.782011907	4.85953107	4.5898085	4.540229138	4.543311887	4.560061473	4.218185428	4.447827237	4.678527324	4.410398476	4.55269641	4.600168828
ACER3	4.95885521166667	5.08868898766667	5.56693567483333	5.68956971933333	5.41979681716667	5.2899175165	5.03949670033333	5.2654338835	4.744217836	4.9982772195	5.13381702683333	5.18456458866667	5.34827382833333	5.37833	5.27749487033333	5.55299934916667	5.23820788533333	5.74426040616667	5.12794485083333	5.23828811416667	5.53216725133333	5.60323942583333	5.015468861	5.5103212475	5.82260337383333	5.0358840745	5.22838521616667	5.84008642783333	5.51010157816667	4.84845113683333	5.09046702	5.900532572	5.68487177566667	5.23672487116667	5.78021791283333	4.88150574366667	4.7029861965	5.85345939633333	4.79228429616667	4.89299036533333	5.36704561766667	4.77845705366667	5.275698825	4.867134375	5.25475237416667	4.989083605	5.60874590183333	5.43556798033333	5.35498006033333
ACHE	5.08640299266667	4.999839584	4.78592692633333	4.71664289733333	5.15474592766667	4.90927229633333	4.808229622	4.98864251733333	5.05887659266667	5.050183026	4.82105687266667	5.09385834533333	5.16186512633333	5.106631951	5.14926905866667	4.946657127	4.87120530533333	4.71665315366667	4.852651616	4.86613779333333	4.71793565266667	4.942713332	5.008186615	5.04437987333333	4.83304161233333	4.831706472	4.94734920266667	4.75935017466667	4.96883050666667	5.126436103	4.70114325933333	4.666700634	4.89542925533333	4.98143689566667	4.80919166933333	4.784307715	4.60306470466667	5.278764962	4.72571853533333	5.14811068766667	4.84649103633333	4.90957139333333	4.87132924866667	4.70757079266667	4.788112984	4.96597507166667	4.80442046733333	4.82636808666667	5.10765795366667
ACIN1	6.501498964	6.366576954	6.628573686	6.444596343	6.55649421	6.360972098	6.204075982	6.315565767	6.127038209	6.489955369	5.919274445	5.984793251	6.741934089	6.134030671	6.118570963	6.512519901	6.446191431	6.571255855	6.73449709	6.585424172	6.799995666	6.821138944	6.865816846	6.702129155	6.240899495	6.8644355	6.823463357	6.809931157	6.350069879	6.748121988	6.426802552	6.90970401	6.543285184	6.376502256	6.894956235	7.076156017	6.489422028	6.533361065	7.009395569	7.084506454	6.4408972	6.682505249	5.766039653	6.735141172	6.782029899	6.477322292	6.374787735	6.609719639	6.674156937
ACKR1	5.088508926	5.363417717	7.598160959	5.364091309	6.555391307	5.048564765	5.143739406	4.907581365	5.142144383	4.977560408	5.378270465	5.063919528	6.438249827	4.796152206	5.778550387	5.203547318	4.631092917	4.762538027	4.901957248	5.142321484	5.153520904	4.957846978	4.89621277	4.171747359	6.033642474	6.291630518	5.194534173	6.394598161	4.778360861	4.935327828	5.998721995	7.716432791	6.675011296	5.758066019	4.880622524	4.859234372	4.961351979	5.024959843	4.663231836	4.901397034	6.02459207	4.942196631	5.645113003	4.623364748	4.684545928	5.212836624	7.180797975	5.36336818	5.064337989
ACKR2	4.76858618566667	4.718261002	5.578784781	4.54085758	4.67622238566667	4.82941602366667	5.50199002733333	4.72471085133333	4.59067256366667	4.56014191933333	5.06540874966667	4.77742906033333	4.48510276433333	4.62542526666667	5.05440684833333	4.384662032	4.662092445	4.398894688	4.54080512	4.60435833433333	4.94396816166667	4.26671947133333	4.13918602133333	4.43075493033333	4.25899583433333	4.42418883433333	4.638478708	4.28882923333333	4.60199794233333	4.51221684966667	4.35257791233333	4.40952318866667	4.73540986033333	4.80713475133333	4.416368797	4.55476828766667	4.13133005466667	4.39018487233333	4.24869197033333	4.963836845	4.92316600866667	4.43269569533333	4.59081388233333	4.49107223233333	4.80981583633333	4.99576440266667	4.699837213	4.97828287466667	4.706391079
ACKR3	3.9916852895	5.600789686	6.354208963	6.1422972185	5.431577712	5.3310648315	5.6885106865	4.686315487	4.401945453	4.2228310175	5.630905216	6.3525121735	4.823113858	4.670598777	5.5848968585	5.609453954	6.184254651	5.494502967	5.319790278	6.3472984855	5.9967279835	5.2661958105	4.051122923	5.334102659	5.709459784	5.723956901	4.2880703405	4.337269028	5.97355223	4.1170711165	4.8172495455	5.6857055925	7.447073555	5.9388247395	5.396315635	5.9845400225	4.1179388025	5.633211555	5.450494981	4.495979783	4.942092872	6.469637229	4.5489045815	4.462284057	4.9779565145	4.397287212	6.296555663	6.600820216	5.099424144
ACKR4	3.789375171	3.477142605	3.30368582	3.084415337	3.662141555	3.340361569	3.196287583	3.302127258	3.590059398	3.56097714	3.221297006	3.294216116	3.409372516	3.190905279	3.349911334	3.114947279	3.066774849	3.062990089	3.210034437	3.115949767	3.224986022	3.294375395	3.180780486	4.359947336	3.375814931	4.023124517	3.10450394	3.106006538	3.537389832	3.343435333	3.976873652	3.682138263	3.371092033	3.297652251	3.40097226	3.129194836	2.98442169	3.462857114	3.231451422	3.231893647	2.908500062	3.262860253	3.318725812	3.488448818	3.444732213	3.432806035	3.169020477	3.267641022	3.321413642
ACLY	7.56072459433333	7.618966992	8.20063511533333	7.92656830566667	8.11142808666667	7.911114522	8.01229415966667	7.03723615166667	6.81882681966667	6.89856472	7.538000182	7.59518181933333	7.80431121	7.535607232	7.67347426966667	8.01446589966667	7.85267595433333	9.10988307666667	8.401156245	8.31695803066667	8.25541809566667	7.342350413	8.60895856766667	8.95382401733333	9.091087043	7.92605074833333	8.69435648933333	7.79645260566667	7.19824554166667	7.46642989633333	8.28336302133333	8.60396893033333	8.559314389	7.77258703833333	9.10594748233333	9.61017240333333	8.792358926	9.081661388	9.249820044	8.68212131866667	8.21002607133333	8.23793305466667	7.61040609766667	8.81684342966667	9.093774961	8.349218808	8.239388931	7.76721438666667	7.55018658633333
ACMSD	9.995210829	10.14032822	9.039332713	8.971394969	9.236590683	9.947739751	10.21581738	10.36595208	10.36464798	10.21968272	9.674670606	10.29198403	9.291596428	9.534259163	9.186144774	9.526881284	10.27441593	6.892832922	9.858440017	10.09919686	8.675187874	10.26658335	9.107974083	7.290972828	8.480854122	9.870513599	7.670284677	10.13884031	10.6315255	10.3870923	9.863666803	7.407231033	9.401556959	10.11493883	8.346422853	7.887545228	8.880498084	8.465783151	8.289751567	9.022226834	9.437841012	9.99205451	9.308532962	9.298605407	7.902098891	10.05849482	9.631175665	9.384827057	10.1346721
ACN9	5.219941833	5.225544882	5.28627748	5.26782747	5.655314824	5.863115741	5.845362763	5.49608796	5.496753387	5.512199787	5.554671827	5.614138486	5.464477675	4.437481481	5.462572299	5.918696996	6.363926218	4.574540427	6.042554598	4.86680377	5.465540277	5.584616024	4.672342097	6.26131566	5.414196356	5.989396933	5.350049077	5.942947526	6.893390055	5.827914388	5.817081487	6.282810135	5.425314761	5.494273686	5.556446484	6.420054767	6.375241963	4.470613239	4.007622269	4.690098749	5.52539837	4.233847688	6.656940113	6.123470068	4.868563889	5.596480785	5.511158778	5.611276646	5.449890072
ACO1	7.0835902245	7.013735	6.730721871	6.807793477	6.847959576	7.267515553	7.1103269555	7.254419186	7.5510156375	7.4640933655	7.0854697835	7.3179725115	6.530832147	6.8200793685	6.978187546	7.007031726	6.975043016	6.290044403	6.576707137	7.3425557485	6.628858591	6.614655751	7.649911988	6.385460442	6.6087511435	6.854521439	7.43032643	6.473321992	6.5053765335	7.4245047585	7.6983310865	6.3685389265	7.0247593965	6.9167212395	6.8526658505	6.4100801385	7.6626942905	6.836323149	6.4790791455	6.3787327655	6.8797424645	6.2309805155	7.00954267	7.6001446455	6.5603637845	7.4234790605	6.8838643495	6.613900544	8.0442925025
ACO2	7.323751955	7.646734332	7.319558859	7.7084362895	7.3351542245	7.4799182335	7.25384333	7.227259717	7.481652829	7.3428409125	6.828311801	7.671472846	6.9987198955	7.2054978455	7.191037503	7.096829822	7.169711033	6.8621065695	7.180371187	6.824239991	6.956889101	7.078860321	6.533986897	7.097978469	7.09947412	6.916879024	6.7388967145	6.779593778	6.6165648785	7.0632764545	7.254180557	6.9919270765	7.4383424755	7.1900996395	7.100645078	7.1605437855	6.528189018	7.1215187765	7.654265217	7.2489643945	6.8009725525	6.779206143	7.0052455225	7.2883153695	7.8663762335	7.2216632285	7.4718291765	7.436138968	7.5843943545
ACOT11	4.7738244075	4.60227158025	4.71616051925	4.93759644275	4.76014012225	4.98282360375	4.8208504415	4.867781862	5.11554295875	4.7039372415	4.876417783	4.96300064525	4.85943317175	4.947585166	4.99881386425	4.8671241985	4.75582782375	4.740887592	4.753077075	4.72645688075	4.6645967455	4.652163715	4.65791518025	4.5267237385	4.70617127575	4.59930170675	4.66049106225	4.39009717975	4.558254618	4.76165141675	4.55928571575	4.492711796	4.8802843485	4.8137795305	4.77091943625	4.8031175355	4.68860749525	4.8788642755	4.99732820775	4.99415026825	4.7099021615	4.93871585775	4.82037237525	4.72936010775	4.715018181	4.9683448855	4.74650427125	4.540819238	4.9657132545
ACOT12	8.722394837	9.194816453	8.648127464	8.455735371	8.801439421	9.353693163	8.587280709	8.554761233	9.15029978	8.970660385	8.478201277	8.78276843	9.088101387	9.535181637	8.405688262	9.580647067	9.728846738	6.161361761	8.303552859	8.090779962	8.106446706	9.388492255	7.922577971	7.5311608	8.948548013	9.373076772	7.077889898	8.709967671	10.04953759	9.523906764	6.966448131	5.869510807	9.277808024	8.46531851	4.696935268	7.799790134	6.061189243	7.836916142	3.691979992	7.040038531	9.226118972	9.588636708	9.118043103	8.124954434	8.797977685	9.129083538	9.420066393	9.110137303	9.460782207
ACOT13	9.462442689	9.074393982	8.485541177	8.532885414	8.77729333	9.123215801	9.412083581	9.354076779	9.218855895	9.627816745	8.605468956	8.964770976	8.607728214	8.351895153	8.151142511	8.902604572	9.074011643	7.612186824	9.680345837	8.62594746	8.208958818	8.596552312	9.43419677	9.264757335	9.021139696	9.081494308	9.050073353	9.227741974	10.12863157	9.40245926	9.420979715	8.757525928	8.692564001	8.985335604	9.11632782	8.362471912	9.676364146	8.059249773	9.420380083	9.126905088	8.906495768	6.896549753	9.289131845	8.433143893	8.372212247	9.509598664	8.636125634	8.91668503	9.370228631
ACOT4	7.330111814	7.312055572	6.61457966	7.163508074	7.775513647	7.939792705	7.185764735	7.311855144	6.870724393	7.342962667	7.373784573	7.675939608	6.722496551	7.887939495	7.585371374	8.618017247	7.443431755	6.366432743	7.599063032	7.725823828	7.29051682	7.228987284	8.617461886	5.870949909	6.550360813	7.298314199	7.514858016	8.057102881	7.641101783	8.06242825	7.266418822	6.373546947	7.652230314	7.660810253	6.236166293	5.961104586	7.11666782	6.418309008	6.024412871	8.513856058	7.867991646	7.635784834	8.168239204	6.270823674	7.665284466	7.143762813	7.199154603	6.992618966	6.983264268
ACOT6	3.596301815	3.637061129	3.699946669	3.576731268	3.79748184	3.77785382	3.660066845	3.882249867	3.849718654	3.61769106	3.86754094	4.678311023	3.640733683	3.556198474	4.199045825	3.609913083	3.933122986	3.505222078	3.794731226	3.393855359	3.860742387	3.430246175	3.626242665	3.414987558	3.211196847	3.666725258	3.739003081	3.796720805	3.93674677	3.756603858	3.697646138	3.159260829	3.637053641	3.896025118	3.634293509	3.669312233	3.726077338	3.633717048	3.613836273	5.136997501	3.714448944	3.71055462	3.939311591	3.639931017	3.927071238	3.969359162	3.495814442	3.675942051	4.021285425
ACOT7	6.8339083705	7.4055816225	6.6947076565	6.986495703	7.085971608	6.8288923715	6.508818638	6.5700322575	6.4726983065	6.6049314265	6.462000137	6.676776224	6.562176971	6.7090370675	6.1593930995	6.8638377455	7.057144121	8.0463744755	6.736362858	6.358090877	6.7679420345	7.4869974525	6.9960404035	6.891062815	7.0870371825	6.6765932345	6.4807707135	7.044782749	6.2974823055	6.8118399525	7.073886081	6.602437019	7.0335835165	6.886428427	7.6637996245	7.7112479955	6.3651837315	7.3264420925	8.1186968415	7.091911065	6.9249605885	6.629431345	6.1160589805	7.6290172785	6.699645515	6.871355445	6.9214938975	6.956700271	7.5171127605
ACOT8	5.8215332385	5.708702501	5.475496728	5.465227086	5.430588389	5.5738860815	5.714939208	5.459937113	5.618320576	5.5976643635	5.329460616	5.5606995275	5.179575979	5.6130011975	5.6758069205	5.7037125145	5.5373811315	6.0747941555	5.7711373905	5.5990585765	5.493412799	5.639958174	5.7720104565	5.665380104	5.7873213745	5.601913395	5.5463559105	5.655876369	5.6049749485	5.6440627775	5.5881514495	5.696812768	5.3783175705	5.5030064715	5.472508606	6.276289956	5.3470716545	5.551897217	5.6852578355	6.0839077365	5.9301648325	5.9641323135	5.4080486215	5.6881545135	5.7884390365	5.3711317755	5.2336728025	5.201186933	5.729879867
ACOT9	7.74631514	7.904528436	8.3217248	8.420098984	8.053491708	8.090813347	7.680098876	7.650437824	7.387111361	7.247665586	7.66835578	7.699798772	7.995052827	8.128201737	7.608395825	8.304011975	7.435331168	9.28062984	8.473262782	8.202202143	8.767558996	7.705770955	7.958915441	8.800360827	8.587507784	7.674937312	8.230449077	8.147045477	7.706171396	7.469593152	7.90093227	8.930628435	8.492753256	7.790376289	7.852535907	7.6412935	6.876329302	8.547137103	8.019910831	7.548879924	8.264588991	7.162242474	8.577370729	7.856808998	7.782759522	7.340767642	8.330370584	7.90093227	7.630358363
ACOX1	7.4059985902	7.0755499134	6.5392730926	6.8164143582	6.9865616404	7.2361618936	6.9166775478	7.3435766422	7.3091279202	7.4305452278	6.8000292496	7.2011113196	6.8956219362	6.6053076654	6.9658519998	7.1364081888	7.1833533838	6.227579412	6.9711497462	6.8777796146	6.8059696728	6.6755283446	6.0498591104	7.0515940574	6.3178064928	7.048091162	6.6804791882	6.5188741646	7.0939961838	7.2968917558	6.7849434664	6.1524752888	7.2391402202	7.0442818178	6.571261072	6.5767791	7.3063338676	6.2209686064	6.4465944114	6.9879810616	6.5616956174	7.3575615888	6.5164082366	6.6923296078	7.4174974748	7.515211926	6.870369999	6.8681154152	7.1272171998
ACOX2	10.63215083	10.04507032	8.628066123	9.045274426	10.00835441	10.18655476	9.642588727	10.40474758	10.40164714	10.64104109	9.044982785	10.07193131	9.434128587	8.924390524	9.876689335	9.02441415	10.41219524	9.366012071	9.607772926	9.618222686	9.113508431	8.945390295	8.373796297	9.289410851	10.07780871	10.12392769	9.222563562	8.919078271	10.06702762	10.74573906	10.05023189	6.888930283	8.964718788	9.867621952	9.087898227	7.406583097	10.01048735	8.094541087	9.683995507	10.45746137	9.470445462	8.253992394	9.058833432	9.523486712	7.831021613	10.43905951	8.914538719	9.518989226	9.906302674
ACOX3	7.1231537305	7.1620304695	6.668424587	6.953249926	6.920013426	7.1337674415	7.2837236255	7.0104521	7.081509761	7.376750843	6.6089544915	7.156322946	6.4006579695	7.0140557525	7.012598982	7.16701512	7.275254512	6.462041112	7.1309771995	7.076574525	6.637726412	7.2764186965	6.783462129	6.7371916205	7.285842548	6.3137141	7.5479498915	6.599340149	6.6188009235	7.000855974	7.191760253	6.3937379385	6.562225367	7.132417693	5.72598286	6.512930798	6.7195946145	6.490433324	6.786485634	7.228802481	7.0158335475	6.4434822485	6.8162992915	6.7602956045	6.6080142965	6.525631053	6.791286882	7.261507181	6.9996211415
ACOXL	3.6628845155	3.600466358	3.449866358	3.376680073	3.484953145	3.4028559075	3.7540611055	3.4317977835	3.4990014245	3.646024461	3.540268792	3.5068997825	3.485196037	3.6721177925	3.446658664	3.506639427	3.4921179615	3.3001602545	3.289049513	3.4679717775	3.529545775	3.458380774	3.426868321	3.4505973555	3.628705777	3.532159356	3.543741859	3.6871579835	3.3936344795	3.5066694545	3.453729771	3.7672182155	3.474346091	3.4847026645	3.6323170905	3.4513565735	3.7371253285	3.548087176	3.535315665	3.973135552	3.5294947535	3.5349415725	3.581635955	3.310860898	3.680569316	3.5173776135	3.349222261	3.3333216465	3.6227448065
ACP1	7.542833234	7.3970893275	7.4805739375	7.42987355875	7.506099221	7.5467862405	7.62719363825	7.32165098525	7.3037813495	7.315537788	7.52864700825	7.5271097845	7.4441706555	7.5454734635	7.29004456775	7.5118978685	7.38648668225	7.706554506	7.6598734695	7.5673803235	7.5256243155	7.75818087425	7.77761500525	7.8062908605	7.7060396775	7.38851479825	7.680857021	7.880779902	7.92568231125	7.48333974825	7.5446671405	7.28945352575	7.39881704975	7.3769753885	7.76133260775	7.81020220975	7.92246834825	7.53228551875	8.73332722025	7.87611094225	7.2737074195	7.4657134305	8.04260343675	7.8758639495	7.8945384295	7.507967226	7.60516810375	7.3617965585	7.54652042425
ACP2	8.970252205	9.224939061	8.311331853	9.220876396	8.942070183	8.978404154	8.275202244	8.843061522	8.878789778	9.147125198	8.114774211	8.553323699	8.498958995	9.119914222	8.855680106	9.012137307	9.006044802	8.919419	8.690334892	8.990498085	8.370203099	9.231321807	8.580387144	8.636108094	9.149198884	8.839199811	8.157070221	8.858053517	8.296642923	8.913654567	8.808787623	8.281984319	9.106325327	9.072438658	8.822079856	8.11979887	7.905424459	9.74293418	9.081543256	8.709052708	8.54245014	9.17869837	8.917967597	9.02117704	8.145291242	8.486141275	8.65211907	9.143627982	9.228049751
ACP5	6.893394449	7.46199158	7.624796287	7.789290213	7.72676083	7.740871873	6.516147112	6.962017448	6.851766112	6.564773405	6.989022233	7.257695429	7.810066083	7.705435092	8.177861679	8.159754987	6.686795642	8.259258417	6.74403878	6.70455101	7.268386327	7.130398414	7.425318271	6.288109327	8.285034623	6.275282527	7.543331714	8.276925632	7.30090471	7.067548714	7.222172214	8.474174084	7.599510311	7.335882087	7.416527639	6.871798198	6.084994986	7.151869471	7.787288476	6.615840429	5.596530424	6.409779065	6.958784655	5.647626611	7.253398703	6.816011172	7.409783796	7.629538349	7.462170248
ACP6	5.811523502	5.2420197405	5.3257976975	5.465975299	5.520469678	5.537323597	5.449631761	5.6287036795	5.5001858	5.6216117175	5.340243061	5.592349804	4.898566104	5.583849531	5.5742449705	6.0820611335	5.2703856125	5.54767453	6.016156806	6.097556099	5.808327363	5.2340013585	6.4593175945	6.6060258345	6.1385674585	5.694726529	6.3072128105	5.2027347525	5.9382238765	6.109315655	5.661867099	5.827610798	5.187429251	5.578965462	6.058963928	6.5794285795	5.909511425	6.255688932	6.187037128	6.095507193	5.9905992045	5.9956083315	5.2495511465	5.9303806835	6.2355815585	5.4157684635	5.1218325505	5.0069128535	5.736025272
ACPP	3.56655192266667	3.594784973	3.43783516166667	3.290927471	3.43695360833333	3.49341701533333	3.74727821266667	3.582777504	3.68740489066667	3.55095935966667	3.64061116466667	3.63206348566667	3.43433796433333	3.75269688	3.59786380333333	3.342508995	3.26392983933333	3.40842315766667	3.29604919866667	3.31711300166667	3.20664903666667	3.29485545933333	3.22904423533333	3.20983874233333	3.39670254733333	3.31709090933333	3.26457904166667	3.32259571033333	3.161213575	3.37479779	3.215583993	3.18540808966667	3.38017302833333	3.34582990666667	3.51048570033333	3.29668836066667	3.32299429366667	3.19963605766667	3.35644005033333	3.17745570433333	3.29164198133333	3.413309345	3.62251494133333	3.32654998933333	3.371611765	3.55191197833333	3.33325251433333	3.43717358366667	3.47842507333333
ACPT	7.451461201	7.133869119	7.058023909	6.60410992	6.954664394	7.316813026	7.462915835	7.574045808	7.643437807	7.240789859	7.445408315	7.661685212	6.844635931	7.111361203	7.648134428	6.850462914	7.580133485	6.63696958	6.855686425	6.821055074	6.595372043	6.348288756	6.719859176	6.465965513	6.305991943	6.279788392	6.845114607	6.969404846	7.097242003	7.1611683	6.779076376	5.888544449	6.841187431	7.07894042	6.543034122	6.48566377	6.789887375	6.580793381	6.306401271	6.364726202	6.556718625	6.772338781	7.853272233	6.940059429	6.318807845	7.097077051	6.944240203	7.024188865	6.950408261
ACR	6.083434736	5.835428996	5.728107062	5.653057128	5.998882165	5.78101058	6.100421877	5.774019861	6.142149363	6.222380315	5.870848032	5.988793233	5.89061501	5.91515677	6.063548655	5.568333626	5.856400136	5.620030219	5.742019313	5.676165793	5.811052251	5.879527919	5.841575051	5.804796118	5.609637492	5.773242242	5.883373891	5.429959294	5.728171934	5.864457128	5.68539358	5.464083747	5.694049547	5.914807417	5.87683711	5.82318148	5.565501154	5.656693756	5.826650225	5.680061664	5.696878065	5.679890445	5.831008577	5.549882108	5.532646035	5.971006922	5.895124582	5.795610703	6.006001311
ACRBP	4.78188654466667	4.633455396	4.63199016566667	4.65694059333333	4.56660290466667	4.768734566	4.57496666533333	4.63687184733333	4.83190847266667	4.568312681	4.627630173	4.889664005	4.835121357	4.90727219733333	4.61414513033333	4.54982786566667	4.54891789866667	4.581779334	4.78526997866667	4.61988346533333	4.66105455666667	4.43950059066667	4.65148610666667	4.68717881733333	4.54081172366667	4.70342394133333	4.74034510633333	4.592686436	4.69371177533333	4.59806321033333	4.49990773166667	4.514946934	4.63307586333333	4.92090911033333	4.81375600466667	4.49615175566667	4.39754574133333	4.80732142266667	4.79448567866667	5.12647530733333	4.62829509233333	5.014750119	4.57152772633333	4.63812693766667	4.68835287533333	4.71806338833333	4.61472654433333	4.783104964	4.933832153
ACRC	4.311880031	4.501207369	5.197984998	4.660990939	4.524143326	4.134236945	5.470280907	4.500739291	4.470952173	4.455935645	5.73906431	4.637319986	4.909074559	4.685567111	4.452261418	4.434725735	4.996989389	4.225004456	4.606461199	4.943138789	6.258560918	4.904384252	4.606780909	4.787739678	4.421521619	4.782827709	5.000579468	4.652012165	4.762725604	4.960818833	4.956185666	4.877024814	4.548638778	4.761333211	4.692451877	4.493331438	4.472613723	4.478975248	4.296802323	4.674407052	4.746485346	4.207768571	4.7513405	4.598647692	4.745669211	4.767515046	4.221067062	4.5408133	4.494595766
ACRV1	4.36437004483333	4.53361602066667	4.38140504583333	4.21981595083333	4.3163897175	4.5295699185	4.37384244416667	4.799332725	4.70949159366667	4.50271430516667	4.6167818205	4.69076542766667	4.38552212083333	4.67040181366667	4.8751514845	4.30449922066667	4.36961008966667	4.33301862683333	4.116649743	4.136851405	4.23517738133333	4.29466157683333	4.212748584	4.13523705683333	4.27050646666667	4.25276597433333	4.3058699095	4.04554411483333	4.294307657	4.39259019066667	4.24133033833333	4.38521849066667	4.42641149683333	4.4233267115	4.58335605966667	4.39006330733333	4.23329921	4.22488987283333	4.31192743316667	4.12189146133333	4.28895110083333	4.24735049766667	4.24028645083333	4.4534247165	4.64389876583333	4.52808721283333	4.24670063266667	4.56923006083333	4.4256755405
ACSBG1	4.2564422985	4.166465373	4.082238807	4.115209821	4.2070292455	4.293745178	4.5710019195	4.6096643445	4.3016398575	4.3932975885	4.28543106	4.4452260615	4.2008991575	4.1717800645	4.3695225275	4.0954740055	4.0602131585	4.0806448295	4.0878112035	4.2235870985	4.055407045	4.0038229355	3.9817351445	4.114383384	3.8333445475	4.1204396425	4.3132344165	4.2027061215	3.9252528585	4.2293046525	4.0473442	3.8903296675	4.1402099015	4.117793022	4.1443401215	4.195322013	4.2201538445	4.1856137325	3.7974876165	4.05381592	4.06830268	4.121357551	3.929982632	4.0016922185	4.16559253	4.196490048	4.036049014	4.26485158	4.30106604
ACSBG2	4.011844885	3.728898361	3.850659108	3.648597206	3.716311805	3.814972553	4.127247121	3.840495323	3.913018609	3.816505338	3.764182345	3.923790563	3.803711199	3.961153076	3.983872976	3.668761961	4.186489874	3.787061514	3.857128432	3.715262152	3.562003171	3.550883627	3.874602501	4.041361573	3.803043422	3.831577147	4.043929054	3.404677951	3.646140154	3.644511799	3.669648226	3.864563002	3.549537489	4.239690949	4.090287383	3.972285515	3.73030188	4.155160549	3.95425154	3.877479141	3.900920346	3.653776233	3.994148369	3.744345449	3.758031569	3.846297354	3.578017895	3.866218464	3.985585638
ACSF2	7.658553819	7.843047662	7.213177687	7.881136453	7.349808213	7.923505438	7.173753255	6.824041938	7.437639713	7.974196946	7.597749964	7.192635944	6.616477244	7.203904716	7.205686845	8.022357739	8.295429983	6.575085287	7.894929422	7.89604422	7.52606183	7.415446133	6.005861654	6.786290374	7.166245878	6.627085912	8.013411247	7.287467683	7.652654123	7.80984703	7.655427771	7.361742969	6.829652052	7.712491469	7.472557717	7.988663396	7.628245701	6.846979901	7.137517876	8.714576357	7.953124199	8.75158564	5.898676903	7.548454565	8.838374158	7.198817043	7.397395284	8.022266087	8.15855321
ACSF3	4.94792624033333	5.032557682	5.02488079133333	5.053133585	4.94926646466667	5.07201258633333	4.99733405066667	4.90400376833333	5.29680769066667	5.10531099766667	4.98250127366667	4.96368658666667	4.92270243	5.167458477	5.196927606	4.92401164733333	4.99155590866667	5.00850068333333	5.07848254366667	5.04247766433333	5.13330260266667	4.912924258	5.128304935	4.87542092333333	4.88632816633333	4.90481030933333	4.89732431033333	4.91483049133333	4.861619736	5.12642402733333	4.82392821133333	4.78008538966667	4.98237042066667	5.09978580433333	4.963352734	5.00353680966667	5.01903477733333	4.94351741033333	4.92041233	5.70843765166667	5.05828526	5.17490031533333	4.99730185833333	5.100341838	5.01705828866667	5.156619568	4.990289203	4.956568903	5.221615993
ACSL1	12.08720469	11.85515496	11.85169673	11.34730801	12.12613134	12.394911975	12.473877655	12.168457375	12.02424802	12.22459042	12.19628197	12.42851578	11.389336245	11.75051289	11.920095	12.103827585	12.02966014	8.053408712	11.20016202	10.803143865	11.236351735	9.9258830135	11.227650635	10.33009046	11.160341165	10.30334678	10.362481795	10.496983305	11.818146895	12.182544615	11.166396905	10.488864335	12.072831	11.938913945	9.9578150795	9.067762834	11.069933165	10.575504445	9.619405954	10.817182685	10.547877675	10.62102881	11.57814883	10.1954239665	11.444692715	12.34824585	12.264960255	11.696784815	11.95934886
ACSL3	7.68720734033333	8.588622525	8.71405318533333	8.620105514	8.58861789233333	8.80768332266667	8.667522639	7.977229541	7.875853795	8.12761772933333	8.43058510733333	8.450899379	8.114520314	8.292199382	9.09064262066667	8.68776667933333	8.44123287766667	8.53122296533333	8.58144738666667	8.35041973366667	8.743155974	9.134154735	8.64853350366667	9.031025465	9.39317128466667	7.90749855133333	8.76041124333334	7.95651360666667	8.53305738866667	8.51585651366667	9.09066665233333	9.04152588466667	8.88635172233333	8.80445823133333	9.87331844766667	8.931883467	8.82357090633333	9.91020886466667	10.7227310633333	8.17196838933334	8.73940031133333	8.29442685433333	9.419752099	9.49629986033333	8.925301	8.51091504633333	8.76566878	8.77814884	8.173150898
ACSL4	4.59602031233333	4.962857272	7.02246525133333	7.96599163766667	7.247192062	6.59200569833333	5.54701283766667	4.858046232	4.487426023	5.01889685766667	7.48795499466667	5.199336773	5.48624583566667	7.21857064233333	8.31855326166667	8.08465215266667	5.87289575866667	8.24440556533333	4.25659945966667	8.19150588466667	7.64262651466667	7.442901477	10.64347311	7.52349387766667	9.79877870233334	4.69483347266667	5.424537897	8.02032209266667	4.938697584	4.44071521333333	7.98153129966667	7.60335594233333	8.67775775166667	4.88128442633333	8.684019915	7.75639455133333	5.40137491333333	8.57546334866667	8.83402565766667	4.66302211266667	8.72095260666667	8.05801564666667	4.79860305966667	6.86359441166667	5.82277017033333	5.796300639	8.06168028466667	9.35442469966667	7.934980892
ACSL5	9.546038993	9.4377255585	8.92676123	9.038598159	9.001156451	9.2437011305	9.161355028	8.928302294	9.0446803705	9.669538846	8.4326465705	8.687262417	8.7101879275	7.829224815	8.53277258	7.804089637	8.305822158	7.7324934635	9.6317555075	7.4850839305	9.201922321	8.8004436895	8.0520129455	10.1502353525	8.23276317	9.667668022	9.103568933	8.349464349	9.0367365855	9.59629166	8.6365402175	10.012875326	9.707935375	8.77280138	7.1688454415	9.9206003215	10.376470605	9.2459101405	8.498290239	9.7347018955	7.3268566745	7.1518128515	8.9023174185	8.846207924	9.273675019	9.268194107	8.904606068	9.0681299515	9.074697684
ACSL6	4.1948461512	3.9451890792	4.083351562	4.1286622162	4.2713140276	4.312804087	4.046193408	4.3111867936	4.2672090098	4.5377948412	3.9799740084	4.5472536748	3.9636947624	4.4780347126	4.3398356458	3.8459743196	3.6843846164	3.9120854188	4.5577667322	4.3167729314	4.1472861044	5.0223921718	3.7894719204	5.6715876414	3.8686558654	5.3544040736	4.1518817144	4.1156460056	4.1169114176	3.8974239312	4.1375665292	5.0905680072	4.160413293	4.0915610024	3.8943451728	3.9640171942	4.0025262066	3.9308557426	4.5575894192	5.692748375	4.831457466	3.7672857466	3.865594906	3.999106402	3.862853354	4.1441669346	4.1075287186	4.0517278306	4.3427720208
ACSM1	4.374093051	4.2614116615	5.1634843265	4.529073363	4.182311294	4.425310418	5.4471784965	4.302277135	4.6898442815	4.6260405715	5.5608628935	4.4662205915	4.2574260375	4.592130581	4.830907309	4.597691437	4.4202427065	4.1345297525	4.480554853	4.4977115035	5.990764687	5.5017242905	5.338923747	4.2779706355	4.125371763	4.032628977	6.2041306485	4.00435383	4.098155568	4.2486185775	5.5933579095	4.423042466	4.360227149	4.640327989	4.782152031	4.1305011645	6.178397128	4.287398629	4.328003957	5.6525549475	4.883580816	4.8134175795	4.333742511	4.1500416505	4.9124745195	4.427762267	4.323618299	4.0098387175	4.6064647785
ACSM2A	11.0273483065	9.7303182995	8.6485702965	8.327483625	9.7235635385	9.987455175	9.6715632525	9.606759008	8.6161693765	9.887035015	9.046777778	10.0683705695	9.7899083435	9.8096336795	9.5259563625	8.1061827865	10.005758835	4.529107448	10.9069841905	10.6435498225	9.7195199075	10.0078987425	9.7569130315	9.0588691365	6.439936482	11.059151396	11.867727805	8.405261872	10.767623238	10.2619453845	9.9482611165	8.0336778175	7.3277360505	9.438159426	8.727900932	6.7138850835	9.833127845	7.909267717	6.133000749	10.735471371	9.7111332945	9.3827649015	8.2049352215	7.8218729405	10.1021380285	8.674855482	8.7396423495	9.857286731	9.873770829
ACSM2B	7.907319996	7.046915141	5.89567479	5.525491851	7.178996881	7.783802754	6.962842865	8.433338668	7.616800212	8.32881346	7.038017367	7.428947314	6.505998466	5.747129723	6.841187431	4.953722697	8.518138696	3.288391005	8.400532679	7.205474181	7.334788629	8.264330059	7.979056985	6.507256318	4.722699271	7.907926428	8.984177123	7.44364317	8.617742327	8.902952155	7.248458123	6.355620388	5.682437353	7.012615568	7.039209522	6.068068046	8.477783589	5.830778522	4.203810076	8.102120222	7.941683789	6.891796453	6.161730136	5.225652137	7.623351344	7.001098504	6.420407896	6.600835053	6.932227691
ACSM3	8.791755759	7.519584268	7.4609770125	6.607079651	7.1265207235	7.1847122975	8.5844610535	8.8465072735	9.0840637895	9.5868798885	7.232969371	7.7992895745	7.4069513405	5.685734305	6.153512955	5.480124718	9.0220613085	6.135529117	6.8510621505	5.6291849385	6.8458610405	7.946628947	3.711309032	7.232236362	6.6938879565	7.504093976	7.1077310105	7.2977434265	9.044934189	9.2052701195	7.4299285175	4.533272308	6.9661454635	7.6657518535	5.244157137	7.202764838	8.526307605	4.2054457745	5.851055644	8.3722535515	6.256093695	6.2817982575	8.625475365	5.8461600675	6.8044580155	9.4359919545	7.7804439265	7.6360993655	7.265258512
ACSM5	9.49984795	8.94594345766667	8.22381981666667	8.28907871133333	8.624122801	8.966948817	8.86558969	9.09343661833333	9.26816330333333	9.375480505	8.38229328333333	8.86826278	8.04174049733333	8.34707418066667	8.188867071	8.00324739766667	9.53432131266667	4.25070721066667	9.280740459	8.824400502	8.60051737633333	8.526159179	8.45330858366667	8.36526333066667	7.426072166	8.34926129566667	9.73192401833333	8.164227782	9.526178605	9.495765155	8.77994951066667	7.14332223633333	8.54665273666667	8.380574752	7.73520061433333	6.475679658	9.73101167466667	8.22271255433333	4.998477209	9.12147165	8.51671698166667	8.23208033533333	8.06187906633333	7.946496445	9.257394782	9.333375324	8.34949640766667	8.89454392433333	8.85715148933333
ACSS1	5.1303423656	5.110938571	5.2262492914	5.0271534262	5.0223538268	5.0683804538	5.5021252122	5.0275714026	4.9694331596	5.0249299096	4.9442943936	4.9470494536	4.986147605	5.0174164744	5.1657262096	5.0102725422	5.2604483284	4.9532515374	4.8257324028	4.9467057422	4.892113331	4.9260641502	5.0673520024	4.8651332064	5.0075459896	4.7491566448	5.0500324702	5.048636816	4.7887886652	4.9815906358	4.8812544142	4.9738043776	5.0767476698	5.1529639128	5.2966396628	4.8270604542	4.7699516536	5.2868222624	5.011506998	5.1830553098	4.928936565	4.8629577476	4.7585025814	4.8774030928	4.7818732068	5.042890272	4.9450177446	5.0885146524	5.1173244604
ACSS2	8.694024489	8.693995476	8.116816274	8.244385031	8.665950369	8.97775465	8.670948036	8.932057683	8.270571171	9.008392885	8.528094646	8.079236559	8.192642291	7.716332151	8.486210128	7.505500862	8.469093562	7.667190699	8.710833427	7.70673547	7.971469272	8.479743341	7.331975369	8.063425282	8.047054494	7.551359793	9.044259853	7.450967946	8.069481257	9.326975162	8.22883288	7.722147285	7.908759026	8.415596037	7.401831678	8.391046762	8.089393258	7.334149827	9.10034916	8.969753531	8.894492341	9.241645807	7.81094129	8.39039979	8.664284416	9.202721905	7.750039833	8.104533287	8.279274091
ACSS3	8.260863153	7.616856733	8.514774574	8.0777715495	8.3461342715	8.965853152	8.224974172	8.4033565225	8.0189505525	8.205483223	8.4849412465	8.0857191565	7.486580206	7.4232491205	8.5976248085	7.8418482185	7.5557872665	6.570478284	9.241846708	8.04533853	9.342794753	6.891575106	6.907394652	9.9298233385	9.172570704	8.484473927	10.037404053	6.270904752	8.338235049	8.4024537175	8.498187117	8.7384610705	7.852449397	7.8481348995	7.816022928	7.8786389465	9.425319901	7.4526885675	7.7082587975	10.088643725	6.556323188	5.1329650975	8.322252355	9.724563281	10.57287334	7.747149856	8.656625602	7.665408064	8.1942365245
ACTA1	3.704138216	3.489028458	3.666687966	3.594025169	3.516593638	3.770807764	3.863867745	3.581866494	3.847126248	3.783754922	3.421804838	3.49441468	3.574900097	3.695219294	3.617377676	3.299071447	3.675668983	3.473680359	3.729310779	3.58454855	3.65773512	3.597171638	3.748394088	3.596335051	3.535254084	3.714276141	3.941111357	3.860199053	3.495880863	3.491136932	3.495975946	3.520202355	3.812258318	3.960167346	3.686276231	3.466202192	3.481306078	4.049773327	3.583364674	4.131450502	3.625183197	3.391527864	3.543200308	3.338781666	3.382998771	3.655738164	3.641540392	3.488885291	3.663027684
ACTA2	6.8702944345	6.937508355	6.6413269755	6.958207158	7.0351626355	6.1535924945	5.700214914	6.50633715	6.7098156325	6.35766985	5.9004021455	5.9310582	7.1457417865	6.188653985	6.720417268	7.0018810315	5.5188486645	7.1960864505	6.820430278	7.170915987	7.0930101205	6.342673256	6.4977987375	6.1528270575	7.15200579	7.3388682365	6.601310629	6.302105833	6.1113399485	6.486461602	6.800568188	7.801840115	6.875945841	7.1503354565	6.664091274	6.7136026795	6.021955426	6.517762842	6.7879545465	6.7509305065	6.882287934	6.1775875405	6.2367255195	6.651114545	5.655863568	6.569996911	6.995429762	6.5632276795	6.732481409
ACTA2-AS1	3.857752078	3.976475353	3.764311092	4.022071046	3.844588382	3.70130148	4.091187555	3.952657484	4.199506345	3.864637201	3.660780891	3.997993959	3.585818423	3.824331252	4.051685083	3.614633182	3.410426097	3.914794802	4.079454724	3.954795038	3.851035792	3.644417048	3.885395956	3.664241325	3.911223871	3.845992354	3.837392077	3.847029159	3.914794802	3.652515286	3.744704328	4.233152319	4.008776047	4.0581186	3.826671093	3.805378006	3.807954553	3.81561634	4.342845976	3.788496638	3.847029159	3.811776423	3.806511519	3.839448755	3.904157722	4.207555227	3.822222304	3.957286762	4.133655587
ACTB	12.74326612	12.7690697416667	12.7071316866667	12.6321374183333	12.68813516	12.4858940033333	12.0854214733333	12.49092439	12.2706480316667	12.4054468933333	12.1796120466667	12.2514611233333	12.73544065	12.4533360183333	12.68784601	12.3140240433333	12.2209289933333	13.0748840466667	12.8408907866667	12.6324267433333	12.7246057316667	12.5682106883333	12.7269576933333	12.5341596333333	12.8032770633333	12.8438572483333	12.5449057166667	12.5754292083333	12.0995151216667	12.4669464833333	12.6680405883333	12.97492612	12.8170832233333	12.6537463666667	12.8926601166667	12.623084745	11.5704148841667	12.7685356166667	12.7046548766667	12.8305564533333	12.8863658583333	12.315261095	12.0638801866667	12.5445935516667	12.5080717833333	12.2912624783333	12.715108445	12.3486905116667	12.43362491
ACTC1	6.112362695	5.891329141	5.754342913	5.784836144	5.523047312	5.816554068	5.577859816	5.726994256	5.928986217	5.728942909	5.560526211	5.865914179	5.809578013	5.763809738	5.985007144	5.592026151	5.736306181	5.884763964	5.47568718	5.490879758	5.715465912	5.503533318	5.656242113	5.548639654	5.570706748	6.064856211	5.86660293	5.54990669	5.606215859	5.463056032	5.576885248	6.351431829	5.913662009	5.906938801	5.863316902	5.846795385	5.511090981	5.633012181	5.668401039	5.875894994	5.893588619	5.403366108	5.833132226	5.820307338	5.907692658	5.729258131	5.986184149	5.794400718	5.797433867
ACTG2	5.7624460355	5.7074933495	5.470401835	5.4309549035	5.225585787	5.260832453	5.4506238035	5.4864343905	5.541596859	5.473781371	5.445956882	5.5068162905	5.359192462	5.5497824405	5.4918755885	5.476703106	4.856949552	6.251056859	5.772008963	5.527852983	5.616457427	5.750614948	5.238004126	5.5034922275	5.7703171905	5.895687302	5.1347634535	5.0009538975	5.047964907	5.5926528115	5.337294624	6.27020715	5.3302907145	5.583526976	5.542337596	5.524886416	5.062325723	5.707237548	6.457960281	5.861455797	5.296305729	5.261813297	5.234610237	6.2134335685	5.168035697	5.300432755	5.3507017675	5.9403284805	5.6766698835
ACTL10	5.691337814	5.461931346	5.741035032	5.657157413	5.391474912	5.59559295	5.756728682	5.400895798	5.630686481	5.567404388	5.490585285	5.683802046	5.508752061	5.945353759	5.203648048	5.788870837	5.459762053	5.831389934	5.593659092	5.435400381	5.475087772	6.016120363	5.358449568	5.319732599	5.686041337	5.325035102	5.512112871	5.086087583	5.377598461	5.40106999	5.09323457	5.12531492	5.582162693	5.685083559	5.575138707	5.568435591	5.328938437	5.605290017	5.658437876	6.269214652	5.546738563	5.440635135	5.545927696	5.360334446	5.522032642	5.523698083	5.500099063	5.614962229	5.791948903
ACTL6A	6.47863123	6.164368598	6.884398693	6.907495856	6.986980372	6.544910383	6.124476282	6.479924762	6.440680845	6.327198575	6.146998138	6.15184168	7.074888072	6.679822454	6.781988816	7.118180412	6.338580216	9.363247846	6.639432139	6.690836439	6.850555052	7.470984282	7.146148966	7.040678741	7.75050471	6.983538912	7.070486012	7.187442517	7.357383804	6.840606607	7.336442704	7.768184591	6.986863302	6.338553367	7.497734908	7.523690056	7.339628479	7.16059581	8.218286697	6.580322651	7.197880426	9.413992805	7.939981608	8.187493489	7.466023194	6.251561765	6.956737379	6.564018205	5.883573245
ACTL6B	4.6822203045	4.744907517	4.7035187405	4.4856684755	4.703024683	4.791214226	4.6549795855	4.845849478	5.049798393	4.6861503245	4.756754788	5.2031300325	4.7592062675	5.031729106	4.887391362	4.6569608655	4.68143883	4.56584005	4.675956212	4.7257824595	4.426627679	4.6910807735	4.5832164205	4.5298417445	4.750093263	4.489188946	4.727931717	4.565856179	4.597192799	4.7139030025	4.5575366775	4.5370846635	4.694422828	4.720347552	4.875733558	4.542422251	4.5662621145	4.5509532795	4.771328956	4.870546141	4.699923573	4.614599002	4.8213629295	4.688488107	4.6707854855	4.756349976	4.661308489	4.7681784615	5.0597125975
ACTL7A	5.010818519	5.022123937	4.804511764	4.635535948	4.619244646	4.888089803	4.968860731	4.970578588	5.185650955	4.909368002	5.205988872	5.031785585	4.703151664	4.933777931	5.1180036	4.553678364	4.718057754	4.731849669	4.495319178	4.459673846	4.777229653	4.405557181	4.402223834	4.58920839	4.60032651	4.645094244	4.950745731	4.315320957	4.626657625	4.708434017	4.641786919	4.607118034	4.782230076	4.769559028	4.523570606	4.720518305	4.467370243	4.856287025	4.699489344	4.185307127	4.757547093	4.394302071	4.77190857	4.525683473	4.714385814	4.792000995	4.76486255	4.748886976	5.09825175
ACTL7B	5.064015899	5.247011686	5.288087708	5.093320384	5.312546945	5.507923918	5.636353943	5.281011211	5.345581557	5.41555154	5.502966725	5.19003714	5.055956497	5.478285434	5.594172971	5.13362168	4.921077908	5.115284956	4.973616829	4.990243061	5.054896994	4.862667919	5.276838954	4.965469801	5.05334505	4.819285924	5.380320173	4.748591116	5.088903356	5.169715053	5.116318307	4.72733553	5.423457424	5.506343286	5.392456905	5.076278126	4.750139444	5.161659439	4.962231107	5.197097504	5.166448323	5.293875582	5.124050765	4.784239824	4.982280771	5.095197842	5.156129886	5.326953619	5.387350064
ACTL8	6.241762906	6.09087916	5.950130744	5.893305412	6.157777766	6.095278527	6.32481087	6.287907257	6.241082946	6.370912177	6.221743629	6.472681108	5.862682202	6.473001501	6.352513379	5.871053373	5.83330403	5.62681381	6.075755737	6.226985777	5.858948653	5.892312321	6.107721006	5.930871217	6.091036266	6.230867397	6.066433185	5.764727423	6.013385213	6.110696126	5.933154869	5.760462099	6.006080712	6.611265612	6.23890051	6.136362076	6.263091633	5.734661265	6.354671214	5.382903946	6.035125139	5.948569792	5.938296516	6.125107918	6.143786821	6.288776833	6.142520765	5.826622465	6.107721006
ACTL9	3.624081443	3.400722966	3.341301285	3.308265936	3.273615101	3.462406082	3.355740722	3.584601022	3.39525878	3.281309188	3.498235797	3.878891773	3.271866752	3.941984802	3.359043114	3.109805372	3.414991929	3.271035514	3.588635222	3.612253041	3.169544844	3.529700139	3.60803031	3.531488184	3.593489962	3.533234087	3.501053018	3.420195058	3.564456431	3.772713975	3.435929728	3.306234736	3.709352054	3.512453962	3.524149988	3.558963868	3.045982354	3.621250709	3.537105167	3.572651411	3.501053018	3.426875365	3.501459365	3.476078066	3.550606714	3.431555948	3.225954772	3.191014786	3.280109885
ACTN1	8.26695701725	8.15852546875	8.3238723525	8.3994185845	8.16896705175	8.1855965905	8.27899119175	7.87864526925	8.2413986215	7.95057839975	7.8949020315	7.95744688475	8.090939134	7.902206655	8.29479217675	8.1593182905	7.22983558825	8.279124354	8.7025619055	8.213807076	8.494218483	8.25172336775	7.83038159175	8.26284349775	8.157229072	7.969983561	8.48975346075	7.738019683	7.69562255475	8.3619637915	7.9810401125	8.20851221975	8.587273657	8.17300428825	8.248271777	8.19170800525	7.7233777305	8.16016085275	8.07825184975	8.454463152	7.819808292	8.019747103	8.0807150375	8.09783192475	7.93742417975	7.84842570925	8.327984374	8.32085925925	8.29442191125
ACTN2	4.333326658	4.100732347	4.0247975925	3.905279459	4.05965571625	4.33545718625	4.28677909825	4.24551427675	4.26840294975	4.1089901995	4.11578827775	4.1727313645	3.938555989	4.2573082945	4.30491045225	3.954367342	4.17078241475	3.9555948655	4.0504055225	4.228981242	4.83309598575	4.7980020795	3.96907594575	4.53403631875	3.9833373285	4.10517930025	5.2440730425	3.8325291705	4.07258245125	4.0042927405	4.03241780825	4.18345333125	4.02263731175	4.1512944825	4.61127836575	4.02970536275	6.78047870225	4.44835431475	4.181590219	4.510173352	4.2304401005	4.928171863	4.338366053	4.07668581375	4.154548827	4.15986964625	4.06890385875	4.00740847125	4.31230409175
ACTN3	4.55224179	4.60187708	4.507867947	4.514864106	4.275763004	4.831168406	4.332689542	4.824809085	4.798450821	4.983189042	4.743266325	4.67144711	4.421779432	4.853243905	4.596562105	4.608436813	4.533586021	4.383236773	4.704108584	4.592403366	4.13192356	4.273650671	4.461186964	4.306584015	4.473615096	4.592413074	4.463036693	4.334703685	4.341001954	4.423293827	4.267566421	4.383186831	4.291533768	4.353989031	4.458551609	4.398612399	4.136665636	4.601562894	4.596945943	4.82827539	4.485328635	4.692451877	4.664204394	4.601149691	4.638553433	4.682412904	4.51390101	4.681951656	4.813203669
ACTN4	8.319403693	8.012063569	8.015840399	8.167691643	8.071737143	7.853524779	7.65364161	7.880869054	7.84798551	8.000424015	7.726090859	7.729039677	7.935263947	7.993670095	7.768468375	8.224199819	7.784618685	8.705145423	8.41440517	8.503181728	8.357097345	8.131399293	8.046447768	7.657354546	8.302070914	8.131165069	8.376852654	7.788589752	7.234416423	8.055300025	8.188048214	7.963279985	8.300023125	8.18647565	8.810670799	8.294046668	7.433843501	9.444238327	8.504146927	8.428648041	8.569423539	8.879677782	7.584145364	8.964892017	8.399628194	7.804141207	8.138896134	7.838662648	8.207253308
ACTR10	8.775913104	8.981941429	9.269975896	9.626654306	9.437271259	8.927349961	9.212516278	8.799858293	8.599325142	8.895751657	8.896248261	8.816271793	9.170920343	9.265633157	9.104738568	9.24523895	9.032586352	8.972147792	9.318847446	9.464087242	9.27437586	9.365777741	9.430319549	8.954024417	8.857840689	9.250087846	9.226391262	9.52367196	9.513804017	8.993755015	9.224496573	9.195789569	9.525898626	9.138777154	9.508731815	9.217168626	9.648550029	9.18424006	9.117407645	9.208526403	9.28627375	9.603764326	9.413922943	9.187541534	9.385614073	8.71495979	9.428184482	9.235303629	8.843628969
ACTR1A	7.342578677	7.4668132615	7.711269947	7.6494311025	7.5932885265	7.509712515	7.471872405	7.428957207	7.017728096	7.263164867	7.266453553	7.171527149	7.3963904925	7.4364137395	7.131079682	7.951472828	7.5198992185	7.831225723	7.7231648845	7.724569503	7.733533536	7.512837338	8.1768642185	7.816519969	7.8802434705	7.4846493555	7.3565107835	7.6450841355	6.854943436	7.4673896185	7.7723662835	7.969663896	8.0441048175	7.4408882355	7.2208922515	7.8009172105	6.798475408	8.3829615315	7.5624654455	7.538495097	7.75868039	7.2268744565	7.3925789915	7.7748702315	7.6115675955	7.2009412725	7.8081168955	7.5514205865	7.5475751295
ACTR1B	7.933862111	7.823719394	7.667934474	7.916228182	7.788191048	7.840177292	7.761535586	8.105263694	7.970836267	7.986430875	7.430906587	7.507451224	7.763842861	7.755686668	7.739426423	8.174369693	7.773988735	7.435920171	7.938934457	7.761878459	7.880457936	7.415245062	7.862890845	7.539144099	7.847557952	7.808177689	7.965810258	7.863386332	8.154232556	8.017390453	7.845795626	7.348083228	7.828184926	7.798077719	7.352854235	7.381778468	7.559739629	7.574279223	8.398558588	8.187562776	7.447785542	7.66526363	7.666462256	7.935164432	7.934577887	7.513178452	7.566430983	7.346145183	8.043548417
ACTR2	7.05873361114286	7.15986776414286	7.54711501985714	7.28944622214286	7.36658700585714	7.06985133028571	7.15213335871429	6.88344567414286	6.63725798157143	6.31168053371429	7.05337999371429	7.23441604242857	7.18126618214286	7.01079309571429	6.77361586185714	7.24230799757143	6.91454852757143	7.31283812571429	7.26663991942857	7.158341194	7.154766067	7.28232540428571	7.73284842542857	7.53240594242857	7.415944619	7.09925465985714	6.79900096628571	7.48080253742857	7.09777194528571	6.53562465671429	7.61722446128572	7.50095467014286	7.491592971	7.009731719	7.02230306957143	6.83312850314286	7.11116730585714	7.09346712157143	7.49365424814286	6.877144633	6.93670940285714	6.62822715985714	7.73632678314286	7.15866498871429	7.23286856685714	7.14936338414286	7.836143611	7.31610015042857	6.800002097
ACTR3	7.6556692306	8.123456785	8.4648169664	8.2068924602	8.0460781144	7.8256702312	7.7409948682	7.8386389444	7.752816671	7.7971476914	7.855858194	7.7734871968	8.2451198908	7.710146198	7.8481368116	7.8365034734	7.8174333588	8.4933884564	8.0934621214	7.7976051078	7.9645446384	7.994446462	8.1309364232	7.8586056618	8.345915846	7.8291070306	8.037688486	8.778637921	8.341700205	7.7693003592	8.1324696146	8.8059233824	8.1779101662	7.9088774274	7.7489695102	7.840180901	8.5532094294	8.077634503	8.8206321402	7.3825537326	7.6492158726	8.0820075956	8.373082878	8.2075541716	7.9667443012	7.963992958	8.3951081726	8.1870717366	7.5685111572
ACTR3B	6.0806147925	5.7963062525	5.970401844	6.02226003	5.758577038	6.0269934745	6.7599974005	6.191442869	6.062935176	6.104407374	5.767420778	5.770099246	5.4653655195	6.2924889465	5.911491876	6.2802979565	6.694072461	6.586300287	6.087256654	6.173305043	5.9596586355	6.2890343795	5.939030561	6.5606494505	6.778139597	6.0128821405	5.807944993	6.0427877965	5.93740093	6.4712309715	6.3612287905	5.8371110725	5.9745798015	5.6293392965	5.9294271435	6.449794176	5.5576818495	6.3562422465	6.4429451435	5.830942903	6.0381361535	5.833014977	6.0614967795	5.846707637	5.650074858	5.9329126475	5.545527596	5.853301568	5.654126797
ACTR3BP2	4.269641123	4.188489362	4.029945146	3.980896162	3.765507142	4.213439095	4.065028052	4.091933067	4.263499	4.063491998	4.486643179	4.380262903	4.045359652	4.133453077	4.393525142	3.873578575	4.131626321	4.016959679	3.831257437	3.85258367	3.899055844	3.980896162	3.705173423	3.973820298	3.817758428	3.8836403	4.12702035	3.741969122	3.919526227	3.918725692	3.845668131	3.980896162	3.959126276	3.916466769	4.033230469	4.198820865	4.033298213	3.914255715	3.828351816	3.847958769	3.932905353	4.196624009	4.164631123	3.884804083	4.003043483	4.30075908	3.850725724	4.1473195	4.090855075
ACTR3C	7.011125075	6.825683233	6.264636537	6.036151456	6.882793241	7.320970542	6.9627518	7.2710873	7.321845709	7.867909542	6.633883117	7.024995637	6.373984688	5.632502638	7.271840198	7.10927878	7.182658792	5.612503885	7.057282842	5.189413383	6.58358298	6.787545734	5.837419423	6.258212746	7.224682663	5.153779102	6.572248728	5.956085649	7.558393729	7.335285201	6.15223206	5.115802892	5.908962868	6.630450661	6.219054474	6.525738304	6.954780288	7.594852262	6.184507214	6.674559585	6.261695041	5.152109282	8.361050748	7.202006085	6.461572562	6.428709815	6.873481911	6.748870185	7.046173056
ACTR5	6.1088089475	5.5558328335	5.831826925	5.688053089	5.6258541785	5.5054320545	5.311974586	5.4777572005	5.32959799	5.687127045	5.4994303905	5.3162344075	5.5072156795	5.5101167455	5.5711763665	5.6610163395	6.5283936865	6.3645317875	6.0238742145	5.784187905	5.581337595	6.253198242	6.368145841	6.025824801	5.372880417	5.964616788	6.260906639	6.0402575365	5.3910572705	5.715486411	5.6577195155	6.0366673595	5.8601183385	5.487385384	6.243827314	6.026932687	6.281359794	5.835442291	5.5619746755	6.3591646275	6.3809329255	6.374924879	5.917557458	5.447510698	6.3208644465	5.5018671135	5.5829487975	5.4097160605	5.3212908755
ACTR6	5.501962788	5.7646081	5.7052582485	5.988044436	5.7887093435	5.695210968	5.7891963655	5.7553651575	5.8920533495	5.598607914	5.34219595	5.8844289495	5.7381350885	5.6102589145	5.6926564255	5.9711704835	5.708090882	6.3765084255	6.027882209	5.665872253	5.952721788	6.178499752	5.981349508	5.7111944855	6.215545416	6.094795	6.2009855095	6.249778269	6.3438191205	5.753350344	6.0940670145	5.967936233	5.751225443	5.5291998435	5.9431345235	5.728721485	6.723624878	6.2670507765	6.069997432	5.5815279335	5.6506520295	5.725184342	6.066388571	6.292107445	6.008122858	5.4745927505	5.797797583	6.069185246	5.5478683435
ACTR8	5.9285782235	5.907669496	5.840205464	5.807760874	5.7153335245	5.6746952385	5.853635993	6.0528412315	5.8624562115	6.0164449755	5.845081733	5.8955570025	5.7209860805	6.127893161	5.7274612895	5.9379226545	5.7080286045	5.8715790535	5.693689543	5.777478944	5.791178246	5.5164366485	5.580936429	6.120606075	6.0505526845	6.2242352985	5.8180761165	5.8820848525	5.7551821365	5.755515512	6.039531532	6.1274997865	5.884979572	5.8766991445	5.934280646	5.8273378625	5.7530155235	5.7288042395	5.6434219915	6.0270712945	5.685969721	5.9514581155	6.067403408	5.59670405	5.6689485435	5.987612159	5.8480132995	5.771631063	5.6305254035
ACTRT2	4.592664407	4.427749261	4.4840523	4.293764961	4.732315135	4.456950568	4.823582859	4.710000211	4.819015962	4.697555834	4.803244518	4.597690838	4.342493945	4.96890161	4.940167044	4.718270829	4.364799344	4.397667886	4.577705105	4.168485214	4.217934561	4.341648799	4.675730643	4.396331233	4.370205453	4.43720507	4.413332952	3.954417357	4.117756849	4.595567381	4.583549676	4.037312406	4.529426893	4.836932249	4.493819258	4.358741948	4.120749538	4.568504768	4.708406882	4.71337642	4.500687247	4.321776562	4.48705574	4.526505934	4.457691486	4.665094467	4.251544719	4.419565911	4.73694092
ACTRT3	5.20830675	4.648393222	5.301794139	4.478051478	4.466477652	4.452260546	6.517838006	5.140904482	4.646266558	5.105342546	8.456928632	4.544851594	4.555830283	4.736401714	4.289918085	4.724971184	4.783065907	5.401065697	4.531906473	4.972549666	5.951965605	4.669812725	4.837178667	4.339008387	4.595944315	4.739284525	4.574398107	4.600779021	5.121013196	5.191144321	4.571913147	4.580133243	4.877859146	4.589306197	4.439726828	4.60855263	3.928148861	5.369824284	4.576960893	4.771451936	4.647999104	4.892656535	5.100797264	4.310662678	4.164284157	4.682953362	4.523440415	5.081197663	4.727819416
ACVR1	7.605563244	8.361788225	7.853147108	8.299465763	8.350596729	8.488610261	7.249536822	8.28773861	8.987945949	8.271074646	8.178431679	8.359564049	8.386702448	7.400257325	8.482155687	7.875852983	7.572424129	7.946677733	8.189581767	7.651823391	8.292880367	8.384144983	7.905310197	7.826850432	7.919244216	8.368315361	8.030361828	7.589272637	8.024011633	8.189581767	7.851821779	8.205291574	8.182598606	8.24148611	8.110414654	7.558707923	8.130051776	7.538316409	8.582641178	6.653364507	7.872362127	7.793855713	7.977761867	7.848859781	7.660584651	8.171991097	8.35993357	8.816897579	7.826461558
ACVR1B	5.3956535565	5.55574415016667	5.98031735216667	5.3750624815	5.53599821566667	5.55400825583333	6.0239017835	5.483553536	5.5905393035	5.46891364983333	5.92840135816667	5.61599830633333	5.40804000916667	5.38115638883333	5.57326613483333	5.48568741683333	5.149189391	5.69516467	5.62072647416667	5.49669838383333	5.67521954466667	5.83410332683333	5.77959774233333	5.181065483	5.58105898133333	4.91390688133333	5.30662062833333	5.27829476333333	5.27792268183333	5.6608360745	5.403595587	5.10539238616667	5.437374513	5.4321215395	5.41469566233333	5.19685099983333	5.10242698766667	6.1425052715	5.59713882766667	5.638778433	5.345201435	5.5326701565	5.47328332833333	5.41227122666667	5.69330587233333	5.35446268933333	5.4552377185	5.76522089916667	5.67841854433333
ACVR1C	5.0111125115	4.647829034	4.145232892	4.333759412	4.3167373325	4.7175878965	5.5529424245	5.1278427655	5.4330232345	5.873689234	4.5016506555	4.8511393125	4.3158984905	4.4040846355	4.481228256	4.5349303945	5.371754853	3.624693496	4.0091194925	4.1619525305	4.0477267365	5.3619633975	4.2166138415	4.6962219035	3.8103811315	4.857367206	4.0456299315	4.440940131	5.2043550105	5.441963393	4.4908788485	4.348011868	4.29400629	4.7649225585	4.560136546	4.6104075475	5.0960764515	3.5871803825	4.261441623	4.414475517	4.78073719	3.650184479	4.4715673745	4.634736095	4.378197526	5.041915387	4.3025330025	5.478442311	5.264570368
ACVR2A	6.848941367	6.772217712	6.79239812	7.3078088465	7.2381589005	6.855192496	7.170214556	6.4523601255	6.925033218	6.970738095	6.7678735585	6.7936160155	7.168978666	6.5019041035	6.8689531205	6.5849065525	6.6824884125	5.9890109785	6.3431854875	6.3011303375	6.699012228	7.141911551	6.518130276	5.962370878	6.604482545	6.7348911515	6.6838389825	6.2195959265	7.1683458125	7.239207898	6.5325567895	6.884328058	6.267139926	6.6867972645	6.3790077175	7.098572741	7.09151385	5.8513932685	7.116295085	6.2625410605	6.354706336	6.5350545805	6.7521746995	6.310327508	6.084477787	6.6341313315	6.6962564675	7.1314820875	6.622498754
ACVR2B	5.418306439	5.05109986666667	5.342946645	4.90989229633333	4.769551588	5.19035053866667	6.70934415366667	5.350314386	5.442532984	5.45656118533333	6.34706803933333	5.42193542366667	4.96396831166667	5.09952696033333	4.996942835	4.969147988	5.209570817	5.86927110533333	5.06630132666667	5.12872070833333	5.29249589933333	4.84580098233333	4.79195524933333	4.90346330266667	5.21476955766667	5.19020270466667	4.77345351766667	4.43905523733333	5.13027279466667	5.41836413133333	4.95509322233333	4.77802474833333	4.685600239	5.04284482766667	5.68786168566667	5.88259662066667	4.98504793233333	5.41448118366667	5.87352799266667	5.094023312	4.78978410266667	5.063615194	5.41030966866667	5.495998872	5.188621795	5.13372882733333	4.85728455566667	5.51573153	5.13767897066667
ACVR2B-AS1	3.995290383	4.113086308	3.673567745	4.042920461	3.831257437	4.283575576	4.286786824	4.502459727	4.174311261	4.465378036	4.14058414	4.248548663	3.611487081	4.404448863	4.21863703	3.975549024	4.165468299	3.905969706	3.90499231	3.626273972	3.795014756	3.748070234	4.035274862	3.866218464	3.760718132	4.106119661	3.950451775	3.665109724	3.810131207	4.060593692	3.976224592	3.8390605	3.730965872	3.850689718	4.039825843	3.943140942	3.587823326	3.629499195	3.84843217	3.446697785	3.80882885	3.313326249	3.945834324	4.180885868	4.15029046	4.140330425	4.08664053	4.32331699	4.043518131
ACVRL1	5.4210678525	5.846995519	5.6160229705	5.324419654	5.4228482565	5.402649518	5.310619864	5.693379728	5.410172038	5.5383272155	5.3466371865	5.5204829805	5.85627331	5.4930405655	5.6774904605	5.7603610305	5.516139527	5.665854968	5.470969154	5.507355078	5.5150322255	5.3621913935	5.329856633	5.314197862	5.7796413595	5.6906964935	5.5059590525	5.2538013	5.509624544	5.2040462195	5.903086633	5.896012596	5.754983895	5.9741082555	5.621905795	5.4907531875	5.0071431775	5.7675129205	5.5562733135	5.773095222	5.663435442	5.685518876	5.5268544905	5.4944011695	5.4468772005	5.736345797	5.509251699	5.3816968585	5.8091924485
ACY1	5.306832767	4.985043803	4.861039496	4.40368053	4.718731093	4.971657623	4.724058802	4.919102702	4.951509557	5.039291349	4.845885718	4.874597951	5.157045247	4.911156456	4.764179622	4.782332767	4.806352278	4.535816329	4.763293553	4.933769675	4.962474368	4.935005764	4.831268007	4.845811105	4.817339701	4.716681769	5.040420883	4.433918058	4.576572494	4.841392818	4.557657199	4.581782636	4.89294995	5.239309017	4.885659715	4.899357646	4.766873631	4.913398137	5.053089833	5.619535213	4.994370372	4.92619095	5.008723472	4.512284208	4.786965419	5.004171257	4.793896372	4.66163872	5.174215863
ACY3	6.875132033	6.7788430185	6.082414758	6.212351173	6.3927950635	6.468909711	6.6978328005	6.928992653	6.64135466	6.9806064895	6.8604760415	6.5710563205	6.0954028365	6.5628121225	6.2769186025	6.365065528	6.5692202335	5.573666817	6.177285666	6.5013462455	6.1472525515	6.9018141845	6.193506744	6.534728675	5.939184979	6.4006030705	5.5591798485	6.040740894	6.346843281	6.6088538685	6.511659412	5.52570921	5.6644325175	6.514488112	5.839740682	5.638163168	6.1083603345	6.2036069985	6.613391887	6.6914960115	6.639747729	5.479488493	5.6584614625	5.667356784	6.0197982905	6.624255447	6.062658846	6.3224820645	6.3852782735
ACYP1	5.16237118	5.505729584	5.254398864	5.779529847	5.608117462	5.281490906	5.926476367	4.539524969	4.670320603	4.513655321	4.958938361	4.605772571	5.831741088	4.743585517	4.832961549	5.447340533	5.273053449	6.382016947	5.716425155	6.026550764	5.70975399	6.219755885	5.764866598	6.017549306	5.409939078	5.987454836	5.820061762	6.098600816	5.409939078	5.375840823	5.409939078	5.548698774	5.421564788	5.495314747	5.442836304	5.577284536	5.791151899	5.146623865	5.463127909	6.465058313	5.444047808	5.386330098	5.445979227	6.226694136	5.800800866	4.680087445	5.256606489	5.063742855	5.218413279
ADA	5.3825968715	5.546889078	5.868050935	5.5913596625	5.6479124095	5.793275924	5.297473599	5.299601589	5.2509009525	5.2796982615	5.341653326	5.4843930565	5.411421607	5.36994565	5.3215682565	5.309490319	5.0295060385	5.812119321	5.955175047	5.403829451	5.7746855795	5.3076041935	6.5318416965	6.3690450095	6.1428370305	5.6207972365	4.9998985425	7.0237298035	5.4105606645	4.9534770585	5.6593119485	6.4886616	5.8382141025	5.357573657	6.409126227	5.05218349	5.406535296	6.433699785	6.2438575995	5.585678921	5.910595695	5.7707517705	4.9973055075	5.181947667	5.789668246	5.0459538535	5.6177558185	5.507251296	5.411565685
ADAD1	3.569718552	3.484109613	3.346674978	3.4739465295	3.382906892	3.452504561	3.634193196	3.484513638	3.4414644305	3.375213019	3.578385733	3.437162593	3.5891604975	3.7848046645	3.6412594795	3.4459431615	3.3947996945	3.395913639	3.195358354	3.4218207875	3.298505054	3.123486525	3.4361092505	3.223998847	3.150321337	3.285525722	3.2379758895	3.205184462	3.420676216	3.347097351	3.251415461	3.277645177	3.354327136	3.4366241915	3.461889796	3.4605237255	3.2418019855	3.2244359145	3.3500979705	3.609594432	3.366033254	3.2471508455	3.403794862	3.5280280065	3.4093534565	3.7075608345	3.385231602	3.4028920955	3.5948193045
ADAD2	6.236946673	6.207512339	5.997189953	5.87311525	6.028401587	5.892702042	6.348611372	6.141198775	6.323834894	5.792188087	5.97847871	6.132654519	5.984740842	6.287240113	6.3704639	5.935501487	5.927464774	5.895911526	5.949748051	5.882031968	5.903621166	5.956385307	5.827375754	5.921239526	5.888284777	5.847447181	6.208883066	5.542160214	5.885589355	6.029555063	5.983267584	5.344546721	6.208845932	6.339533707	6.004353611	5.682964993	5.871217489	5.834545778	6.105506497	6.59774042	6.083832021	5.961618012	6.133970282	5.764428548	5.967392309	6.205503441	5.850976521	5.969005951	6.021099841
ADAL	4.535806547	4.64671259733333	4.085399143	4.120739071	4.34328709133333	4.60170842266667	4.41450716666667	4.46264411933333	4.41253956	4.567290685	4.29666860666667	4.536609336	4.29756159266667	4.46346424633333	4.51442563433333	4.64391197066667	4.77434511733333	4.203464791	4.60168922733333	4.37649641933333	4.20389361966667	4.14512389833333	4.32465889733333	4.66398970366667	4.12127235966667	4.34520347933333	4.722722647	4.42503917166667	5.18215558766667	4.61347749133333	4.382177191	4.06054786866667	4.20606247533333	4.496212985	4.43582225266667	4.24394993533333	4.92450908333333	4.08382106933333	4.5333408	4.87855623	4.46699709633333	4.471831977	4.64260402966667	4.29784864933333	4.66700987633333	4.61027991333333	4.23182295033333	4.23238639	4.423711066
ADAM10	7.43406723266667	7.908485729	7.89119876166667	8.42490184033333	8.156582882	8.173623116	7.99110459933333	7.696731851	7.44867449333333	6.952044487	7.641360252	7.93613980166667	7.83164340466667	7.83789920333333	7.74049356466667	8.22266404033333	7.34830747266667	8.74859455366667	7.83930397466667	8.04820119866667	7.92640515833333	8.40075218133333	8.60991707533333	8.33888818833333	8.008569946	7.906602327	7.73657091033333	8.332317821	7.67005349933333	7.54886388233333	8.31098149966667	8.320892423	8.08324880666667	7.864794526	8.02457203033333	7.84328412866667	8.48300111966667	8.06733397166667	8.36191708466667	7.33005152233333	7.82895573866667	8.226058833	8.221375283	7.151103344	7.443508851	7.45878372733333	8.49897414533333	8.28286560433333	7.17235605733333
ADAM11	5.475573137	5.292055021	5.2329627415	4.9465751645	5.034150079	5.141828924	5.532250636	5.6006004135	5.508249186	5.367546413	5.1946692685	5.536617733	5.143535341	5.57348869	5.578929467	5.0656638175	5.069807164	4.908543415	5.1025461075	5.1888591895	4.9846989885	5.193391584	5.0163266685	5.1785515295	5.120365293	5.1755550855	5.1947925615	5.095107412	5.036207823	5.2979320565	5.072378047	4.774406686	5.134418913	5.2175315645	5.3906457475	5.2237684485	4.984599967	4.987066352	5.061444809	5.0343808065	5.4772867975	5.2390509815	5.278939876	4.9628720785	5.1484817885	5.3679132455	4.8980120365	5.087909416	5.35948852
ADAM12	3.8942592566	3.9018264056	3.9438067976	3.8162968566	3.7664990392	3.989983255	3.8339180298	4.0327488558	4.1479514602	4.0551692298	3.9116342268	3.910385756	3.919317981	3.9809172492	4.1644469496	3.9002956762	3.7703656302	4.760823657	3.9021399772	3.7416847596	3.7971251142	3.9297282026	3.794248353	3.8864860364	4.222990736	3.7629389134	3.8630544846	3.8847999712	3.843088238	3.8710314574	4.120802626	4.0509238742	3.8287797656	3.8589816558	3.9851830326	3.8062622926	3.7982123764	3.7689354138	3.9845984756	3.924514554	3.8185887944	3.8169998726	3.8857968896	3.8631421116	3.8269185642	3.917234842	3.7949791904	3.9632519644	3.9840116928
ADAM15	7.2682290365	7.5160862145	7.360192701	7.2209260505	7.436189903	7.3872444285	7.1069842415	7.452111499	7.4351729515	7.453860678	7.4323333755	7.686931737	7.334361455	7.5379940085	7.7571281235	7.1949284855	7.132932632	7.4374739675	7.318226646	7.198310588	7.2156646875	7.777257337	7.961310311	7.935056386	7.601556456	7.217053265	7.3606246965	6.9977219785	7.0846528245	7.2417076195	7.6832840415	7.5897734085	7.2913215635	7.344998665	8.182767085	7.193203121	6.793063242	7.5316614415	7.61994778	7.6110011185	7.259072884	7.344504417	7.190259834	7.2017747175	7.3513417955	7.3405750225	7.21346074	7.2282342615	7.456621483
ADAM17	5.90056726033333	6.27664149866667	6.50850260766667	6.33450976833333	6.41475271333333	6.13469826966667	6.21880431666667	6.28356471833333	6.153512519	6.06521680133333	6.10133955233333	5.873684597	6.421029308	6.08347218266667	5.98631529333333	6.41293786766667	6.09022738333333	6.94532857933333	6.37024938133333	6.15739101666667	6.443788797	6.25652451	6.424315554	6.606647946	6.568612738	6.14968846833333	6.25822246666667	6.50588584266667	6.28798640966667	6.44560798666667	6.33128917266667	6.67351026666667	6.428394722	6.066419203	6.893060083	6.87430312133333	6.215552686	6.01275878666667	6.67427462666667	6.00065891666667	6.04138720533333	6.16817310466667	6.33614746433333	6.16428274433333	6.24517720266667	6.12057141733333	6.49522111166667	6.334603751	5.85615054766667
ADAM18	3.4284047395	3.3838049875	3.238421908	3.106197505	3.157161003	3.3080406625	3.257062	3.3656052505	3.4588128055	3.3967972215	3.3692908895	3.2985762285	3.129430044	3.5555882665	3.677299948	3.088654094	3.122400967	3.1296864295	3.194830171	3.0571374085	3.0685610185	3.066844407	3.1673874925	3.0491925105	3.1597516615	3.020605207	3.170791133	3.142511874	3.3213567975	3.095901637	3.290985575	3.156582829	3.035893207	3.135348563	3.1519917525	3.022943487	3.147992387	3.074870416	3.270637389	2.9657026	3.1404010865	3.174512227	3.3420553705	3.1532634825	3.3834627265	3.327313928	3.089936755	3.1545706795	3.3521010815
ADAM19	5.132327664	5.7260877535	5.699517431	5.294446417	5.3438292685	5.2497731145	5.998836677	5.5976844455	5.115459732	4.9614131225	5.340438843	5.612921857	5.5347088965	5.483148729	5.496798652	5.429548243	5.013183499	5.767491849	5.07195816	5.732888204	5.3248946145	5.1069471865	5.6914286805	5.102748402	5.5267444665	5.120852116	4.9328277635	5.1830539555	4.8544631305	5.1580189505	5.2384922285	5.174758462	5.5916940425	5.7846916695	5.5509372045	5.0107652955	4.7347259115	5.5702891385	5.520551817	5.1046577485	5.581338183	5.1400512345	5.013715516	5.3046775425	5.1048480195	5.730342012	5.2448391	5.807088694	5.5314905785
ADAM2	3.006245699	2.837921641	2.825139456	2.956119405	2.928724757	3.017374258	2.947860555	3.067302365	2.948321336	3.128258906	2.972873188	2.873297054	2.854682648	2.982819906	2.865716023	2.953613498	3.023804823	2.792166562	2.813870192	2.790233575	2.839716652	2.906029325	2.689959988	2.937636965	2.693364507	2.92367374	3.077304241	2.613717213	2.954530056	2.831941645	2.866995909	2.804680367	2.954424776	3.258817166	3.159525972	2.904457016	2.792356882	3.336134173	2.669487767	3.18450263	2.904508056	2.960811392	3.106753211	2.89063173	2.919521852	3.233586731	2.782429878	2.745274866	3.005379579
ADAM20	4.683185717	4.649237665	4.6167207335	4.3106880645	4.471455358	4.8305002915	4.547165807	4.813373506	4.8597659105	4.8032824375	4.8096965795	4.7968037555	4.3069274865	4.9102451365	4.598891352	4.4580167785	4.42131291	4.423775982	4.3294746295	4.5276881255	4.4815459445	4.4407425195	4.679253405	4.478938473	4.403640281	4.5480054195	4.522410394	4.208067147	4.4795199005	4.736216192	4.4529904785	4.515154944	4.3991878185	4.504380662	4.6577837215	4.4777855115	4.3622157705	4.604802757	4.6352516315	4.3983291435	4.6275705415	4.4336121625	4.4191543735	4.6638297415	4.8923145235	4.643724128	4.5971422025	4.6910885095	4.763938339
ADAM21	3.8461594845	3.9026171415	4.014977129	3.7383947425	3.862901949	3.9889359045	4.1002894735	4.2341592665	4.1942338475	4.12244571	4.219864637	4.066832037	3.823256837	4.222958798	4.2626420735	3.693931025	3.8139874255	3.6904452515	3.6534782805	3.7443321675	3.6008107675	3.7905867125	3.896928872	3.4113815255	3.611549148	3.6944994015	3.7437418355	3.6081907895	3.945459105	3.724717871	3.760360959	3.586277087	3.7241903215	3.9038459705	3.940035915	3.8291600525	3.872004151	3.753442207	3.7209355335	3.49414571	3.585214204	3.6605214075	3.681022521	3.85317868	3.769328707	4.008966589	3.7808081235	3.9196200515	3.9468295965
ADAM22	3.7281031535	3.76215367125	3.738139949875	3.686231169	3.66607424775	3.790274639125	3.83967853075	3.899973063	3.958691782375	3.8653038795	3.964615216125	3.79824872775	3.634472510875	4.002793816	4.01854183575	3.611968876125	3.6010667695	3.73967220375	3.530330350375	3.644104545875	3.5326171375	3.92937966	3.542744005125	3.736008730125	3.6103467475	3.646028770625	3.632172549	3.384998469875	3.650427247125	3.664402886125	3.657462784625	3.4957456765	3.74684600825	3.72173793975	3.753209949	3.652055014625	3.5561175235	3.623872939375	3.722592355125	3.69194279425	3.834969441875	3.641812700625	3.732502061375	3.957838097875	3.922650985875	3.81289468775	3.73557356575	3.693883832875	3.82478378875
ADAM23	3.990343762	3.93706375725	4.15944362825	3.92011762475	4.077101304	3.97879206925	4.01848752925	3.95990061475	4.01417044875	4.05675773525	4.07128651825	4.19533675225	4.001148216	4.33252732925	4.12485069925	3.767166971	3.86212773675	4.09304920475	3.77938603775	3.97017587725	3.88248649375	4.02319954775	3.860148004	3.878238008	4.230748624	3.91901341175	3.9482322045	3.894950152	3.78634031975	3.848738461	3.94510382625	3.91662236775	3.89819636525	4.056076706	4.98879353525	4.0070715845	3.81876781775	3.875409273	5.47551638975	4.00783795275	4.40699265825	3.858207718	3.876701596	3.86201227125	3.8367681305	3.953338186	3.9706663965	3.95075124925	3.97454339025
ADAM28	4.60473874725	4.66563942	5.10422860325	4.9388731305	4.732893959	4.2376484095	4.50847393475	4.2109928675	4.20734438175	4.18613207075	4.586435584	4.2042077635	5.8034189965	4.527632162	4.63798736525	4.39636621375	4.51463409275	5.41257492775	4.75482720225	4.33067986675	4.88818108275	5.119268299	4.39304212475	3.9880347805	4.78637492325	4.2604907435	4.286507016	6.32027914625	4.17578220425	4.46730352475	4.91061978425	5.9100864935	4.838422209	4.587218356	4.4487786275	4.11915850525	4.117013646	4.13691566375	4.00514853475	4.47245617825	4.33238765275	4.03499048675	4.392085094	4.075530022	4.04190439125	4.2654947565	5.12812407575	4.81538647975	4.37372045275
ADAM30	3.450150574	3.3535753885	3.229164887	3.1333808105	3.218607966	3.4743658005	3.405498369	3.454035189	3.4084363415	3.4731504475	3.4352569395	3.4190371235	3.2356848655	3.6412865795	3.433446182	3.495687122	3.3968594125	3.213405159	3.3085877805	3.293022054	3.084464132	3.2777756415	3.312640522	3.1688628345	3.509073153	3.294248651	3.1374429935	3.139900245	3.29128399	3.318919976	3.398988094	3.1875953175	3.32226158	3.469029234	3.375694164	3.246174688	3.3517318775	3.561298128	3.425859608	3.4824068155	3.5397476165	3.405514496	3.3544856045	3.3476805845	3.3159672925	3.431480303	3.294258147	3.325924731	3.3063077355
ADAM32	3.259425682	3.274327363	3.170437512	3.124189575	3.23013503	3.431555948	3.063897615	3.393532303	3.569085364	3.504932691	3.375182164	3.376642535	3.149987231	3.327041239	3.234164984	3.120420877	3.406528602	3.102157553	3.361803157	3.277003661	3.130297344	2.965866689	3.087945807	3.211636804	3.286102974	3.416106125	3.213485028	2.97171686	3.158912867	3.028183172	3.034703735	3.071286358	3.336855798	3.23013503	3.345888576	3.051506701	3.170437512	3.333786171	3.37261212	3.803865703	3.24943563	3.391527864	3.542403696	3.276102203	3.258081978	3.32747367	3.283124175	3.296297397	3.450586977
ADAM33	5.660776849	5.3741475105	5.3188715395	5.439409255	5.302278842	5.263726068	5.399257997	5.2027649005	5.3660991065	5.377402945	5.341675267	5.159369997	5.3754737825	5.5111407135	5.186702451	5.1956241495	5.4387084335	5.264545422	5.1844305265	5.3437432805	5.323050155	5.088585153	5.0519794115	5.400429097	5.0877759675	5.2750089085	5.587897136	4.992115931	5.081041546	5.1946456375	5.1793412285	5.205663011	5.1570826805	5.5246032705	5.3672146265	5.4186170915	5.206876845	5.380685304	5.3878464715	5.080641924	5.297973813	5.3670279445	5.405761727	5.1716994575	5.171670692	5.3590138375	5.207850399	5.3024052405	5.417306284
ADAM3A	3.261060212	2.943436385	3.051389438	3.033844911	2.985915483	3.004040881	3.189881348	2.992883895	3.274878677	3.13237438	2.952281436	3.311445087	3.166037782	2.998212341	3.001447965	3.63628389	3.266228461	3.066825522	3.241513087	3.164186161	3.163169089	3.021305307	3.015828109	3.090953903	3.149911715	3.303142793	3.204246384	3.030711577	3.201753821	3.115896091	3.264945916	3.091544683	2.970222188	3.129588729	3.053127849	3.089074848	2.916280128	3.370582077	3.21378885	3.276603759	3.147509234	3.325473261	3.21946393	3.451247958	3.147258529	3.028130974	3.1802799	2.933981279	3.197269171
ADAM5	3.902083459	3.8729524975	3.693911028	3.6768918855	3.561242553	3.8020661125	3.8519011865	3.813546307	3.992410899	4.0235622335	3.955220503	3.969688007	3.6829029945	3.926509264	4.2230985775	3.4215685185	3.7543282835	3.6053452215	3.3712963605	3.5915596125	3.51316437	3.6402527585	3.7661551075	3.3612653225	3.587127674	3.6002614155	3.882182902	3.4720209135	3.6741041715	3.656040592	3.7061226815	3.6079583865	3.573732446	3.7833693095	3.8074647125	3.678667942	3.6620879145	3.4281741155	3.737964632	3.9180826645	3.720410616	3.7325788985	3.6519212865	3.588178572	3.702812558	3.8076256715	3.746428388	3.6787610125	3.8842306445
ADAM6	4.146161803	4.221142834	3.85972313	3.966026766	4.241784197	4.106544452	4.047166241	4.210230533	4.068020124	4.256183082	4.289789072	4.271842804	3.981850063	4.228546844	4.032944946	4.572832273	4.310070618	4.048429867	4.075207586	4.054804266	3.989659273	3.798207399	4.244793034	4.360321026	3.926856875	4.047255725	4.241909391	3.74118333	3.942910074	4.340448078	3.981139232	3.952999991	3.816988348	4.16057016	4.748798212	3.842116342	4.228539152	4.328381001	4.001738845	4.726332827	4.179627632	4.455594468	4.118641159	4.380086644	4.066586308	4.002679653	4.071209165	4.028832549	4.035267322
ADAM7	3.63477717533333	3.58035080333333	3.54408298133333	3.403275524	3.44386176366667	3.60979280533333	3.66901177433333	3.80613637866667	3.89215266433333	3.52250823633333	3.653074509	3.828529334	3.33671075433333	3.857173119	3.909486564	3.526921723	3.63513936466667	3.38268992433333	3.36565681866667	3.45476351033333	3.61690769966667	3.44151281333333	3.37009222533333	3.43125913866667	3.419232537	3.44964619966667	3.47181799833333	3.263027287	3.37168273533333	3.48910805466667	3.54478396666667	3.45023956566667	3.61890503266667	3.55233677266667	3.596646504	3.44549452933333	3.47617541833333	3.50595335266667	3.56165630333333	3.48291826933333	3.33896058266667	3.607676513	3.644841639	3.32156784366667	3.529790065	3.56721167133333	3.54526916233333	3.47626655233333	3.53633642966667
ADAM8	5.1617870195	5.2224004945	5.2524986025	5.0104624195	5.110257179	5.0063935015	5.335488292	5.085219961	4.999168759	5.135014238	5.127531854	5.0524568925	5.321459392	5.314621142	4.7966649	5.0749490015	5.070205869	5.525132271	5.41257278	5.338835155	5.113349717	5.061826194	5.2390147215	4.760792996	5.3384800855	5.016825881	5.119710848	5.2004419765	4.9644161035	4.99833672	5.1859323015	4.924842821	5.1974905005	5.1777134555	5.135203692	4.9632499305	5.0907461605	5.451581893	5.1320885575	5.2563779915	5.1665740485	5.237871612	5.1190917985	4.7992298045	4.949122744	5.3767176745	4.973021371	5.2604930665	5.2328217015
ADAM9	5.23217222966667	5.52427010433333	6.37033339566667	6.11888694566667	5.98957490533333	5.27117120133333	5.42159320433333	5.66718862233333	5.58247600333333	5.02507175	5.71266996766667	5.254722586	5.96165857366667	5.320528287	5.26534066733333	5.96189719733333	5.16823062333333	8.02835709366667	6.08527120333333	5.66442783566667	6.412846629	6.54857712766667	6.07990526033333	7.136262707	8.28968982266667	6.31542897866667	5.400177885	6.06877258066667	5.41986072066667	5.24817278866667	6.705342938	7.240836312	6.50181653966667	5.932537068	5.93289516633333	6.22793436666667	5.683039248	6.527628962	6.85777681133333	5.69106773366667	5.472230816	5.09128701233333	6.26744228333333	5.775043744	6.003412213	5.53897901233333	6.82362204	5.92957460133333	5.418722678
ADAMDEC1	4.065876313	4.167557475	5.705903359	5.471747079	4.132980006	3.749392808	3.449972712	3.169114248	3.925503638	3.269740034	3.803789874	3.355284999	6.149219918	4.257410041	3.588334565	4.159831585	3.657351792	8.077506054	5.438053895	6.358504497	5.186533521	6.03816349	4.88939014	2.979544055	7.288116511	4.138688823	3.838433536	9.109803111	3.855942426	3.207752147	6.852685376	7.648311516	4.759658053	3.933797618	7.064707905	3.982374733	4.867879164	4.604545959	3.54600321	3.322490582	5.486537361	3.266910258	3.1980375	3.229432797	3.248508253	3.305674535	4.108832562	5.119250399	3.743575787
ADAMTS1	7.1341902035	7.9589581225	9.1850348055	9.0332010035	7.436089442	5.128064191	8.5244450745	8.4504634285	7.028740491	6.860234964	6.667176734	5.093259367	9.1970340635	5.714439365	5.187943871	7.3431659615	5.680107002	6.55302612	6.308398693	6.23088457	7.571954903	5.6241472025	5.5938115555	5.826617598	7.1346532305	7.114416788	6.281853772	6.815140949	7.1073095465	7.6085113725	5.809449905	7.651329642	9.6239868215	8.2560673565	4.8468819525	5.728371918	5.272335868	5.8678347545	5.5838138715	5.509663186	7.1315312905	5.54463655	7.9795730655	4.962895936	5.1430926915	7.5724396535	10.123673763	7.5102847985	7.212447799
ADAMTS10	5.657337859	5.6850230755	5.598140801	5.603539079	5.6763476935	5.690767516	6.0229032055	5.704344947	5.848713163	5.8036900265	5.688521419	5.7276323755	5.9413023615	5.2202367205	5.5167764995	5.6011732225	5.9022656785	5.370001669	6.0590771815	6.111197571	5.8533134985	6.133260594	5.952080683	6.01815749	5.916460224	5.7461395095	6.027718612	5.5797175555	5.741930531	6.0782009825	5.795616691	5.5269436445	5.6980465925	6.033209865	5.5905899075	5.494555469	5.9659319285	6.3729205235	5.7586068955	6.768094763	6.065196215	6.054509097	5.9221199785	5.6884357685	5.707036198	5.6216838705	5.612422147	5.4760464805	5.9954138565
ADAMTS12	5.117025237	5.236071351	5.006169327	5.287757602	5.394802486	5.2436666415	5.1697544165	4.935542565	5.187585577	5.084717844	5.304803924	5.0287555485	5.037950639	5.0777333385	5.369467061	5.0633834415	4.890622221	5.8336589855	4.744979246	4.819059289	4.8201657145	4.621776318	4.691198929	4.5091678835	5.151303456	4.7975034645	4.6816784085	4.640020097	4.5091830765	4.881256229	4.9739376285	5.1740995975	5.1054001175	4.8809606245	5.041106469	5.044967757	4.6492189465	4.467459224	4.801568171	4.6204117905	4.855931417	4.7297080495	4.8879041725	4.765799123	5.071449291	4.8937035865	5.0805104855	5.1203849265	4.99718712
ADAMTS13	6.9311472775	6.3504046645	6.912415503	6.9151445765	6.8513536915	6.3789913885	6.4499425765	6.8707481525	6.8001539745	6.711728701	6.435731587	6.2968269175	6.990746798	6.3110323405	6.4515266785	5.683866051	6.0760722145	5.486337427	5.8787579565	6.2470154255	6.2474102145	5.850503016	5.7672349185	5.7792285115	6.0745427875	6.2355455655	5.9923607165	5.7880095255	6.2861695795	6.896185217	5.674263696	5.268184371	6.4755701475	6.4921172515	5.67170045	5.9310160055	5.7083777725	5.6833440015	5.7647515955	6.4379433825	6.368072545	6.1623430105	6.167919539	5.81764599	5.657162369	6.711734266	6.36516798	6.5531744805	6.750015881
ADAMTS14	5.978370131	6.004159232	5.98042804	5.747100921	5.676379573	5.863309984	5.885766572	5.971544786	5.812469847	5.817091832	6.102904052	5.72206299	5.776559599	5.965174733	5.890356692	5.570686322	5.865294693	5.603392292	5.628989045	5.777977363	5.528071681	5.390465802	5.474645379	5.36932992	5.504869993	5.765256889	5.988624605	5.036872651	5.516417335	5.571264947	5.345090916	5.267456629	5.690828664	5.817261688	5.836125035	5.826655102	5.333025274	6.214721796	5.612933532	5.538195543	5.933014839	5.709432656	5.884896826	5.396296266	5.709432656	6.056291793	5.736643216	5.678586373	6.205889397
ADAMTS15	4.501269012	4.537372862	4.684637728	4.5024357835	4.5658923615	4.455158355	4.4858745405	4.5742645215	4.917941709	4.615821391	4.4672038175	4.4833025845	4.69082168	4.40132262	4.8482858545	4.7879535235	4.5870694535	4.437655704	4.4501222185	4.5594388935	4.471293744	4.250189549	4.3915781245	4.306588294	4.5075369405	4.6407490085	4.501296677	4.265941708	4.366011156	4.492554903	4.3106066005	4.1721318465	4.929235726	4.834151962	4.503035346	4.5570199465	4.396249081	4.676125429	4.5303078895	4.6652157125	4.4879424615	4.5566463665	4.422593855	4.403622762	4.502220575	4.459968757	4.3925175065	4.313786148	4.5318276955
ADAMTS16	6.045466084	5.383071368	5.318021716	5.173361585	5.387401801	5.359568302	5.555328222	5.606114914	5.773860677	5.533550837	5.380153702	5.503973713	5.181400719	5.316109162	5.629604806	4.975630549	5.464915378	4.99403984	5.235333736	5.245068194	4.754118255	5.810333806	5.333824696	5.04810155	5.159005939	5.537798739	5.52992912	5.053494838	5.050165828	5.094403163	5.182771556	4.894911211	5.241920893	5.496954839	5.370680707	5.583285076	5.383607941	5.487164667	5.341047954	5.708409395	5.307859501	5.488304418	5.016792538	5.156602692	5.199674986	5.327704627	5.030088326	5.118757492	5.57167452
ADAMTS17	5.30376409066667	4.31420544833333	4.39364527766667	3.86177134966667	3.94248046	4.318476194	5.32176954233333	4.98036778266667	4.789446479	5.873024863	4.74601066033333	4.31674983833333	4.192056224	5.77857557466667	4.379758354	4.763152851	6.48980245266667	3.95712976033333	5.63506676033333	4.484713303	4.00641863366667	5.74609547133333	3.88966139833333	3.78009128266667	3.81250789933333	3.89477885433333	6.25307616733333	4.26698501066667	5.74632536266667	4.72000273366667	4.567067601	4.05834884466667	4.23253438633333	4.20235083	4.323557881	3.79225653366667	3.75511441566667	4.06028714233333	4.27274053	3.97581457033333	5.94599469666667	4.26753259866667	4.439336097	4.252992786	5.00327846733333	5.735201939	3.97617218833333	4.03158566333333	4.301809571
ADAMTS18	3.964749083	4.257817649	4.2865055565	4.067070552	4.170257679	4.2104228685	4.069670041	4.1247135145	4.476592141	4.2608021965	4.709915784	4.3746399735	4.1385016075	4.441932419	4.6186314525	3.9817139455	4.138519039	4.0754657685	3.995306114	3.9835628555	3.8203255325	4.1334363525	3.9530276345	4.074876046	3.8558192525	4.067967162	4.0196695865	3.9375093255	3.94012547	4.0533380785	3.9613442775	4.045928479	3.949937409	3.865598234	4.1418999035	5.7428008105	3.806458313	3.9338349345	4.2066157025	3.9121027015	4.1625973025	4.0312343	4.088560586	4.190812272	4.137436518	4.214874144	4.107096157	4.197748391	4.331709585
ADAMTS19	3.367639408	3.352492364	3.042605133	3.1323871615	3.144169201	3.1728865635	3.344471535	3.333782581	3.1394067665	3.431418012	3.3688961445	3.197598563	3.0916509805	3.3879479405	3.282881116	3.248469468	3.183427773	3.0061876305	3.098917605	3.1544182335	3.092477104	3.192668586	3.1848713535	3.1546715905	3.127032275	3.070560734	3.1079283685	3.071308901	3.1890071405	3.0957214095	3.212894821	3.0940893225	3.196554033	3.072450077	3.1464567965	2.952959826	2.9647092675	3.283206827	3.154803681	3.029245332	3.0955612815	3.0292249215	3.170082769	2.969353413	3.1717929165	3.3266213225	3.0473982925	3.178101541	3.203408047
ADAMTS2	5.71748926233333	5.80439728866667	6.38924123733333	6.53011800666667	6.46105048033333	5.896455433	5.41583210733333	5.64959553333333	5.92968775466667	5.536879119	5.42372248266667	5.58891904433333	5.95827778833333	5.517353978	6.34454519733333	5.77507535	5.44339203033333	6.229132857	5.076167912	5.97910643	6.26464873866667	4.635479739	5.48527907466667	4.51833499733333	5.69928051533333	5.59352776166667	5.39046794266667	5.51681834333333	5.29269322533333	5.890321057	5.417651874	6.203302863	6.33424143566667	6.20390601266667	5.17479058633333	5.87887169066667	4.61471457333333	4.78387488866667	4.803186527	4.91427358866667	5.628780554	5.16294534766667	5.44065040266667	4.97757052	5.19857250766667	5.367450855	6.491688625	6.05176126866667	6.10157526866667
ADAMTS20	3.01661755	3.2076851865	3.088643485	3.1597342225	2.8654936985	3.2016830595	3.462304201	3.230645412	3.1805334205	2.955958907	3.3492811655	3.2420831395	3.153373831	3.1162091145	3.1385417025	3.0780434375	2.8679396565	3.0513661255	3.0520712695	3.0043320565	2.925856811	2.9264565215	3.0905553765	2.9037878295	2.838641287	2.843444987	3.154719044	2.8256251015	3.007017081	2.975948492	2.8416036905	3.020956369	2.958008957	3.041731745	3.126182975	2.9321527985	2.8073590115	3.0509215255	3.0632656535	3.207422587	2.9633276185	3.048235829	2.930340405	2.967010037	3.0416930905	2.977536315	2.9624236505	2.9399996515	3.0223108335
ADAMTS3	3.118071958	3.211411045	3.632322251	3.272444946	3.310829077	3.235670752	3.415532393	3.022781459	3.390943631	3.081412638	3.091057631	3.013951051	3.354171773	3.094890821	3.134010609	3.464588308	3.08881076	3.156831774	3.122426916	2.959017499	3.120607851	2.950024227	3.060516451	3.408476759	3.201079777	3.221358695	3.077244894	3.602487755	3.415639535	3.478652166	3.048943968	2.989595093	3.42010665	2.98988192	3.065538531	3.06130788	3.289059855	2.914785457	3.011989291	2.932586587	2.954312075	3.137449676	3.470032911	2.864734079	3.078003486	3.119200662	3.268668914	3.201079777	3.230562956
ADAMTS4	5.017890496	4.947506226	4.973255308	4.884927237	4.684769201	5.137037161	5.189501576	5.533966334	5.293722664	4.939802613	5.287932685	5.067148417	4.734113946	5.190423941	5.173378072	4.737722853	4.733541757	4.673708718	4.623320729	4.786417417	4.594933838	4.834381143	4.651079041	4.742632476	4.872590242	4.86391355	4.886172554	4.438012523	4.895388287	4.811212755	4.714436428	4.601393835	5.095138459	4.721464291	4.989917986	5.271437174	4.959110281	4.522361511	4.925997861	4.721464291	4.845200707	4.713925747	4.509845296	4.774443566	4.906209683	4.920660489	4.951445965	4.912968701	4.899147496
ADAMTS5	5.50379167225	4.19125947175	4.6519491185	5.09290652775	5.20904135125	4.05206534275	4.1753223195	4.85003701525	5.35446757575	5.06764037175	4.17727859125	4.07784690725	5.47331296875	4.151822809	4.3363886235	4.5672083215	4.1562925865	5.8860491385	4.80426574825	4.41149601775	4.930858374	4.22209308875	4.12386450475	6.05082488075	6.22315605525	5.549812007	4.17940264775	3.95850308375	5.750267823	5.82788402175	5.17213547375	4.7868736805	4.62672701525	4.16810824975	5.85769765175	6.21751261775	4.28915270175	5.3849365375	5.872958212	4.39862003175	4.23506101625	4.80317825925	4.3303518655	4.9091215175	5.56288512825	4.731371454	5.105932409	4.2940201365	4.6413032255
ADAMTS6	3.54365619133333	3.87425918266667	3.382775929	3.32662604833333	3.26027940933333	3.43480863666667	3.40913358533333	3.508308764	3.45399792366667	3.44683847233333	3.73831748033333	3.613372496	3.395779524	3.46446340933333	3.665344419	3.39526147333333	3.229632925	3.58901215766667	3.25198652833333	3.36658809266667	3.23244032466667	3.50848070966667	3.334532826	3.31770229066667	3.32744129533333	3.43628259666667	3.49230238766667	3.33674252566667	3.44832301766667	3.36603117433333	3.34992820833333	3.55883692933333	3.28404483166667	3.5095924	3.61989846233333	3.80906795033333	3.26903463166667	3.37873027433333	4.190161447	3.37491905833333	3.550160784	3.39331698033333	3.342228518	3.52906927433333	3.428658634	3.44980644633333	3.42588118166667	3.45002983433333	3.47424576666667
ADAMTS7	5.79633450366667	5.703253377	5.643390793	5.46672233933333	5.41670999666667	5.76932814933333	5.83416962833333	5.80647858933333	5.86272354966667	5.635414434	5.635198735	5.869153329	5.59050536	5.78986584933333	5.762188764	5.63881493	5.579229095	5.283740247	5.69827772633333	5.567838627	5.56461984433333	5.69737145533333	5.608918251	5.544819132	5.471363037	5.49781679266667	5.63315475533333	5.24282185933333	5.53212571033333	5.61930002333333	5.38398770666667	5.49809856266667	5.774198515	5.774927603	5.677117903	5.69716897033333	5.44652523333333	5.77616347133333	5.569014707	6.15386853666667	5.73927811933333	5.48071987533333	5.50252542366667	5.40058012366667	5.53925208233333	5.85945942233333	5.514862554	5.436396869	5.67124512266667
ADAMTS8	4.72292930966667	4.6443576	4.56891282566667	4.42602846733333	4.548784101	4.68088190766667	4.80562624866667	4.64987944866667	4.72098043166667	4.685166669	4.66265615933333	4.93753241066667	4.50111759066667	4.75468357966667	4.75198676166667	4.46281328266667	4.35811470966667	4.276460008	4.69147353933333	4.655077942	4.45634582166667	4.49076010233333	4.528019854	4.58746278366667	4.600130066	4.42907063566667	4.63555410133333	4.33056768866667	4.59112418733333	4.614310727	4.36678476033333	4.35669275233333	4.51241144566667	4.732683091	4.44169182733333	4.483874509	4.35199601066667	4.78805040466667	4.487682008	4.88950131466667	4.541451582	4.42957604566667	4.503792315	4.40781083033333	4.564583285	4.722365721	4.559264309	4.65173188833333	4.68476717666667
ADAMTS9	5.41215370025	5.40177168825	7.03248661075	5.26191068675	5.30385297225	5.41806368325	5.67420327425	5.662920909	5.459394747	5.43392436175	5.86173145725	5.40099672	5.193397198	5.2178079115	5.600183475	5.895097506	4.70850113525	6.079235295	5.5978029025	5.04336728375	6.232634474	4.783172553	4.85991334225	5.382961106	5.98625119475	5.4450665065	5.300416339	5.03600293275	4.955271739	5.22366059975	5.260604752	5.18994205125	6.331299244	5.70544504675	4.932483515	5.740334723	5.0832842195	5.20744845675	5.9880122415	5.85513882675	5.14165436875	5.3202302765	5.38835462475	5.049708571	5.56910598075	5.49712774075	7.21759208925	5.796372239	5.2900583585
ADAMTS9-AS2	3.8793431498	3.9773912374	4.0668444202	4.3373821452	4.1341939242	3.8136526048	3.7760565154	3.9850562572	4.062227843	3.9049058816	3.9149578926	3.8985016284	4.5603230816	3.8255966376	3.9505763038	3.7315889762	3.6546408792	3.6725770644	3.5833222314	3.7745984018	3.8310969302	3.573119028	3.6164177406	3.5607195324	3.6559079118	3.7089124246	3.7374234906	3.4281626184	3.8383842892	3.9174758664	3.614070144	4.0798620284	4.1074410592	3.988015038	3.9012490392	3.7831523288	3.7601307262	3.66154203	3.5888215246	3.746695807	3.8233938408	3.5974716078	3.8721284226	3.781791601	3.6612134068	3.8367105778	3.858067885	3.9714499082	3.9560856522
ADAMTSL1	4.02725350933333	3.858795568	4.03287631833333	3.86126881783333	3.9839619715	3.9673687935	4.07535658133333	4.12302195383333	4.140264732	3.998557732	4.1090607775	3.9821098715	4.19885481766667	4.24965819683333	4.07458864466667	4.015295593	4.15928550933333	3.99544828566667	3.97389489366667	4.01638798133333	4.01527746633333	3.90480756916667	3.98013068516667	3.93325338483333	4.18365165683333	3.880753592	4.05661837483333	3.8140890135	3.92116758466667	3.981546003	4.03807541683333	3.888820599	3.90673456283333	3.97518614083333	3.94340520466667	4.02067393016667	3.8419289555	3.80492720716667	3.99172214033333	3.87608624716667	4.01559451733333	3.9530449295	4.0607113955	3.9170020485	3.97256350683333	3.9794685835	3.9095711345	3.93976440933333	3.89691667066667
ADAMTSL2	5.717076294	5.723814981	6.472054983	6.904183104	7.009847094	5.481354783	4.960108585	5.421047708	5.587722	5.524245856	5.175161108	4.844387195	7.295358776	4.800932555	5.491976569	4.853027581	5.998861023	4.497845297	5.008174728	5.431696979	5.823655005	5.179705639	4.958625305	4.856973601	4.868492808	5.173537693	5.467817087	4.766489404	5.442947611	5.974171759	4.904032468	5.275873161	6.363220156	6.129302332	5.098126624	4.94805802	5.429724097	5.100797264	4.678111513	5.650683869	5.486708606	5.202604945	5.302682755	4.541091753	4.851406052	5.392987341	6.054008658	6.087817341	5.812605291
ADAMTSL3	6.7722524325	5.859252632	5.9078047725	6.12223663	6.1546380015	5.807303974	6.1583579715	7.186269194	6.454845476	6.6345294455	6.126783288	5.8230493105	6.189648489	5.4301901765	5.9063604105	5.987534699	5.51954762	4.897228489	5.301506607	5.7377474165	6.0870473195	6.87357531	5.9612858325	5.5170415555	4.651489514	6.6495343445	5.3190996915	5.174190402	6.307320805	6.9150767755	5.305895336	5.644827371	5.9218180045	5.719223039	5.5530812845	4.9756378495	6.129016073	4.909979471	5.438035983	5.081074673	5.5422765855	5.09777503	6.4527375765	5.1794132285	5.1221472255	6.516582202	5.9274808595	6.0542715535	5.979728088
ADAMTSL4	5.4745691285	5.276141369	5.315762539	5.5785601335	5.240707166	5.4800070085	5.4910327105	5.600436705	5.368534526	5.6958177605	5.5220053915	5.1556749805	5.0597436855	5.392658501	5.5588703695	5.3129395575	5.1334332755	5.43219876	5.718455802	5.43949861	5.4251200625	4.9931937755	4.734458465	4.731557298	5.077501196	4.8051685875	5.346235338	5.0178526435	5.4241479465	5.7480620955	5.1163357045	4.8129504775	5.3603655995	5.5694321135	5.348298495	5.01827581	5.489270738	5.575153081	5.1619760775	5.0430860805	6.1828600175	6.2825129855	5.258667946	4.9960829875	5.247197154	5.2130051705	5.2395483545	5.369224812	5.6564327035
ADAMTSL5	5.559811288	5.189135435	5.00277527	5.062800015	4.882142551	5.02360094	5.388809607	5.438766899	5.620978931	5.494827541	5.428419276	5.747787831	5.241350806	5.349477928	5.479221001	5.202675726	4.935956069	4.908970447	5.290964516	5.252831744	4.888102304	5.098857487	5.169366812	4.909693279	4.82994215	4.97585339	5.034809765	5.024365417	4.884830081	4.882384465	4.951959753	4.9088986	5.322398256	5.233266175	4.935291764	5.133254844	4.811713121	5.249525727	5.281276949	5.523819338	5.281685435	5.273875102	5.300212809	4.868415656	5.198161524	5.497698239	4.824592183	5.074809954	5.284686045
ADAP1	6.4281268275	6.348293841	6.298949218	6.5225945295	6.3671206205	6.3198176945	6.30883744	6.380648716	6.577464478	6.537371092	6.236903843	6.421781415	6.224644742	6.3713560905	6.349323102	5.8835628085	7.011383948	6.262900008	5.918172545	6.0795256805	6.0481822985	5.9663804325	6.213863279	5.906345314	5.9300321745	6.139014626	6.053708383	6.1302201655	6.0792176105	6.051914114	5.8889603755	6.054315681	6.390579938	6.3256471295	6.3896692645	6.501066992	5.7160111645	6.0548815405	6.107686599	6.6716193675	5.9516218705	5.947642176	6.109658506	6.0895065035	6.142897568	6.4638475345	6.218193473	6.1018343565	6.3194186165
ADAP2	6.898615594	7.273535227	6.7238141855	7.4399702465	7.419467109	6.9704164645	6.6369679925	6.9104071045	6.9784907875	7.163765593	6.4920362215	6.8988954065	7.259746442	7.0771072025	6.8738950385	6.822686306	6.8818385425	7.2646345535	6.68434299	6.874253846	7.0190286495	6.985071287	6.9846437895	6.776539091	6.892407313	6.405731675	6.743349786	7.658764159	7.3519179415	7.1650912285	6.4287905585	7.2038758355	7.161004401	7.383244824	6.7128258445	6.163128423	6.812360818	7.3826628465	6.2530146805	6.964733399	6.596706989	6.5361692685	6.824601335	6.7671681205	5.9808561185	7.0355167305	6.928566181	7.108558988	7.126389944
ADAR	10.31305636	10.7647714	9.999717533	10.72356506	10.51133523	10.58099028	9.736000919	9.863795439	9.676825943	10.06575272	9.560346575	10.30464246	10.23007553	10.71651823	10.57203773	10.64714519	11.08575417	10.35132897	11.41821155	11.52131271	10.76950511	10.3292498	12.03484144	11.3552114	10.44502054	11.09428476	11.10676985	10.22676928	10.02936151	10.11803295	11.2994222	11.48392847	10.33861371	10.15258955	12.06103059	10.67693343	10.7742277	11.09563299	10.84698215	10.93821338	10.99364577	10.95920233	9.484397061	10.54443425	10.66749633	10.0139793	10.17309415	10.72310936	10.4406813
ADARB1	5.4006662064	5.4352120906	5.3652745726	5.3805312846	5.244451331	5.123228125	5.1307128038	5.3046894864	5.3846237626	5.390797408	5.2483548514	5.3388064868	5.3520582854	5.3147261356	5.3269275278	5.3565532522	5.3358101644	5.0586536502	5.3036339866	5.2834804284	5.231256109	5.1132542492	5.301570914	5.221229712	5.3563507364	5.4004250402	5.342872578	5.2626769404	5.0284182206	5.3321723266	5.0840718056	5.3845922054	5.3417917334	5.4582909138	5.1591985008	4.9843611128	5.1790954732	5.2118674434	5.1116596476	5.5932184374	5.3105652218	5.2095468492	5.1960439396	5.2613645012	5.1262011316	5.423832688	5.254932356	5.3129680446	5.479923924
ADARB2	4.7174712295	4.9350397245	4.8402788125	4.7218188305	4.5620569295	4.7738786525	4.977820123	4.7912220255	4.8362096485	4.800377349	4.7480931545	4.981912434	4.78925244	4.753335003	4.9802919075	4.7436732345	4.707193787	4.4658851235	4.581595231	4.605789333	4.65623291	4.585523105	4.632269449	4.5198381125	4.4567104325	4.5938204295	4.8764205035	4.4626751515	4.5927302335	4.9540197135	4.6080830475	4.2796600335	4.8111505865	4.8006325565	4.822218748	4.6078604185	4.5439266375	4.9239018345	4.768417235	4.783357626	4.6830326605	4.6369279745	4.829953393	4.722876033	4.64152565	4.8806994785	4.637284089	4.651682171	4.716973565
ADARB2-AS1	5.918288277	6.151873333	5.907040704	5.963768107	5.833898639	6.13951353	6.188608774	6.002073218	6.31546312	6.077031838	6.187184567	6.382577775	6.026037472	6.751527689	6.461457186	5.584459036	5.77721284	5.746874403	5.564587532	5.605118294	5.531035502	5.50144051	5.500951583	5.598279926	5.372253291	5.453696531	5.63345083	5.305457054	5.509170062	5.788423705	5.569712288	5.554918782	5.883017744	5.995766188	5.623634939	5.717704085	5.040852725	5.388082282	5.693189934	5.910729876	5.649169668	5.571710065	5.67757574	5.703073534	6.128235255	6.331704987	6.006754578	5.99399391	6.162672098
ADAT1	5.358597332	5.692349105	5.788113292	6.330546651	5.832717779	5.485716089	5.730476886	5.270667041	4.973214326	5.45704221	5.256284489	5.578283289	5.825561414	6.346108974	5.399153484	5.256382664	6.264412937	6.091506027	6.692488425	6.500383247	5.797552779	5.185613551	6.625536641	6.440267849	6.016526272	6.792321763	6.360512247	6.804909015	5.540497012	6.094363068	6.615071495	5.774923506	6.2678487	5.507771661	5.322774008	5.670957316	5.94927661	6.017419492	4.89503918	5.626640969	5.887878485	5.243301576	5.618521341	5.187712215	5.652555197	5.153791784	5.604259065	5.730476886	5.75910466
ADAT2	4.3106536455	4.4646242015	4.487432268	4.833813423	4.4538470255	4.5284263565	4.399307713	4.095534119	4.435414217	4.443560993	4.294946165	4.3013394775	4.398700853	4.9865708745	4.1185963635	4.31155934	4.384649628	5.5398152175	4.233618681	4.8380523835	4.8405471595	4.4732673035	4.8250935895	4.540001714	5.3726278085	4.0438727645	4.8067346955	4.77344765	4.509095626	4.7217318255	4.5030429755	4.377590935	4.5503001555	4.365058544	4.4332654095	4.7245562855	4.7364895335	4.5474909315	5.121671146	4.6550329655	4.373841949	4.4531283755	4.7382019755	5.0902821855	4.648210902	4.1007921985	4.4099536825	4.551613462	4.2692037595
ADAT3	5.9705582015	5.914096453	5.964180322	5.775727811	5.8078744075	5.875716552	5.720138214	5.921839056	6.17062033	6.1237216455	5.858736162	6.1118857555	5.8846993085	6.1655188235	5.824329668	5.712668605	5.7791295805	5.841921594	5.8969906405	5.7751517935	5.6530567915	5.850590649	5.8384579875	5.648567026	5.798841388	5.8046691625	5.736630903	5.4391686235	5.899953411	5.836078965	5.9178670005	5.6947978635	5.8921973055	6.1655985585	5.856864801	5.823374411	5.6829049255	5.841606838	5.7834380355	6.127428595	5.8053514655	5.919052995	5.7046046205	5.786848502	5.9949696145	5.9192539695	5.946517425	5.980184239	5.9922900325
ADCK1	6.618500321	6.618500321	6.448055375	6.531159267	6.440210842	6.603016212	6.707119038	6.308178463	6.330506164	6.319913652	6.24533696	6.680405267	6.411998553	6.37849206	6.590143874	6.614926848	6.529442782	6.437611524	7.062742892	6.989198009	6.907316854	6.555669624	7.155123914	6.804321818	6.846147389	6.666853296	7.135312147	6.551491542	6.285370565	6.599811929	6.456129461	6.705746342	6.594674849	6.681342127	6.609344577	6.787594048	6.555463081	6.784773458	6.193301558	7.01546042	6.594076831	6.497653242	6.665868178	6.474861061	6.934699655	6.524831994	6.322065763	6.550067134	6.716790789
ADCK2	6.0987021195	6.19225205425	6.01092401825	6.25104679525	6.07240995675	6.09149180625	5.84404913575	6.131711079	6.06211944875	6.189621888	6.11739159075	5.938099724	6.2104828	6.31986597675	6.24394629975	6.48792805725	6.524200724	6.4510240955	6.21155232675	6.38366263825	6.02657784	6.4608456915	6.2790816295	6.469310972	6.620235136	6.04678152075	5.97807650975	6.40416346875	6.07416230525	6.20992015925	6.262656979	6.24864549625	6.10501128075	6.03472505075	6.374187191	6.6435501045	5.6794408495	6.41216661875	6.591566836	6.04536355125	6.71042545975	6.42397720625	5.76860338625	6.47909844425	6.387820581	6.1547645815	5.8474995075	6.01217256075	6.086668268
ADCK3	7.089662885	6.6975589725	6.8177809785	7.1109845055	7.1766166325	7.0660882495	7.3537287375	7.2022109135	7.0363064165	7.0933848715	6.6092074955	7.388953726	6.920674827	6.776516399	6.953117747	6.9966983585	7.0457683305	7.278852707	8.711229451	7.521811951	7.4051174855	7.1466628045	8.4366901665	8.414045846	7.342428984	8.203375807	8.0010305745	6.5672608535	6.545726997	7.740002322	8.317338692	7.7925532595	6.816350138	6.9002552965	6.5693387765	7.542968497	8.2858130915	7.320293817	7.929107754	8.984404394	7.198131061	7.3113804015	6.81898512	7.6149217665	7.9041119625	6.783714887	6.4772696735	6.942622448	7.0485488455
ADCK4	5.387581184	5.313123346	5.1339973825	5.044422446	5.047596203	5.0486873255	5.3953037285	5.0696826735	5.022416347	5.3931571755	5.1900523275	5.1401092775	5.0342087335	5.113246711	5.2367656145	5.065098781	5.265223329	4.8958935375	5.2934865045	5.1025007675	5.4082793605	4.930405897	5.0375809045	5.135065234	5.0435177555	5.034770532	5.218406206	4.8090578435	5.1358525825	5.309387764	5.1715259795	4.729451587	5.157542372	5.208419441	5.335617226	4.978175594	5.218667911	5.2161686225	4.967776025	5.7987918655	4.988189532	5.1896603945	5.4050141985	4.877061672	5.172019076	5.1208463475	5.122106592	5.243545875	5.246930589
ADCK5	5.500789887	5.200115937	5.074030875	5.224422648	5.218110871	5.622600382	5.46601076	5.624590623	5.529192437	5.422239885	4.731766151	5.667985325	5.203681591	5.342221783	5.173378072	5.238095754	5.397797556	5.367375847	6.35654151	5.885313183	5.596189548	5.052706215	5.796746175	5.390310374	5.585193857	5.512277957	6.779639983	5.433675493	5.321391653	5.441988393	5.765350069	5.096118133	4.912360034	5.467791458	5.887878485	5.445676203	6.010059744	6.554549041	5.420979061	6.96498788	5.835428996	5.435127186	4.679320655	5.821360621	6.414433292	5.131572607	5.006575081	5.230301156	5.318319798
ADCY1	6.0665283664	5.2307484728	4.831586791	4.5693161494	4.8925986078	4.9609214852	5.0019479988	5.9384798474	6.1403208378	5.642193167	4.971489889	5.7736036864	4.8941314482	5.6031811746	5.058815633	4.4516416462	6.683133121	4.5993212826	6.342980559	5.4810365414	4.4425727356	4.6668501284	4.489061382	4.6530638838	4.5401964806	4.37654409	4.6404476878	4.6847732788	5.729259273	5.4213789668	4.4473724124	4.5120710762	4.9484329632	5.0323647508	4.695820734	4.9532835398	5.9529509242	4.6840218648	4.6299771078	4.6768558246	5.8535446358	4.6557000688	5.4165493864	5.2282673784	4.6635870652	6.0633513258	4.5410898256	4.6180807928	5.1715633964
ADCY10	4.242194214	3.9334299105	3.3666419545	3.5580493865	3.4843694175	3.536255371	3.7769752895	4.091006912	3.7747194435	4.160324542	3.731509655	3.554960837	3.688134895	3.579133563	3.5760561735	3.3422948295	3.947637126	3.3522593455	4.009713842	3.524316822	3.9780213785	3.4187929625	3.3639721855	4.2682859855	4.251098351	3.8788363795	4.7569399545	3.2394187695	4.010292745	4.4034457775	3.827934582	3.341587161	3.542007046	3.955274494	3.9266199435	3.6618948395	5.918813421	3.605909581	3.865967137	5.025800268	3.70120961	3.4773603755	3.7909915235	4.356819005	3.669758001	3.978496459	3.846302312	3.584802507	3.6364857315
ADCY10P1	4.9426072885	4.2687259525	4.922171676	4.36258857	4.432596584	4.4638401765	4.587293008	4.563269726	4.67490679	4.6519125765	4.730721886	4.4343048075	5.107700236	4.3726611035	4.3168369375	4.2801896255	4.4061826095	4.412620573	4.1381666145	3.9609802485	4.2445651575	4.4264183785	4.31880011	4.567200374	4.292444142	4.2891802285	4.3707281855	4.4410161385	4.524904743	4.7000220815	4.078432218	4.5498448555	4.4106202505	4.4727475275	4.59385916	5.3124413785	4.6089847895	4.268020194	4.8039093365	4.1325183695	4.293450288	3.8675513055	4.2126262005	4.6717906775	4.135851848	4.52805762	4.2394694325	4.356945162	4.474945902
ADCY2	4.415299885	4.173062292	4.23641932433333	4.22474654166667	4.13777745333333	4.348034533	4.20801103933333	4.530299796	4.56385555533333	4.427436493	4.33097197133333	4.433610866	4.17514330533333	4.34137627466667	4.66232172	3.93742921466667	3.98033567933333	4.14848656066667	3.91041013733333	4.11696626133333	3.79116103633333	4.02905268733333	4.10609662333333	4.07066106066667	4.058938018	3.917708932	4.03340626433333	4.00499996266667	3.99240165766667	4.062700061	4.18347409833333	4.07597749633333	4.237753086	4.01490628666667	4.30411957066667	4.25878185833333	4.084347993	4.116957716	4.077837818	4.05070859433333	4.21664704466667	4.218706549	4.05242742733333	4.17767439833333	4.190861057	4.221227388	4.02727845666667	4.074800197	4.12808510666667
ADCY3	5.399683242	5.286649861	5.6516381395	5.5979034435	5.617990485	5.4871804895	5.3149669705	5.1576347865	5.317553637	5.2474128265	5.2166097105	5.3619315925	5.9959287165	5.2642252905	5.3155776415	5.3065512565	5.206235796	5.4569255365	5.3787656805	5.2527361425	5.470884189	5.2083261365	5.268262268	5.2040749745	5.5549769145	5.483330544	5.256612893	5.8567028325	5.124392505	5.1071596385	5.322919076	5.4767775775	5.469819195	5.5209786125	5.2931961225	5.0115549045	5.1400330135	5.3600293525	5.277467244	5.858122025	5.2823967685	5.4433478375	5.314352441	5.363938661	5.175456489	5.3494077075	5.800200728	5.524191137	5.5597576275
ADCY4	6.675128522	6.667465606	6.423599147	6.38381691	6.623880984	6.435839409	6.343259197	6.579632542	6.591020848	6.675307191	6.403040331	6.359154649	6.462472806	6.601603245	6.793761394	6.5186093	6.242371284	6.28605305	6.682383883	6.739214908	6.689180613	6.225568404	6.134399155	6.223175125	6.568758283	6.806568346	7.120549119	6.304242745	6.423431182	6.501702095	6.613906074	6.593731131	6.729281255	6.738712101	6.012885998	6.284829928	6.267408023	6.646588713	6.474963311	6.912932401	6.754050876	6.405442803	6.861180446	6.250215384	6.217597448	6.677951009	6.575392163	6.376250749	6.645748641
ADCY5	5.039498524	5.0089047845	4.8853143825	4.810874827	4.8623540945	4.887625623	5.034088889	5.071146922	5.358402354	5.099162708	5.064459678	5.0372251425	5.028057051	5.047196822	5.122613404	4.6522925405	4.7605266635	4.592113311	4.469838005	4.644727661	4.461628744	4.6111023995	4.484821247	4.478461517	4.4182190455	4.55967615	4.7119367	4.43076243	4.6496825975	4.891796166	4.5908047325	4.640711382	4.80926172	4.920244457	4.6691381705	4.801961004	4.458198897	4.693980818	4.709463986	4.642742153	4.628615499	4.5637649435	4.8238293865	4.5702961525	4.7186227735	5.1596874885	4.7134364725	4.85095621	4.9290450055
ADCY6	6.071186488	6.333010453	5.824147295	6.190818105	5.964028702	5.94483744	5.548474648	5.855472375	6.013761551	6.24246223	5.969815656	6.206998692	6.079337524	6.240899495	6.074849887	6.121003744	6.105743072	6.589233298	6.753340329	6.397277727	6.257332451	6.737383694	6.570332251	6.150393346	6.079337524	6.09293524	6.020329545	5.662455587	6.031591833	6.175569627	6.206574213	5.740139641	6.07219379	6.079337524	6.035497201	6.443772728	5.996563378	6.174260207	6.492581788	6.362589806	6.118036897	5.949881035	5.931834535	6.598060814	6.189286095	5.969850297	5.677140558	5.86608941	6.233741889
ADCY7	5.8901361415	5.858375079	6.2265113005	6.440844685	6.4695129745	5.8421307815	5.2955629965	5.7364981485	5.486438384	5.8921488995	5.673672058	5.508821885	6.6542152855	5.8413921845	5.7922225475	5.856334763	5.5274431665	6.5531841485	5.865963757	5.555878843	5.6854919705	5.8117039075	6.392814671	5.396086622	5.584524718	5.3826109085	5.548143542	6.885385292	6.3065740825	5.656211497	5.88768223	6.4785593105	6.2506163935	5.933139454	5.54841497	5.473464254	5.589244651	5.4383761095	5.396942738	5.428647432	5.610158444	5.301479949	5.4291369465	5.727939502	5.1985136435	5.777864582	6.064580173	6.402352321	5.9315506615
ADCY8	4.780065232	4.833826768	4.883153799	4.445539529	4.660370966	4.749608541	5.037244662	4.561842049	4.57419243	4.948782462	4.404395806	4.512881789	4.932569673	4.763325851	4.53490931	4.942735693	4.858449306	4.259122293	5.777898075	4.855110818	5.526314334	4.719750726	5.10350826	5.394793388	4.948094954	4.67098475	5.717569961	4.468928706	4.761739583	4.948938642	4.774713362	4.621628086	5.123833397	5.280898898	4.976447032	4.560943356	4.335486213	5.094015022	4.869231381	8.334992167	4.972769921	4.711378427	5.153908093	4.607844859	4.897276038	4.698641696	4.883611062	4.559094036	4.972514219
ADCY9	6.75049667633333	6.27786454733333	6.05056679166667	6.33979579833333	6.35730160033333	6.20220579633333	6.22462399966667	6.332814397	6.51593825533333	6.49231723233333	5.999220164	6.432281435	6.443394012	6.47352481	6.17274675433333	6.188469455	6.51689520533333	6.50435246666667	6.643482133	6.74292129366667	6.32550462466667	6.87524162166667	6.648175602	6.67159478	6.19699303133333	6.64696770733333	6.47166838233333	5.93527506466667	6.18144740933333	6.48980906833333	6.53591731	5.783596179	6.326370171	6.33128834233333	6.265280043	6.71267913466667	6.25610690566667	6.57051094666667	6.134479422	6.64594655733333	6.649299732	6.70059261633333	6.02419660033333	5.91096538566667	6.22152828533333	6.316097156	6.06083835066667	6.299716584	6.57350006466667
ADCYAP1	3.37602706	3.628008105	3.716762792	3.368238994	3.6549251295	3.6368393045	3.8094352035	4.10433986	4.0013783335	3.725505855	3.880040331	3.9189018645	3.6879291125	3.987816452	3.917082722	3.6130171685	3.447546273	3.436302963	3.3462298515	3.562010278	3.602991412	3.5836796825	3.6528366715	3.255685617	3.5293009145	3.793265248	3.568485791	3.4987100405	3.5006985805	3.599740112	3.613725164	3.5922237055	3.318909583	3.6692603695	3.4251498195	3.6284168105	3.5519063785	3.732001009	3.433563081	3.638296847	3.551293882	3.674597245	3.6698680465	3.5156937285	3.640424681	3.753590426	3.937620006	3.708240314	3.8935131435
ADCYAP1R1	4.8452432735	4.39557288	4.4119614645	4.460718003	4.353728081	4.671644611	4.696115512	4.809156619	4.856303562	4.47080877	4.7259241805	4.6976470355	4.377194541	4.831075692	4.891472517	4.2630691205	4.2522407035	4.213374318	4.023133074	4.228017702	3.913110141	4.3650421165	4.3096623415	4.1534137235	4.194847326	4.186164978	3.927887022	4.0311102005	4.224461669	4.3617751165	4.323037081	4.176568782	4.404217407	4.572702901	4.4903717705	4.233128167	4.059875386	4.2164660335	4.2229638215	4.187564978	4.281072555	4.4848537725	4.4176628365	4.4114239665	4.3781566695	4.5419139035	4.365452199	4.582587666	4.606692601
ADD1	7.0264178695	6.91568929825	6.95931132125	7.12458117325	7.2178154695	6.9660788205	6.614096098	6.908648282	6.8075096285	7.02487372925	6.51910472975	6.87203284175	7.34100638775	6.89720276925	6.8684878145	7.081494312	6.7934041855	7.12005113875	7.2930406625	7.18128053125	7.141749165	7.25942055775	7.16507154675	7.2185158955	7.18576697775	7.30936209475	7.104719109	6.887191972	6.6266886955	7.17013411675	7.234396792	6.9285451285	7.2100857375	7.1156341205	6.8531198015	7.16192453675	6.70667383425	7.243314634	7.33978133375	7.50908751675	7.165814449	6.66833632125	6.49875321675	7.350785533	7.1521337385	6.9149500995	7.205818466	7.1181724145	7.2772891785
ADD2	5.036276926	4.91091740016667	4.94811676466667	4.7554437685	4.84625648183333	5.0248681	5.05084390266667	4.99125891566667	5.06611569316667	5.112310395	5.120587026	5.08325092283333	4.92822559066667	5.15229247683333	5.10089085116667	4.82477444483333	4.77472531466667	4.5983719265	4.72380342866667	4.76038236333333	4.64183998366667	4.793740945	4.82323610216667	4.60592116766667	4.595371524	4.76003803033333	4.886757634	4.65115960416667	4.81629956483333	4.81044363333333	4.697990666	4.61609549883333	4.774651109	4.96472425816667	4.82759246416667	4.78667731633333	4.653771386	4.70636416	4.71205028433333	4.766138295	4.83719003483333	4.78185214933333	4.982127325	4.73719841633333	4.844610662	5.08886763483333	4.72005327966667	4.93699367916667	5.06412502266667
ADD3	8.560051988	8.56169552125	9.09067102075	9.671000227	9.109146913	8.2013852845	7.66322474525	8.25599893575	8.39993783525	8.6332969105	7.9815685655	7.430276927	9.90982164425	7.1134240595	7.9575055045	9.4052042945	8.63790207975	9.06897158075	7.64042440225	8.03462301275	8.87621066825	8.9863658955	7.86977883725	9.483579824	9.2512779235	8.9013616785	7.68679345125	8.9541351425	8.4293665075	8.54285213825	8.33223964625	9.02536047075	8.620508349	8.7558874145	6.3243557425	10.220382775	8.17605412675	9.169041345	9.68119096575	6.62609679175	7.4184104655	8.00312542175	8.5815383765	9.367112089	7.54533664425	8.82823041325	9.1027559835	9.30061318375	8.8103617625
ADD3-AS1	4.08080388566667	4.21493801766667	4.25271577933333	4.20203745833333	4.11698304533333	4.24828747933333	4.14658906333333	4.20507556233333	4.41505005366667	4.394346093	4.28775606333333	4.11473190966667	4.234753349	4.20917043333333	4.212529018	4.19185744466667	4.07612526666667	4.078936166	3.99166373566667	4.01450736833333	3.95508822666667	3.86183483833333	4.123052871	4.03040402133333	3.99219080966667	4.02778794133333	4.26729734633333	3.77218877433333	4.137839674	4.104551078	3.982549188	4.090394188	4.09385270833333	4.324704497	4.04580538266667	4.198194812	4.05544439166667	4.07000556133333	4.14720954366667	4.12354887366667	4.06886735833333	4.13228080666667	4.26609206833333	4.26656863733333	4.259278776	4.351200408	4.20464649133333	4.22803196833333	4.22203103233333
ADGB	2.770699173	2.746952267	2.800825309	2.753420744	2.804046586	2.867487137	2.976048859	2.705747987	2.823445869	2.918530729	2.906584823	2.772378306	2.666747326	2.839013454	2.731428499	2.780809403	2.941342052	2.665645923	2.814962498	2.723281826	2.910377693	2.787503308	2.842091878	2.643374114	2.918280163	2.822612699	2.827511732	2.650933362	2.780366506	2.963489909	2.867494068	2.781440044	2.650896549	2.932906717	2.818958425	2.663275167	2.846248583	2.838433983	2.90462387	3.115498792	2.972590147	2.766610067	3.078279915	2.819954034	2.743151604	2.769420118	2.74357022	2.703384729	2.814962498
ADH1A	13.19031239	13.07875532	12.58211948	12.64813379	12.82759066	13.0903746	13.05490118	12.95871586	13.2614276	13.27170473	12.91007732	12.97467526	12.59549956	12.65019546	12.6120962	12.12781199	11.14253113	5.842435632	12.92320266	12.07261946	12.28618926	12.31563811	12.46798139	9.887974023	10.6654456	12.52981181	13.28482975	11.94669188	13.22297653	13.20985185	12.72300024	8.889989553	11.62212149	12.42850532	8.803223059	10.40935467	13.33488505	10.74129904	10.38057423	11.58490568	11.72544222	12.47061382	12.14772026	11.58470085	12.44578503	13.48313022	12.60435662	12.78166135	12.81367528
ADH1B	10.33251718825	9.85260464475	9.537633247	9.67841456475	9.92756794625	9.98410036825	9.95909346825	10.2786040365	10.2733156295	10.43304401175	10.0125815195	10.09090703475	9.7203689215	9.6067032	9.9447106245	9.45859678475	9.77599753475	4.27330109375	10.309995971	9.2543985005	9.9615874715	9.60078026	9.71893532875	10.40018957925	7.63063955475	10.86659044075	11.0860760085	9.8934912015	10.3208591225	10.63401479875	10.238365017	8.67342678125	8.96437330825	10.0858868845	6.75100922675	6.8766155755	10.96634133	8.6318345905	6.8306359915	10.35864079675	9.254884083	9.587266825	9.74717482075	8.86447782975	10.26703792775	10.527909094	9.79962836825	10.09090093225	9.8765495865
ADH1C	12.81182323	12.76035389	11.65904906	11.1723327	11.966853	12.21652889	12.57262859	12.72268882	12.53051137	12.95009475	12.67188802	12.18177837	12.24626112	10.42288168	12.07815321	12.28643347	12.60336111	4.502496592	12.594862	10.06382395	12.17310822	12.8178365	12.42924006	10.78414725	9.539034003	8.684787412	10.24486987	11.89612392	12.5416946	12.99238702	11.39594279	11.62131984	12.22317038	12.84482498	9.520041139	6.989470093	13.27471	11.97163156	7.700646494	12.64035163	9.664281543	10.87327137	11.74876855	9.294526718	8.056623188	13.00274163	11.24432462	12.57814878	12.3519158
ADH4	9.74930163575	9.42500321575	8.8003415605	8.76324335725	8.971944967	9.3159880475	9.699892029	9.8665317045	9.97976042	9.67127811775	9.41015367725	9.27902078175	8.94623228275	8.10403755475	8.66199617625	7.9662470625	9.113545367	5.97113534975	9.4658386255	7.30832339425	9.08411338575	8.532131908	7.31794210125	8.690493862	6.56184354625	5.89348593375	9.02474894225	9.05862561675	9.94898282075	9.93858190125	8.858389885	6.6710218055	8.19426187475	9.202093273	5.609532809	7.2618829915	9.47865038525	5.833453326	6.5534723015	8.729738285	6.16677251075	6.2555703145	9.327601344	7.888442262	7.89347585375	9.937082182	8.9544428535	9.37079345375	9.15995025175
ADH5	10.071063564	10.4258940035	9.67681953	10.1660988775	10.166324934	10.411527748	10.058563429	10.1168021845	9.987762607	10.1243378005	10.076078027	10.0566426885	9.7663900705	9.868283429	9.9324755165	9.9709423725	10.4293309645	10.1038814105	10.4165804355	9.5515241995	9.9210372185	8.91573708	9.7374922165	10.57336492	10.051931145	10.88027129	10.368883643	9.8793236165	10.871749585	10.2206043505	9.7300802565	10.145852913	9.1964290925	9.809441006	9.1553920105	10.680629315	10.528365767	10.0662735435	10.090998401	10.5614077665	9.828217943	10.1292034305	10.092537115	9.55457737	10.298585117	10.1666650965	10.105916839	10.167166656	9.7124632795
ADH6	11.357343325	10.68731182	9.9442661965	9.2036469415	10.1293419265	10.192942182	10.97487465	10.998169865	11.01205229	11.213890025	10.3643946155	10.3456309625	10.0476940145	8.194335662	9.647379431	8.314471598	10.1222856465	7.1890289545	10.5614737855	8.030109413	10.3544699655	9.2221737745	8.57785695	11.5510954	8.800913211	10.50492472	10.3399890735	9.330553971	10.648596494	11.359685695	9.893144774	8.6379430605	8.619583087	10.138941776	7.940905106	9.4761218875	10.936738914	7.128643262	8.901150895	11.43739746	8.5553947555	8.785013865	10.734196825	9.508686956	10.409596839	11.192698705	9.9354597355	10.3617952055	10.421491339
ADH7	3.688855049	3.468942761	3.408651117	3.573931059	3.367871522	3.643907731	3.393589993	3.594378236	3.825922524	3.659127687	3.813577549	3.670859482	3.707912112	3.546526576	3.600706198	3.573644646	3.796748588	3.744283464	3.390309896	3.609897429	3.578124285	3.390817536	3.492044325	3.564584703	3.538807872	3.219559698	3.502527114	3.422299457	3.495638597	3.336382658	3.530056674	3.644551913	3.614328683	3.903976829	3.527102652	3.480403598	4.012756275	3.546096034	3.56878508	3.63673406	3.631403782	3.766959332	3.700122622	3.46435789	3.532719567	3.534507242	3.576051493	3.55676911	3.741495304
ADHFE1	9.476806319	8.696223642	8.190625302	9.005095024	8.918624453	9.034462056	9.010471961	9.260076356	9.169558451	9.54990266	8.748135117	8.877020871	8.007757218	8.977940616	8.809789193	8.822509049	9.036006415	6.727352052	9.582030716	10.22436231	9.137786914	8.361094031	8.173051192	8.033000876	7.872652851	9.013949155	10.55828694	8.765366462	9.10845327	9.467702017	9.302927427	7.438921502	8.517029698	9.605470838	6.742206124	7.842483914	9.477133605	6.764661316	7.790712511	10.07724445	9.150211794	9.032142001	8.056389505	8.701706812	9.319711383	9.112556028	8.356352792	8.872038983	8.47246704
ADI1	10.245264145	10.149784378	9.12155983533333	9.36880574533333	9.602244936	10.044952499	9.79755076166667	10.6517362046667	10.0646200016667	10.464346304	9.36472714033333	10.1678592146667	9.33248755333333	9.88064253933333	9.42766328033333	10.0952458703333	10.4673691773333	8.706022202	10.343690672	9.86945750833333	9.52177439966667	9.59639914566667	8.64059169566667	8.81200916333333	9.73660266566667	10.2443808236667	9.91787623633333	9.358146371	10.487709982	10.6262672306667	9.56237355066667	8.841471076	8.775083916	10.187570667	8.83733441	9.944922296	10.599779103	8.73425964166667	9.54909882066667	10.8068431833333	9.24623186766667	8.34848298366667	9.50796031966667	9.38368109566667	10.284476526	10.180165935	9.920242712	9.83636726133333	9.52572350666667
ADIG	5.574223075	5.4635713355	5.5160733085	5.7269220735	5.3796225235	5.4740473605	5.4911707635	5.5553837565	5.685630473	5.6971578475	5.8011872075	5.5998129005	5.4709252265	5.8227196865	5.78729123	5.432368008	5.4135262315	5.320700594	5.4537741095	5.2885498955	5.2827112505	5.2939546175	5.360815064	5.23531846	5.3093141455	5.397796671	5.482861956	4.968150701	5.090270899	5.362548991	5.096715294	5.118148362	5.6741182635	5.632253574	5.4165595575	5.332686804	5.301159002	5.5055508055	5.1909934305	5.7642534215	5.4104417225	5.3815353825	5.7164051025	5.3719077845	5.480934134	5.63523367	5.33082441	5.43642929	5.7354628765
ADIPOQ	3.698750324	3.393188308	3.319834087	3.361626591	3.148605118	3.536327654	3.391510471	3.458728894	3.706952013	3.402836565	3.492940492	3.911883412	3.297785747	3.185314062	3.371623455	3.242810885	3.385958683	3.110935829	3.072788879	2.98505903	3.278162168	3.046900527	3.659178634	3.030500188	3.194356012	3.904028765	3.283104067	3.173598763	3.320415879	3.318462371	2.9901994	3.171291181	3.096371853	3.331960836	3.317719507	3.437259488	3.045673299	3.311526375	3.270033181	3.328411314	3.121321146	3.277917896	3.404507272	3.438090466	3.400113047	3.410717275	3.323325436	3.179226781	3.329112311
ADIPOR1	8.503586238	8.597629059	8.181114169	8.282064319	8.290248694	8.428548549	7.694142759	8.30242579	8.298005409	8.583095326	8.200982272	8.418657759	8.263902478	8.256393723	8.548270212	8.584785032	8.513243659	8.906941247	9.298468829	8.994093375	8.733039286	8.482774594	9.327886532	9.126740095	8.971057391	9.006373251	8.808441461	8.770486977	8.559787984	8.436243317	9.219201968	9.603692031	8.443166036	8.479793169	8.639317467	9.021795349	8.867395619	9.260501985	9.675206132	9.202822434	9.210145539	9.342558146	8.434425136	8.509099605	8.806723018	8.555738859	8.326944265	8.347378356	8.503895407
ADIPOR2	9.95741318	9.740810171	9.243646301	9.863535649	10.3852486	10.54914598	9.475843974	9.630636338	9.629121368	9.956863505	9.715867128	10.07744263	9.334326125	9.393088531	10.18133889	9.728866096	9.837379776	9.533201617	9.406610611	9.473708397	9.211417039	9.969880278	9.461558832	9.113950918	8.928509983	9.571000039	8.860157114	8.888988961	9.317518351	9.902518228	9.550082349	8.878901653	10.68399833	9.580291639	8.668344305	8.744819048	9.607476376	9.305100703	9.643667495	9.194532468	8.965680974	9.752432501	9.499772897	9.019458711	9.68851328	10.0459484	9.661702169	9.612374201	9.689847132
ADIRF	7.737207101	8.522974347	7.962756202	9.926826662	7.409095949	6.644553926	6.772999182	8.115182403	7.586620279	9.329869251	6.147214223	5.50054168	9.653751449	7.520093742	7.580162067	9.192285291	6.085965481	5.817217281	9.523268131	7.072691052	7.131938118	5.1784756	6.002868141	5.667168847	6.147758221	9.179580544	6.142632911	7.210087454	9.65748768	9.111007474	6.246661868	8.591525576	8.596662001	10.7543478	9.057491531	5.294051947	5.944688954	6.069595332	5.900915025	6.54155348	7.329942237	7.443586181	7.987629848	5.449444382	5.146478475	8.843927122	9.235869991	8.122409434	8.985669661
ADIRF-AS1	5.152204026	5.3021084	4.967010329	4.99789138	5.081385414	5.362656839	5.00144175	5.319002079	5.534180233	4.968297019	5.618078089	5.220327724	5.115278274	5.560760947	5.54002748	4.854273821	4.685252976	4.958837733	4.560470048	4.763700224	4.495411401	4.591980713	4.806916508	4.782246472	4.856177404	4.730472658	5.059968797	4.640161328	4.849263436	4.584585245	4.514370619	4.94623046	5.003895687	4.749108115	5.185585243	5.237834803	4.844582852	5.160168204	4.9572836	4.518157782	4.874787277	5.179968798	5.185977734	5.200507096	5.435734659	4.811026761	4.749844823	5.051219928	5.088862445
ADK	8.5175657365	8.7791911195	8.248867573	8.192436436	8.5706654855	8.937440193	8.886330637	8.7534053395	8.8581170325	8.493132129	8.6060252915	9.278548595	7.910494033	8.27119587	8.6477672815	8.754242421	8.829932237	8.3143695135	8.463584306	7.805484016	8.0228103235	7.582921206	6.833824494	7.0859181615	8.0777327465	7.2413025135	8.5260797845	8.326303709	9.305073476	8.4906313745	7.940477601	7.3585593005	8.0958504945	8.5564986135	5.6971152505	8.3319529485	8.8660673445	7.580102466	7.2272826225	7.4772511055	8.480649829	7.9340743415	9.4888667545	8.1116928885	8.3491305765	8.855487511	8.710371886	9.1399409875	8.6730449025
ADM	7.912208064	8.471066131	9.940463005	9.232635748	7.914783453	8.315612871	9.752794195	9.508782371	7.407427008	7.590167226	10.04129129	7.556252722	6.932640445	7.441088362	7.603445376	8.043504832	7.2445748	9.562898409	7.790728731	6.423469226	9.345497084	7.918102249	6.946039114	8.026019708	8.954473888	8.910332771	8.293224815	8.219911034	7.744050229	7.975283032	6.900599987	7.736154092	9.10091412	7.489489571	9.017366871	8.165972429	7.696023011	7.675027855	7.599979788	8.454595659	5.70559434	7.850621586	8.318817826	6.850583049	8.69055335	7.749954276	9.874628149	9.533669138	6.933794641
ADM2	6.599556501	6.501532483	6.284160131	6.322690065	6.496461869	6.529580027	6.628255141	6.330200421	6.744759811	6.693263262	6.427695808	6.612569035	6.300062777	6.425461579	6.767446975	6.222464111	6.135440173	6.209176543	6.462453213	6.239263011	6.146628732	6.236853056	6.065444842	6.040501407	6.283216572	5.996539829	6.396611384	5.97959838	6.099418363	6.484707359	6.087145463	6.110622825	6.265529587	6.414769901	6.442829593	6.158136835	5.940218272	6.557612971	6.308614738	6.30285177	6.443784972	6.021689032	6.378061024	6.156281677	6.229623915	6.7422155	6.328927679	6.298701377	6.339364969
ADM5	5.632251092	5.399016193	5.399387027	5.514808877	5.452975874	5.311594036	5.457124935	5.435095501	5.490218102	5.500353557	5.37693151	5.325058693	5.261496117	5.679392732	5.432874046	5.757255863	5.097408205	5.28203032	5.71194491	5.607989615	5.495011134	5.323601945	5.497525214	5.363911815	5.612657498	5.225170567	5.544882397	5.118153318	5.441393866	5.452975874	5.183926983	5.577863585	5.617244221	5.508417574	5.532341501	5.389455353	5.302303237	5.941555784	5.3969776	6.538407697	5.250442189	5.744477383	5.621317163	5.575673734	5.435291852	5.645113683	5.373890055	5.049300288	5.709068149
ADNP	7.34939103	7.250623311	7.709778543	7.6906636005	7.8720480095	7.7498843025	7.497712341	7.417852238	7.431705289	7.4737837055	7.3565426325	7.417045984	7.758840398	7.299713771	7.601570185	7.7661427705	7.8998529445	9.3633389645	7.891187065	7.982158234	7.9566424045	8.4241373205	8.6445756325	8.504564671	8.319684147	8.338101562	7.963048146	7.957975456	7.895872031	7.8040525035	8.024210211	8.6331514415	7.6707761655	7.508140915	8.23580454	8.7689614055	8.321171505	8.416601996	8.5622931835	7.680202954	8.3785354275	8.5337129535	7.4620280975	8.665096787	8.3182700875	7.2111931545	7.6592086665	7.619447247	7.7454097925
ADNP2	6.752062001	6.349086131	6.4792955165	6.701830598	6.6926838065	6.5227463515	6.3231816505	6.3767058085	6.793210454	6.7308627655	7.2836507545	6.5437867205	6.7333403135	6.496523898	6.5521241735	6.7067142005	7.384366487	7.4092082045	7.039331304	6.971887385	6.8913117445	6.851489338	7.129819673	7.2692010815	7.018061318	7.236244112	6.888596003	7.1037477505	6.871110833	6.951971457	6.998462902	6.8328950875	6.7683983825	6.6286092985	7.214836355	7.1200972215	7.4886873105	7.291886967	7.5238174225	6.6911103475	7.1076503295	7.143181104	7.019539784	6.5781471735	6.86999005	6.546927179	6.9014361975	6.7271242285	6.576257304
ADO	6.699865061	6.6702294425	7.6673489865	7.0438039305	6.894280104	6.280226626	7.1321775795	7.0070974175	6.4972484355	6.862903381	7.1654100985	6.443798478	7.661952205	6.4345963525	6.6023637535	6.8590949625	6.801412106	7.4280637715	6.9840863845	6.6269858975	7.2376399475	7.030059353	6.6121080605	6.6687373045	7.35437104	7.029901339	6.7354928345	7.495716856	7.3738456135	6.8364324175	7.0384313585	7.8531716475	7.3037504705	6.7616766935	6.7865911545	7.648151332	7.1977627485	7.61433054	7.364218502	6.4880774975	6.792791351	7.706176644	6.781353436	7.000336966	6.8480679565	6.8442262665	7.3956159055	7.021962915	6.430730528
ADORA1	5.2066468105	5.2858426755	5.16027237	5.122860771	5.3461383875	5.417828555	5.5500776665	5.1917756915	5.241235095	5.3939824635	5.2748923685	5.478365662	5.2029032515	5.44113123	5.307946676	5.274559406	5.3124258215	5.0359243385	5.5218824345	5.4164163035	5.2948942765	5.3136665635	5.1248266325	5.1486125065	5.1054450715	5.3518925135	5.39499006	4.919963587	4.8976856605	5.231248863	4.9276076465	4.861715237	5.153708994	5.4599888785	5.265605357	5.313332728	5.2935904205	5.2308549665	5.2135973095	6.0796961815	5.3658197285	5.3787159005	5.263142664	5.151381336	5.1666299585	5.5521734045	5.123934865	5.01166856	5.4426747435
ADORA2A-AS1	6.731790203	5.863124258	4.9808128555	5.3813456375	5.918715246	6.2456521845	5.4283631705	6.1594822595	6.8064693685	6.8637619525	5.8467170135	6.317489048	5.758215162	5.5135924165	6.1187673135	5.2269457785	6.92599205	5.027081596	5.529765586	5.190855949	5.330140445	6.807071889	5.1249152485	6.5542758425	6.039096894	6.245408318	6.3970772195	5.210021823	6.4286672505	5.954866972	5.5817052565	5.3525108785	5.203124444	6.210460884	5.1829748155	5.5434613985	6.4218848135	4.6745266725	6.389009478	6.470483374	5.3121836525	5.3746196565	4.885721509	6.907719956	6.153314754	5.9828756795	5.157775108	5.893161953	6.059000209
ADORA2B	4.024658352	4.280489181	4.791407452	4.353989031	4.50494797	4.37893839	4.134594336	4.267915148	4.56571651	4.030939244	4.537714802	4.28585518	4.20070489	4.41285491	4.685402305	3.939648697	3.795316048	5.922669633	3.799258963	4.268380528	4.016628235	4.055937091	3.674350452	3.857234745	4.195387225	5.420558133	3.832703095	3.581681188	4.145886802	4.017844016	3.800768743	4.438452242	4.135021735	4.053255176	5.718277748	4.917780298	3.716900916	4.242902773	4.207031121	4.212635433	3.859538422	3.929668226	3.894537063	4.330678263	4.493031707	4.042211488	4.550660316	4.15325099	4.256576306
ADORA3	4.9088258375	5.366190172	6.152357786	5.51350407	5.61236674	5.4670872685	5.481047559	5.8364255545	5.3607648345	4.624979778	5.2226503125	5.4844447305	5.552947004	5.0066442715	5.35175381	4.738421079	5.411142414	5.220552585	4.220435947	4.4041373835	5.357355196	5.5285158495	5.2522845945	4.1668220165	5.1148222095	3.9064797395	4.805194947	6.1514415435	6.0838705905	4.782525862	4.771445817	6.579387121	6.505733283	6.566538755	4.977053332	4.4959827295	3.944093459	5.339686504	4.1748776325	4.822192395	4.276553201	4.4018589335	5.1915499	4.3741752635	4.7003401145	5.0928934205	5.3399294515	5.2958437905	5.779984613
ADPGK	7.2540940795	7.2013380585	7.5026687405	7.5228005795	7.3509134035	7.167873462	7.352864726	7.1902658605	6.7105652755	6.9547026865	7.1045491775	6.8914287125	7.396783704	7.3735950905	6.9062085525	7.1980151045	7.2827088825	8.17131652	7.293845884	7.52940633	7.328194943	7.226014841	7.639438054	7.2225038115	7.175805946	7.42989613	7.3860153355	8.0327464975	7.1129604245	7.3129260905	7.280335001	7.839168177	7.362123716	7.1839248675	6.953857004	6.6944856315	7.477326198	6.9805343575	7.3537336785	7.1377244815	6.9024122775	7.330142153	7.2804105165	6.833722345	6.7841471445	7.1239018415	7.0870681065	7.2893377105	6.905268937
ADPRH	4.68407549266667	4.83440594166667	4.881039353	4.90737094566667	4.78112087233333	4.81478385833333	4.632866804	4.74728996	4.78848458466667	4.85106885266667	4.57613400733333	4.759809713	4.64857423233333	4.82933387	4.69615761833333	4.72694449833333	4.54173383	4.56652501466667	4.72947337766667	4.74509628033333	4.65314225433333	4.522841828	4.730587705	4.468781429	4.66880947166667	4.71403961066667	4.52428613133333	5.04555757766667	4.59623324366667	4.50933021033333	4.62629502833333	5.230003199	4.83545760433333	4.79848828766667	4.63451302366667	4.338057838	4.09904585966667	4.66771034033333	4.59425783366667	4.870088975	4.582988547	4.47590118766667	4.62501484966667	4.396187101	4.581495214	4.708698289	4.94274954666667	4.903310235	4.75814012933333
ADPRHL1	5.811110492	5.596529934	5.606377074	5.617625074	5.476810439	5.805761759	5.811186893	5.9003560105	5.977504533	5.8907587775	5.95605097	5.906380784	5.44876669	6.1482535775	5.9820870645	5.469587078	5.601019115	5.43797293	5.282799707	5.612149641	5.4776533075	5.586628968	5.372286511	5.4274058625	5.2768135845	5.419681563	5.613412235	5.1168791935	5.706759734	5.7231861825	5.465233597	5.361826992	5.611293992	5.822752067	5.891128948	5.4587164665	5.3275106655	5.548409027	5.926395656	5.6818043775	5.746053438	5.592925126	5.717999487	5.686378038	6.0376191495	5.907750703	5.585240951	5.6883671505	5.6422517295
ADPRHL2	7.010028732	7.627817533	8.022889803	7.873323843	7.735349104	7.695448392	7.611980963	6.760454803	6.75514106	6.943426718	7.426933641	7.124266709	7.217594317	7.358651326	7.098003337	7.73527979	7.23987809	7.645506402	7.972952831	7.563422479	7.878424115	7.608898709	7.599842814	7.503087659	7.485119336	7.600916617	7.663852181	7.969200037	7.110444842	7.33728685	7.622878073	7.688209954	7.955544462	6.94429735	7.957454096	7.764958738	7.372099323	7.716410029	7.554885392	7.767784672	7.132221259	7.595490122	7.04615039	8.207059352	7.710399637	6.797533355	7.733520877	7.652471514	6.959104564
ADPRM	6.1583139245	6.017184396	6.5892086705	6.54467536	6.474863823	6.1616926165	6.2145366445	6.4579650045	5.8543874125	6.3605147495	6.119518854	6.3098320035	6.3308329165	6.270570596	6.146428131	5.9618888815	6.992427223	6.229150036	6.640518138	6.518254599	6.5534734985	6.1680102555	6.939223113	5.587386698	6.621996343	7.3217919725	6.7725411485	6.944713589	6.985203802	6.460275896	6.527387156	6.6834778405	6.2804172785	6.0249061405	6.188483807	5.9174742645	7.252539642	6.234651182	6.0315543235	7.4661371525	6.3155454675	6.5399346505	6.7344948665	5.47101221	6.4168058595	6.361150021	6.3948349905	6.3945165315	6.1542640175
ADRA1A	5.327217711	5.3563296595	4.4235952595	4.55310208625	5.0071192235	5.397985737	5.80592771625	5.1619723935	4.8604551455	5.44527209175	4.43494908225	5.168452392	4.93115881025	4.49846189825	4.7306540055	4.48667697525	4.93099333225	3.99184052025	4.62706200875	4.01961725975	4.39059675175	4.58095725775	4.26295527425	4.17687523025	4.147535768	4.7798998735	4.26778995375	4.23891042875	5.12372324175	5.77455232475	4.18621622725	4.01879378675	4.73831300025	5.08114332225	4.1942603835	4.2182292435	4.8889387185	4.6452135295	4.27371918775	4.58226867325	4.569547639	4.15665553	5.11700265025	4.240959176	4.49805708	5.71930486275	4.821560844	5.117242889	5.55392020625
ADRA1B	4.584184436	4.424581912	4.195376425	4.116347796	4.24532609	3.998870087	4.378283033	4.61928909	4.368394405	4.697615108	4.208139221	4.310783733	4.200264769	3.993873748	4.432378401	4.579578219	4.432780505	3.903072139	4.823099093	4.211948007	4.307562643	4.016628235	3.991727184	4.16335292	3.986012392	3.749100918	4.095124896	4.181584354	4.29436163	4.36022886	3.768961695	4.239728388	4.355858025	4.420074496	4.131917669	3.901547163	4.105972274	3.805808015	4.001072766	4.645357754	3.830975891	3.833674308	4.642621272	4.205890605	4.103251649	4.568430692	4.2128468	4.099034058	4.216277004
ADRA1D	4.1897222625	3.946476172	3.9663135965	3.7346785385	3.9812351885	3.9336892615	3.8905777535	3.886507177	3.944097149	4.079941129	4.0389493015	3.9590738965	3.8214528925	3.94601625	3.813664159	3.814321975	3.9223260255	3.7631754405	3.930787815	3.8236653005	3.8956720585	3.902631129	3.741351979	4.160874583	3.9695437435	3.8679782615	3.966593194	3.76212496	3.8203052015	4.079630149	3.9226255255	3.828959655	3.9849069915	3.999227314	3.932699619	3.974595583	3.584866569	4.362363953	3.902008048	4.0897602805	4.037343412	3.764159182	3.7933172065	3.795149981	3.830794986	4.0993623415	3.694827999	3.8100735335	4.064860621
ADRA2A	3.860100959	4.214045258	4.560796383	6.051522057	4.837298116	3.599707623	3.473977921	3.8079151	3.444532412	3.68267987	3.906719862	3.641478453	4.404625584	3.574935103	4.696373273	3.659172466	3.359018051	3.391285024	3.327489008	3.519893956	3.424768966	3.457459719	3.576228205	3.445713754	3.356604128	5.150231968	3.571914995	3.662998242	3.684527065	3.473472634	4.169744541	3.596580624	4.52371289	4.383724433	3.995530588	3.332267894	3.622905104	3.792589467	3.560885868	3.24403418	3.741310884	3.428639332	3.383492351	3.588708992	3.473993309	3.875255108	4.041738475	4.457785424	4.281451962
ADRA2B	5.972636539	5.729934631	5.928604042	5.541212015	5.689670272	5.918442259	5.826744134	5.721861753	5.821123703	5.892853792	5.697949391	5.948202001	5.702038012	5.791095485	5.858504434	5.718024672	5.695390683	5.314607502	5.890941978	5.676797247	5.439410339	5.460153058	5.419876536	5.662146038	5.873057032	5.64323174	5.672740581	5.487747231	5.646368799	5.762270055	5.514827806	5.596274619	5.448409899	5.789436207	5.694333208	5.69830485	5.515702802	5.998905101	5.505424381	5.935145475	5.781571917	5.459137054	5.8731407	5.240972549	5.633821382	5.996494947	5.543083137	5.661576024	5.971969536
ADRA2C	5.929243151	5.527707131	5.465139121	5.527310291	5.641503561	5.381384865	5.638856313	5.338745562	5.441708021	5.375348125	5.207869214	5.177617763	5.69406525	5.528748782	5.321542535	5.627415638	5.658799813	5.369989053	5.92859959	5.486114423	5.75641309	6.061330546	5.583928024	5.902439816	5.671533355	5.735943475	5.86202604	5.303905723	5.355638634	5.530701178	5.593674473	5.35246551	5.738189851	5.821696631	5.925459998	5.883270448	5.801298206	5.800380968	5.65484848	6.861412433	6.066548507	6.658218958	5.889731254	6.045838244	6.013749077	5.585269607	5.753627903	5.41936826	6.095988941
ADRB1	3.798296182	3.73517107733333	3.452127485	3.510299045	3.79585595566667	3.45576646733333	3.64980117166667	4.72139670833333	4.23824366066667	3.98259653133333	3.69241208933333	4.13084385	3.673461693	4.095553991	4.19790569166667	3.59386252033333	3.87149731766667	3.371201984	3.46636725133333	3.62226977266667	3.53518269066667	3.56458787433333	3.40903089366667	3.41978405733333	3.46171838833333	3.49948957733333	3.86342794733333	3.37360947	3.95354142133333	3.54111273366667	3.37391870066667	3.39959124333333	3.502783382	3.60982309866667	3.619653343	3.53980393933333	3.63883565333333	3.49392147833333	3.63059505966667	3.83724737033333	3.59213154133333	3.52652360433333	3.56907899	3.49717301066667	3.46744808266667	3.55914991333333	3.56746786466667	3.52555127666667	3.501117992
ADRB2	6.993685995	6.256550713	7.879976471	5.843095471	6.32168394	6.411311203	8.776782922	7.691463673	7.312737367	7.895933669	7.374656765	6.253661714	6.345319591	6.144531363	6.338605334	6.191553392	7.308251449	4.16657365	7.524718238	5.724154871	7.83698139	6.712654681	5.985496854	8.914073003	6.140588558	8.394393992	6.817240158	7.995538671	7.453684051	7.730341431	6.500251539	6.79176285	5.466662475	6.36451934	6.285286366	5.986163188	7.630598441	5.91188203	7.083674092	7.678101468	6.1764035	5.00033714	6.106667858	6.061168945	5.726811683	6.386152126	6.397576632	7.684046423	6.785008538
ADRB3	5.155234063	4.9974454255	4.9693975185	5.0290259545	5.022896583	5.3132356225	5.017066323	5.110802441	5.314896875	5.2151760215	4.982885078	5.229427188	4.9399900035	5.279997265	5.3623924415	4.907105398	4.9833334795	4.8885216785	4.94770579	4.9910825765	4.8897182425	4.88079756	4.9338704555	5.0521999915	4.8391585135	4.952912872	4.7714759455	4.6149492275	4.9048044775	5.1965857015	5.0265909215	5.10741016	5.0583211055	4.9999367905	4.9777855525	4.8991943625	5.0083339875	5.1050421885	4.9230043025	5.011872676	5.113351528	4.808461826	4.954711043	4.9324916195	5.2190417825	5.2080454585	5.155101134	5.0879211495	5.216708852
ADRBK1	6.862338991	7.034222709	7.08745669933333	6.979662015	6.99856842166667	6.989038816	6.88550816633333	6.974603417	7.07219455366667	7.011776797	7.01108137633333	7.11237704866667	7.196713814	7.153806997	7.17976971633333	6.84745892233333	6.924885739	6.953457769	6.88593712266667	6.92029009733333	6.754445384	6.951701595	6.99719004	6.806284468	6.79693662	6.716121836	6.773389301	6.84439262733333	6.78061064666667	6.93348771866667	6.79189689633333	6.84423212366667	7.108500106	7.07391343833333	6.779435159	6.91780226966667	6.66274723666667	7.08686691	7.31020145266667	6.96923338766667	6.83017846033333	6.91150081466667	7.016831578	6.825511367	6.84754070766667	7.062220306	6.93117397233333	6.977177361	7.12137633433333
ADRBK2	5.490526794	5.50226403033333	6.01830538966667	6.240487315	6.121351219	6.09964063366667	5.174201611	5.30532317866667	5.27954934233333	5.35284166133333	5.18606494766667	5.44372055666667	6.01646397566667	5.37128863533333	5.889828798	5.681989416	5.23739825266667	5.06872088	7.20621375233333	5.21616752933333	7.58719146233333	6.21296780766667	5.43174506066667	7.16784182466667	5.73377246233333	5.610525621	7.31874631833333	6.202383105	5.63696115966667	5.176633985	6.369068611	6.91899967966667	6.416077015	5.57171023833333	5.10918323466667	6.765599728	7.308191988	6.23609359233333	5.18543596933333	7.01694686333333	5.12868305533333	4.98490257066667	5.24941420266667	6.35671994133333	6.00583318633333	5.506659972	6.25498089766667	5.44499781566667	5.74139202033333
ADRM1	8.479486075	8.431651957	8.563072422	8.291970765	8.346181983	8.593742457	8.884779229	8.441969876	8.329735796	8.71067067	8.422756415	8.254427516	8.091579167	8.58370033	8.186865947	8.606454748	8.92332492	9.34797692	8.654985133	8.67123514	8.591974854	8.662457833	9.077464937	8.783819585	8.772979565	8.548607899	8.547205306	8.514389737	8.059470288	8.697376047	9.063051603	9.610696173	8.894263507	8.351845409	8.909718719	8.775176742	7.985630876	9.359039475	8.625285822	8.673524142	8.463480199	8.883128465	8.45122311	8.766082551	8.812677953	8.376281061	8.452068374	8.355189349	8.663358008
ADSL	8.548115455	8.2990407095	8.7218026295	8.723299412	8.4721369705	8.466434593	8.6693147275	8.360130549	8.1175396325	8.411962032	8.138375985	8.1621757765	8.36745621	8.20557664	8.2841005005	8.353239648	8.493595271	9.970399856	8.824688988	8.2345320925	8.6926298585	9.0936388745	8.461622951	9.473494426	9.8323038535	9.127047793	8.899161418	8.911798158	8.8917125855	8.457279364	8.73583714	9.332458148	8.787820287	8.422326137	9.7473211025	10.076136838	8.6721956925	8.819465399	10.29020105	8.907981627	8.4572659395	8.7918561455	9.0823098475	10.080841145	9.5555503945	8.174970233	8.526888176	8.2480925105	8.3234233225
ADSS	4.9189502645	5.4274721	5.5062419135	5.6177105585	5.425979548	5.3225999645	5.3794289735	5.2117687855	5.1441350605	4.9516205015	5.364036014	5.307924481	5.3040661635	5.6494542765	5.7711995785	5.4776068075	5.2747279965	5.686264849	5.7445717665	5.5545175885	5.690745376	5.5403392805	5.9253146255	5.743509364	5.6433366765	5.653193779	5.724884772	5.673733185	5.463532659	5.215227546	5.744579869	5.875556976	5.5430583065	5.524351602	5.4137882055	5.485392969	5.773605018	5.6738314235	5.9531017275	5.241933417	6.2269178495	5.613282551	5.5505136825	5.3381128415	5.548288365	4.9716234245	5.644801116	5.475933637	5.0887009445
ADSSL1	6.668168428	6.3252609285	6.1826609965	6.8499186315	6.89032432	7.1294280505	6.887551707	6.8825867905	6.8416248365	6.8889010035	6.448627123	7.3068623395	5.85613417	6.9818803895	6.611749808	6.11117598	7.1934070635	5.623890193	5.766881716	6.860172007	5.811719295	5.8985594275	5.5052653615	5.454140278	5.1370431265	5.3963951035	5.7312468205	5.418431106	6.3506963015	6.3413360225	5.6220968265	5.821323383	7.66963182	6.8178671765	7.108653278	5.961785836	6.0859559065	5.8229747285	5.5786067865	5.6109597055	5.700279189	5.6187384025	5.8625199375	5.2934960745	6.797233885	6.4092172475	6.9111061035	6.4634183045	6.562188076
ADTRP	4.3531794655	4.136186019	4.445635209	4.072966121	4.032261528	3.978143374	4.130735988	4.1820349935	4.0009964615	4.2021743075	4.69880661	4.4168554565	4.183205091	4.1963252135	4.487258588	5.26963379	4.053477714	3.904135987	3.9566846235	3.9489041915	4.0546153895	4.2515799025	4.413941273	3.7586963565	4.0677565975	3.745222506	4.0034696835	5.685328483	4.343060575	4.2013094335	4.013671748	4.02239386	3.954310612	4.1958402855	4.0589395865	3.807036984	3.6289733495	3.836898151	3.7816902545	4.040327059	4.172722495	3.935510474	5.1976603625	4.115230046	4.267245287	4.1581475655	4.110651634	4.7498597765	4.2819254285
AEBP1	7.450696019	8.187812296	8.511451101	9.327906325	9.100348717	7.434358981	6.816397629	7.164980178	7.625342307	7.167654952	7.36096334	7.227618719	9.019671187	7.175167243	8.153535916	7.359315689	7.469701953	8.377118711	6.817029967	8.257030409	8.455494709	6.994079619	7.062748013	6.508223552	7.575543222	8.123978076	7.330070028	7.774990362	6.982752244	7.843449364	7.28985275	9.228983409	8.389124118	8.498613344	7.127665637	7.198333257	6.46216802	6.40836911	6.497044457	7.428072416	8.432734612	7.13122518	7.19774275	6.378558897	6.030959035	7.217853003	8.796926806	8.21422376	8.125452373
AEBP2	4.686777369	4.919528924	5.2124130335	5.1906730445	5.3269567445	4.919996638	4.832046499	4.9892140465	4.8621357215	4.995541628	4.8249042085	4.7195902695	5.3092051655	4.7584504355	4.7764651825	5.3792246715	5.1348237605	5.289599658	5.0804443395	5.0477409815	5.3154647405	5.1452058995	5.05292112	5.479803869	5.9323647965	5.3686819425	5.086288582	5.5553487025	5.39368807	5.221016707	5.1455866885	5.634316501	5.186263698	5.1770888975	5.144064728	5.5091415815	5.761367656	5.138406875	5.581138219	4.933264258	4.8772611805	5.565493244	4.85103108	5.410708653	5.415772382	4.915785362	5.3788228405	5.070288212	4.7881835745
AEN	6.61222243	6.726563329	6.751162985	6.503925662	6.384673141	6.566278559	6.795181051	6.325905161	6.257293723	6.413085062	6.555394363	6.479091527	6.447242651	6.56746933	6.033434982	6.317272391	6.473882021	6.66856353	6.813479471	6.850385315	7.191385948	6.341313419	6.679776335	6.727908425	6.507255178	6.692710391	6.791093207	6.510131751	6.287629479	6.380879447	6.612812181	6.360643147	6.830917088	6.621574931	6.131469632	6.17523676	7.125030347	6.866466731	6.269761553	7.226390405	6.445441242	6.33958902	6.720294963	6.080269773	6.964096799	6.354538621	6.767340643	6.400334273	6.713522399
AES	8.086811115	7.837391814	7.724217198	7.999114955	7.904514003	7.736636727	7.661085258	7.894551472	7.704825251	7.87496036	7.402662629	7.418068893	8.082062397	7.952315354	7.37443105	7.652354805	7.96935213	7.410799381	7.676412814	8.356513021	7.731647838	8.33751559	7.941922933	7.584192332	6.934676431	7.723786601	7.356603938	8.173593427	8.165976018	8.202783375	8.127540101	7.686885835	8.270426667	8.0035789	7.343487779	6.958492317	7.425405005	7.818778672	7.820514085	7.43647155	7.709745689	8.93176219	7.37969114	7.2976532	6.989769204	7.867922382	7.91268403	7.938260109	8.115032813
AF001548.5	5.044830003	5.691141212	5.109760186	5.126647845	5.42818695	5.347166213	5.219562889	5.902506616	5.649876272	4.969694289	5.663239659	5.262123441	5.055453149	5.498751821	5.509487647	5.26260324	5.132191704	4.941948136	5.320845933	4.869887125	4.793469958	5.024095143	5.42809001	4.742851283	5.08498798	4.896850887	4.511854223	5.087039447	4.822978949	5.497228035	5.144449381	5.251806727	5.22279728	5.259830039	5.609180613	5.795527608	4.310921958	5.280384574	4.570329025	5.007658884	5.097748045	5.475837349	4.960754144	4.916204621	4.93974184	5.237873298	5.045750997	5.167972717	5.133284062
AF007147	5.086115309	5.003594139	5.92836635	5.356661636	5.345908305	4.731626492	4.876655877	5.064483396	5.052981401	5.075533111	5.217863816	4.755478688	5.598545867	5.117153613	4.979199987	4.680386629	4.883153495	4.892867408	4.617572255	4.612356888	4.900309175	4.813657271	5.374230746	4.331755076	4.96363153	4.771595383	4.723958566	5.867501013	5.076651587	5.22159317	4.859769435	4.951643518	5.135100952	5.269757672	4.738751689	4.449744862	5.043196381	4.84631228	4.78188257	4.886487214	4.86499265	4.971752719	4.845274504	4.805090974	4.707698019	5.345676583	4.930217189	5.246965753	5.021802924
AF067845.1	3.60229323	3.70049796	3.563672259	3.358272728	3.426758049	3.643433591	3.636702951	3.722160981	3.577423188	3.323168842	3.475514928	3.652982262	3.399391069	3.534437595	3.640735168	3.244004536	3.604006182	3.185278509	3.659312404	3.491077243	3.598878373	3.553706197	3.352333049	3.578044227	3.212357147	3.495271874	3.512281102	3.216911844	3.357324593	3.405726481	3.461235801	3.157035423	3.599705016	3.432555465	3.319542374	3.302994893	3.225500333	3.776716728	3.462962513	3.621488709	3.942757021	3.524430602	3.496128921	3.273394475	3.408246184	3.692843685	3.448431106	3.582215227	3.862666779
AF070581	3.916062594	2.83441328	3.6889467025	5.5795856525	4.0784974275	5.2435638835	3.525985877	2.792385315	3.1277945965	2.954177157	2.952281436	5.6866211025	3.1651953415	7.2941771625	4.037065586	3.2340463195	2.8979116175	4.6761086925	2.6794298435	8.446684583	3.7615624665	6.0344408585	3.011039405	3.1587559355	2.8325741475	3.016497602	2.822687531	3.1515119175	3.06795847	2.8808499805	6.2179532515	3.0352991735	6.578429846	3.386850135	2.869098565	4.751989284	3.08498745	2.7380078945	4.7321763635	3.2851504	3.558538158	3.1426343585	2.956473384	2.9016411275	2.806379888	2.955749674	4.2450110335	3.731426932	3.2000059875
AF086184	3.900099042	3.967254287	4.111909027	4.599582784	4.103242644	4.347297256	3.953697029	4.158750695	4.548048969	4.289537813	3.99323511	4.276517817	3.984337379	4.595117937	4.561997306	4.815405785	4.041408181	3.630344654	3.636775193	4.510603575	4.395496167	4.004907693	3.903756564	3.783518718	3.905097811	4.090868412	4.314949116	3.423206622	4.303216391	4.0404876	4.120330772	3.826694887	4.261188663	3.727823993	3.939140584	3.952898808	4.673437264	4.007964836	3.371356521	4.822015524	4.071481071	4.272358049	3.963243663	3.996254353	4.142805055	4.202924224	4.111909027	4.28246715	3.867678087
AF090939	4.965355036	4.711125558	5.659228424	4.747013307	4.589909538	4.634192554	5.359645706	6.003326539	4.880818797	4.604934634	4.744384216	4.738456996	4.68716626	5.02242558	4.549922667	5.310375323	5.04362691	4.844134274	4.607475847	4.907784067	4.939644588	4.389452747	4.479012225	5.027077769	5.077957507	4.581498599	4.81905724	5.604873806	4.301875101	4.975990947	4.763598294	5.044798571	4.572812552	5.069613589	5.46920971	4.791657174	4.924669931	4.904737865	5.125596347	4.994118852	4.742477971	5.266224567	4.953790117	4.719343998	5.210270355	4.760019059	5.006459693	4.781752498	4.929111304
AF131215.4	3.29979884	3.31700495	3.289066693	3.067954333	3.231172356	3.298858541	3.060892029	2.889896091	3.254083301	3.256712519	2.980464783	3.163162578	3.343026422	3.253580653	3.229038812	3.228753024	3.253112397	3.035636017	2.915800891	3.014887201	3.307531158	3.043158615	3.144957626	2.839938913	3.118416313	3.038668455	3.162823161	3.064040966	3.070584081	2.946465407	2.898391808	3.555822203	3.200495412	3.240080473	3.006741934	2.961629811	3.054194013	3.11004045	3.050290155	2.950699612	3.123834892	3.172753076	3.268145573	3.166516611	2.989975351	3.120929169	3.588033047	3.197399729	3.144957626
AF131215.8	3.058145031	3.080084562	3.164378737	2.890665039	2.92179267	3.081906922	2.855556498	3.093635831	3.006095647	3.006095647	3.330372094	2.987685416	2.864677847	2.935324639	3.053058617	2.667866402	2.948319985	2.837369391	2.669487767	2.82570645	3.015993964	2.852508159	3.064739889	3.004646033	3.022222844	3.044008357	3.080796212	3.111654062	2.89009218	3.079264837	2.960982637	2.889945169	3.006095647	2.93867112	2.889156475	3.006095647	2.77216314	3.103465118	3.006095647	3.044459559	2.879275695	2.806327314	3.056971323	3.237457529	3.245437897	3.123153768	2.962116598	3.186820632	3.030636207
AF186192.1	5.568919775	5.452247931	5.36561678	5.45042046	5.647845889	5.646136621	5.52828576	5.544154236	6.021689032	5.612034279	5.607596791	5.681935557	5.470555643	5.895673739	6.031924803	5.391893626	5.407739331	5.429121748	5.329817475	5.388508448	5.44051088	5.409904722	5.561745469	5.115193914	5.377319981	5.24841297	5.416938853	4.932992587	5.152337088	5.303175456	4.825585688	5.005865714	5.442022585	5.517650763	5.790045367	5.524231828	5.674575602	5.230176892	5.399135599	5.974340747	5.447537887	5.430340553	5.503911687	5.308251606	5.571597678	5.520647719	5.492566604	5.39734786	5.608081873
AF198444	2.801825779	2.863389355	2.718121426	2.868764892	2.820003526	2.781310979	3.20098601	3.046595164	2.83703798	3.090148062	3.010570552	2.893586803	2.750304968	2.82244915	2.766368307	2.999522238	2.943720986	3.028060021	2.922134962	2.922134962	2.941552136	2.917202391	3.122469098	2.728129441	2.755332817	2.930773057	2.951873023	2.727436384	2.683097457	3.195310845	2.716106267	2.779808445	2.922134962	3.160926128	3.193585073	2.989068783	2.92363977	3.254294156	2.876998077	3.108746557	3.02779082	2.766241993	2.868719448	2.950085102	2.86826567	2.980993669	2.939037662	3.202404722	2.915652997
AF213884.2	6.98535016	6.691647512	6.661349785	6.38449369	6.505824434	6.562813934	6.693454014	6.97265849	6.836257922	6.766277855	6.828041821	6.845290013	6.759714598	6.757599767	6.919991005	6.562813934	6.464539544	6.490448254	6.51777723	6.392692425	6.691517578	6.529853996	6.559020246	6.504861439	6.281809019	6.431503486	6.36533129	6.272750558	6.504776846	6.576024429	6.304853293	6.386634087	6.658976195	6.564347686	6.633117787	6.473861863	6.320419747	6.569899532	6.562813934	6.636696993	6.520700387	6.171794201	6.448880774	6.642334833	6.809391231	6.943520144	6.292772043	6.594344417	6.858136524
AF279780	3.231189635	3.051729341	3.059312684	3.181634621	2.959638367	3.189892833	3.195834158	3.138095863	3.094547821	2.93047993	3.290338155	3.270173779	3.199434393	3.13797676	3.133298385	3.00188938	3.315826701	3.166354104	3.231499225	3.243895069	3.095739506	3.154863815	2.963027782	3.227934697	3.175813207	3.307466015	3.199559758	3.06371728	3.095107067	3.037309124	3.148697362	2.929052075	2.865144858	3.243010687	3.2651325	3.439067863	3.292958658	3.440150963	3.961782786	3.618236297	3.160955819	3.463340593	3.123088508	3.470305916	3.142391621	3.347160435	3.166861933	3.198509913	3.615055419
AF289551	4.702094131	4.567377931	4.703990629	4.619906064	4.860710113	5.258654626	4.614233769	4.786332964	4.916282004	5.146469483	4.520964406	4.696181178	4.777201165	4.796095951	4.886017824	5.161141208	4.71756185	4.894048359	5.109463726	5.158067573	4.862185718	4.795441604	5.083525936	5.283250999	4.688188332	5.025806207	4.9015868	4.708666123	4.933729327	5.414676991	4.804273998	4.602755834	5.161595642	4.887740557	4.858746018	4.9280142	5.170183133	5.295383021	5.316958152	5.017650015	4.949893903	5.627253779	5.27573785	4.911464456	4.895516278	4.954065825	4.809606578	4.750115349	5.28254364
AF520793	3.42043733	3.442575817	3.487010378	4.130829354	3.607520589	3.591563955	3.411131064	3.390855296	3.613155618	3.887426359	3.073392431	3.441247974	3.731927148	3.772427059	3.738354139	4.119854452	4.170742074	4.508755779	3.977837052	4.423180804	4.040190187	3.825232945	3.708522536	4.066720556	4.82712724	4.268515525	4.498780828	3.876902162	4.016317159	3.813628667	4.344017888	4.574170962	3.502087929	3.954133158	5.106035232	4.701973469	4.25880788	5.146717624	4.178066929	3.570020526	4.646036323	3.916421785	4.148601816	5.03501127	4.20543904	3.752124744	3.757352901	4.177969616	3.980896162
AFAP1	2.770699173	2.702514255	2.977622773	2.993236036	3.11538671	2.624114332	2.791374616	2.56769737	2.7452546	2.538301782	2.687951411	2.487711025	2.82897356	2.588442148	2.721627297	3.089023454	2.500003652	3.096151514	2.741089857	2.85490042	2.843222867	3.003713319	2.508434569	2.530370743	3.090658279	2.671235746	2.875392906	3.057369734	2.727696067	2.56258939	2.851094234	3.287502471	2.90705183	2.809202105	2.753619565	2.978098745	3.007053168	3.206143455	2.980993669	2.661104767	3.146674741	2.918119127	2.625794478	2.755530571	2.983341765	2.640929021	3.12755364	2.825378728	2.851243054
AFAP1-AS1	4.2294349445	4.4442983775	4.2268116865	3.95155558	3.98168507	4.1269014375	4.347984013	4.2672508205	4.272839128	4.049383372	4.3617186765	4.1973750135	3.9218266485	4.3535076	4.283797693	4.009048548	4.0291851175	3.9716329105	3.858353096	3.963368037	3.8281427315	3.6221717855	3.880303647	3.843469955	3.9052062025	3.957625686	4.034723332	3.892726458	3.9793172155	4.063487311	3.9056131095	3.982800662	4.0249678085	4.1352281845	6.0935864965	3.9319720905	3.85647993	3.9455156925	4.104186327	4.0280151025	3.9400778005	3.9032534935	4.1271997015	4.165842611	4.500527574	4.2444888655	3.8528894995	3.928441306	4.344384731
AFAP1L1	4.6648080495	4.939164245	4.7865790785	4.7242454795	4.9674020065	4.8718961265	4.6416099705	4.850533573	4.762350651	4.6638015195	4.4812762795	4.6905156525	4.79636352	4.7954819545	4.737634577	5.1425541605	4.3758947035	5.174676042	4.948205041	4.8781921375	4.9752600025	4.8455101365	4.4321429425	4.8147389395	5.575647681	4.72102496	4.682307691	4.763489815	4.7211440705	4.7345450185	5.138921951	5.148821084	5.0020711605	4.7123454175	4.691417717	5.109616233	4.4389807145	5.18105723	5.6656473005	5.267736322	4.6052941505	4.705868299	4.874734074	4.5495882505	4.8199359195	4.9383535365	5.160219798	4.691551752	5.0986709335
AFAP1L2	4.227711027	4.122820809	3.725843707	3.61230969	3.822294978	4.360730957	3.743227623	3.943993165	4.179425302	3.859749876	3.750899552	4.137507164	3.813154969	3.724739477	4.021132278	3.729158233	3.728079523	3.541499806	3.602948888	3.42129527	3.711067863	3.692635636	3.460038298	3.640543599	3.719166155	3.717649225	3.128371219	3.93549421	3.57584574	3.819095771	3.583679873	4.015328666	3.716197914	3.913028242	3.68711629	3.620552097	3.440851663	3.718481683	3.766170954	3.826367642	3.694612266	3.755040336	3.608177001	3.515409301	3.596570969	3.728819788	3.716174996	3.684355989	4.07036765
AFF1	6.38247485166667	6.47610242	6.49310121633333	6.29233669233333	6.38020161266667	6.53718768233333	6.50830550266667	6.507389917	6.52731144466667	6.52393508533333	6.55970169766667	6.423093366	6.382240388	6.356281139	6.581891171	6.527640854	6.63803319166667	6.249584498	6.06869598066667	6.273141579	6.28688780833333	6.07237683266667	6.43324248	6.12607938733333	6.01571145866667	6.344695067	6.243386622	6.32245816833333	6.53938701466667	6.41419116466667	6.278731839	6.249540503	6.10712100666667	6.648755837	6.21779636266667	6.21222274633333	6.15986713666667	5.88877258633333	5.83309135466667	6.09852605033333	6.295460736	6.257217854	6.27370313666667	6.07802407166667	5.98854062933333	6.672584617	6.44903179833333	6.45771574466667	6.43421347433333
AFF2	4.19431565266667	4.13758962466667	4.06230319	3.86484109066667	4.02963782633333	4.11814977333333	4.183864732	4.15320209666667	4.22044345733333	4.051630537	4.136926574	4.19469331933333	4.017241275	4.57881673466667	4.22773844	3.80952730633333	3.76041170266667	3.947142843	3.730572923	4.04468821933333	3.630502659	3.73991771833333	3.75530884066667	3.922459398	3.64709106933333	3.84650929033333	4.022490721	3.72940014366667	3.84696217933333	3.98270204333333	3.78648277766667	3.844696818	3.91014846966667	4.26931009866667	4.17527800133333	3.89476954	3.663929513	4.018517219	4.017468283	4.308492983	3.976532262	3.930529496	4.02241035133333	4.003350404	4.02150458633333	4.123081067	3.882687502	4.00022400866667	4.384603933
AFF3	4.3049292135	4.06015192183333	4.042726535	3.97203355116667	3.84569201783333	3.84393579466667	4.07287553433333	4.39414541516667	4.54211192116667	4.2205354145	3.90442640966667	3.984131444	4.178608171	4.32752683916667	4.030249863	4.40487232166667	4.1657084125	4.16613588766667	4.33020277566667	4.24940822333333	4.11172240083333	4.741338402	5.17271039683333	3.89402725433333	4.50941711533333	3.9550164695	4.2151587925	4.014688681	4.259109374	4.01340341433333	3.9873520095	3.7548971325	3.82419885066667	4.02379028766667	3.82859086116667	4.20488052366667	4.2767168915	4.9901225745	4.64964830266667	4.705307329	4.46109478733333	4.40509929	4.07354263283333	4.40700222333333	4.40594347466667	4.00995038666667	3.92435441783333	4.2303420765	3.9699868955
AFF4	5.251237240375	5.16722848575	5.33790579225	5.384579699875	5.283361946625	5.3337316265	5.527008173375	5.41446395275	5.139970059375	5.164099220625	5.6743371475	5.37608850075	5.259732346625	5.425314896375	4.918135620625	5.626655467125	5.298164073625	5.4404267575	5.320331399875	5.50342314	5.384557908375	5.40466296275	5.585618913	6.03254156875	5.523910606125	5.5278421295	5.371128471875	5.741641052	5.34655962	5.437488700375	5.563636029875	5.55928951175	5.303635626125	5.33409620525	5.25369586625	5.16783760175	5.537477707625	5.461827440625	5.13666456575	5.237610631875	5.45475379925	5.5540259225	5.517269893	5.171751022	5.436505916875	5.34422346825	5.741074309125	5.463656620625	4.876050374875
AFG3L1P	5.55401633033333	5.80845510466667	5.85063173666667	5.82124625033333	5.66745191833333	5.59168068966667	5.72755324033333	5.71477286233333	5.51706691066667	5.693163541	5.60828861833333	5.51106629266667	5.81931999233333	5.76891665766667	5.51168807966667	5.501709354	6.049709317	6.451983905	5.70121565166667	6.17169450766667	5.77029670233333	5.37530529366667	6.0997956	5.56053523933333	5.774962748	5.987666147	5.857787178	6.11416544566667	5.68009522433333	5.990974772	5.626121632	5.65866642066667	5.68021182766667	5.545103	5.316167341	6.054263237	5.47637815433333	5.60753778466667	5.20393538533333	5.084101763	5.72186844633333	5.47914591066667	5.63965359	5.876077093	5.75967230133333	5.56893730666667	5.45184537233333	5.698863139	5.54912055833333
AFG3L2	7.441275535	7.553346733	7.418567901	7.828501857	7.40286544833333	7.542282272	7.69579019433333	7.41230618166667	7.65196548366667	7.619207626	7.32624847666667	7.53891985766667	7.09879610466667	7.878764889	7.20144231533333	7.87163349033333	7.69830898766667	7.03182935533333	7.51445334566667	7.98372396933333	7.49685900366667	7.37135512133333	7.22062759	7.21077942933333	7.45018460933333	7.59815828133333	7.185423105	7.15189272366667	7.21063410566667	7.74442966233333	7.32482930066667	6.45230033633333	7.559418068	7.38811337433333	7.81223868766667	7.27905534866667	7.356021039	7.18852806633333	7.39600827133333	7.12674223533333	7.51388262	7.25383829	7.04492690433333	7.64534033966667	7.45894070833333	7.32356408433333	7.42093014333333	7.47413189133333	7.54480073466667
AFM	11.66614111	11.79725723	11.6272105	11.45170011	11.17722559	11.48204635	12.04820555	11.36571809	11.68357348	11.60490734	11.51658469	11.25508693	11.12062806	11.3079929	10.84441437	10.41669986	11.60034287	3.006095647	9.977703794	10.65459158	10.66830654	10.69277304	10.51216585	9.553313422	5.872847026	10.56997486	10.88881711	10.14268503	11.4424708	11.35375993	10.35984998	8.674907242	11.13029534	11.78506789	5.355847354	6.396315887	10.92961209	5.464938988	6.692757851	9.804317072	11.82026323	9.686769	10.89141353	8.401833732	9.790408894	11.92738253	11.66606576	12.30798841	11.94129325
AFMID	5.61660086	5.502391569	5.419335604	5.661360247	5.651232178	5.712897033	6.098617734	5.432176568	5.599002568	5.770993451	5.696503615	5.532595549	5.093021701	5.761839298	5.399196028	5.487532049	6.125936124	5.701498103	6.069448932	6.084786697	5.738652443	5.494455981	5.79153792	6.38450209	5.69036613	7.083258019	6.236435556	5.853643132	6.34120734	6.102210686	6.006408104	5.265025267	5.308456434	5.555965542	5.317061107	6.041366447	6.674371264	6.57475681	5.942341501	5.939240626	5.67883801	6.030154078	6.160615011	5.725006059	6.752929994	5.871103549	5.393211559	5.467961566	6.101589142
AFP	8.33339073	6.390321859	5.262882011	5.845936977	5.867536333	6.362406887	5.058242443	5.855472375	6.109646091	6.262084208	5.896877529	6.262694471	5.261499352	5.36417249	5.892250575	11.01456296	5.589206315	13.57525836	6.165670355	5.140740373	5.562510847	5.126256201	7.966067601	6.158584844	13.65622099	5.465179844	6.161961855	4.948145488	5.637391955	5.417492056	5.595006437	6.586187839	5.285469855	5.78052498	9.65097103	13.50032314	7.151403958	13.06805013	13.53986202	9.878750637	4.8767925	4.569073941	5.351255147	12.71418273	9.849984945	6.002527777	6.032685577	5.957845145	6.595510831
AFTPH	7.630067417	8.1613889915	8.209195776	7.935444146	7.9206839565	8.0443395305	7.789644774	7.7104643855	7.7216138745	8.16830934	8.085204936	7.8258128295	8.076178178	7.9359734895	8.2508283925	8.1609987815	8.280046144	8.297738262	7.885284582	8.116928475	8.039617587	8.4861655315	8.420762126	7.7998310175	8.520433969	8.024850719	8.1613988755	8.543738081	7.9932719585	7.9508227035	8.0251099965	8.2172916195	7.833494239	7.98448137	8.8426554815	7.9284394255	8.1197554225	8.3425619635	8.508087016	7.7770604455	8.1447486005	8.663501137	8.0665794315	8.1618621395	8.224914779	8.0060770485	7.8096495	7.9902114165	7.920983001
AGA	6.81558602866667	7.099330973	7.10672806133333	7.48344555966667	7.67443918533333	7.74945973	7.22930821433333	6.57150969666667	6.659793702	6.607102914	7.37813907366667	8.13300356066667	6.96779517133333	6.86744161433333	7.49897787966667	6.97577677466667	7.26434308466667	6.95864204666667	6.911256988	7.08599433	7.481648471	6.12011801966667	7.96246074433333	9.009482427	8.35451663033333	6.441744772	6.249317828	7.94934352866667	7.48344774566667	6.839303575	8.100718501	7.42434389933333	7.63891282866667	7.80750971666667	7.639117396	7.47415564333333	7.41374336966667	8.341809157	6.59453285733333	6.37728772033333	7.074584012	6.30353102966667	7.94874932333333	7.41177405766667	6.08486019266667	6.60299714566667	7.699196361	7.117523361	6.98282518933333
AGAP1	5.031610501	4.92156658833333	4.67093972333333	4.90164399266667	4.766523416	4.872136303	4.72264871033333	5.086977267	4.961364152	4.84521351	4.73512654533333	4.83466766766667	5.16030965666667	5.09950763866667	4.888195184	5.07479685433333	4.86485324633333	5.234539308	5.66005725433333	5.23054316133333	5.10841494166667	5.532091009	4.85255861833333	5.14193754533333	5.47769554833333	5.30996874033333	5.06266161366667	4.44928751333333	4.879781757	4.873799562	5.43658325833333	5.04608730466667	5.23878200266667	4.921924453	5.54868785066667	5.70723156933333	4.81918168366667	5.910113429	6.04843601966667	5.52562839666667	5.013446231	5.24354059466667	5.22952445666667	5.598149674	5.760832071	4.77492795	4.614721636	4.83596027333333	5.06239096733333
AGAP11	4.534680361	4.3828200655	4.1362802675	4.4155380785	4.280000721	4.554476817	4.7514460435	4.215273063	4.4513872795	4.4862820595	4.623252103	4.6064781365	4.35401074	4.269254433	4.5063517695	4.514280552	4.5183776675	4.345956299	4.439453755	4.2960189845	4.313201494	4.371999241	4.367752569	4.402357214	4.253256719	4.3425553945	4.2754459535	4.2956893035	4.3225932415	4.442253047	4.513040513	4.4058224375	4.420476859	4.2421750885	4.2441545755	4.3151020855	4.430372492	4.3136532435	4.3698595345	4.424094322	4.3281673035	4.5211681765	4.4743470065	4.2525251135	4.402740548	4.3395914975	4.33887352	4.5622166585	4.517133918
AGAP2	4.92243616066667	4.73436139933333	4.68417787433333	4.582001583	4.64933628966667	4.562668774	4.77843805933333	4.71262957033333	4.68721565033333	4.594864331	4.582311131	4.78014845933333	4.56308711666667	4.74611833733333	4.78945765833333	4.83350020133333	4.435439044	4.39319819166667	4.730174547	4.81801708833333	4.49511962933333	4.59186928033333	4.49195273633333	4.48403733066667	4.47422449166667	4.55395367366667	4.570183266	4.47346888233333	4.60216138366667	4.896156333	4.53742456866667	4.47344315133333	4.74703006266667	4.84336450566667	4.71091254833333	4.639599897	4.614252677	4.87408113533333	4.73364411066667	5.007259528	4.71708384166667	4.78212492633333	4.71566582033333	4.65890726066667	4.568549923	4.853453824	4.483977417	4.510612663	4.893538337
AGAP2-AS1	5.344927257	5.645488477	5.400328883	5.370594666	5.529227315	5.481347356	5.61751025	5.690083884	5.984012468	5.4392815	6.147001765	5.823382627	5.672103848	5.762973767	5.843249266	5.217182109	4.885352838	5.247299089	4.917675519	5.411204144	5.251277012	5.30496702	5.293908698	4.847750507	5.577629026	4.932121404	5.077072777	5.049414664	5.086003526	5.299088715	5.1308454	5.546527529	5.697833689	5.730401843	5.428663258	5.489818732	5.105741378	4.526456628	5.483049497	5.120293176	5.370285061	5.118967147	5.088894428	5.123724206	4.989298016	5.458030958	5.210781654	5.631082709	5.731348626
AGAP3	6.51455537066667	6.59230912633333	6.332135646	6.45812536433333	6.39193729633333	6.52499196466667	6.39192586733333	6.65570720033333	6.805893279	6.684328164	6.55480882233333	6.76498468966667	6.37291598633333	6.830527364	6.70995098766667	6.45894006033333	6.560182585	6.65206979	6.651980019	6.51324409633333	6.495484798	6.79026672166667	6.669004127	6.85959448866667	6.58871260166667	6.55460263833333	6.41494134966667	6.40979507766667	6.18096533733333	6.63200164733333	6.54419989666667	6.17851071633333	6.56727660666667	6.59162104666667	6.487927432	6.66260516933333	6.43621338566667	7.03854177366667	6.52021813733333	6.68806301766667	6.43539288766667	6.53063787333333	6.28209342433333	6.414109766	6.41608776466667	6.59188922466667	6.162123847	6.41162473533333	6.639968707
AGAP4	4.735747796	4.600122661	4.616556254	4.733860541	4.963042025	4.788494491	5.24635346	4.614695466	4.726418431	4.975710512	4.418088139	4.707070107	4.962347176	4.962347176	4.852346907	4.946103618	5.285223701	5.1015513	4.75030658	4.961822891	4.855422125	4.702525746	4.962347176	5.09811606	5.055014692	4.688958501	4.953404883	5.181478346	5.155193736	4.8900453	4.828189059	4.959547499	4.558667161	4.950199314	4.727115301	5.153477819	5.161858651	4.867772871	4.842771887	4.619640994	4.458022179	4.474527174	5.104760951	5.260895633	5.330909131	4.918330806	4.142640439	5.233489585	4.669077804
AGAP6	6.53609998	6.2409139945	6.045983236	6.581224101	6.7356368155	6.7164292275	6.4231943375	6.3926420555	6.2803502485	6.3280053425	6.2009286925	6.669463507	6.1111022865	6.7390725085	6.332728197	6.567304922	6.2762922515	6.0758201475	6.253379465	6.6813234985	6.0335911085	6.3964927465	6.903732517	6.744811688	6.3953084755	6.46281001	6.4224069895	6.3817124805	6.7300623015	6.5447468195	6.9214421005	6.410513332	6.2429333885	6.4336338915	5.516237247	6.276015271	6.778367737	6.314662996	5.9683482215	5.5568599835	6.6610813385	6.48910524	7.182045161	5.963184957	6.27112221	6.4817990355	5.982124411	6.5148304745	6.0256793175
AGAP9	5.076498948	4.608436813	4.58048194	4.89428343	4.74340022	4.819518667	4.746625946	4.342743906	4.605005547	4.501151589	4.508338858	4.674808093	4.984260583	4.991398364	4.416160022	5.075691782	5.00716232	4.438048519	4.822429675	4.953724598	4.864026844	4.605572001	5.229204446	4.930139141	4.316169281	4.627688023	5.239570912	4.253760162	4.56192559	4.647653011	4.702525746	4.473342118	4.848575509	4.608436813	4.10491791	4.428039394	4.721575229	4.644826452	4.591990083	4.741654733	4.863610181	5.087465324	5.330660759	4.957462591	4.300107637	4.717503242	4.071664101	4.678865806	4.765982851
AGBL1	3.789375171	3.879116202	3.762836081	3.575411711	3.738527806	3.762836081	3.838836999	4.093062814	4.27883007	4.042308841	3.911548306	3.786376629	3.633629045	4.169744541	4.466386602	3.647358525	3.572154757	3.537479225	3.590218388	3.508642566	3.704722012	3.75650812	3.30182618	3.635048142	3.823793238	3.618885573	3.888231334	3.689176822	3.76205713	3.554223607	3.745265508	3.54981024	3.687048276	3.634090816	3.70597526	3.684904936	3.545572688	3.682905355	3.533838551	3.746464142	3.762836081	3.875020322	3.749664364	3.857055179	3.970339373	3.980147836	3.669797361	3.957591921	3.91592138
AGBL2	5.678216393	5.868044184	4.321550783	4.443472238	4.697083457	4.398173761	4.793804727	4.788791309	4.971306945	5.898983242	4.12378871	4.921692676	4.34822342	4.453252573	4.294833749	4.549550885	5.479986521	3.511738556	4.494277842	4.580976117	3.93333111	4.660021988	3.70708576	3.95620019	5.110456689	4.448067385	4.170118221	4.542934318	5.902241892	5.820453541	5.564255404	3.579021507	3.958830783	4.534128209	4.279247114	4.58477964	4.648961347	3.989109792	4.563667718	3.705766572	5.479986521	4.586171062	4.549550885	4.081169659	4.372937881	4.963675704	3.781650708	4.659529972	4.74327589
AGBL3	2.85902490133333	2.95733724666667	3.100156874	3.33357178833333	3.14268188633333	2.850370812	2.929710059	2.80067558133333	3.05089096866667	2.76648680133333	3.19276913066667	2.81128790966667	3.01203144933333	2.97726111366667	2.891659288	3.095609583	2.916358354	3.43963315766667	2.92732038966667	3.158574921	3.085695054	3.04978126966667	3.111035177	3.33989758466667	3.473185096	3.15733247966667	2.94752895433333	3.374885658	3.001970317	2.99964585566667	3.21833382766667	3.02815299033333	2.88389040433333	2.93957105166667	3.011035214	3.33510693866667	3.11650087133333	3.20498443266667	3.399051425	2.814207936	3.40184515166667	3.02515056366667	2.93462737166667	3.36278310533333	3.06596478633333	2.76596059433333	3.17400473466667	3.078347302	2.98991206933333
AGBL4	3.672644361	3.7195298555	3.609978692	3.531040365	3.5546799145	3.7124435275	3.8475780065	3.609485757	3.6591389855	3.756414735	3.7096346035	3.674966266	3.610929952	3.8971246985	3.7406820085	3.576777953	3.649989844	3.6709842335	3.5760608805	3.4658605185	3.5293350645	3.596924195	3.530795652	3.5634366775	3.51356525	3.5563747655	3.636557437	3.61867721	3.605572205	3.687257047	3.505231127	3.5331331815	3.5362782775	3.431594452	3.7087509245	3.720011001	3.6020827535	3.559569114	3.569426091	3.814108726	3.6445950995	3.6404147565	3.7218023615	3.698328483	3.5737798305	3.8471776535	3.579550147	3.7165306785	3.796900112
AGBL5	5.337763825	4.81955642033333	4.81852298933333	4.71467646833333	4.93902462333333	4.98011452066667	4.854385145	5.04310301633333	5.11800631666667	5.22115856533333	4.91511664666667	4.679943343	5.011323027	4.85323912133333	4.94478966033333	5.19745071133333	5.28885566333333	5.552335456	5.59925114866667	4.94293152966667	5.33999054966667	5.35291314166667	5.205063162	5.66445615533333	5.739330131	5.26434326866667	5.20516173933333	5.09640553633333	5.25766618633333	5.08747043933333	5.28134936	5.102611997	5.01300067533333	5.128532456	5.34475964066667	5.814155382	5.35822340633333	5.27169054333333	6.56904655666667	5.962792974	5.33768369066667	5.50513776966667	5.23703329433333	5.50438208133333	5.80376664033333	4.908768148	5.03647170033333	4.76307656966667	5.128166739
AGER	4.625968835	4.7297913275	4.5713312885	4.4992793515	4.732069946	4.662844061	4.945439165	4.6231918795	4.665269484	4.7992356615	4.674504463	4.8450689915	4.7842533165	4.6591295685	4.741302524	4.723077767	4.586346263	4.4359546575	4.6857625235	4.7586679425	4.6043163375	4.605439482	4.5176026215	4.572007015	4.601372779	4.680751348	4.6294827395	4.571361537	4.447990492	4.687241637	4.529629795	4.492710555	4.5783524475	4.753075912	4.511966831	4.6756409345	4.443503269	4.8347554105	4.696393948	4.9709861025	4.540793724	4.829037409	4.7220475145	4.713946207	4.6798972955	4.782623435	4.674402739	4.8326894935	5.2089614315
AGFG1	5.614266048	5.8731693892	6.4240409896	6.1162520744	5.9839896728	6.0523967372	6.4035539452	5.6435728782	5.5478434274	5.5389293794	6.109483145	5.5764405956	5.9037216478	5.767105236	5.6555960772	6.0950641068	6.2177531376	6.691345274	6.2166199922	5.8425015946	6.4904682826	6.4766371644	5.6618801728	6.9948939212	6.6864070428	5.7769050758	6.1645137022	6.401893134	6.0206169426	5.7832590896	6.081360913	6.1719780862	6.4734598688	5.9673107532	7.034250284	6.687769426	6.2738044118	7.023533998	6.8358855316	6.1260287814	6.1696830584	6.1379614452	6.4564654172	5.9154787536	6.5242991504	5.7148690816	6.6888844666	6.2344563246	5.5990023334
AGFG2	5.63005961733333	5.64266129	5.37628266083333	5.54844178883333	5.65269867833333	5.86150024916667	5.3966382435	5.63841757466667	5.7290064545	5.85434296083333	5.4389119375	5.8482609315	5.45374435583333	5.67156932366667	5.77217345366667	5.47320598433333	5.92442871633333	5.55266010516667	5.73055946483333	5.58201345816667	5.70850887966667	5.78520262133333	5.6051278865	5.95757617866667	5.84612277783333	6.25155413433333	5.732670649	5.4204928085	5.48856972383333	5.98014227833333	5.89670478533333	5.5540217835	5.43753539166667	5.6177990425	5.58615610083333	6.00106393016667	5.58297491133333	6.5105331045	5.8973464765	6.048412402	5.83451185216667	5.34267092416667	5.393910503	5.65442826316667	5.686449783	5.732881278	5.1625683145	5.590871418	5.83829673483333
AGGF1	5.60768381175	5.735443984	5.6997072155	5.91637934925	5.79057448625	5.7662199085	5.59179368075	5.6355746345	5.561851508	5.5549559325	5.7114512155	5.885028117	5.680678919	6.1761102205	5.7395094685	6.5832896215	5.960027866	5.99149522375	5.951154851	5.92959579575	5.69270142575	6.10413675075	6.1359838605	6.612635752	6.0554193325	5.8474337755	5.7940244045	6.01838083675	5.99846652125	5.65569063725	6.1144271975	6.15617592275	5.86376531325	5.6984695645	6.1658559405	5.7391831985	6.29404186425	6.04871251175	5.8134628195	6.06051803125	6.356835641	5.8034470125	6.1296393145	6.064938154	6.28892157275	5.664156388	5.81296502925	5.8763028415	5.738041103
AGK	5.45709577433333	5.20851807133333	5.39929637166667	5.57172039	5.50612075466667	5.54491050533333	5.00616690533333	5.13233800766667	5.19986258533333	5.302107333	5.18592492433333	5.382184699	5.48291897433333	5.336559573	5.50897742566667	5.45610259466667	5.36238141733333	5.82553419866667	5.79154711733333	5.70019733466667	5.646120676	5.60957150533333	5.87688720333333	5.879495291	5.99654798066667	5.510749416	5.735601728	5.78656459333333	5.51945414133333	5.27041560333333	5.82485685433333	5.81007404733333	5.643486307	5.365811588	5.98780471566667	5.87126231666667	5.99676930133333	5.83378289133333	5.864837293	5.48994421966667	5.92377020666667	5.546812635	5.43594404533333	5.84403816333333	5.469411185	5.15028935	5.531244463	5.382718697	5.293944455
AGL	9.900792654	9.211723548	8.850725312	8.578337121	9.116561098	9.235402738	9.977894249	10.31492818	9.755140306	10.4492999	9.616403125	9.675397235	9.054152803	9.341294615	9.281640562	9.458591584	10.17651959	8.577343963	8.89086073	8.608928806	8.891267376	9.069702695	7.626887283	8.430014977	7.928701063	8.532895149	8.750779531	9.333722078	10.39605264	9.911425173	8.87546533	7.534482783	8.457771079	9.830375051	7.905774785	8.745948464	9.809123432	6.983901723	7.909407429	7.967537397	9.470901114	6.876421313	10.03404317	8.839534211	8.123968677	9.94692993	9.064652943	8.997828659	9.358520277
AGMAT	7.451215367	7.44005757666667	6.995129485	6.92764947733333	7.12507385766667	7.14013171333333	7.09833863333333	7.71608351666667	7.49812775133333	7.928058265	6.96488516666667	7.53866206433333	6.88151770333333	7.35206976333333	6.943153745	7.22522967833333	7.10453529866667	6.72226043333333	7.268316525	6.845161264	6.78722504033333	7.50021677333333	6.85919756766667	7.09431835033333	6.982221052	7.587970372	6.99963085233333	6.88429909566667	7.37316417	7.44511535533333	7.26538108766667	6.246615944	7.21400020066667	7.01817810533333	6.28156151833333	7.37093021966667	7.20987126033333	7.15435704933333	7.69733402233333	6.95991660766667	7.06452948066667	7.01851090033333	7.30819142666667	7.15255798633333	7.14822468533333	7.45172771533333	7.00771104766667	7.20209306766667	7.22714704333333
AGO1	5.712993134	5.44600799425	5.31022566725	5.46403380875	5.380991765	5.22908483575	5.3035413445	5.576855035	5.6536331505	5.67006556	5.28202964025	5.4706435735	5.66241547325	5.69063873725	5.6655749365	5.908910307	5.577034108	5.5504148715	5.785657411	5.4599357915	5.34265185475	5.691331251	5.32059494175	5.54272765025	5.2978142545	5.86012865575	5.5878772635	5.3496444365	5.65609890075	5.66920580225	5.45637467275	5.3908729495	5.313911481	5.512943006	5.70539772575	6.75215408	5.55140831175	6.016949336	6.127789664	5.77694600275	5.28482466775	5.44380436875	5.47698939575	6.1670450265	5.81159227625	5.53279923425	5.15360347475	5.396045407	5.59027089275
AGO2	6.012511873	6.072006986	7.230295089	5.751250721	5.891738457	4.954837865	6.089438709	5.800985746	5.49062121	5.526426415	5.94827541	5.956842264	6.256275612	5.541780029	4.83455026	6.813144079	5.9684184	7.540119903	7.831059309	7.27996528	7.352124636	6.990971391	7.718116338	6.847302008	7.937404967	6.226542452	6.78298808	6.684509799	5.61502368	6.107998873	7.321293902	6.412803387	6.832577179	5.711341504	8.164664558	8.224587182	6.439110791	8.340808029	7.283402314	7.793129278	6.010724153	7.020320629	6.328190264	9.055409722	8.645664438	6.753256839	7.053605586	6.341598016	6.326922861
AGO3	5.238759071	5.0957329335	5.20632191375	5.27984673675	5.19148920625	5.2390797695	5.09675783525	4.85080405125	5.02001402625	5.33775017975	5.12038326625	5.02267063975	5.381386287	5.105213119	4.8717488885	5.52061090525	5.805628073	4.815642934	5.0887798455	5.2321261495	5.45978718325	5.561732259	5.38238967625	5.05067954225	4.74940779325	5.1815111375	5.27349786975	5.033203103	5.79947356375	5.67098169125	5.14460065575	5.49633255075	5.0158892035	5.196767223	5.2052977005	5.52501080775	5.56128122325	4.77909405075	5.26312873625	4.89860139125	4.9977516445	5.52561917125	5.20810604125	5.81726074725	5.340903661	5.26365953825	5.0611118525	5.20176919275	5.34632776425
AGO4	5.40023666725	5.0610930565	4.8751343045	5.38840553025	5.26711887025	5.1799589505	4.69058476075	5.13734898225	5.1227564835	5.00448129475	4.87106260525	5.25696026675	5.25964303775	5.21413248625	5.07313286175	5.32278050875	5.46170503325	5.10730949075	5.313695713	5.2390882525	5.3195643595	5.40652324	5.7404145815	5.160676958	5.23989866575	5.03175220575	5.4499595795	5.10614883625	5.41580338475	5.26484366575	5.392950791	5.2286635085	5.21813069875	5.28086104775	5.08274266775	5.030012077	5.4143060225	5.46440947575	5.004528667	5.19705910925	5.41620449325	5.16698902725	5.108466877	5.10774447125	5.01882350675	4.9761627315	4.977705695	4.888108018	5.103009678
AGPAT1	7.563279555	7.7297111875	7.3634679235	7.5249502405	7.731785923	7.9029829355	7.05989882	7.2776860035	7.4265487155	7.6101531595	7.241985669	7.7900080365	7.3433976075	8.1543350185	8.1002154795	7.9811297635	7.828022851	8.1462788955	8.4870374365	8.211849582	7.8552526295	7.704990549	7.9927766105	7.8638011755	7.8562698285	7.9635031165	7.781884981	7.3002140625	7.320425556	7.5714699775	7.9272897975	8.029328603	7.5767481455	7.717184895	7.6878094295	8.5301678915	7.618928451	7.7241782335	8.2411100045	8.1554076625	7.783202838	8.7209389615	7.020689014	8.11177744	7.6679649225	7.0786131145	7.536417713	7.8033098875	8.13377651
AGPAT2	7.9516948925	8.5810721285	7.985793261	8.2481979945	8.355813948	8.4327557635	8.327497351	8.317687464	8.2753322255	8.86809556	8.1659724945	8.338988641	8.109428016	7.944522648	8.317670714	8.505087498	8.62959464	8.1707749385	7.714990479	8.066424562	7.7029181285	7.637318228	7.90372301	7.374640874	8.711342422	6.8447826735	7.5048990035	8.161476636	8.8201677275	8.745354687	7.77498227	6.8809573055	9.016165995	8.4729389555	8.2933515685	7.406967	6.8412151745	9.625688426	8.21330074	7.357462867	8.2073157395	7.414848292	9.2644876235	8.3164080785	7.3376559325	8.3622059915	8.44090387	8.3163772445	9.0098682845
AGPAT3	7.149258369	7.010207562	6.310615332	6.76418959083333	6.61885484133333	6.76597243883333	6.23417406183333	7.104094261	7.07437498133333	7.26149598466667	6.15203101216667	6.79656900666667	6.83308415716667	6.97889891616667	6.518172701	7.455466639	7.50498842533333	6.22200721183333	7.36245015783333	7.27492248766667	6.96054659883333	6.824581329	7.63030499183333	7.595455822	6.61309032283333	6.1951165015	7.09762341316667	6.37432571466667	7.0159884335	7.08145048416667	7.58342033733333	6.05189432816667	7.02261656733333	6.88975912683333	6.3866328905	6.53960252683333	6.7842558255	6.95025608333333	7.66297136133333	7.33023805533333	7.16884324833333	7.56764334033333	6.70413586583333	6.98244372583333	6.89555727166667	6.85044108116667	6.229386573	6.77312068883333	7.3511525125
AGPAT4	4.1196870145	4.380381913	4.3535647435	4.1539257855	4.16274716	4.179368702	4.3854129275	4.3656682205	4.3500645835	4.154264238	4.29126344	4.249952684	4.1341613005	4.1364707095	4.27504436	4.21713357	4.4565186855	4.780414912	4.041796625	4.130846411	4.240152217	4.216752482	3.90414001	4.5592450885	4.513432509	4.1290398425	4.1603560255	4.2135500835	4.002938131	4.13328205	4.0186646645	4.1822545605	4.23507074	4.2742954215	4.9576622015	4.2619034565	4.282048937	5.8853060445	4.174679088	4.3141062555	4.7409598725	4.0922487315	4.2280729005	4.55377009	4.2064697485	4.0963296285	4.2351157415	4.270272757	4.167265876
AGPAT4-IT1	5.036372084	5.400927495	5.113484735	5.123829862	5.362877762	5.220273423	5.363978652	5.389110048	5.443880698	5.142350132	5.192023852	5.423361921	4.965347178	5.723759946	5.449000281	5.128943391	5.307886002	5.281317604	4.755125045	5.046223326	4.827421933	5.027022436	5.217366959	5.361373997	5.078271814	4.979523536	4.84226121	4.932631573	4.880863836	5.144490321	5.126666956	5.136474321	5.043452396	5.314609204	5.219562889	4.784604467	5.014738871	5.239732136	4.924041834	5.202739101	5.044594394	5.066326723	4.740770914	4.902784674	5.256445382	5.348299779	5.113390968	5.553642422	5.066205102
AGPAT5	6.233260864	5.9870076665	6.11668685	6.09050724	5.909043829	5.549211516	6.024664082	6.3454467215	5.849135462	5.483498506	5.6366638845	6.9452144305	6.074089662	6.9671072055	6.0538523675	6.132279872	7.6555217995	7.8066803745	5.339552255	5.9234995775	6.062249844	7.918879535	5.852192104	6.2792066435	6.704090726	5.643739954	5.472074928	6.8798449475	6.702389962	5.739819541	6.3460087075	5.6337929445	6.1339663675	6.004257807	5.9929246635	7.0537027005	6.8783034275	6.20951478	7.5676049615	5.0312778095	8.342306569	6.053220061	6.483477112	5.4431242795	5.3847269275	5.8235209475	5.719182857	6.1537261905	6.1075366125
AGPAT6	6.01980601666667	5.551277617	5.92082397166667	5.57192601066667	5.50155702666667	5.767822324	5.995075126	5.87152485366667	5.878762166	5.7001217	6.018991335	5.575906276	5.56414889466667	5.915907286	5.79664231	5.97114686933333	5.315450791	6.18385192066667	6.06244890266667	5.761794382	6.06637705233333	5.96933330133333	5.60801189866667	6.07144752	5.571057493	5.96589191166667	5.79543839866667	5.389286116	5.45591901733333	5.95815540966667	6.132364403	6.20674356333333	5.78560309533333	5.60218257566667	5.54514476933333	5.93191207666667	6.19639095166667	5.99662065333333	5.92277772466667	6.127602859	5.63761824633333	5.74636452333333	5.81337585266667	5.470645897	6.031530766	5.721712852	5.553574053	5.840298323	5.95552381466667
AGPAT9	6.853357665	7.858434255	6.987633171	7.452711583	6.479047854	6.975102581	6.606509321	8.920395958	8.128823669	7.189068705	7.190945922	7.401484246	6.584318041	7.809437541	6.169180119	7.699210806	5.200610279	7.984461355	6.122372293	7.257107843	6.453176686	6.203245332	5.472493591	7.262374252	7.25106546	5.647362568	6.834853296	7.666929495	5.716251192	7.393726768	7.018117042	6.343342857	7.571422113	7.476692794	8.139547209	3.428964849	6.036250912	7.146566716	6.085478007	6.466845392	5.54496328	5.920628218	5.502636751	6.533601215	7.771379887	7.611404655	6.93810161	6.690345554	6.238711102
AGPS	6.46795220875	6.622875713	6.7397737825	6.99825411775	7.023814282	6.980182293	6.48573784425	6.420582753	6.736350434	5.76874811975	6.5960721085	6.94602416075	6.46645624425	6.8146428085	6.945493886	7.328613517	6.212728626	7.55198130725	7.3041576415	6.8236674295	7.107713983	7.45279123025	7.24207803625	7.45722387825	7.6021915655	7.090307001	7.436208758	6.87707786875	7.57677864275	7.06069652925	7.53051301075	7.22075899575	7.03517880825	6.9882683205	7.33745794725	7.99676572625	7.910130283	7.2636016235	8.635422045	6.92050779525	7.02943449825	9.031679987	7.74453754175	7.23918430975	8.10406603525	6.457303579	7.25521551375	7.065401838	6.456213926
AGR2	3.981145579	3.9545384145	4.0054881295	3.8495112405	3.9053184265	3.865642254	3.6704358085	4.230056048	3.790189764	3.9980097855	3.878073642	3.749189468	3.8834613525	3.911771851	4.351611225	3.7573508755	3.542163759	7.864412618	3.519926177	4.1867899445	3.82396892	6.57350014	3.7702228485	3.543339016	4.2355273895	3.4039929525	3.872951952	3.6301643765	3.535147042	3.5923970145	3.6861341375	3.6919811155	4.1979645045	3.6220465855	5.853065972	7.977262523	3.7872829335	5.2810396075	7.1868718975	3.9906151605	3.676846561	3.5193003575	3.8665354605	5.9406176395	3.772482015	3.8618577155	3.9672905515	3.8166296005	3.8742505075
AGR3	3.031067638	2.94661051	2.880092828	2.903072077	2.871687996	2.779696488	2.994846028	3.179170821	3.045812964	3.181245413	3.084145352	3.148938903	3.032213795	3.049488416	2.997872224	3.06828304	2.985775952	3.162354146	2.956992482	2.946893522	2.81699722	2.90452626	2.898082293	3.094213596	2.808871373	2.934700625	3.118210185	2.792519691	2.740018335	2.879951914	2.912036142	2.715425328	2.959655692	3.303984639	3.034002621	2.797494117	3.004127526	2.847176477	2.81398089	2.953103524	2.988222757	3.018652715	3.10818874	2.953103524	2.963554229	3.063284739	2.977917759	2.779648186	2.997136832
AGRN	6.61191232675	6.6147172165	6.390753877	6.582888055	6.60584884025	6.49863706875	6.60377999975	6.51532711675	6.477376371	6.4010758265	6.18157582225	6.72507965425	6.4215170445	6.7502725095	6.56979333775	6.815015912	6.3792666945	6.53417622475	6.486959912	6.8978906775	6.61289147225	6.6553329305	6.3882821365	6.49072078775	6.49676446725	6.4923191705	6.72897653675	6.09529560275	6.0240295395	6.48601152875	6.44878074875	5.8206382485	6.75495709125	6.625304452	6.48442928775	6.7669528825	6.178126171	7.01674308775	6.644498799	6.577571161	6.84276421225	6.692631074	6.396264637	6.532809284	6.41106722575	6.53490565575	6.59394523025	6.48285825625	6.74650931775
AGRP	5.697703933	5.488669	5.739284652	5.040337009	5.50575516	5.717732731	5.756284689	5.824050692	5.990175082	5.646853334	6.064068759	5.752739465	5.466194191	5.809725966	6.07244086	5.382934899	5.344615198	5.291119273	5.062077821	5.505197258	5.342670985	5.384214518	5.468229497	5.012016921	5.429182189	5.394793388	5.392359889	4.873505814	4.938315828	5.452970908	5.339575642	5.063151463	5.47758797	5.351123441	5.620698948	5.450252928	5.205157596	5.308468803	5.607716319	5.049160921	5.271910079	5.394793388	5.590874365	5.22991169	5.29356121	5.785093815	5.384451706	5.363141201	5.887484942
AGT	13.10606629	12.90322394	12.69758353	12.96294424	12.75705844	12.90722721	13.23968059	13.18229982	13.07794049	13.10385735	12.93365674	13.09029578	12.27577654	12.56783483	13.01038431	13.25637052	12.96319815	13.0767626	12.48299275	12.81422903	12.74355036	12.89248734	12.71310662	13.40536948	13.67270898	12.37511436	12.26468622	11.62300846	12.27959607	13.13063843	12.94128784	11.99429869	13.01554555	13.07784216	12.96251016	13.49724712	12.51006813	13.33340454	13.68292963	12.69500855	13.10086332	13.52147072	12.32083254	12.84389443	12.8813367	13.11690688	12.9067937	13.04496397	13.10086332
AGTPBP1	5.088548995	5.5110418965	5.5576840005	5.53516844	5.4619547625	5.3741510605	5.4054426295	5.1805256235	5.097779983	5.32259633	5.6259273085	5.2071963345	5.6498357925	5.18431708	5.040206369	5.819001204	5.2021587705	6.2993423345	5.5471478535	5.4532508405	5.5069505315	5.289622859	5.667474558	5.337956881	6.02443831	4.943309311	5.5594678355	6.2339607185	5.8707784435	5.3671505445	5.515176295	5.8799127915	5.787816627	5.306381942	5.867894405	5.1426408635	5.608112025	6.100744843	5.8877376115	5.102957216	5.4502640775	5.3445298125	5.5117078545	6.0361659105	5.7324026675	5.4545144545	5.5308993945	5.4702207435	5.500367831
AGTR1	9.8202806825	9.662588279	10.166736821	10.0740234155	9.9204198495	9.6191386205	10.626763686	9.8010410275	9.6182763625	9.3388184955	9.902482173	9.702399196	9.846753071	9.275219673	9.307594043	8.2413827495	8.8967696475	9.148512088	8.029176172	9.5192982275	9.2789413035	9.9735830295	9.56268446	8.748888712	7.5920971505	9.1780594865	7.821595645	7.7710676015	9.149921671	9.854908012	9.0421827115	7.993697945	9.6644162665	9.4397831455	8.1915123575	9.429965342	8.075988042	8.1857997005	9.7926662125	7.461589245	8.4830846245	10.2620027965	9.9539992155	7.9779551455	8.1625177265	8.755748909	9.8477569845	10.755488685	9.2171498405
AGTR2	3.639644562	3.351115087	3.348200801	3.37840034033333	3.30871477133333	3.56873046266667	3.63774198366667	3.44458429966667	3.76367208333333	3.55637838166667	3.53338064766667	3.35893744833333	3.21734834566667	3.45669272633333	3.48891988166667	3.46157109933333	3.47205956966667	3.31231067533333	3.27682705433333	3.45553723633333	3.42873107833333	3.307076425	3.46971583933333	3.186412623	3.415382431	3.35513061666667	3.41748249866667	3.280269878	3.27358539966667	3.424740221	3.35653393933333	3.382637023	3.26919832066667	3.39279478066667	3.43018496466667	3.43183564866667	3.11442878	3.413580323	3.37421286333333	3.38857209333333	3.43066480466667	3.279646198	3.41651771566667	3.28355480066667	3.41312785033333	3.43070957866667	3.377259051	3.42939491933333	3.515897018
AGTRAP	5.659976812	6.23033553133333	5.904238696	6.02890366066667	5.97440699266667	5.89655836633333	5.72512036733333	5.91325526333333	5.61387317233333	5.88315725033333	5.734994902	5.92519533166667	5.91100696566667	5.78863931633333	5.902116124	5.90666366833333	5.93484188	6.26057214966667	6.096352192	5.750428705	5.586343699	5.53264738	5.93211493766667	6.04197901333333	5.817716138	5.50339239	5.849411484	6.20463771633333	5.739033117	5.59372938533333	5.90966783966667	6.106310367	5.909922844	5.803208956	6.252126253	5.81464617566667	5.442581488	6.072697465	6.01235222766667	5.914786146	5.468869115	5.52603696033333	5.40585545466667	6.20301253833333	5.79407492866667	5.803351265	5.70527870733333	5.63921807466667	5.70891238833333
AGXT	10.7706566693333	10.6461988833333	9.45225506966667	10.3753593386667	10.2821249186667	10.4571494146667	10.185152826	10.7524564366667	11.1133112663333	11.2170933693333	10.253681929	10.593082263	9.81286254933333	10.7823320346667	10.1400804236667	10.1561515316667	11.071010145	6.17739985433333	9.20011964366667	10.7020784576667	9.569969176	11.154470029	9.58057332666667	6.051603024	8.44642731666667	7.47950774533333	9.043387304	9.44551521133334	10.2634212043333	10.8175039566667	10.4916493243333	7.49642604066667	10.4556853566667	10.7324537106667	7.88177893966667	6.85839192533333	10.2446707893333	8.35371311	9.65161852333333	9.06325823233333	10.696410838	9.468343287	9.22035317433333	9.038877122	8.614030557	10.8465690893333	9.532222743	10.610816962	10.653192289
AGXT2	9.969939312	9.502448779	8.682471648	7.922939769	8.867991766	9.052815154	9.423717899	9.254299661	9.838463091	9.822042987	8.381359218	9.338180778	8.728502394	7.859783872	8.508653235	8.373621264	7.62647312	4.906714241	9.911267599	7.392817679	8.806150604	8.602267454	7.046342095	8.413755945	7.842594337	8.44458349	8.936788575	8.556450338	9.608146314	9.964672436	7.822672577	5.129228748	8.43383086	9.283434426	7.86873901	7.689007583	8.570630646	7.815455379	8.475557931	9.45638755	6.861874017	7.763708148	9.766200327	8.751155556	6.229781266	9.456898525	8.807143806	9.074188383	9.522995084
AHCTF1	6.587367203	6.2783833665	6.747404828	6.873097887	6.3427434675	6.132366985	6.7519834155	6.5156123225	5.999566038	6.4382684075	6.32488843	5.905264149	6.461624869	6.525137214	6.408949294	6.7666716405	6.91107143	7.4683551745	8.2270887845	7.270826372	7.407621459	6.783402621	7.739898009	8.0123050005	7.177272559	7.8351567155	8.135639184	6.9260478165	6.735395017	7.017397747	7.205302791	8.1790571325	6.802486574	6.3709608665	6.9621657005	7.473481702	8.307602935	7.460967085	8.2633976355	7.8028443335	7.14616833	7.6488654935	6.6545882135	6.872854681	7.080388558	6.363078217	6.6954460475	6.5247908955	5.9807929235
AHCY	8.780824562	8.699988389	8.358804242	8.588520683	8.394363407	8.619946217	8.860425653	9.128087972	9.078203769	9.188846447	8.371422102	8.937558459	8.306066663	8.889329743	8.471503743	9.506769172	9.584450848	10.66049219	8.640228738	8.807979422	8.735436359	9.251435882	8.085323595	9.011430427	9.649227669	9.00578768	8.396724026	8.937354756	8.92844313	9.503563355	8.629708485	8.501085067	8.269699641	9.028580746	8.261926584	11.05517161	8.627962544	9.410212281	9.826402417	8.703629392	8.783710717	9.950639774	8.70010703	9.917516097	9.24277176	8.553939736	8.269770882	8.472071515	8.916169977
AHCYL1	7.42709006425	7.605093215	7.3629289715	7.46276451375	7.41176086475	7.543441091	7.6222004025	7.2851059865	7.241890329	7.51177017725	7.5222209525	7.35875445275	7.1735460935	7.21463298625	7.2395441305	7.70772082725	7.81152943675	7.5907484215	7.7653531945	7.12717361375	8.0115398245	7.59670190875	7.387440933	7.42617947325	7.09634471025	7.4452234855	7.82012151775	7.7579377575	7.44944021775	7.84878534625	7.5902792445	7.40948437175	7.47354107725	7.33516409	7.8342979805	7.3047347775	8.319478567	7.2276752115	7.68462106275	8.228389901	7.43998072975	7.97540986225	7.25966386	7.90133694	7.931734068	7.29826393525	7.578018781	7.81598940125	7.46387382825
AHCYL2	6.1445290055	6.394201953	5.95999045	6.0502161285	6.042619279	6.298339882	6.172553601	6.3923346095	6.2329007655	6.202689442	6.568772067	6.5192937475	6.1940149745	6.0658488715	6.267295637	6.2604674325	6.5624589265	5.6023563795	5.9868092685	6.1813589305	5.9840236435	6.78993019	6.18275134	6.242643411	5.9076274305	6.0003021445	5.872498955	6.130823598	5.9872573965	6.227895024	6.581285994	6.3351924875	6.288596709	6.1640858935	6.2772878435	6.0088766485	5.4425513705	6.0516474585	5.945262084	5.98246656	6.2334332755	6.0617626035	6.063991928	5.890683423	5.8859474995	6.2455580815	6.294664567	6.351394	6.177301037
AHDC1	4.803312664	4.71854662933333	4.59682153733333	4.48130522433333	4.70427221633333	4.842482081	4.78632731133333	4.947480152	4.904760017	4.77668840266667	4.645558944	4.84309293233333	4.68270499266667	4.84039696433333	4.79237911533333	4.73768510233333	4.568239763	4.47144515	4.63738798266667	4.723029886	4.58146880433333	4.699153565	4.79194652133333	4.47963813866667	4.553413669	4.46482672333333	4.682653855	4.38452660633333	4.46634830133333	4.76966926666667	4.396216998	4.392248458	4.53584271533333	4.74149022	4.61497132466667	4.70466487433333	4.43762326066667	4.624175407	4.80212382133333	4.68572162833333	4.45828713733333	4.769118607	4.713604564	4.59396395266667	4.67847521833333	4.90577292366667	4.565002446	4.84422200633333	4.68540856133333
AHI1	4.5504196866	4.6174089742	4.9012196916	4.798237224	4.5769930656	4.5081415096	4.894504616	4.4330536822	4.5575213268	4.4927394706	4.7444043058	4.527721042	4.6458852652	4.7741490818	4.439080966	4.552373184	4.8475725502	4.403595732	4.052066426	4.6178585626	4.8073609418	4.5558726812	4.6515398856	4.7335004922	4.027797797	4.631095074	4.505370721	4.9750421938	4.712526626	4.657165961	4.661076662	4.4750189904	4.4610250696	4.7104328458	4.4495788828	4.5212480364	4.5883599932	4.437129302	4.3211433696	4.3456363682	4.3888599006	4.2261646616	4.9589270554	4.5004444938	4.8148060184	4.5573902666	4.8377355644	4.61006178	4.405598844
AHNAK	7.4213017235	6.9454021545	7.03676776625	6.79621689775	7.077157046	6.54991682	6.41437611425	7.11641349475	6.7625061775	6.93107124475	6.699597691	6.6826477445	7.23805881875	6.1426421255	6.61193574675	7.019703267	6.971207514	6.9929761785	6.8274138895	6.930299781	6.719140639	7.80203585325	6.921755031	6.8665027915	6.9723035545	6.9558546635	6.93253003825	6.8110263535	6.954178227	7.1262367785	7.0208286655	6.6328664905	6.818631443	7.06145608575	6.5405162975	6.6311592685	6.760362708	7.45778355875	7.19487581875	7.00585767125	7.12835846125	6.835256558	6.61301924275	6.50389104375	7.21429818625	6.89398647725	6.798601055	6.86287743875	6.73239213925
AHNAK2	4.7304888295	4.5705690755	4.907656424	4.144864575	4.372381799	4.6768453095	4.423219071	4.4693482525	4.7313098815	4.7109583675	4.488515084	4.6968330465	4.5872440685	4.4786738495	4.649221595	4.565137302	4.5445614295	4.34868496	4.630005988	4.4764437375	4.6494113635	4.3890606535	4.470336528	4.5463176915	4.652070989	4.5930251235	4.8188678995	4.5083293715	4.5747188945	4.6150603595	4.5345745505	4.6293916945	4.757546367	4.618744196	5.360209666	4.551430784	4.5021353475	4.5991596925	4.4529602265	4.469409116	4.682448919	4.825792207	5.3688751395	4.63555416	4.652316015	4.7943548775	4.6248468505	4.5841430285	4.6447127685
AHR	9.225640929	9.852586375	9.415243597	8.999034678	9.235260827	8.817406691	9.410785285	9.305753577	9.349292255	9.047997407	9.531779505	9.100664046	9.608115484	9.176501298	8.737790943	9.107457315	8.648026416	9.673994525	10.26600725	8.902112226	9.902145103	10.30713517	8.696980511	10.51383046	9.986046452	10.442205	9.547889843	9.824443548	9.517982321	9.735810359	9.168412495	10.12835493	8.562403275	9.333198871	10.07691026	9.163248845	10.41217987	9.776793255	7.442425442	8.789499833	8.743155136	8.103869299	9.576408338	9.869240434	9.405614897	9.272574053	9.543798339	10.42509187	9.207427008
AHRR	3.970419453	4.356791135	4.355581995	4.32810629	4.005339234	4.123819021	4.286116146	4.455822041	4.365885303	4.275830363	4.468969036	4.219326401	4.195176133	4.686843231	4.317479604	4.170464583	4.213746333	4.413556944	3.994078923	4.398319813	3.774025568	4.235827479	4.202852099	4.073161746	3.892696853	3.880612393	4.090223743	3.897679718	3.81146518	4.192468026	4.212335621	4.01952022	4.165858549	4.141976436	4.013396577	4.057490232	3.995853088	5.402525545	3.909927718	3.695463238	4.323231307	4.345761779	4.141976436	3.764538053	4.085218556	4.141976436	4.088325639	4.455405162	4.408133559
AHSA1	8.323337987	8.458924748	8.920944572	8.5164728	8.631528015	8.92632234	8.755079615	7.999786755	8.049591709	8.168901632	9.501623247	8.656967211	8.238311289	8.870589236	8.71556432	8.873771262	8.290447048	9.066585855	9.146277241	9.107324279	9.261948903	8.59729849	9.118833239	9.04304121	9.329864919	9.081763386	8.818739316	8.637057453	8.140630666	8.205672835	8.690756746	8.443128261	8.944283901	8.210898694	9.329720012	9.535371164	8.20337152	9.335246911	8.881759016	9.765958113	8.810019886	9.162378887	8.474070326	9.165151615	9.392497107	8.204846205	8.449312156	8.031003329	8.397353532
AHSA2	6.30510395525	6.09764353125	5.82168266525	6.676392501	5.94913824275	5.964364939	5.523780393	5.55656407925	5.7608604415	6.090226223	6.015855246	5.4785355465	6.7329831465	6.1254444895	5.69490565075	6.61585902525	6.51696373375	6.5125956945	6.39649695925	7.00111613525	6.28850495775	6.120363964	6.7193635395	6.57426021575	6.3901391755	6.57213881975	6.876535998	7.21159199925	6.3724455205	6.558561572	6.5606442255	6.610380772	6.06855806075	6.5272776845	6.0523057515	5.7906751375	6.43379609225	5.53223654025	6.74351792	6.36489138725	6.3614084955	6.07034765925	6.177667496	6.007712765	6.5447404725	5.91413893275	5.95422133575	6.172304811	5.9947642395
AHSG	13.743101695	13.683311655	13.522531405	13.690730345	13.77366344	13.882576795	13.731392225	13.585916835	13.80452024	13.706556665	13.688210995	13.876928355	13.48465504	13.596832345	13.73843356	13.37630343	13.491847745	13.449219205	12.268588445	13.39325049	13.175359795	13.83368931	12.49448603	13.630965715	13.28022815	13.54663403	12.175782425	12.978130315	13.18245412	13.725598115	13.381224965	10.952535075	13.442490215	13.595490745	9.223578671	13.80186099	12.82915303	12.712030475	13.61035144	13.04005619	12.876525435	13.10758381	12.710943145	12.85946405	12.420365065	13.73721945	13.57658323	13.728237845	13.85171973
AHSP	4.843583175	4.957444526	4.69730131	4.82285074	5.212936613	5.195978634	5.086540502	5.271596667	5.084224474	5.086882663	4.957890883	5.145570616	4.94560521	5.232354509	4.98170908	4.734066757	4.631278137	4.862345277	4.949382031	4.929861631	4.655209174	5.024619525	4.893349127	4.731061311	4.820944265	4.821258163	4.666918047	4.48885749	5.015624517	5.036520418	4.700357226	4.748231365	4.995420942	4.948681101	4.879236956	4.879396282	4.897297919	5.081053104	5.113887789	4.940588792	4.803365901	4.682928665	4.979257173	4.731992706	5.249302508	5.098531996	4.603086674	4.784307838	5.22153786
AICDA	3.1499918045	3.1927707225	3.3026569295	2.9646304495	3.13160651	3.368850304	3.2989596625	3.4170170805	3.3461757945	3.4893768345	3.2568001125	3.37557547	3.3138129245	3.4987423475	3.439703516	3.1749135845	3.358757885	3.132034691	3.071613044	3.1164332915	3.1726054955	3.114919904	3.200981507	3.132294094	3.259201701	3.218491083	3.1694129685	3.359072086	3.1032648705	3.2105785705	3.160562811	3.2296785205	3.2394639175	3.0945647935	3.3489711015	3.226046085	3.1422410945	3.131282804	3.198124741	3.1371215125	3.281156581	3.0013685385	3.124642674	3.132276987	3.3507520185	3.4035243745	3.0819327895	3.3322629165	3.138518646
AIDA	8.9053709585	8.856375294	8.824531038	9.156031296	9.1265640665	9.059034022	8.596056012	8.76326207	8.7790142595	8.911378536	8.5969202825	8.7069206805	9.1888334575	8.558156936	8.8892874905	9.5473133235	9.20187932	9.608647786	9.5532413555	9.223978652	9.2443467565	9.7226819805	10.037409133	10.234767485	10.01036947	9.325965054	9.8486677345	9.9066233085	9.7824836605	8.830502552	10.139632049	10.348152303	9.0737128585	9.0560646015	9.348533137	9.6855589465	10.3053116115	9.820580164	9.8860044745	9.135328634	9.6795312535	9.8721555815	9.2749457015	9.549671336	9.1928298895	8.7746262035	9.089849022	8.903336605	8.544646986
AIF1	8.01698416775	7.89646060775	8.21163621875	8.13621383125	8.01153130575	7.70019418475	7.63039015825	7.89317303875	7.81629615075	7.82922390075	7.56508108925	7.5506629785	8.2674870955	7.99182430075	7.80820257675	7.5554624535	7.430358656	8.16552085025	7.57493748275	7.64498924925	7.837904539	7.67597199425	8.11174538225	7.45068900625	7.76592322475	7.41574914025	7.315754375	8.97136971275	8.552106363	7.41444612175	7.573032726	8.353320419	8.17201355475	8.13479211325	7.6728340985	7.0018200755	7.48993398825	8.1472520885	7.008821645	7.8431236565	7.6795562565	7.027044962	7.75409640075	7.45561279225	7.09357403375	7.826661295	8.03270929025	8.14961930525	7.85040857475
AIF1L	5.174139781	5.668460905	5.1927079455	5.1734611255	5.383138096	5.306595676	5.080860375	5.3403460045	5.327610253	5.1112629235	5.205788915	5.4163059635	5.3194160285	5.48555109	5.450819113	5.412598455	5.1475243395	5.0520354285	5.3732492445	5.1934577975	5.064118912	4.7483080645	5.2282312825	4.9631497765	5.0780637545	5.485380371	5.307603913	5.289743746	4.952562695	5.3312122835	5.4374109155	5.2943865655	5.3423281265	5.361511944	5.0782347055	6.296662529	5.322527338	5.3066742525	5.5969873885	5.1044321145	5.253508672	5.223916824	5.1934758615	5.1190070815	5.0825867385	5.2053297735	5.477096139	5.233716564	5.4151403325
AIFM1	9.412210996	9.157595784	9.124174988	9.104353214	9.344957466	9.712967462	9.581755483	9.176536583	9.121993443	9.386815214	10.10654347	9.682457702	8.196221111	9.385908222	9.164515277	9.190263057	9.954398337	8.858367103	10.4345535	9.142510992	9.88075316	9.143592936	10.25458378	9.911671408	9.044369154	8.886284361	8.55938373	8.462602027	8.417085761	9.423545257	9.740946995	8.472563899	9.300346406	9.174026251	8.479120104	8.717222972	8.143912512	8.541997617	8.598607416	9.044078793	9.712311541	8.220943595	9.320000297	8.880517143	8.651003342	9.04418048	9.099411452	9.221923705	9.608063905
AIFM2	6.5334011015	6.721959244	6.3255991405	6.5863926915	6.6317034365	6.797943706	6.145111965	6.4703031155	6.6469821695	6.3767718945	6.3406278455	6.8725708135	6.3969072095	7.049274387	6.970504399	7.428710097	6.546002006	7.0971168585	7.657115331	7.322255176	7.1944044315	7.370260459	7.2285799585	6.8688362605	7.511891622	7.165185536	7.7326790875	6.2580927345	6.228195536	6.8329290005	7.3875924295	7.506975864	7.2806370455	6.8234027295	7.1668057015	6.5818309105	6.6610523975	7.9986014735	7.408875272	7.379805573	6.982272704	6.8402338435	6.9535529155	7.6274748595	7.426247863	6.169663706	6.739421292	6.3593037855	6.5921458445
AIFM3	5.839344608	5.477269837	5.386069665	5.482346288	5.596683442	5.351685215	5.886456614	5.873971854	5.882687031	5.484374294	5.586978479	5.970803198	5.26792563	6.054231994	5.723650279	5.684978295	5.508370386	5.696397851	5.720416076	5.627683274	5.12762525	5.574336533	5.495514228	5.383790183	5.541973353	5.316109162	5.611237516	5.507618906	5.649814451	5.800967588	5.555662412	5.643451946	5.671325955	5.620539015	5.770020904	5.702431385	5.414259846	5.525464185	5.819475329	6.212686054	5.320292826	5.450060962	5.258395106	5.256686739	5.634255123	5.872955208	5.386424543	5.480712326	5.929937856
AIG1	7.54781689433333	7.20629438766667	6.37923069	7.12330510033333	7.23306615566667	7.47712256933333	7.14166182666667	7.637615344	8.02763566333333	8.10384892266667	7.03080833033333	7.566773841	6.83319983666667	7.377725963	7.25520532933333	6.77580884766667	8.04169970733333	7.183442087	6.564334687	7.65053741733333	6.92903979466667	7.124342293	7.29764334633333	7.143164798	7.613275579	7.19718397066667	7.43302268466667	6.381755131	7.795925075	7.81992644666667	7.22763106566667	5.96413052466667	7.09014726666667	7.28579390233333	6.864002216	7.01935515066667	7.74881327966667	6.95303543466667	7.152218189	6.852219236	7.10069547966667	7.268927548	7.63819791966667	7.50365329	7.24377881333333	7.704792995	7.15223539266667	7.139305928	7.14135128466667
AIM1	7.547671995	7.435122953	7.666852909	7.711207825	7.740640306	7.806928336	6.776544477	7.166137713	7.085891077	7.170742345	6.878466348	7.530619802	7.326153704	7.53198142	7.314026963	6.835402328	7.702552847	6.180371986	6.330745327	7.088149652	7.076715719	7.294594383	6.930890251	7.269945112	6.754173199	6.414913874	6.502876202	8.20217704	7.807038418	7.543837622	7.811498995	6.860614945	7.613431943	7.700596718	4.828007838	6.294865709	8.413899505	7.027141483	4.253787865	6.523433082	6.51498588	4.259842785	6.59505186	7.210966442	6.748336071	7.116230126	7.852566108	7.621062782	7.24403509
AIM1L	5.321436495	5.3507623305	5.4117249685	5.378184821	5.2393647145	5.4536636445	5.313208546	5.2596840845	5.5009962505	5.2948956495	5.553887767	5.1675107405	5.1523071825	5.421854023	5.284450923	5.414335	5.070471237	6.208398845	5.9526270805	5.552928134	5.8055511415	6.0572973015	5.1803895555	5.652880088	5.9339846965	5.3137317395	6.0181434255	4.96300196	5.0775368125	5.168574179	5.3190195165	5.2714525025	5.4137992945	5.5309797035	5.5965318385	6.536809349	5.7156284995	6.126996158	5.741086656	5.717269012	5.3265954175	5.675601114	5.3324055555	5.593679854	5.83529039	5.205510781	5.5369757075	5.293638247	5.2647737525
AIM2	4.335806175	4.608817067	6.326162555	4.558357327	4.501153535	4.362372707	4.474888609	4.711540892	4.384906486	4.439670163	4.754862072	4.187305266	6.216067062	4.466507071	4.359172086	3.939648697	5.415877224	4.305256468	3.918847377	4.194186224	4.478195913	4.127385039	6.77384619	4.191214211	4.138032952	4.043497692	3.743938463	8.037571925	5.320231718	4.214585257	4.711061437	7.096625326	5.557897916	4.157630633	4.26041392	4.139324336	4.252894926	4.095441063	3.784101405	3.918481835	3.998968889	4.006964221	3.773360641	4.336958163	3.762750486	4.44726063	4.149855441	4.646927458	4.38912644
AIMP1	7.430706944	7.109769044	7.35273361766667	7.72476781066667	7.634715576	7.482368489	7.535029033	7.15492501266667	7.270954709	7.328849025	7.04429352066667	7.446968697	7.41086812533333	7.384137093	7.14988246833333	7.50278543133333	7.773024661	8.10473305866667	8.10432766733333	7.46785731666667	7.50421111666667	7.267659683	7.82137340866667	8.54114918833333	8.177879993	8.48582857233333	8.13935625933333	8.14161006633333	8.629146783	7.30023437333333	7.935605092	8.04313347166667	7.560627336	7.356709671	7.37787605	8.47407495733333	8.879685629	8.22916915266667	7.88975045933333	7.31822217233333	7.55836307633333	7.61059629466667	8.22150001733333	8.11524484866667	8.674344397	7.15075359666667	7.63688613966667	7.27601193833333	6.86636589266667
AIMP2	7.808843861	7.82325990066667	7.80844189233333	7.80837505033333	7.85168420633333	7.96192767666667	8.199206092	7.69969236833333	7.47128469066667	7.71329604066667	7.954492859	7.72616683066667	7.44917530266667	8.47151801	7.82437164866667	8.297858519	8.44668613866667	8.04752587133333	8.51733025866667	8.421913309	8.26028598533333	7.89008855	7.88582588533333	8.52568283733333	8.46643922633333	8.533241757	7.917953517	7.43269732166667	7.458481103	7.94871039533333	8.25523542266667	8.108182862	7.95304615666667	7.81022714366667	8.27544992866667	8.06438852566667	7.13738130766667	8.248626532	7.935253924	8.618460375	8.37314382566667	7.17374371866667	7.741891837	7.95334938366667	8.54888503366667	7.581280527	7.86389708966667	7.82920425066667	7.93468891166667
AIP	7.566879527	7.666619982	7.441440864	7.632949277	7.4977075145	7.3508539805	7.4203621255	7.560114492	7.5275413265	7.6756571835	7.410587085	7.4150085645	7.8216891315	6.962947729	7.3376279955	7.2836163	7.2972092715	7.9345567795	7.4955207885	7.599960969	7.303986483	7.8442094825	8.0388798145	7.31324056	7.937335741	7.747436455	7.130203571	8.174699046	7.5150176665	7.5846499765	7.597327209	7.6542261495	7.659285133	7.6601303505	7.674055595	7.680812107	7.1229717715	8.084565423	8.1974234595	7.6661002565	7.6243832555	7.532284501	6.583860508	7.048805512	7.99470172	7.340690153	7.2335619885	7.27285546	7.5209995325
AIPL1	4.645424639	4.3582138105	4.476008776	4.255013421	4.3212322465	4.540388392	4.2950818455	4.4610997605	4.7148138445	4.4543069085	4.5181006515	4.442353929	4.1077039825	4.766849171	4.5247623985	4.508139933	4.340969549	4.2758830545	4.358346527	4.434711873	4.32653198	4.3728519525	4.3448016275	4.559566727	4.2936259175	4.3291871075	4.628886839	4.2279504005	4.427780009	4.519274972	4.442019426	4.3123125555	4.209393496	4.2910774735	4.487848189	4.422343809	4.447936115	4.6617061665	4.1097394525	4.353655342	4.4851908975	4.4161410835	4.1600789715	4.3187053285	4.349385514	4.556939988	4.2675120375	4.335234348	4.5327500035
AIRE	6.148708611	6.087827385	5.919435265	5.642091258	5.799316418	5.735215815	6.030592877	5.911412745	6.309417522	6.115841443	6.077918018	6.045251261	5.79039048	5.881982935	6.062286986	5.522357179	5.768495758	5.432130583	5.413339661	5.616176933	5.643704026	5.713793109	5.459825057	5.332618612	5.268343423	5.308388834	5.245089892	5.657299341	5.556892683	5.97294102	5.793855141	5.169998552	5.759979482	6.023252697	5.489262422	5.649730127	5.479873387	5.487164667	5.45680151	5.866056114	5.938296516	5.757843072	5.832082411	5.584151753	5.660147895	6.110504633	5.868632606	5.840678926	6.219305785
AJAP1	3.93654758625	3.90599495275	3.77645561175	3.869687347	3.8136206705	3.94674662575	3.99255637825	3.8903582205	4.11622034025	4.00481121475	3.9698782385	3.851509006	3.847621941	3.86668507775	3.870534295	3.7017645135	3.7988639825	3.57606129275	3.8478176915	3.7167350145	3.689353927	3.63066358425	3.7192361365	3.54281664825	3.61666033925	3.79909123825	3.801796014	3.67047327825	3.709325454	3.75685176025	3.69576813025	3.67771796175	3.84051652375	3.891013859	3.905993351	3.86230153125	3.86355299475	3.9956324815	3.68087616125	3.8801780255	3.84874875875	3.762877219	3.7446017625	3.58187230375	3.59674731875	3.863031375	3.6872041075	3.75590567175	3.8207849025
AJUBA	6.879635863	7.00334981	5.68862678675	6.2221955815	6.380592866	6.37249827175	5.87743789	5.68399519825	6.613209284	6.1876751165	7.15658870525	5.91067813875	6.8817466985	5.8052074795	6.10085770875	6.30924554475	6.597988707	6.226144379	6.73417643375	6.44294968725	6.515167502	7.41933202275	6.85235173825	5.20027434025	6.4251275875	7.0627291275	6.51082128175	5.640380587	7.38869406475	6.799821389	5.7315856395	5.969141634	6.72626646325	6.15274399925	6.234250715	6.0312242685	6.5203469455	7.227575085	6.163941057	5.82037442125	7.23049590525	8.18369553025	7.06238089825	6.07567819975	6.16104858625	7.13835092325	6.439087735	6.141395987	6.48942251425
AK000798	3.973511908	3.934705288	4.116501323	4.169744541	3.673559052	3.880520351	4.106046973	3.659543884	3.828047828	3.999985228	3.893981656	3.950345217	3.97178533	4.036271116	3.928002921	3.684923299	3.487902576	4.193969101	4.297253666	4.296239574	3.929685768	3.870484169	3.684236456	3.794597097	4.104067771	3.960452322	4.346363952	3.599860405	3.618797158	3.941539251	4.053281771	3.910508302	3.815500034	3.880031142	4.04801762	3.944656106	3.994313281	4.436090244	4.723018939	3.810422985	3.795237577	3.860003333	3.609621614	4.065964532	4.667132459	3.995376106	3.68523679	4.212321596	3.850242464
AK021537	5.434349424	5.533848621	5.61865377	5.452846012	5.475553693	5.833476151	5.85773182	6.331002886	5.620386075	6.098120918	5.99116475	5.814360787	5.700299289	5.797636403	6.384379717	5.310538449	5.231923164	5.308330101	5.186424387	5.205576721	4.702288838	5.404479979	5.339878846	5.743137268	5.203540334	4.715807265	5.489535946	5.169510267	5.480909094	5.942341501	5.165805809	5.187250912	5.401743759	5.434786754	5.635739754	5.384373687	5.508249372	4.90239735	5.473433515	5.675917488	5.429501694	4.987046258	5.629164187	5.308330101	5.316711601	5.93365384	5.596856908	5.683901787	5.497665558
AK021804	5.1769899295	5.054220365	6.7296109475	5.818359285	5.890032738	5.24117558	4.1323735025	4.920941685	5.089037826	4.352860807	4.7987133895	4.9431315145	6.1475224135	4.6949817715	5.108017001	4.9108576225	6.916578353	5.1980329175	5.1418613415	5.6230992845	5.417722068	5.886882279	4.1188017	3.705035937	4.705335882	5.649239901	5.970352055	6.207117705	5.115418691	5.109333037	5.519099637	6.4164048535	5.0682448665	5.404699947	4.4054538595	4.713471989	7.407646318	3.6294811985	3.471706871	5.3436345145	6.2112192895	5.332314891	4.824540157	3.675171931	4.0169202015	6.0223837225	6.6421396745	6.6554592305	4.6593541835
AK021933	3.425311252	3.2634189865	3.11239898	3.1915388015	3.284230597	3.183876126	3.2618482015	3.1954305525	3.4541535205	3.3409451785	3.155958201	3.318574446	3.0981659775	3.3922578925	3.3951885225	3.2665118605	3.1028157985	3.10250473	3.4131451985	3.193589097	3.113870316	3.1232331335	3.3415339345	3.2124997965	3.251402517	3.134837771	3.264575872	2.904395988	3.413070928	3.148183598	3.2630149045	3.2152362515	3.2433620835	3.376076739	3.3717942305	3.2294869875	3.3222159035	3.2243151805	2.9944357095	3.4007837065	3.1638394445	3.176303035	3.35452031	3.361140483	3.200943738	3.3552983	3.014420143	3.257991858	3.308503179
AK021977	5.116671084	5.420086626	5.829814566	5.756264973	6.776924682	4.817301396	4.325240238	5.829740923	4.673169749	5.033474235	4.822986682	3.917416999	6.511960871	4.639144625	4.683625862	5.361410656	4.863592238	5.163716131	5.568022659	5.703342179	5.566226826	4.932700426	4.793462705	5.083885866	6.047728041	6.362296254	5.779666558	4.660266921	4.733736177	5.114815914	5.160840858	6.032180146	5.684147291	4.7461152	5.624815883	5.203957422	5.542020807	5.079960004	4.846156789	4.416108457	4.881317646	4.301001488	5.341586383	4.608548489	4.285488933	5.196866952	5.545973841	5.41555154	5.178477891
AK024936	3.090566674	3.027241837	3.026202978	2.998821966	2.989423922	2.860860517	3.405438244	3.267420403	3.211866567	3.182623386	2.996410752	3.13197437	2.964528531	3.127487358	3.092602237	3.204188239	3.331013524	2.920463183	3.279310573	3.317834657	3.013929249	2.964532183	3.14568374	3.102426755	2.985657276	2.911787603	3.29413032	3.213366191	3.104320836	2.974060641	3.013022616	3.119170439	3.088867025	3.140899609	3.244881155	3.175507152	3.033829993	3.035795882	3.334013255	3.46654839	3.104414354	3.176418876	3.399854773	3.16470994	3.214695232	3.374194906	2.99731692	2.956763529	3.024614271
AK025288	8.660238311	9.445264132	9.371234372	8.569997068	7.509610717	7.333766975	10.37139542	8.553990084	8.119000772	8.631838686	9.266851756	7.343023924	8.802918693	8.060574513	6.603053901	8.104511185	9.010419884	7.813843487	8.861879355	8.843469259	8.76343017	7.410020981	8.565011465	5.487467187	9.108508298	7.734922197	9.401081533	6.98066355	7.631661489	8.768511173	7.375139763	7.402280447	7.745757469	8.373367799	9.220862425	7.270650956	8.315764159	9.663331897	6.166795912	7.085372507	8.825723254	8.585587452	8.465779767	8.037101239	7.673038683	9.110659603	8.737976714	9.205254198	7.92365206
AK026905	5.271422801	5.519438037	5.232246658	5.237834803	4.844385163	4.928906291	5.377319263	5.244056978	5.196304512	5.111976171	5.204574021	5.015552593	4.935545946	5.114858251	4.884230525	5.151117372	5.474366078	5.246336536	5.462707714	5.384275358	5.032054068	5.431721091	5.548704226	5.263819884	5.278920717	5.746337734	5.590082311	4.961441655	5.30562844	5.298757428	4.800517914	5.456315546	5.02457016	5.333658592	5.041047016	5.06082634	5.24416177	5.061172062	4.887132661	5.489536238	5.234134956	5.087218778	5.408392926	5.039757695	5.19663016	5.323970908	4.959492809	4.964124267	5.359874611
AK054988	2.884968336	2.816902475	2.876700401	2.717690157	2.804409626	2.864645335	2.978363299	2.729429844	2.839336873	2.976088395	2.920995703	2.779322893	2.910223057	2.873297054	2.667077324	3.072286504	2.842111056	2.902734743	3.061052951	2.819135347	2.778245331	2.981537552	2.87634735	2.992155554	3.007426838	2.751464507	2.880158758	2.883746506	2.830773108	2.972966438	2.712358216	2.851827488	2.978659944	2.860544702	2.925996838	2.762273983	3.103913277	2.932146542	2.835466057	3.042781401	2.886649217	2.946340453	2.789110118	2.820640169	2.753116292	2.842399516	2.720165213	2.82711365	2.956258268
AK055458	4.3222857395	3.9607902235	4.151344672	4.0553313695	4.070608779	4.1388381015	4.24021888	4.162526519	4.288756597	4.2615651525	4.489948986	4.2081002425	4.153212222	4.4228020665	4.291867951	4.0652362685	4.0544255175	4.1417790075	4.1169737565	4.046794135	3.97587129	4.015623479	4.0242008265	4.025142198	4.0291058505	4.0730957175	3.9653702185	3.816939893	4.019179571	4.1276757255	4.058393341	4.043433372	4.117550595	4.2532829755	4.143123234	4.1398210935	4.0916276085	4.2649682135	3.8908995495	4.5632396815	4.0830882015	4.4214002145	4.0680507665	4.0960706885	3.9754941285	4.3050866045	3.9558159695	4.2788427145	4.498679659
AK055981	5.38589219	4.452206927	4.828433427	4.570923286	4.54314481	4.281791571	5.401492166	4.618390377	4.48600728	4.767805456	4.928792693	4.696712274	4.829986954	4.076046405	4.427415485	4.596736604	4.813545245	4.179218909	5.508038395	4.642687103	5.098334136	5.56623678	4.464471594	4.53024919	4.355714906	4.075203666	4.898016009	4.496707206	4.95787102	4.764774224	5.517098711	3.952305048	4.374851984	4.512802306	4.152138165	4.384529296	4.844397878	4.279877015	5.590671134	4.159173042	4.915195026	4.520594905	5.330324281	4.539400194	4.704054191	4.532724433	4.168297593	4.676263192	4.487208882
AK056098	4.418966704	4.507811542	4.327245122	4.200274026	4.11550599	4.233597254	3.999285379	4.216136769	4.62131493	4.279972589	4.262936372	4.570616627	4.017490332	4.602886324	4.268114439	3.816720945	4.10998379	4.076203485	4.200274026	3.965415697	3.657046129	4.045527086	4.050968385	4.204307195	3.809307355	3.998446404	3.875813117	3.903810885	3.792853862	3.910030063	4.163538846	3.947656528	3.954913176	4.250550724	4.26041392	3.929877354	3.885978247	4.215841589	4.038458299	4.46347577	3.970478634	3.928366245	4.058059824	3.856567852	4.030404209	3.947175699	3.839593254	4.217428024	4.077766714
AK056982	4.187916875	3.912215366	4.020968253	3.915923203	4.210778917	4.088209294	4.056106709	4.212284505	4.349060206	4.562770165	4.240962919	3.901604423	4.004221938	4.409654767	4.385369647	3.907053071	4.034870789	4.049045388	3.769657841	4.055408117	4.015387655	4.025030865	3.767921949	3.89300746	3.918904609	3.895453818	4.039276872	3.984239372	4.196594943	3.965275005	3.835014692	4.224940818	4.0781323	4.062512837	4.091242177	4.415169939	3.81653694	4.097119832	4.013409652	4.276020844	4.021894898	4.047628461	3.981272751	4.198126558	4.668698667	4.176536167	3.784595309	4.173691112	4.119465737
AK074476	4.309411267	4.100946374	4.154614966	4.06201954666667	3.890092172	4.400898527	4.47225089533333	4.22238897566667	4.33961245133333	4.26579096433333	4.32511082466667	4.074150382	4.207136011	4.445130131	4.56257642833333	4.09214875166667	4.332330891	4.283651939	4.34130909933333	4.025359595	4.082521725	4.123960074	4.044125155	4.033328535	4.31268480366667	4.01101419933333	4.27176411566667	3.967821881	4.09093359633333	4.194222035	4.11645454133333	4.02127219333333	4.14260825133333	4.12877399	4.335401604	4.388988329	4.13937569933333	4.35792379166667	4.831375915	4.508746131	4.054818974	4.28097367766667	4.14648885933333	4.27231792466667	4.378063135	4.076725226	3.74530156966667	4.088072166	4.07312175166667
AK090844	6.986458692	7.280012483	7.006656668	7.119954497	7.101545408	7.04784404	7.144904925	6.785011841	6.837638749	7.143953173	7.19445104	6.990297778	7.069243896	7.415544044	6.587399778	7.189702784	7.575311085	6.705879302	6.999094807	7.137292385	7.419209016	6.942859092	6.997446246	7.145176739	6.62108565	7.041160004	7.445290232	6.943370863	7.244826157	7.254971482	6.731474001	7.051595029	6.755082607	6.726740776	7.010049102	7.13858503	7.088870067	6.476271764	6.677348184	5.948949836	6.968753538	6.948979004	7.055108216	6.872776621	6.651866428	6.994738314	6.64688349	6.947213468	6.859307404
AK091729	4.534229213	4.528151417	4.480434127	4.144898896	4.128051704	4.624676336	4.592326933	4.353368197	4.482796858	3.783818194	4.278070956	4.296418609	4.219155938	4.460419028	4.358820872	4.219155938	4.298315719	4.53050056	4.296418609	4.393277579	4.437078413	4.486057338	4.543112984	4.140803393	4.178784303	4.396603566	4.540901407	4.417498572	4.082313166	4.146275183	4.730477357	4.19826016	4.047323527	4.094811035	4.331576772	4.107173019	3.620265131	4.617440022	4.117474925	3.994389036	4.238987467	4.296418609	4.360578506	4.249795978	4.295577444	4.272088811	4.173559941	4.687300591	4.437078413
AK093205	2.7581001135	2.7049260935	2.7077452985	2.6933508225	2.696249854	2.8218905455	2.8369025455	2.7478434345	2.9038051725	2.8951084825	2.711935191	2.641893225	2.6422556695	2.682938119	2.7344294615	2.6953950405	2.7921153975	2.668478811	2.7728026275	2.7536276065	2.7836943395	2.6686576215	2.774510971	2.6850363015	2.725142453	2.634588558	2.8687128355	2.707512581	2.846387616	2.7230197725	2.702904081	2.751745443	2.739787549	2.697377319	2.753567203	2.7047731945	2.967017705	2.922637284	2.748426436	2.980387425	2.819185855	2.762571174	2.785471049	2.596519119	2.68363418	2.7369358705	2.680868948	2.7420868265	2.771225393
AK094644	3.741712342	3.143623092	3.24647582	3.27012375	3.214981316	3.231018152	3.29614469	3.748938545	3.786504522	3.775669277	3.288203162	3.211903302	3.33203564	3.594338794	3.194206459	3.157474019	3.117844638	3.096871361	3.107267997	3.084457158	3.387739924	3.112556219	3.070109699	4.138667742	3.765893169	2.814661249	2.996305029	2.94571161	4.72598591	3.564871354	3.104561381	3.071133584	3.080706586	3.303472405	3.612332377	3.303472405	3.344347164	3.371899544	3.103267873	4.585655382	4.768103183	3.046450495	3.123448229	3.483245693	3.573253875	3.397683685	3.173725048	3.303472405	3.425718269
AK096159	3.357035131	3.080423007	3.062988424	3.133896264	2.96884682	3.128952275	3.297652251	3.265203468	3.126098194	3.231493878	3.227243384	3.186260203	3.190042546	3.084199495	3.07481947	3.312485387	3.318916376	2.939058224	2.930609444	3.095062648	3.021087015	3.185416168	3.145674812	2.943248883	3.02635663	3.01775981	3.129444854	3.158045079	3.085673588	2.838214583	3.034703735	3.130149889	2.860015567	3.257533978	3.26602441	3.336243161	3.281009457	3.446030586	2.967136869	3.069091171	3.266066673	3.115907544	3.183135141	3.107149266	3.044706472	3.185699319	2.850084124	3.179466776	3.137654663
AK097370	4.478195913	4.56139724	4.452294823	4.437110855	4.213668889	4.425871839	4.224164855	4.48900344	4.645468216	4.748464898	4.4451568	4.573050519	4.43468405	4.78299467	5.060221682	4.438228412	4.437110855	4.236318676	4.124965911	4.392691179	4.229530996	4.299155327	4.204775705	4.25880788	4.145849905	4.387972289	4.412612762	3.979465107	3.907139744	4.273176967	4.387005086	4.356162527	4.097508011	4.351913471	4.352462442	4.351212276	4.380725228	4.357517248	4.179132042	4.951850284	4.392691179	4.603897402	4.509704514	4.229150668	4.505174845	4.715255315	4.266401478	4.543417881	4.908069144
AK097453	4.64794976	4.441199158	4.409878243	4.562199692	4.344446952	4.464040021	4.630038033	4.661094092	4.493422158	4.762351777	4.41055014	4.582801025	4.529934101	4.55662871	4.721658879	4.243716515	4.499742014	4.494025889	4.453791947	4.201715825	4.171673675	4.423151061	4.483578103	4.262806631	4.271505815	4.368408544	4.497130022	3.979646216	4.036017604	4.399147475	4.056339902	4.207094212	4.358758617	4.646520504	4.527948771	4.512091045	4.487667346	4.619030478	4.418623883	4.633712884	4.3172157	4.277630317	4.538471185	4.465087049	4.457358017	4.600291726	4.207206639	4.304492995	4.233478826
AK098263	2.847535641	2.703433107	2.567727136	2.788670878	2.648497908	2.705475905	2.605179776	2.658969538	2.789129458	2.822563651	2.621213936	2.673391625	2.669781217	2.589136278	2.674103511	2.711893656	2.871865696	2.709633999	2.866782515	2.674342602	2.762619488	2.832466371	2.88689181	2.933623205	2.626947268	2.723909879	2.789560991	2.715928272	2.7420412	2.517481494	2.86579434	2.656745525	2.692855006	2.813481436	2.604731204	2.773312958	2.782433111	2.67897812	2.786487112	2.880377957	2.562366456	2.807240032	2.608219321	3.042370714	2.594441132	2.809730272	2.626947268	2.882641153	2.802021083
AK1	6.975245354	7.314783077	7.1938711225	7.193100362	7.4293064385	7.679519113	7.2855749715	6.9589019585	6.7861731575	6.8337849875	7.5628387285	7.6728682945	6.769509138	7.5642193195	7.3983365945	7.4464928435	7.017113729	6.6511275005	7.734681958	7.485090739	7.341452201	6.7937831135	7.194979044	7.157429904	7.5222389045	6.9574073295	7.289702439	7.4107212085	7.1263031185	7.2728094255	7.067230396	6.994077678	7.349176551	7.094539729	7.408392745	6.680151056	7.0488939555	7.681533133	6.995114967	7.2580832605	7.234638003	6.594591259	7.410174558	7.2836257075	7.221047892	6.8001571585	7.239217381	7.286071667	7.5336535965
AK130486	4.8520186425	4.5945229715	4.4969400625	4.389560567	4.315840878	4.48957831	4.5041373475	4.6813015525	4.9247567895	4.6711704915	4.5094770775	4.7993865465	4.448438714	4.7371462285	4.7788259385	4.6210789935	4.4048111685	4.351179094	4.4156282785	4.4861034645	4.3590795815	4.2868461355	4.056315185	4.328128251	4.760203932	4.507073144	4.546731403	4.1651126875	4.421771705	4.585441827	4.4382049595	4.474566406	4.5585165385	4.665133364	4.4534514475	4.721003071	4.3314935885	4.251806715	4.1298425475	4.2489608825	4.3379582505	4.364190414	4.572745405	4.572273469	4.74050797	4.699820396	4.597712422	4.6045860415	4.840933026
AK131021	4.266621798	4.478418024	4.32537945	4.258297394	4.487497589	4.308635404	4.797124861	4.482068566	4.892646679	4.748854767	4.671197272	4.720863267	3.980926263	4.622522602	4.566888244	3.887228746	4.211948007	4.134282949	4.020968253	3.948501012	4.019698041	4.211948007	4.098652967	4.146913725	4.0308881	3.699601458	3.90254007	4.211948007	4.137093407	4.373453426	4.16277831	3.993586616	4.124910477	4.33608141	4.214074355	4.187669903	4.07582947	3.940262198	4.079597079	3.83920207	4.211948007	4.343289273	3.849194142	4.06108339	4.066797227	4.16157318	4.136769004	4.276870366	4.514653761
AK2	7.34331541183333	7.506944021	7.515330121	7.42906326666667	7.36458375916667	7.48697219566667	7.85795671566667	7.16963660633333	7.12695267283333	7.36260401266667	7.43273401166667	7.41647901866667	7.0554282185	7.86778240283333	7.46583978166667	7.63961844516667	7.40426416416667	6.87365843583333	7.82839340016667	7.45875873266667	7.20584706966667	7.43757082433333	7.67945211183333	7.2095855545	7.11917063966667	7.30944630183333	7.73170326416667	7.22862198583333	7.44791904166667	7.5070512935	7.26812713083333	7.2373498095	7.22276254883333	7.4257914825	7.20558832583333	6.92663410283333	7.5331035385	6.81115659533333	7.64957660966667	7.613856088	6.9294792605	7.29585041916667	7.76359929983333	7.73006095916667	7.63853246683333	7.14398688333333	7.46292034833333	7.492415698	7.34055339166667
AK3	10.058946221	10.0865732845	9.677617403	10.3308761485	10.0268235135	10.412185904	10.0378689145	9.765315711	9.9846153215	10.338079908	10.001554983	10.4152044795	9.5881028115	10.2726569305	10.091859907	10.319409275	10.6334378105	8.530015504	10.4776599025	9.952231056	10.0665350105	8.9923226325	9.7691840895	9.6899498025	9.65113695	10.6324064255	10.439718778	9.8151350135	10.4220630015	10.147970301	10.044674308	9.998499773	10.2856987935	9.8920036715	8.399765321	9.1866690535	10.4407437965	9.614266555	9.6679779595	9.189064167	9.212399877	8.878132931	9.6582891605	8.5618265525	10.201577898	9.724009933	10.219686132	10.3578185825	10.126841193
AK5	4.2142744775	4.168483136	4.0109370875	3.9727173765	4.111470559	4.0416543415	3.9112956265	4.2094064335	4.194231373	4.0986060325	4.0578799445	4.4736823665	3.9656128285	4.4764759805	4.6298099545	3.990302808	4.313331827	4.1618619095	4.008279127	3.975661335	4.0448146715	3.805912262	3.976202537	3.842839469	4.064664274	3.9714665115	4.0119059895	3.9536886505	3.964346951	4.1920539775	3.954478922	4.1617003715	4.065512575	4.3362359485	4.090474815	4.013332669	3.8290915265	4.0184500155	4.0585215325	4.04964598	4.1750781215	4.1538016585	4.375818188	4.39097361	4.056260682	4.2064461865	4.1665811525	4.1854657505	4.111152491
AK6	8.216445682	8.044109299	8.984479932	8.396331225	8.165598099	8.473511504	8.961077518	8.126249743	7.849544216	7.939328811	8.618248514	8.068797341	8.281691211	9.091402289	8.066078846	8.588048139	7.999767433	8.819831341	8.762891818	8.622452575	8.92134371	8.725299183	8.381570861	9.542077729	9.248390723	8.45184192	8.878349938	9.147634598	9.165387392	8.344196159	8.668259826	8.768025108	8.634904427	8.224552928	9.545701349	8.64071371	9.403363758	8.436574539	9.071042799	9.310737754	8.569586502	8.206824005	9.114695285	9.058847751	9.621552538	8.310906848	8.592487651	8.258702796	7.94931952
AK7	4.5688650415	4.398928869	4.58298811475	4.457251362	4.40005531275	4.6942396275	4.532235296	4.6866703415	4.71502228	4.68593551025	4.8295286585	4.72636881625	4.48565896375	4.86024601525	5.03038523375	4.5871553955	4.418336641	4.44836062875	4.22151892875	4.4265808245	4.37495115275	4.34781539625	4.36025857425	4.3978615475	4.45615662975	4.50898751425	4.42636240675	4.24527414975	4.33225921725	4.295457527	4.4734225965	4.2985349805	4.46041590325	4.4794225745	4.5445121895	4.492898384	4.14953896875	4.33726043725	4.4582078715	4.39028045575	4.456242549	4.3483271695	4.57934153925	4.48419134425	4.568240547	4.60003746875	4.543488914	4.48426132975	4.70528099
AK8	6.258327512	6.301991675	6.0566642945	5.993443488	6.1432752625	6.194522777	6.1236764815	6.312077887	6.2554666985	6.299761333	6.550481699	6.211224166	6.0909875105	6.547904076	6.4397079865	6.1225713515	5.8577615885	5.814586823	6.0243232745	6.115948419	5.8728321975	5.936912139	6.1153376325	6.1504869515	6.0983850795	6.0293065735	6.210582047	5.5956446385	6.0327900475	5.936838414	6.196389459	6.0241636845	6.125999368	6.179502285	6.198385211	6.2735060705	5.8019904265	5.8698729685	6.0777465875	5.968319454	6.247252704	6.043411356	6.2175379285	6.2625960525	6.3593683735	6.216700344	6.1654165965	5.9853629015	6.1822974435
AK9	3.834217143	3.89000629133333	3.774605732	3.63773889933333	3.91917845566667	3.66257790666667	3.89543233533333	3.942592188	4.115486774	3.72082079666667	3.809116219	3.926566633	3.88189764733333	3.88759210766667	3.79833325533333	3.574244898	3.83306149866667	3.54230250933333	3.578237287	3.787123098	3.64964641533333	3.450831917	4.02642541766667	4.17836959933333	4.77128223233333	3.748764894	4.01262997633333	3.88781800366667	4.096390998	3.93502549833333	4.45296902	3.83883557866667	3.72550887433333	3.75063699733333	4.19305702466667	4.08733250333333	3.93792705066667	4.45541373833333	4.106754812	4.14861390366667	3.85343088766667	3.863211168	4.045344063	4.52525146433333	4.239552701	3.93786685133333	3.873719355	3.73802662333333	3.811194077
AKAP1	7.79008421925	7.42126119475	6.84423207025	7.3953951145	7.631438762	7.80140701575	7.3755877945	7.522512727	7.61406007925	7.99626620025	7.298058696	7.74864020775	6.88805709525	7.66353237925	7.779317232	7.99124614125	7.90243262275	8.21342865525	7.5349913685	7.89749994275	7.45309652175	7.28258459925	7.39616480275	7.70228158425	7.752781286	7.686842368	7.474664286	6.9254187635	7.72337601375	7.852509321	7.523907825	6.8678378595	7.001208924	7.4288461085	7.73066379575	7.63188632525	7.41744082225	7.9931927835	7.880082943	7.29919351025	7.56788833825	7.984785126	7.250654219	8.0006798495	8.3183053835	7.7092376115	7.1893869665	7.50588765375	7.595536022
AKAP10	5.78559791275	5.808976423	5.823475997	6.30975661825	6.114346785	5.86943183275	5.71879863875	5.3709687815	5.38402341	5.58726544775	5.26598988975	5.67767497475	5.9604205685	5.70276172825	5.63848785725	6.36832973875	6.01979227825	5.96070961	5.9655592795	6.1930836205	5.80827185325	5.39195910975	6.27606507025	6.3681789795	6.25258653	6.0086790885	6.14449788175	6.201568443	6.226107495	5.88050947425	5.8185666925	6.451408764	6.07521521975	5.7364621565	5.604844923	5.69621397925	6.4597719825	5.54598524025	5.37262764975	5.68792196775	5.59994412725	5.47159746325	5.93150242675	5.6477759505	5.45585821675	5.4567277175	5.81150911125	6.05700179675	5.8240585585
AKAP11	7.0437019045	7.297786551	7.0718463995	7.339552446	7.338675221	7.0587879655	6.742222971	7.0684732075	6.8663361455	7.138569051	6.7646017	6.980077226	7.7931962785	6.8996549865	6.912627113	6.464442104	7.39497363	7.3257499405	7.1369796465	7.518328495	7.161462136	7.0052461415	7.4264485845	7.457468383	6.976086402	7.711093248	7.0918956465	7.860103284	7.2710662935	7.4428629145	7.292228363	7.573289835	7.254758369	7.2503535055	6.8071853375	6.901197285	7.9149397125	6.5537155585	7.1262800225	6.4507830805	7.0818880325	6.797540355	7.1758064505	7.1000863505	7.0675590165	7.120817178	6.9887671035	7.358285689	6.890616271
AKAP12	5.6583440698	5.6547080738	7.6957061354	5.6074930558	5.4764880938	5.5300044076	6.9326797016	6.621695537	5.778546911	5.6460654332	7.7021125796	5.5034357754	5.3395553594	7.309634539	5.0724647234	5.6929219932	4.9387679934	6.7320864156	4.6647162532	5.6096126504	6.899859209	6.2342624696	4.9966374828	7.780407947	5.4665016472	5.5196263146	4.5645533812	5.4802708998	5.5307898812	5.6449497152	6.3196071214	5.1953399034	6.9002875676	5.7013745032	4.667179557	4.5375904824	4.5437483574	5.5294363874	5.1510205958	5.104853938	4.7423613638	4.5878213196	5.5079779134	4.1911139136	7.2932199012	5.7327099208	7.0497338518	5.8511565028	5.0717517682
AKAP13	6.14735509444445	6.28032989233333	6.39176931111111	6.29114980922222	6.03758752622222	6.052985061	6.17868377177778	6.21415435055556	6.10079134722222	6.24248390144444	6.11096285688889	5.89198603	6.31557918911111	6.08081106388889	5.90187593533333	6.55710770333333	6.64792402311111	6.13037327711111	6.10712827344444	6.268528153	6.306619073	6.31102567577778	6.119454254	5.63011640522222	5.79934342822222	6.372762886	5.88739248344444	6.45743387877778	5.87683797977778	6.19891258911111	6.09280201644444	6.18661375911111	6.29650776555556	6.08803399122222	5.92173820688889	5.783798008	5.79069829866667	5.72738682977778	5.76925420433333	5.97653801611111	6.10203175222222	6.53899414033333	5.72079325944445	5.763919446	5.824205495	6.37774089555556	6.44478161477778	6.22862140644444	6.28361073633333
AKAP14	2.93835226366667	2.890994684	2.869676065	2.863550113	2.88392515933333	2.863697171	2.854801094	2.976030456	3.07013571666667	2.91944315033333	2.93173119766667	3.01136215966667	2.80452319566667	2.87798510633333	3.01753522633333	2.945372616	2.881095714	2.85883615833333	2.83836948066667	2.870193395	2.98504538633333	3.01489194966667	3.072084645	3.028043565	2.89569624666667	2.91934773233333	2.86813661033333	2.89611240266667	2.78682480066667	2.96720081133333	2.96252302666667	2.89454262633333	2.80975883433333	2.94669590666667	2.918037872	2.895241802	2.75941586666667	2.91087563666667	2.92041438866667	2.88082389166667	2.87221327366667	2.814960374	3.03419282466667	3.03237778633333	2.94736854733333	2.95056734566667	2.80828357833333	2.94267305666667	2.96417373233333
AKAP17A	6.328702407	6.11128822633333	6.58796348033333	6.44992932066667	6.333596953	6.377335963	6.26697052633333	6.00226041533333	6.006263808	6.26353890933333	6.611477244	6.15705940766667	6.447139852	6.26636767066667	5.856544466	6.674865534	6.65039579533333	6.93263843833333	6.66167096166667	6.808929841	6.86429468766667	5.953500311	7.03059169966667	6.52024380566667	6.320241357	6.62166421433333	6.236260315	7.249940186	6.492970896	6.90779249266667	6.491931525	6.28439887133333	6.486899892	6.468802828	6.15892066566667	6.54976303066667	6.48060758033333	6.534929222	6.76379278	6.641875262	7.114487749	6.619539193	6.74413149166667	5.97335224233333	5.81303731066667	6.41858037133333	6.13417255833333	6.427955979	6.43888056133333
AKAP3	5.004808694	5.354570221	4.90422632	4.627280005	4.750959488	5.084676837	4.619015144	5.389546946	5.165526689	4.95187488	5.381574355	5.361134672	4.83095579	5.024616352	5.660206773	5.123364915	4.583686813	4.280316336	4.531906473	4.636112274	4.328977851	4.667393125	4.541338044	4.622500858	4.187171141	4.675251733	4.581175697	4.242618218	5.179553595	4.87949318	4.524832344	4.359768187	4.565017796	4.661160016	4.68714116	4.688275705	4.749108115	4.468086413	4.534069945	4.947139471	4.874479855	4.660726807	4.738019646	4.885451368	4.620883623	4.964236384	4.663170191	5.000703403	4.822986682
AKAP4	3.739084675	3.742172686	4.00451377	3.762124686	3.955125341	4.16151087	4.34143311	3.752424092	3.906098453	4.077351593	3.912211147	4.103707394	3.924211574	3.958142052	3.889358201	3.939648697	3.780667799	3.825064572	4.249368897	3.996158262	3.925033441	3.913420736	3.919870856	4.224161694	4.018505884	4.119817006	4.209632024	3.983161329	3.868615949	4.137672845	4.00451377	3.92519144	4.000448281	4.017751611	4.106061166	4.023888489	3.996213844	4.003820836	4.472795573	4.527471953	4.140017118	4.195796629	4.211072873	4.097287795	3.955175614	4.00451377	4.087483352	3.998244541	4.302688451
AKAP5	3.737713703	3.6414598395	3.597882069	3.6027047995	3.670584757	3.622049253	3.620784817	3.647267523	3.736427669	3.6922935885	3.6502432875	3.545120899	3.641401603	3.9909752735	3.640914915	3.504651852	4.0506384975	3.4678057385	3.7991074235	3.8766419585	3.829864854	3.787851854	4.2910004495	3.689996562	3.4426782875	3.665349473	3.8210299445	5.742888907	3.584421605	3.8985368285	3.616293672	3.7010131275	3.7137670675	3.6889911245	3.7051982015	3.6249656715	3.897383579	3.912808432	3.574975678	4.122033451	3.720091735	3.80311916	3.5489956055	3.618202925	3.493262102	3.958668183	3.4167019645	3.4647175385	3.931559349
AKAP6	4.190153685	3.9606930645	3.7906700945	3.872521197	3.6355430915	3.772855465	4.017599931	3.930959848	4.042116531	4.231157022	4.1383024165	3.88575917	3.818896135	4.0063245235	4.1746274285	3.891072757	4.1208415045	3.7177950215	3.6757755685	3.565933973	3.8046987415	3.6574833125	3.757802837	3.926367284	3.5727414	3.8766625115	3.977510637	3.728896703	3.8567588045	3.692089943	3.551964283	3.6437617115	3.801701729	3.62870042	3.993143228	4.010402135	3.873048904	3.582210011	3.9890529375	4.214760591	3.75431715	3.644974369	4.100168073	3.848843147	3.8552237965	4.029335903	3.605655031	3.6309142895	3.8801347535
AKAP7	7.289452649	7.5028409045	8.154189387	8.323769778	8.6506566975	7.714072836	8.4692763785	6.9802344385	7.5001123825	7.2769290525	8.1025505275	7.3114914685	8.050854775	7.6894396645	7.3548284	7.0408967265	7.3714924425	6.7591473625	7.179511931	7.630008	7.873731113	6.998744124	7.0001245395	7.1548188875	6.8332055985	6.7457824245	7.715814072	7.248221851	7.525291107	7.577740806	7.147610729	6.817642918	8.040333609	7.9849432665	6.998575509	6.968308076	8.047108913	7.019932059	6.8682802245	7.1434473435	7.568453619	7.6086332325	7.8270619885	6.821437385	7.4756385345	7.0934379395	8.407161867	7.988542022	7.792662013
AKAP8	7.1507850835	6.8122203375	7.1146913735	7.096741041	6.930870983	6.971217839	7.0351355875	7.097060814	7.0007378	7.104976995	6.7203373475	6.9663265585	6.990270326	6.999430318	6.492754534	6.7408351285	7.107797141	8.413593965	7.1526008335	7.3868738045	7.1630358565	7.5332719125	7.5222340835	7.0837758875	6.97307065	7.3566265855	7.098307177	7.4738175005	7.034847146	7.3944851865	7.220714977	7.1357969195	7.1734818355	6.951308817	6.806558646	7.405539163	7.3351359275	7.173671881	6.940611471	7.117093468	7.1447164565	7.4394177535	7.043098498	6.7043555625	7.031353674	7.074911395	6.9618617335	6.839173123	6.8920092235
AKAP8L	5.6239771222	5.5740092588	5.6337342618	5.5735621876	5.5740903544	5.5352857342	5.6751378228	5.4733855416	5.3593036082	5.721969917	5.5668601986	5.4954730074	5.5825991792	5.6004896008	5.449702786	5.4879283808	5.7116308756	5.8358024798	5.8831534592	5.8595338758	5.6566276798	5.756818444	5.8758804096	5.629487688	5.5200203856	5.6497871946	5.822593784	5.7241473966	5.6683318444	5.840584811	5.6304695764	5.396401569	5.590618727	5.6798618788	5.6947139138	5.8674282162	5.7882686648	5.7178729854	5.4694017258	5.9362437356	5.6987724452	6.0118966014	5.6115119916	5.5322631314	5.7764768886	5.776166943	5.680681716	5.5735598752	5.8496450004
AKAP9	6.42158165733333	6.166158388	5.38813692166667	6.02120478266667	6.18248072933333	6.38689982366667	5.178513694	6.513137633	6.63400530466667	7.06321187566667	5.742233868	6.57600368433333	6.19066374366667	6.01316207233333	5.88505327133333	6.60655660266667	7.40428065633333	5.698424786	5.569324033	6.19680385133333	5.74502851066667	6.766015175	6.19061143566667	5.91524900266667	6.08378394866667	6.293308759	5.733162591	6.62720956466667	6.48913799166667	6.998780969	5.68232786166667	5.68968134933333	6.15191452466667	6.05900793366667	5.93801404966667	5.49777239133333	6.80306096766667	6.50521051333333	5.55222437733333	5.076700155	6.199140173	6.82383409466667	6.81076192	6.600712814	5.57696941666667	6.48708316	6.021351068	6.18500543833333	6.42676809233333
AKIP1	6.7672768515	7.0639703235	6.5659105965	7.288881087	7.0650706155	6.866336549	6.449757649	6.528462569	6.645439796	6.661251685	6.452129646	6.753039882	6.2838118055	7.019825445	7.0516788185	7.267401574	6.7980224505	7.3026325205	7.699634307	7.426009924	7.046570603	6.883199921	7.495691253	7.517359327	7.838107674	7.251450673	7.2616164785	7.27115929	6.876473894	6.70467819	7.7206095745	7.2001974495	6.790833186	6.804542423	8.0030290435	6.860636348	6.881460857	7.533453024	7.353559209	7.425498111	7.1545138555	6.864899738	6.7448885195	7.4156958445	7.6303590415	5.984229422	6.7107623895	6.6442340665	6.7502432355
AKIRIN1	6.75555278833333	7.78879054133333	8.12263915266667	7.706906837	7.32829227866667	7.455585986	8.292158183	7.10836712966667	6.78263046666667	6.888044102	7.70776534166667	7.05463675633333	7.559302043	7.490364852	6.95060828566667	7.91352185266667	6.83366604233333	8.07912885433333	7.18034226633333	7.315956144	7.74729463633333	7.660551512	7.35844487233333	7.33320095933333	7.14660072	7.403690555	6.977804533	7.685060539	6.98049026266667	7.33417415766667	7.75849794466667	6.982883562	7.644447562	7.40040713966667	6.772645543	7.275408515	6.324310742	6.83405112866667	7.49986622166667	6.61310299666667	6.20980749166667	6.79028642366667	7.37474494866667	7.50204459133333	6.833504926	6.80391981433333	8.07496696433333	8.360865286	7.090692733
AKIRIN2	6.42871094766667	7.35880765333333	7.35445971833333	7.04899908666667	6.98005893066667	7.01241937633333	7.41559550566667	7.101116321	7.15069499833333	6.87023662166667	7.19702923133333	6.67860432966667	7.15427135833333	6.542732837	6.81238850233333	6.156882599	7.338396517	6.981192349	6.79421662166667	6.94248813366667	7.31465573066667	6.53441195066667	6.86875816566667	8.287071176	7.357431528	6.517092407	7.148990371	6.99042963033333	6.921070792	7.204753465	7.20150464033333	6.74915154766667	7.10984130366667	7.105956471	7.153812958	7.23407723066667	7.83503498233333	7.03887092866667	7.24112513333333	7.301425007	7.42696936266667	7.87529270066667	6.08060773133333	6.967219615	7.61477673033333	7.32476520133333	7.10523362766667	7.08485059566667	6.648893082
AKNA	5.1339143555	5.046115081	5.873201787	5.141942467	5.1383221635	5.030475897	5.797318806	5.385517337	5.3967159395	5.029012301	5.5643506375	5.05262811	5.6298604125	4.904954488	5.2555771035	4.995461399	5.243471401	5.094701895	5.1620305005	4.923098066	5.1950419115	5.033302421	5.4290117395	4.864721508	5.1455466645	5.1114593475	5.054858819	6.1207897715	5.1279319185	5.1964710575	5.0821351875	5.3776779075	5.298817895	5.0308016405	4.6357624695	4.585704667	4.928666957	5.2934839525	4.9701608905	5.1499656525	4.7703001705	4.824902064	4.921055813	4.909688837	4.922034594	5.229323358	4.995153438	5.4691936715	5.1330751075
AKNAD1	2.96210805333333	3.036638443	3.038598579	3.02153304533333	3.038664786	3.05955112566667	3.19929476233333	3.139796168	3.24560428366667	2.969001945	3.08474141466667	3.23237463633333	2.995210828	3.05031593466667	3.15784501	3.10426734866667	2.798670019	2.91959712733333	3.01034902233333	2.932651729	3.01334434766667	2.85664278966667	3.10542302166667	2.89058146433333	3.02125339633333	3.00875554133333	3.00976137566667	3.134360814	2.97672140433333	2.983452296	2.96272763166667	2.94806838233333	2.983395953	3.03235916533333	2.95803547666667	3.07558344233333	2.988589783	3.072980034	3.039947934	3.076346105	2.952704733	3.002197926	3.14362675866667	3.02270534733333	3.14427492466667	3.14783169833333	3.10134428833333	2.98141693366667	2.96333211566667
AKR1A1	10.6706989	10.54701688	10.43821738	10.06828368	10.34843634	10.4246855	10.72640002	10.61519531	10.52985757	10.95570301	10.51290847	10.29914179	10.21482046	9.622249878	10.29903452	10.61213678	10.47851772	9.457448838	10.34435975	9.298408277	10.80572053	10.56816226	10.05890427	9.908620365	9.854194424	9.886017955	10.63743286	10.65902723	10.83975096	10.89954114	10.04856429	10.03653467	10.27318856	10.61684672	9.97065788	9.27639828	10.18408709	9.916920745	9.833078862	11.00077564	10.08994342	10.53209399	10.71561483	10.98093274	10.50639598	10.55099365	10.10658588	10.22987061	10.64895386
AKR1B1	7.815909793	8.551367515	8.656578693	9.134471928	8.831035907	8.390100998	7.698864592	7.812114237	7.489129272	7.816693835	7.574891635	7.871957167	8.918754079	8.165593416	7.940869455	8.081035252	7.514006854	8.432295697	7.708016669	7.842559741	8.348982728	8.839469821	8.363980652	7.092271066	8.314180195	7.63993837	7.825189846	9.293280235	8.186134315	7.485462738	8.024469552	9.342227829	8.757180487	8.434983144	11.1558844	7.065734889	7.082656483	7.760957727	6.905176781	8.209381819	7.50204958	6.655707659	7.505258064	6.914764673	6.627898226	7.723117352	8.565105367	8.376235839	8.417912213
AKR1B10	6.169522001	6.897413678	8.610706808	10.11192358	10.24362321	11.0926104	5.825111715	7.734063652	5.874739704	6.2305571	10.84957833	10.83315733	6.760277368	11.2659923	13.18680198	12.51702306	5.104296707	13.13080973	13.21764839	12.30342427	13.00052082	12.60995116	12.70754147	12.69054306	13.41514724	10.67696845	13.6648224	12.05401978	8.828707501	6.449910182	13.23074409	11.44692193	12.46731112	10.0861844	14.06960853	5.084699456	13.34858143	12.22879143	13.65308956	13.84767925	12.99614229	10.0964768	7.935075509	12.66577619	12.65954065	5.109775145	10.65272859	9.792000237	10.99313182
AKR1C1	8.4071398906	8.1145849614	8.071922475	7.6997969072	8.5260739134	8.9201574892	8.5667930922	9.0099699758	8.7366366372	8.9911373316	8.733249551	8.9856779522	8.1647233424	7.4822459572	9.132830703	8.6690139878	8.2980770346	10.3034865106	9.5914229928	8.300502236	9.9758298572	8.7844799976	7.3247872478	9.9814593318	9.6341578024	9.645378205	10.472156318	8.513613857	8.9191254632	9.259026079	9.519277566	9.226462988	8.4155217702	8.2886416322	10.0329731916	8.8552963864	9.4351619666	8.709931634	9.5821942996	10.442337301	7.663298348	8.9466308668	8.7788570466	9.1091529704	10.1602226232	8.6613245292	8.549884627	8.3324289922	8.8424225168
AKR1C3	10.83252638	10.38293112	11.26879194	11.4953308	11.02591586	11.44504965	12.12740021	11.37455163	10.9392673	11.42897139	11.72359512	11.01060703	10.44101399	11.86966995	12.30518824	12.13458851	10.99446001	13.29084443	12.53789281	11.90214518	12.68196049	13.10791004	11.47644764	12.87670548	13.06929901	12.89945831	13.02992931	11.4158688	11.13683665	11.2935472	12.67693634	11.69464621	11.42058906	10.75662926	13.16080133	12.34766572	12.6349453	12.7814835	13.13353327	13.16138836	11.92219199	12.6712401	12.16429398	13.13610071	13.1260017	10.67471438	11.51513275	11.55029587	10.60856801
AKR1C4	11.36973775	10.88644378	10.52990205	9.468291177	10.60125502	11.29003817	11.72587019	11.26651253	11.74116932	11.843709	10.86984703	11.63391153	9.470361456	10.78143115	10.73368554	10.18871917	11.13884503	11.29554561	12.19661153	11.19222002	11.11814897	11.78707973	9.443750273	12.41305537	12.35101126	11.64361165	12.26731874	11.05621604	12.10326677	12.05142577	11.81657682	8.146489926	9.932522957	11.42188243	10.21854934	5.897524133	12.38076361	10.86229542	10.74613456	12.1157303	10.40357853	10.56354978	12.09871048	12.41704866	12.56567116	11.50430333	10.42805967	10.70825995	10.92339499
AKR1C6P	6.657364334	7.027419271	6.165759205	6.066747953	6.617015262	6.876589241	6.46799119	7.062554744	6.700478595	6.9903856	7.109488493	7.189988785	5.889036723	5.921027942	6.209402625	6.512519901	6.966661865	5.692388837	7.179873331	6.084018515	6.596195848	5.921706643	5.782881737	6.991097474	5.92537032	7.630816873	7.462231079	6.486146413	7.37918141	7.073441582	6.647569694	5.604319311	6.028355918	6.76347596	6.691940945	5.250085642	7.847816636	5.324170906	6.156705128	8.088441649	6.64981652	6.65810944	6.333198063	6.446767129	7.532611598	6.570569656	6.986913714	5.815309486	6.621237395
AKR1D1	11.18830365	10.86076017	8.944175988	8.261023414	9.201672428	9.432927412	9.93486945	11.61254488	11.60650351	11.76297467	10.59385032	9.872534065	10.50153357	5.629376375	9.544527201	7.501883117	11.25566872	5.69831643	10.69097016	7.244579845	9.585415445	9.334744489	7.762519849	4.025683104	4.995961255	3.569595585	5.910011224	10.66273045	11.7537506	11.68788433	9.70653194	3.37447942	7.129248927	9.957223588	3.719476811	8.72037996	9.453475313	5.377945069	6.97473041	5.775272659	10.39179227	11.20405989	7.770159994	8.67870478	4.509365431	11.76637483	9.196534058	9.340897944	9.775676243
AKR1E2	5.02895639866667	4.889287694	4.81385139366667	4.727616875	5.01599057033333	5.15364734766667	5.08038787533333	5.05206227533333	5.01861458166667	4.94783755533333	5.069848341	5.003125972	4.98995250233333	4.89408793066667	4.99329299133333	4.95084901266667	5.01582641466667	4.85093050666667	5.01602963766667	4.96201750866667	4.75789017733333	4.92577146366667	4.93256875466667	4.84422720266667	4.93016468666667	4.717964743	5.00629311066667	4.91620575366667	4.972306535	4.840461586	4.858734261	4.72473653566667	5.06481279733333	5.114784256	5.111998116	4.80555542466667	4.93833112466667	5.172714138	5.02285116066667	5.34679831466667	5.054846974	5.19891394333333	4.991828067	4.85486141633333	4.89351155566667	5.002450614	5.03827242366667	4.931537124	5.279582481
AKR7A2	8.883483993	8.6521052845	8.283468886	8.5408129075	8.6615848695	8.7770109285	8.7090734565	8.865543901	8.9839834315	9.0907898285	8.5213319735	8.647857405	8.6079349525	8.3567676165	7.9718901085	8.6689508855	9.0292851145	7.8689634765	9.1453648435	8.5135609205	8.769733096	9.523845475	9.2443665495	8.648092609	8.342712273	8.7525321955	8.7575643825	8.785264213	8.7021618765	8.917655338	9.035170407	8.4573540955	8.57904916	8.6759071765	8.678740144	9.486268989	8.0593090875	7.864955952	8.4904365355	9.3652175625	8.7497127885	9.2745646545	8.6354491405	9.601052711	8.82419865	8.760863575	8.48633208	8.476001696	8.7308639385
AKR7A3	10.383007705	10.535372195	9.192723017	9.4096341045	10.222853995	10.371176855	9.602890668	10.134254695	10.357420835	10.205126165	9.4448374945	10.687763035	9.6040822865	9.4512552685	9.6417876525	9.752095156	9.300671974	6.796158306	9.703231866	8.986576613	8.408770189	10.37439093	10.07061533	8.029464387	7.2681969865	8.3012196385	10.180172735	9.2241071605	10.11663033	10.40871127	9.9392793305	7.547813002	9.140442306	10.323140675	9.2205218095	7.930427411	9.755989125	7.5553191915	7.5803064045	10.0713312435	8.587608319	9.01387008	9.5564990015	9.3426284985	10.0416005045	10.02604974	9.768661952	9.6974179925	10.49601267
AKT1	8.060261202	7.831734953	7.757100446	7.641817159	7.490829583	7.497220053	7.895408166	7.190237976	7.052973239	7.926408364	7.614391186	7.533375141	6.990782971	8.063594031	7.275570556	8.315891179	7.665006797	6.901603068	7.561786039	8.081565201	7.871279007	7.160800644	7.598562341	6.643479073	6.606065169	7.205298121	7.538893045	7.562815483	7.542361567	8.056901696	7.317399435	7.439251102	7.777491272	7.897747789	7.577423684	7.278395529	6.494574878	6.837055851	7.061429104	7.220107993	7.309780061	8.218885584	7.346372856	7.259452147	6.586252393	7.586917319	7.256717479	7.424329857	8.105577163
AKT1S1	4.965538384	5.0913852905	4.88291295	5.0042902065	5.2068820775	5.1669576575	4.978629316	5.165927138	5.193123572	5.4902592415	4.7540598715	5.1559922785	4.987183398	5.511855006	5.1274656185	5.6249309325	5.4150960745	5.627702465	5.9364772725	5.5962153695	5.355788186	5.4115137265	5.7421016465	5.6117600605	5.6970109165	5.820827341	5.298939675	5.136060863	5.036905818	5.5787085845	5.7239175295	5.1407587	5.3604261755	5.223204868	5.8375442725	5.5489817535	5.030235446	6.6856036525	5.74653928	5.8028805685	5.7701282085	6.0531914885	5.193841607	5.7424443185	6.162977532	5.050476862	5.097606375	4.8961268155	5.3581271605
[truncated: 21,028 more rows]
[truncated: 26 more columns]
