# Supplementary material for: CELSR3 mRNA expression is increased in hepatocellular carcinoma and indicates poor prognosis
Source: PeerJ. 2019 Oct 7;7:e7816. doi: 10.7717/peerj.7816 (PMC6786253; doi:10.7717/peerj.7816)
Supplement: Supplemental Information 6 — Cel data was converted using RMA and log2 [file peerj-07-7816-s006.zip]

Archive with 1 entries (1 files):
- Raw data of GSE45436 dataset(cel data was converted using RMA and log2). geneMatrix.txt
