# Supplementary material for: CELSR3 mRNA expression is increased in hepatocellular carcinoma and indicates poor prognosis
Source: PeerJ. 2019 Oct 7;7:e7816. doi: 10.7717/peerj.7816 (PMC6786253; doi:10.7717/peerj.7816)
Supplement: Supplemental Information 6 — Cel data was converted using RMA and log2 [file peerj-07-7816-s006.zip › Raw data of GSE45436 dataset(cel data was converted using RMA and log2). geneMatrix.txt]

geneNames	GSM1100370	GSM1100371	GSM1100372	GSM1100373	GSM1100374	GSM1100375	GSM1100376	GSM1100377	GSM1100378	GSM1100379	GSM1100380	GSM1100381	GSM1100382	GSM1100383	GSM1100384	GSM1100385	GSM1100386	GSM1100387	GSM1100388	GSM1100389	GSM1100390	GSM1100391	GSM1100392	GSM1100393	GSM1100394	GSM1100395	GSM1100396	GSM1100397	GSM1100398	GSM1100399	GSM1100400	GSM1100401	GSM1100402	GSM1100403	GSM1100404	GSM1100405	GSM1100406	GSM1100407	GSM1100408	GSM1100409	GSM1100410	GSM1100411	GSM1100412	GSM1100413	GSM1100414	GSM1100415	GSM1100416	GSM1100417	GSM1100418
A1BG	11.34796512	11.52031734	11.12092135	11.30185297	7.937138201	5.849504177	12.37408684	10.0033414	12.3129384	8.508623931	12.25795822	12.12611049	12.27112955	11.95595948	12.38687917	12.2471645	12.45707815	12.22335255	12.16874256	12.13826613	12.59394394	12.31881575	12.16774057	12.22087132	12.1599514	11.73604694	12.59238486	12.31815765	12.13356167	11.96728823	10.39235882	12.17433816	12.29472313	12.54963631	12.22332829	12.01249545	9.979709484	11.73820226	8.188601456	8.066768969	10.40196107	8.161426281	10.73852686	7.734468681	12.38490197	9.891366091	11.69951045	8.303127846	12.26618921
A1BG-AS1	3.469531588	3.330389778	3.697592629	3.628819127	3.119036659	3.777272602	3.647951901	3.476715416	3.279501284	3.829815479	3.611701116	3.531621234	3.497498354	3.604772603	3.737428918	4.290473818	4.24991194	3.273879334	3.846720627	3.894660967	3.454686769	3.572116055	3.819581618	3.5981616	3.754425023	3.530391118	3.239737379	3.724628229	3.607570095	3.557829644	3.752835647	3.525273429	3.591572042	3.514896229	3.852275434	3.708656299	3.657077195	3.541178685	3.737235432	3.328144235	3.452020456	3.484161171	3.78768299	3.468110556	3.674639652	3.601859064	3.587146441	3.440559409	3.749924655
A1CF	10.072744252	10.226783976	9.8366309805	10.45232259	10.232869215	8.935360078	11.23289865	10.033459292	10.2946851385	10.2330547665	10.168425865	10.90749632	10.661442865	10.782496435	10.963526495	10.82500024	10.796928535	10.829068525	10.1357425215	10.28287212	10.49520622	10.6780533	10.111500695	10.388014815	10.663021085	10.855039565	9.8479605505	10.029070023	10.545247205	10.409212135	9.7592656545	10.0567755985	10.46877725	10.421051245	10.017084591	10.224447855	10.064255245	10.266862855	10.488551525	7.420456425	10.78227527	8.308368962	9.0546715525	9.90202154	10.3822618035	11.144967215	10.62873097	10.1468121665	9.6838388705
A2M	8.0300242205	7.940336223	8.3163445745	8.3470771655	8.3986795875	8.561666161	7.23417976	6.6726966375	7.9128170245	7.233240863	7.6826822255	8.310163341	8.43263106	8.516162512	7.9433214835	8.143036165	8.6913162395	8.402155615	8.014761295	8.6989747665	8.363429153	8.2847702235	8.263916613	8.300396654	8.379123842	8.200478179	8.417852082	8.4326769015	7.9302975965	7.7819363275	7.209419966	8.1229711805	8.0764459415	8.450769153	8.3864671045	7.7466553015	6.3494931035	8.3385069345	7.7015829355	7.8675579545	7.26600335	6.6539199415	8.1554062395	8.701756251	7.149616502	7.72636541	8.0479400425	7.315682356	7.2373893135
A2M-AS1	4.897695106	3.876120961	4.794188235	4.992076375	3.964462702	4.988555449	5.070497026	4.509583924	4.230255725	4.762830822	4.074496925	5.105093819	4.103564255	5.47450031	4.936688975	5.636346346	5.936751042	6.924343238	4.731101699	5.926592869	5.346948273	5.129112521	5.750549331	5.847469555	5.95490643	4.638712635	5.149889341	4.672317322	5.614713171	4.712139533	5.633489718	4.961973729	5.561363074	5.386944828	5.791770661	4.242068288	3.79234375	4.336757062	4.071486112	4.603328948	4.386415885	3.819911987	5.35377029	6.495815745	5.098060314	4.736061924	5.072278749	4.645607149	4.179152725
A2ML1	3.1509210185	3.105107405	3.2143235925	3.1780742565	3.110265342	3.294968968	3.2992721765	3.2449275655	3.1939575485	3.4495043515	3.178081291	3.135292883	3.041619517	3.2540966495	3.0312816665	3.19974511	3.213762202	3.318081668	3.0479341785	3.1825552935	3.259557335	3.29975029	3.3544173205	3.2858654265	3.0840515755	3.3465588865	3.157536707	3.025669521	3.48370109	3.1377617545	3.8977217895	3.0222820055	3.2981264995	3.090126538	3.153392584	3.175236108	3.2327121505	3.0998511275	3.109216722	3.1073962575	3.1032444095	3.2933460235	3.961202681	3.056966146	3.4985694945	3.249049128	2.8566323895	2.9919719725	3.092796121
A2MP1	3.377285227	3.320381679	3.355027105	3.016765263	3.022765392	3.222241111	3.364667197	3.107375352	3.085838851	3.56993191	3.378946509	3.178159274	3.565418723	4.507483497	4.094019381	3.704797819	3.867206256	3.029028255	2.996347852	3.724361473	3.480025149	3.716799386	3.87285494	3.543683895	4.087464736	3.537748291	3.314341955	3.511110034	3.742980096	3.227460952	3.466505081	3.356074605	3.94973476	3.763830574	3.599170728	3.364571034	3.193273482	3.301231271	3.180020955	3.596504021	2.88883485	4.14376348	3.955647202	3.041233177	3.305899414	3.320938969	3.59393393	3.099934475	3.179311522
A4GALT	5.356310219	4.959151676	5.721881804	5.085864217	5.166823266	5.315663997	5.586833822	5.680520945	5.490277579	5.041088505	5.168000051	5.570786542	5.277710251	4.951314251	5.880946289	5.419825441	5.46801624	6.038734715	5.286526316	5.33386112	5.519794166	6.001118664	5.775325393	5.570771429	5.818928978	5.820344272	5.095528262	4.897933836	5.428335699	5.065016816	5.713307683	6.026155082	5.468706893	5.973092319	5.579128472	5.461414796	5.161261458	5.32902383	5.319027269	4.992833923	4.804322229	5.532018569	6.389719347	5.134645196	5.206578746	5.00675241	5.093408974	5.036022351	5.753445984
A4GNT	3.225843117	2.970590998	3.378621414	3.496070879	3.164510845	3.256676909	3.308513276	3.287744142	3.345403872	3.414189603	3.335715653	3.184108958	3.341288383	3.723685013	3.381366924	3.323836571	3.665406048	3.558947291	3.04921444	3.422682088	3.174786603	3.293257852	3.512684622	3.390412274	3.505139491	3.755068929	3.304308004	3.172837164	3.261358115	3.62392988	3.378647016	3.201251399	3.184161579	3.623402378	3.401284095	3.257252491	3.204279733	3.263683045	3.151541139	3.102969948	3.227280817	3.425536418	3.093371059	3.372051026	3.134735822	3.376142537	3.172525406	3.085385362	3.0065991
AA06	4.07744104	4.147081941	4.303929411	3.829505358	3.918524044	4.262633869	4.678365444	4.396665192	4.274760993	4.671688294	4.133111885	4.845486743	4.543062372	4.271495139	4.447466872	4.060610571	4.668903872	4.881037842	4.194630944	4.633995819	4.17875115	4.990571901	4.414129855	3.962471198	4.081457368	4.413593667	4.208584107	3.9099044	4.545272767	3.833168028	5.203851937	4.266144079	4.641636091	3.838132477	4.109409498	4.330330905	4.306777259	4.123716489	3.965322134	4.036233383	4.233780851	4.3407831	4.250548672	4.062945212	4.13334722	4.241019956	3.949494454	4.49045403	4.457751067
AAAS	7.244413088	6.686333703	6.495591819	6.873251214	7.315588099	6.976482474	7.035238193	7.180999927	7.021365147	7.296864987	6.699357172	6.912830575	6.758774013	6.653799805	7.013364014	7.010518639	7.373872914	6.880774271	6.954204627	6.961512587	6.736287686	7.05214247	6.709584698	6.685846521	6.840631862	6.994336067	6.720400238	6.710433021	7.130324367	6.772648545	6.459775593	6.924797334	7.168040695	6.7876269	6.624061904	6.883056746	7.334829217	6.874036064	6.912607677	6.833664986	6.709780971	6.858970719	6.615899306	7.695996977	6.510135127	6.744088883	6.711586219	7.0067542	7.113295164
AACS	7.645922065	7.070574519	6.914973412	6.854238555	7.383959043	7.066714176	5.769279405	7.521187584	7.269195691	6.940563975	5.048167942	6.176233225	5.019064758	5.374976437	4.830113769	5.555332497	5.432169756	5.438739464	5.486786503	5.584335651	5.953504086	5.289542176	6.523267856	6.107464272	4.947561084	5.59672841	5.418016943	5.617557661	5.119454356	5.439033249	5.763153249	4.624986599	5.976335383	5.840472067	5.752893045	5.147256352	7.071626265	6.308129387	6.806611738	7.986947138	6.673214989	7.589020127	7.502624479	8.783507653	6.959559191	6.495043865	6.139598715	7.00686346	6.471246179
AACSP1	2.425379369	2.917125646	3.280540902	2.366534016	2.507793055	2.434276803	2.88485444	2.827722357	2.465599314	2.574635843	2.44442016	2.597727511	2.617194574	2.663845126	2.871233084	2.248049721	2.865383292	2.913140231	2.38756296	2.801323007	2.620696286	2.601387309	2.483320701	2.647307037	2.802829029	2.740247355	2.796653111	2.489089565	2.923770709	2.570334969	2.645971337	2.424840991	3.059024891	2.870462173	2.670212027	2.49137074	2.219506061	2.483597118	2.639241776	2.380675963	2.76004928	3.030907385	3.518035715	2.635376031	2.500232487	2.696629603	2.609628748	2.312977375	2.404474139
AADAC	9.892249438	8.623679913	9.813644927	8.397065523	10.23143371	9.022947722	10.3682815	10.22466618	10.70097859	8.615411457	10.25623845	10.89744612	11.03039879	10.82810158	10.91612363	11.091665	10.35530527	10.13065105	11.02356847	10.5660324	10.33015549	10.93556316	10.46831367	10.74114743	10.88422694	10.64131553	10.75685062	10.61787231	10.51512358	11.03113813	9.177602472	10.85681895	10.48771917	10.55848117	11.2858763	10.73041105	9.970133948	11.48777023	10.41733915	8.700073633	9.470293328	8.646981083	8.175262175	9.516719936	8.844486629	10.9514544	9.878124898	8.96884189	12.30522761
AADACL2	2.349586039	2.490660432	2.585962689	2.653087191	2.469762214	2.643186576	2.464181739	2.477705513	2.891503757	2.841206429	2.652852845	2.5657418	2.831345275	2.507217597	2.544651786	2.678678652	2.851656081	2.681966007	2.509061306	2.734638084	2.680727422	2.531572419	2.506521157	2.800483102	2.66800212	2.547063327	2.492479915	2.446238642	2.712821729	2.617078026	2.998154063	2.899402194	2.574595056	2.877520307	2.707811284	2.685807946	2.548330148	2.677423921	2.574128868	2.676038394	2.673008405	3.064697454	2.876981025	2.345523026	2.974267613	2.494656921	2.52611462	2.475052273	2.372600645
AADACP1	4.259021198	3.960459584	6.005540903	4.05686458	3.365552454	3.471701259	6.314589525	4.451723967	7.339622978	3.312365871	5.589285544	5.386397476	5.275182496	5.64949769	4.806803176	6.386103336	5.800526276	6.200300096	6.55432695	6.2569641	5.696278681	6.380720566	5.859761366	5.957828491	6.547464131	6.402320981	5.020042601	5.160311552	6.080179338	4.687296366	3.884030698	3.907883748	5.793475604	4.839978807	6.05964252	4.74787424	4.200310615	6.539745398	4.898764061	4.106358566	5.742885472	4.032532305	4.96292397	4.34077468	4.49903902	6.958485929	5.526285836	5.933780977	4.340440345
AADAT	5.651028012	5.276403234	5.489945371	4.347942517	4.210710704	5.54082884	5.206809985	4.32168803	5.723217959	4.856315859	6.956938464	6.319958064	8.205533608	7.569425698	8.127951232	7.84630449	7.708397697	6.967977684	7.50570879	7.258860245	7.167239847	7.635613633	6.74822165	7.095300227	7.739002835	7.986959334	7.101222649	6.62019085	7.293687573	7.585170565	4.956102877	7.085357033	7.212273819	6.948277327	6.476774495	7.997864389	4.714887108	4.988348916	4.587423693	4.77001971	5.907747102	5.179769228	4.209807923	5.930398615	5.424892348	4.480504262	5.688945693	4.793302512	5.950643336
AAED1	5.405729417	6.718267328	4.978119647	6.086661599	6.596633693	6.209026508	5.00375369	6.566599501	5.841285232	4.820155353	6.807240376	5.700355329	5.833829699	5.201339564	5.856779052	5.876613789	5.090217814	4.969348151	7.332484661	6.289147344	6.280999363	6.496672282	6.915407201	5.10619337	5.922234466	5.920593657	6.598870264	6.485707272	6.054198861	6.278582434	4.783721036	6.78432502	5.944268561	6.359561951	6.557856282	6.212560886	7.25024394	6.345747587	7.018879719	6.371238234	5.763053255	5.635491743	5.363663211	5.715363933	5.585822474	6.056948705	6.808002091	8.208829181	7.677608742
AAGAB	5.815729833	5.20225056833333	5.16050654266667	5.705860055	4.77818060533333	5.55616912433333	5.258997897	5.24282921566667	4.798892249	4.59609457433333	4.413387143	4.71395998	4.95814654133333	5.10950182666667	5.119373082	4.67112909533333	5.05603280266667	4.89240774966667	4.88926429033333	5.18335627833333	5.26774200233333	4.90845139833333	4.965349252	4.89728343933333	4.78967649566667	4.711799874	5.07686464766667	5.16786918833333	5.03134951533333	4.80870557766667	4.97609637366667	5.338275622	4.80152618366667	4.71671559066667	5.03186635	4.723909549	5.041019769	4.85615676466667	4.887037113	5.80214748233333	4.578155004	5.08600669666667	5.56467882666667	4.85139974633333	5.86014431333333	5.28685846266667	5.47370054333333	4.819046582	5.003803439
AAK1	5.31525424714286	5.29997114271429	5.26526940614286	5.04735665457143	5.26016592742857	5.29592400428571	4.86277150385714	4.87351535542857	4.76485710657143	5.29741288071429	4.83390535257143	4.73538055271429	4.68778346642857	4.78541857757143	4.83742434057143	4.827369782	4.88991295342857	4.96551645285714	5.08684745428571	5.13183038485714	5.132161092	4.98878783957143	5.22442900028572	5.11988164928571	4.98642334285714	4.872898275	4.96246155857143	5.008925525	5.34296243571429	4.71289715014286	5.442933273	5.04017250185714	5.15508815142857	5.03210118085714	5.058160287	4.84232114285714	5.05653392857143	5.18609035685714	4.947292631	5.31915139242857	5.020130796	5.27531830357143	5.429820077	5.06393302614286	5.33614087928571	4.67251696914286	5.10305262	5.28650530185714	4.78761878657143
AAMDC	4.83518589433333	5.09884480733333	5.221687408	6.11049423033333	5.593366827	5.12830129833333	6.23773083866667	5.64315481933333	5.83516810466667	5.60703100533333	5.02662471633333	5.288799524	4.97362519266667	5.06990636166667	5.19434046333333	5.52895481533333	5.37060627233333	5.27794138166667	4.99885483466667	5.07798264966667	5.31946226333333	5.32118380466667	5.15097445466667	5.47701684066667	5.08948840633333	5.464550229	5.08390211266667	5.17406350033333	5.05556977666667	5.12582715333333	4.926648732	4.76859712266667	5.54079766133333	4.97889242566667	5.09321899533333	5.06429657366667	5.27354358166667	5.00734252233333	5.84921382866667	4.98828800166667	6.12927247566667	5.06049017433333	6.47024377633333	5.522574582	5.18525553866667	5.98324111266667	6.02717407533333	5.237449774	5.24566068366667
AAMP	7.705351538	8.14886126	6.393475273	7.465972722	7.574425641	7.382686048	6.20705493	7.267834849	7.713872644	7.147863595	7.414354656	7.274889357	7.77595696	7.440285614	7.698012739	7.499471465	7.513204012	6.829361966	7.55435129	7.122125374	7.737955695	7.472794429	7.259221079	6.778479583	7.348004717	7.321888252	7.663487669	7.040110988	7.468558249	7.354929509	6.380428355	7.566632651	7.050595037	7.387713748	7.386873281	7.052102371	7.68860986	7.003095688	7.001834734	7.917162206	6.841315954	6.7193189	6.329796245	7.152132753	7.484865953	6.790417932	7.762900707	7.216409552	7.121152706
AANAT	3.079507871	3.203024802	3.1031728	3.06571825	3.287669338	3.030602887	3.070664632	3.442236391	3.50097239	3.592234086	3.376142537	3.571783401	3.334047497	3.330613503	3.027240293	3.420160675	2.868171402	3.499176577	3.550025582	3.098192791	3.49442343	3.64967741	3.29684985	3.33506822	3.229074298	3.494489396	3.761217112	3.243823517	3.529635201	3.979220431	3.361005362	3.514922188	3.338802182	3.176182978	3.387110438	3.139817517	3.0699679	3.220919993	3.321414872	3.401909554	3.332052167	3.291701684	3.712650125	3.136818047	3.655347136	3.34338366	3.258193051	3.26492034	3.336704036
AAR2	7.542015398	7.420414895	6.606685887	7.584377729	7.029641215	6.83736563	7.375830026	7.154350409	7.440729256	7.091326484	6.820687727	6.929661507	6.669193843	6.860154854	6.749114234	6.944275607	6.837347868	6.889390404	6.79004533	7.008003064	6.794015927	7.097242765	6.620884542	6.720851737	6.78790984	6.778875028	6.870730825	6.872455008	6.864513628	6.608904769	6.335228576	6.546721936	6.77394576	7.175866701	6.874690518	6.686151908	7.622855117	6.786523351	6.951581628	7.073163214	6.872507055	6.445245719	6.744323777	7.355214545	6.791300173	7.426703503	6.942436036	7.502357271	7.045707954
AARS	8.131910118	8.314919331	8.360000362	7.966239522	9.675163835	8.32605366	7.67700336	9.231980541	8.809979725	8.487656496	8.248551521	7.674790099	8.632675089	8.225115395	8.564488782	8.415531192	8.373104739	7.980628875	8.246586492	8.39476482	8.42952542	8.495551422	8.310236542	8.299511509	8.313505798	8.391143551	8.450202661	8.688805487	8.44555646	8.006812991	8.309973671	8.361903784	8.26535954	8.660387029	8.214502082	8.208575799	8.42836705	8.405661828	8.513830475	8.4428043	9.156395977	8.820943424	8.919570805	7.718324484	7.571578777	7.954987452	8.00897457	9.029452682	8.789713205
AARS2	6.495636802	7.0777121515	5.979580483	7.4435102515	6.263918096	6.6931491475	6.8274923245	5.785602938	5.9160125255	7.2436818015	5.821884748	5.3985865515	6.0010262365	6.068641995	5.986070285	5.8353568135	6.047087869	5.8478119985	5.5452671505	5.523038953	6.2698288115	5.756280881	5.742018296	5.685542859	5.952012536	6.0340746935	5.927200367	5.7187234855	5.722929869	5.8697785545	6.1269552335	5.7725920375	5.636160751	5.581543389	5.4169874445	5.6964759275	6.198778563	5.978896886	6.5286029095	6.660473775	5.771511948	6.4881372435	6.83559195	6.834811883	7.5741150555	6.056177008	7.0989244175	6.37675141	5.7172147335
AASDH	6.0905692935	6.9403626115	4.7853445875	6.442681	5.586044538	6.267171225	5.485333781	5.789748287	4.529117483	5.3577886645	6.1549331825	5.5845907485	6.167753185	5.898472578	6.1424983635	6.252431135	6.341916159	5.322071812	6.2185193355	5.9701703895	6.080218017	6.179463227	6.151136708	6.5177482095	6.072603082	6.4959873765	5.7523397565	5.971499235	6.2481482615	5.6852043575	5.1234158635	5.924633567	5.232246445	5.3038987195	6.0947383005	6.0918119545	5.348001482	5.4392331825	5.574879154	5.694380389	5.1085389415	5.028153833	4.334179785	6.1047253335	5.576828451	7.3029556665	6.1190878035	6.1030818505	6.3282655785
AASDHPPT	6.268122877	6.27173392333333	5.47058592333333	5.316261701	6.17816449133333	5.91432172566667	5.89144695	6.608772213	6.21218987966667	5.846947581	6.13923211333333	6.09582752766667	6.04581371066667	6.07819093166667	5.961047437	6.026431276	5.84866439166667	5.779425702	5.83596984566667	5.99047724633333	5.755620036	5.95584160033333	6.082492426	5.802957725	5.92953532	5.87212008633333	5.91525985133333	5.91992700533333	6.043425415	5.932335966	5.66042412333333	5.924351203	5.77834483533333	5.888241846	6.15644883333333	6.087127039	5.475368504	5.98454701433333	5.82975911833333	5.07484743366667	6.25307301033333	6.07720336633333	5.02689983666667	6.109543168	4.77058769966667	6.310592902	5.661260144	6.191851592	6.12236735733333
AASS	6.2573658235	7.019411078	5.4854084065	3.018008001	3.3253006395	3.931357345	5.6982711005	6.6158306955	6.298235741	3.3820187085	8.219607919	7.00734261	6.8517099	6.4951709445	6.71415007	7.266283602	6.574173432	7.476963659	6.4216075195	6.2613214295	5.638501835	6.567112607	6.632985982	6.7331713565	7.251907497	6.923757016	5.4918941265	5.47230304	6.7002865425	7.361879919	5.9382495595	5.694557237	6.870555019	6.7447556415	6.3976482705	6.745164341	7.8495119495	6.0207215835	5.213579841	3.3833366585	7.211912406	5.368785987	4.9381636385	5.3242776415	5.276829556	4.6976990165	5.8928386995	5.2224008255	7.081783324
AATF	7.689818846	6.975774349	7.120305863	7.873855753	8.310483212	7.866132474	7.898441368	8.015004118	7.386194079	8.379407995	7.255903366	7.206785012	7.290509324	7.024018728	7.158103429	7.292442517	7.304947295	7.300000991	6.984221403	7.34916969	7.253287627	7.196401816	7.240862131	7.176856739	7.203577396	6.751365761	7.354511675	7.458479846	7.439345962	7.005159388	6.791761164	6.91088249	7.11986695	7.500329504	7.657219459	7.218362843	8.449955736	7.813113219	8.235243305	7.63258938	7.921750104	7.744337384	7.5732615	7.610610234	7.368414421	6.836624626	7.7921096	8.286736707	7.535152596
AATK	6.73365729	6.297398082	5.761711315	5.764954428	5.793984216	6.268906405	5.913648123	5.295505736	5.164794039	5.446838485	5.487588735	6.257473184	5.894086921	6.13905133	5.890810021	5.863621353	6.222475739	5.870130149	5.649700156	6.373889394	6.323700507	5.972970736	6.234944147	5.882747956	6.462923925	5.97540323	6.420330163	5.797692404	6.241261491	5.681064215	6.124185537	6.02031152	6.557936673	6.362811941	5.59069983	5.752755204	5.488005775	5.778651306	6.03239145	5.941971794	5.319056001	6.104988696	6.077321489	5.4856118	6.209386136	5.542819618	6.114402836	5.528190156	5.487831739
AB488780	6.078506967	6.44131876	4.640313297	5.999278463	6.543787438	6.219625394	5.824031608	5.856554896	5.471223959	6.399399001	5.277292431	5.343624873	5.807475165	6.031640041	5.574821262	5.941267571	4.999152329	5.259804117	5.034353152	5.550916277	5.346388958	4.969881582	5.288416989	5.504345954	5.585183878	5.629056696	5.32971483	5.171377698	4.853724701	5.469919893	5.77709649	5.77806363	4.866003782	5.061261554	5.204968865	5.375413633	5.808335997	6.081697654	5.625141838	4.778940997	5.593476501	5.886841478	4.994386773	6.878049612	5.695433097	5.854273207	5.522818725	6.033751191	5.481258143
ABAT	9.09509570266667	7.06191491233333	8.47448757433333	7.57880103766667	8.37294941066667	7.80702528766667	9.315470289	8.26840677533333	9.02025447766667	8.040463024	9.63192697933333	10.2977120406667	10.0216819636667	9.652102817	10.1406952023333	10.388624914	9.744895058	9.502927868	9.44440713133333	9.73824270033333	10.0340936966667	10.252613629	9.69315613133333	9.83227854666667	9.89520315066667	10.390645372	9.612823409	9.609710555	9.642511329	10.0257662096667	8.84229913133333	9.458230889	9.69677393566667	9.66524370133333	9.63551550333333	9.91035217266667	8.45756279733333	9.29093956666667	8.930420194	6.16480548766667	10.2023855256667	7.627966922	8.87131405833333	7.80800377533333	9.439696011	7.88502186633333	9.53298607733333	8.103423542	10.050878627
ABCA1	6.35159063125	6.69121210425	6.3209460925	6.36649467675	6.65126796025	6.3076344975	5.91865593775	6.557919151	6.0827775255	5.18493889325	6.7049535435	6.521322916	7.13989922225	7.30847102425	7.31130169275	6.76294595325	6.44066455825	6.2695952535	7.37966987375	6.99488255775	6.43991465475	6.71754531575	6.6876939055	6.64017654925	6.6976274325	6.99456977875	6.9965308835	7.41937436475	6.66851762275	6.92754457425	6.577131896	6.753622978	6.261293159	6.8523408005	7.00524002675	7.38241049875	5.99466083725	6.64363969775	6.72060460025	6.346282297	5.7825435935	5.8570093295	5.3142475235	7.2339922365	5.625356429	7.3223838795	7.34790328575	6.74222000825	7.5876592675
ABCA11P	5.050878129	5.996754032	3.696710498	4.90648193	4.278137912	4.584111439	3.727003212	4.506673096	4.61444793	4.404019912	4.728073378	5.052172821	4.482189145	4.871291592	4.681926251	3.917924242	4.919258645	5.13650065	3.901474805	4.498866955	4.492357844	3.963074875	3.954216658	4.268924396	4.391904095	4.658619664	4.753754656	4.456282509	3.812618437	4.649913972	4.020731689	4.265405431	4.099932417	4.073339489	4.485659888	4.009954495	4.896520371	4.430991365	3.763142514	4.319519402	4.640857201	3.750620664	4.115388884	4.465236758	4.376696435	4.701148825	4.014799615	4.665474325	3.78048626
ABCA12	2.319330072	2.555117994	2.386152353	2.521140271	2.505428916	2.510514127	2.620422993	2.50506858	2.397496245	2.861399031	2.322476324	2.696307014	2.44296102	2.363816436	2.37658891	2.690611044	2.530923768	2.291715544	2.782064771	2.143707595	2.229710893	2.619990658	2.595554528	2.472475433	2.736617635	2.48524643	2.333723822	2.384603464	2.634241537	2.529582648	2.597807158	2.51834313	2.736641491	2.470692732	2.369834969	2.378310937	2.510091297	2.528015675	2.30820257	2.617256584	2.492573029	2.612013155	2.738690585	2.440076383	2.581696958	2.295289311	2.384317887	2.683846169	2.6733972
ABCA13	2.20291741133333	2.19391666833333	2.255629899	2.27837801333333	2.281323097	2.25669294633333	2.30155707233333	2.37087346966667	2.30864052366667	2.264470109	2.166569606	2.345139388	2.29867165033333	2.36756211366667	2.252724152	2.37273778066667	2.37112058466667	2.536470842	2.18539984266667	2.330582153	2.40423729033333	2.29701864533333	2.40623813166667	2.386131386	2.37469672966667	2.24895604333333	2.25286944	2.27673359633333	2.298322336	2.330419565	2.230291018	2.39570916166667	2.250831702	2.32499799366667	2.31606363133333	2.250785789	2.234992303	2.26674247033333	2.218632307	2.360171757	2.30285114466667	2.37669076233333	2.45546184	2.21957359633333	2.52201186433333	2.26602080033333	2.82008966233333	2.600230952	2.219552952
ABCA17P	3.597478992	3.260814154	3.352747096	3.341602917	3.904264001	3.350281253	3.204180477	3.388292257	3.679629826	3.814981949	2.773719664	3.048147392	3.219563402	2.929702934	2.722812814	2.976682944	3.144859434	3.538001523	2.825275331	2.80344108	3.33457177	3.231719232	3.414795227	2.804500165	2.718217298	3.309671566	3.153620516	3.028238328	3.586038241	2.892268997	3.256195413	3.078549054	3.524440992	3.201419701	2.925152312	2.873961955	3.473657874	3.022459741	2.831698854	3.08893986	3.102987931	3.789344444	3.445445132	2.958527138	4.307807736	3.07384548	2.88200141	3.211535859	2.978743511
ABCA2	5.33257302333333	5.104785377	5.16655688766667	4.73790708133333	5.476776748	5.42418521233333	5.20794437933333	4.89966213166667	4.958089803	4.690809531	4.97970729933333	5.01103377933333	5.126561776	4.96992106133333	5.49563985166667	5.064502671	4.927937354	5.33324199133333	5.07157210866667	4.80584379733333	4.96270113733333	4.893461835	4.38858291033333	5.09457567033333	4.83981574733333	5.48863057466667	5.205254183	4.759286769	4.877504345	5.58528909166667	5.15791106533333	5.248623153	5.15540171466667	5.33195827033333	4.89858446233333	5.31700645433333	4.87925640666667	5.83908605233333	5.16787147166667	5.610572699	5.08269120966667	4.93387530433333	5.323603276	4.79878681933333	5.262780794	4.64533787166667	5.47459581566667	5.18330602	4.96125894966667
ABCA3	5.984752002	5.522132232	4.521446535	5.583659719	5.161200263	5.963600824	5.544994621	5.369475543	5.04907549	5.531656648	4.635196161	4.590921527	4.99146843	4.805768343	5.133170608	5.052604323	5.118830721	5.179972529	4.902283727	4.821012664	5.399970434	5.008809811	4.795908344	4.97965459	4.721255145	5.142611522	5.431515234	4.758462256	4.803563328	4.875189257	5.215893868	5.409002475	4.722381774	4.958864436	4.648876938	4.591003613	5.373442957	4.818655279	4.801218807	4.887496415	4.615665977	5.101509677	5.128939476	5.428838998	5.472020486	4.818933107	4.777391374	5.367201082	5.296367192
ABCA4	3.639543156	3.693160026	3.7108406935	3.58132658	3.587545127	3.515095535	4.1156093545	3.6876046465	4.1301771615	3.9144664605	3.668246956	3.668891195	3.680578334	3.9291854835	4.0389237645	4.437468758	3.9917667145	3.5784004765	3.753071468	3.9046479485	3.9016739565	3.8924833225	3.83143217	3.8160537335	4.0547995995	3.759150839	3.853443075	3.6375831665	3.7018814635	4.050459032	4.22021019	3.81667501	3.820742615	3.8333323065	3.7567082215	4.0780522325	3.745252129	3.8584255935	3.6814383255	3.7789689015	3.741667062	3.9548699065	4.366116756	4.413805818	3.9638660805	3.4786465785	3.8640806345	3.852973832	3.7167448445
ABCA5	5.869875816	6.677670016	7.590597341	6.438518245	6.0159686825	7.258037573	8.0924261295	7.1606090715	5.7808030935	5.681683978	6.2322333635	7.139881384	6.122607215	7.1658156155	7.1042400685	7.1678013015	6.571081017	7.2891275495	5.822818988	6.0480261015	6.015809539	6.3075057155	6.042047239	6.514586423	6.28703414	6.826385696	5.869469785	6.0924055185	6.258995591	6.1200940755	8.0233968	5.9828669905	6.504530988	6.840441358	6.1514661385	6.409220627	6.2885654455	6.4723618955	7.1532301555	5.4740148085	7.678902358	6.9491162825	6.4087898635	5.2273803135	5.5572042575	7.110034913	5.97696758	6.025862318	6.175501162
ABCA6	4.322754602	6.291081757	7.620912188	5.050149362	6.716648613	5.381222355	7.925508902	8.7379376	8.856791674	5.577502395	8.206756521	9.414500737	8.367109541	8.437463822	9.090822089	9.057175264	8.461856426	8.956693684	8.456585641	8.199585961	8.108778769	8.996894249	8.233804934	8.543404686	8.705513253	8.844038332	8.159441692	8.657344109	8.201017288	9.149563165	6.932289484	7.757952943	8.518488986	8.346166226	8.533282667	8.407418981	9.154232253	8.497882359	7.868959221	6.371535364	8.171661358	5.979263475	6.653984484	4.0686793	6.625596949	7.560386319	8.633918232	4.588260947	9.381485794
ABCA7	5.471960169	5.468695936	5.576853249	5.202230816	4.78788559	5.030169021	5.505400924	5.459340595	5.353930528	4.852607338	5.156022169	5.351805238	4.745840037	4.670669752	5.282711472	4.495640392	5.531799514	5.677237302	4.737551034	4.634114784	5.150399664	5.002055419	5.066055871	5.231702613	5.102777429	5.347641847	5.063208012	5.009686901	5.229812544	5.100100017	6.19713112	5.052172106	5.409138028	5.858956327	5.028486102	5.005342452	4.276693985	5.414354584	5.032328855	5.366244026	4.906498107	5.455829506	5.467694825	5.381452639	6.52455136	4.504047677	4.951324839	4.701723905	5.115042276
ABCA8	5.00258628766667	4.24405606666667	4.931542803	3.65076002966667	3.007807154	4.983678811	3.946760017	5.34740978366667	5.01913195566667	4.226032945	5.34145994066667	5.25259977	6.20559539733333	5.865822481	6.17475755533333	5.695116225	5.51773260033333	5.50146441033333	5.47962452533333	5.55693192233333	6.31349298733333	5.760076837	5.465573448	6.03587533833333	5.81825559566667	5.60553473333333	5.919568657	5.321171649	5.24645952733333	6.17441951166667	4.37628926066667	5.803459304	5.228786128	5.56650042966667	5.13410636566667	5.40358881966667	4.091008008	5.09888555766667	4.208499911	3.64837544133333	4.40531091333333	4.417096936	4.15034319766667	3.176640002	5.94705051666667	3.52936500233333	5.30429694033333	3.89497898366667	4.30297851366667
ABCA9	3.50520325633333	3.73232724666667	3.632767965	3.70934449	3.39437229133333	3.494309946	3.71477711966667	3.90325133933333	3.711368311	3.35453434866667	4.19981036833333	4.036152304	5.211830539	4.64939426166667	5.50846970533333	4.267058946	4.16161202633333	4.49608189266667	3.951822183	4.38759191866667	4.26638336533333	4.05267184166667	3.901142588	5.04929592866667	4.48230744733333	4.523843425	4.54988156066667	5.24731875166667	4.386055744	5.021509054	4.07433182966667	5.06881064	4.100981248	3.83565873233333	4.12915212333333	4.72680278	3.84190113833333	3.93890063066667	3.38980694533333	3.20551862766667	4.064112032	3.625130218	3.596382522	3.51008923766667	3.89421697033333	3.96324935766667	4.20585413766667	3.37959103566667	5.042284895
ABCB1	6.569181913	4.2190827055	7.0852357045	3.2928051035	7.357227662	7.89082296	7.2245201125	9.4655906315	8.2963946005	5.783156169	7.2608079165	8.4292903595	6.3857524965	6.872311007	6.931671287	7.2996149415	6.746038057	6.307610963	7.8776199185	7.303524557	7.5511632545	7.602581976	6.755118676	7.85485019	6.8139682485	7.510931126	6.826136189	8.134878648	7.977439082	7.438063612	7.618326277	7.0251897795	6.994341214	7.7976283	7.362583503	7.2688226325	7.733711421	7.561897348	6.6663410115	6.5799197225	9.3264609735	6.5424044325	7.3748318015	3.434564157	5.818699447	6.105335457	6.3608574155	5.9019766765	6.007510855
ABCB10	6.508028291	7.433989218	5.409397245	7.263893478	7.119458971	4.168554495	7.411374361	7.595619999	7.27769682	7.936251645	6.527639362	6.984500142	6.681637899	7.022180741	6.761956927	7.086550435	6.259050398	6.657228461	6.48499361	6.303876249	6.403857197	6.865232814	5.847760233	6.397371933	6.860702754	7.226206468	6.455358627	6.790425101	5.726962925	6.990189883	4.744390851	5.617278675	7.512510084	7.303852447	6.398813887	6.948777381	8.197673297	7.107933961	8.11914943	6.756820712	8.231969656	7.449052676	6.592799901	8.66304117	5.729100805	7.997038376	5.995681186	7.472603258	6.684335732
ABCB11	3.371195022	4.7659017785	3.845849061	2.772677916	4.4516012435	2.845566296	4.14652	4.4761440045	6.123692945	5.5013773535	6.17457649	6.173319664	6.7623584315	6.3157324545	6.174298768	5.87185636	5.5001877415	5.588897943	5.366052438	6.26249536	3.7763768405	6.003997591	5.7543924325	6.363383778	6.8597947005	6.1138064095	5.8309566675	6.350704617	5.4264729525	5.944787956	4.5828381805	6.339191757	5.702190494	7.1163126205	6.6243534045	5.6014469215	8.7920710195	6.508626262	6.256055288	3.2983075225	5.7680882935	4.1225751935	3.638410547	3.6396626235	4.613316586	5.3100920585	6.147449967	6.1819790225	8.3169416295
ABCB4	7.1776486605	5.456296769	9.493478027	3.541828177	7.167618664	5.248812134	10.0452263165	7.2194081915	9.5264976635	8.186101497	9.7891900495	9.173121871	8.9032418075	9.108434616	8.5805855395	9.0414853695	9.19951072	8.096455615	9.336469154	9.2719422835	8.472811009	8.533718108	8.478648193	10.498126305	8.4740995725	8.2716081825	9.0833259275	9.2077514775	8.7608030115	8.5035800605	6.7280698935	8.3507373315	9.1622390015	9.7956502735	8.677215006	8.7572769755	9.0387702495	8.7494308405	6.5568926775	5.8494771835	9.360086638	8.327416398	7.6633702085	3.2767358335	8.019993667	6.7116000395	8.503163812	6.434772678	8.542435633
ABCB5	3.0730615055	3.031327005	3.04284952125	3.07350507375	3.35519300175	2.9953390815	3.02655035475	2.93128629575	2.97739424475	3.10062431825	3.002111884	3.048321606	3.12181201525	3.24127659125	3.05078229625	3.416721686	3.1331433415	3.126269242	3.111307044	3.0988279015	3.14209461825	2.9244893385	3.0141663135	3.0675685935	3.0507474505	3.041379224	3.192579775	2.893570611	2.91321683775	3.013893268	3.38692188425	3.124238984	3.1441858235	3.03416271	2.9076246975	3.0101790425	3.0669253255	2.8979849415	2.868249912	3.06877484025	3.0307008	3.3067938325	3.42332886025	3.08214175125	3.07691110075	3.07118285225	2.9660324085	2.934847974	2.98982847
ABCB6	4.217667228	5.5233558885	5.1630375825	5.467463779	6.012499361	5.7179428025	5.283292909	5.835835145	5.7804636085	6.1195220595	4.4130851045	6.1558183515	5.573341118	5.2699493235	5.581748354	5.7195834695	6.117276249	5.7785566225	4.999997704	5.3714970375	5.6278987595	5.693341237	5.391698712	5.731745456	6.011306655	6.0084606445	4.75085157	5.21159305	5.771295559	5.533515145	5.8949715775	5.1949540395	5.9555076445	5.880093195	5.457289114	5.1710052135	6.701805494	6.0655686975	6.1590681885	5.7698643165	6.504108272	6.0974055185	6.164620233	6.0496213755	5.954794954	5.340421006	4.5743516015	6.020435583	5.867701618
ABCB7	7.423272659	7.5643173	6.257623569	6.74864571	6.848848814	6.502324637	7.317530468	6.985377915	7.352996131	8.574133016	7.129775036	7.241594295	7.641684696	7.446004845	7.41760844	8.088831029	7.766076756	7.177228732	7.168804672	7.292307899	7.83981586	7.510698209	7.473847234	7.433126823	7.629006288	7.674524592	7.594269241	7.335089082	7.454246663	7.634120169	6.374548288	6.882910898	6.711431678	7.323459835	7.778237248	7.44083617	7.129378644	7.260047155	7.784153934	7.040290553	6.648956501	6.266132982	6.39665558	6.840086625	7.763586927	7.66078437	7.760345983	7.858835381	7.336430116
ABCB8	4.9885346375	5.4373227905	4.821944767	6.0004648175	5.669652095	5.016310657	5.4465162655	5.1800100645	5.657118473	5.0937585325	4.977621138	4.881106806	4.9785236875	4.8170177225	5.287370492	4.8291206455	5.110947171	4.8533605145	5.208973869	5.2541579695	5.207379822	5.0538135965	4.9394489865	4.869815617	5.0851972425	5.320298913	5.590890701	4.753340358	4.7805702035	5.407764048	5.0538787045	5.1475737075	4.867281275	4.920837944	4.9357459205	5.072521991	5.258405406	5.151595325	5.1842041575	5.4436685585	5.344191729	4.7286320885	5.3676932765	4.779416554	5.7465203035	4.915476422	5.157665297	4.8359179995	4.958929121
ABCB9	4.33023058266667	4.135525116	4.82653854233333	4.409105372	4.14051030866667	4.16255279133333	4.71437108233333	4.70352776566667	4.54985746466667	5.09854733	4.351754321	4.65099955166667	4.234057444	4.24243609366667	4.47938095666667	4.70275936666667	5.06001755133333	4.55360022666667	4.42843734333333	4.885912793	4.18638668233333	4.64044791433333	4.79553133933333	4.72817746666667	4.560203655	4.70139186733333	4.401369838	4.30289062566667	4.906303243	4.32301686133333	5.17152737833333	4.11686584666667	5.01427703033333	4.44449027833333	4.69756406833333	4.48485732	4.44189584266667	4.38659967933333	4.478611444	4.653784954	4.16630117033333	4.91590809766667	5.05957960966667	4.278006508	4.52388418666667	4.48019165166667	4.10625175166667	4.53216859433333	4.50349245733333
ABCC1	5.6772092075	5.0765834355	5.1595538235	5.158183094	6.96662695	7.2775305605	4.645288607	5.1833598355	5.2031205885	5.2801255045	5.4834506455	5.52044	5.2701988535	5.073549137	5.2753766165	4.3646274095	4.486035816	5.1371682565	5.818022233	4.7618201395	5.3391429425	4.776849756	5.435754079	5.6160604625	4.891245293	4.676386523	5.3742450535	5.8476837825	5.401413469	5.2349032485	5.8226489895	5.5319056825	5.0325740665	5.0392879865	5.8393337375	5.5617868995	5.3422619935	6.2015028985	6.270538224	6.238579407	5.1540210285	6.3808174225	4.941639075	5.000386125	4.947455571	4.9876440165	6.4808847715	6.031102666	5.662737579
ABCC10	5.310604616	7.8437747925	6.8476397185	7.962959941	6.0707223715	6.149332321	6.0989739945	6.134925604	6.365655914	6.6607665885	5.6779830435	5.629225863	4.9283467125	5.52917385	5.258130629	5.355020068	5.6753964365	5.084659374	5.0368419805	5.5902552965	5.0643253675	5.2360303955	4.974856346	5.809407251	5.4035239885	5.288639149	5.5094915065	5.572695637	5.430725937	5.7286654685	6.6647632295	5.4223697	5.521787185	5.3916412135	5.60431495	4.989075116	6.0948842505	6.277536324	6.05633839	6.916224134	5.785064643	6.35362348	6.792050917	5.788400463	5.879804617	5.570716821	6.125587538	6.8445350065	5.8915648745
ABCC11	3.6984004905	3.707630487	4.5064497835	3.7013215555	3.990016796	3.627870672	3.930740164	4.057352476	3.555891904	3.7084483655	3.6063084435	4.048468536	4.470424824	4.4515829905	3.990602306	3.77068675	4.4260447705	4.1841387165	3.7042180765	3.8802283605	4.117178355	3.803310866	3.9052491485	3.910429275	4.076329053	4.504951268	4.0698098035	3.650274182	3.8290504665	4.0920084185	4.3448476855	4.0079429635	4.152209202	4.138959303	4.0605518075	3.829341621	3.6312582265	3.846300174	3.8524177645	3.4831754085	3.703634639	4.3754043645	4.200398871	3.654569389	4.10888623	3.8299498255	4.1504968675	3.644027139	3.7840797775
ABCC12	2.9525980345	3.0598822205	3.368634391	3.06240299	2.91696057	3.1002069855	3.2296134495	3.1825759475	3.059625791	3.365666817	3.120595552	3.0845098245	3.149171424	3.1240256675	2.9143588175	3.60785316	3.5834396585	3.022688838	3.337255946	3.5450749385	3.30194912	3.305528331	3.266140466	3.221960706	3.32390189	3.341154125	3.1065714285	2.950770751	3.1395341255	3.2071886345	3.4170257715	2.8353879925	3.698039806	3.682341879	3.111019755	3.0525094555	2.990982295	2.90203374	3.0872294035	2.9998335795	2.979931728	3.5748874455	3.2029588135	2.767516126	3.0893812025	2.9875519185	2.796759028	3.032362207	3.005536812
ABCC13	2.87109184125	2.92569386825	3.24041164975	2.72203978825	2.68974393325	2.7327424945	2.989878467	3.16086073975	2.98046821875	3.092152587	2.83355055275	3.3497366685	2.933034285	2.9135435945	2.93504092775	3.111427486	3.18488034425	3.1429535725	2.8326227955	3.36233032975	3.05466824725	2.98531984325	3.1798287315	3.0365014365	3.1614999875	3.0022134575	2.95962026025	2.8478971955	2.88123770875	2.790910759	3.44902883025	2.87326133575	3.352712566	2.944800683	2.8648762525	2.99272076	2.81166010775	2.85947919525	2.7811184205	2.876346056	2.85274022525	3.34786231625	3.344671235	2.796991908	2.99731139525	2.860394484	2.6434689255	2.85371499325	2.87024636175
ABCC2	7.30800659	6.371205067	6.288688508	6.632034829	8.359925889	7.878331048	7.00524694	8.535639337	8.150657276	7.329764655	8.495401923	8.177634639	8.930286012	9.073314423	9.024415099	8.393834825	8.407152205	7.961763277	9.143073708	8.225598838	8.210775394	8.870971698	8.458687123	8.373403985	8.482714964	9.003514398	8.063993075	8.217834559	8.793433154	8.587010389	8.646739592	8.508365695	7.916382682	8.517816949	8.198912289	9.285288001	8.826749954	8.439450191	7.719921073	6.388058414	7.056938093	6.881383135	6.929234697	7.609972669	6.890132644	7.935027827	6.688863252	9.42575192	8.88728081
ABCC3	6.9275048824	6.16983894	7.1170646916	8.3709331312	7.5389361108	8.2370355196	6.9861900176	6.9239680344	6.763731418	6.8059708698	6.9901344878	6.9730612446	7.6285337658	7.954409595	8.0077395604	7.4501605518	7.3287451372	7.411220736	7.4757033948	7.9769475858	8.0353886038	7.2878287226	7.4784635508	7.9558818766	7.5563884594	7.695455411	8.2024370068	8.2253920626	7.7598845692	7.8812611218	7.7595113746	7.9039790748	7.2980467808	8.1877291948	7.4349135856	7.8219403364	6.5687376462	8.4778152504	7.2278141224	7.6444205556	7.0783454004	7.3840244538	6.9707927858	6.3722615572	7.5455463664	6.9078684172	8.1277002388	7.2618608302	7.7763383642
ABCC4	3.35437898775	3.30828904975	3.878231474	3.8157797465	3.71443253825	4.84168359525	4.41946033575	3.66841462975	4.41137304275	5.59412300325	3.341775466	3.2569293235	3.43894249675	3.320971517	3.255493666	3.116199972	3.51617785	3.557362982	3.02881550625	3.29935412025	3.33519259	3.318057296	3.297440069	3.34192555975	3.35799324275	3.15753174325	3.37956110325	3.25361420075	3.3840160465	3.28404971625	3.46798095725	3.364661022	3.52928139725	3.37025125375	3.4522702685	3.3021876955	3.20985861	4.1572959625	4.270276314	4.077766574	3.86366628525	4.39323160125	3.92067193075	4.95346828725	3.79601113525	3.80999001225	3.740372257	3.70031202575	3.49034705825
ABCC5	5.19139106533333	5.022296317	4.920084577	5.17283313566667	5.143380861	5.37089534666667	4.31802874866667	4.99206492133333	4.668495159	4.839846033	4.63163052066667	4.89513833033333	4.520661373	4.50991096766667	4.36969517166667	4.11188030333333	4.06346684033333	3.92205627366667	4.12779013833333	3.967724259	4.33454951233333	4.18082620466667	4.49587831033333	4.70747653233333	3.926265068	4.39631681933333	4.125556666	4.42760933366667	4.261412039	4.39291675533333	4.97875676933333	4.49321815866667	4.19777774366667	4.02967645533333	4.11705254233333	4.251294092	4.771712615	5.21468838966667	4.63325138	4.93701043633333	4.41667649566667	5.377571862	4.664421528	4.48895342133333	4.980736953	4.16640167166667	4.96389812833333	5.21049890566667	4.715413147
ABCC6P1	8.018319797	6.18049622	5.49958758	6.926573495	7.034576231	7.167703405	6.782017342	6.098569012	4.720463968	6.930227437	7.901389725	7.525347122	7.422760317	8.769665718	8.11033983	8.041857119	7.868788667	7.418183783	7.160436142	6.375355354	6.933412602	7.132758048	5.590950569	7.2491145	6.898534246	6.359845113	6.739865264	5.703748252	6.913308275	7.545536366	6.380553657	7.005472459	6.59921098	5.826471804	4.843346947	6.163275701	6.907988262	6.001095089	7.258521282	5.486597089	7.871919947	5.088266639	4.408477163	6.768311347	7.819023912	3.446281996	7.550981308	6.789516303	8.086993302
ABCC8	4.083947272	4.145103391	4.121642467	3.8489178	4.0101917705	3.8257015165	3.777944752	4.03992686	3.8143507745	4.052418124	3.8845770435	3.9560494585	4.096649995	4.039352985	4.3001475845	3.9176125895	3.9921979325	3.8907688115	3.984475446	4.01793843	3.952644841	4.143457791	3.9670716735	4.060625139	4.2172713105	4.4415816645	4.020840318	3.8189334515	3.6112268565	4.071029273	4.163115673	4.3627853285	4.1805065875	4.349915432	3.836988938	4.1504578875	3.99428762	4.067862505	3.77052018	3.971502605	3.698744531	4.1735098855	4.2596377015	4.1170633795	4.054619018	3.883883399	4.010507093	3.855305459	4.1883160585
ABCC9	3.0871889382	2.9788994352	3.3890714146	2.947419179	3.2318475044	3.1338196888	3.4724963378	4.4416334628	3.844027559	3.161127595	3.6753052054	3.4906780746	4.175702579	4.1428589618	4.14736595	4.235705004	3.5948799678	3.5979009924	3.7939697814	3.6533551346	3.4682513214	3.6885181728	3.8209203602	3.4160113082	3.5630589494	4.0279873806	3.6463837522	3.2889823168	3.3754913068	4.1952721046	3.1523603844	4.1023823508	3.4887414572	3.573447024	3.708280375	4.0131636512	4.3316127074	3.4144547766	4.3662770784	3.0502877022	3.9146795484	3.3796130612	3.4434138992	2.9607116038	3.5514832266	3.1749917572	3.5590420692	3.4260115012	4.111053196
ABCD1	6.257519108	6.14129759	6.197395983	6.268802074	7.643812576	6.290820435	6.045836689	6.108900571	6.14960678	6.987462384	5.823838379	5.983954262	6.222475739	6.138849251	5.886658104	6.348310371	6.330582991	5.983823967	5.984513901	5.991150786	5.966979751	6.029307294	5.148409066	6.016325435	6.039343728	6.340140396	6.327491349	5.389771492	6.095996269	6.378665673	6.41215869	6.320107938	6.201345103	5.796600477	5.879278776	6.210538202	6.287987648	5.981122763	5.780213308	6.256943505	5.977317176	5.975410281	5.822190389	6.485483505	5.798894294	5.641704722	5.809563257	7.467318681	6.08599553
ABCD2	2.268635243	2.367421597	2.33220698	2.307041032	2.217180232	2.338751692	2.448662369	2.399074074	2.444834182	2.308831302	2.201146178	2.60752708	2.326730779	2.437451367	2.354763964	2.47184696	2.500681616	2.412199135	2.625604367	2.470439971	2.099292541	2.232573426	2.663211212	2.661829097	2.63942312	2.289940679	2.631043564	2.272030403	2.560188331	2.367790364	2.406906138	2.214584471	2.432636379	2.37697522	2.224544144	2.634983384	2.414602742	2.424104134	2.338009326	2.345016999	2.451415577	2.372279651	2.741384211	2.390001079	2.114414021	2.507448445	2.086233496	2.443821642	2.352240993
ABCD3	8.002402503	6.9985348825	7.588465275	6.537003057	8.058387174	7.36773298	7.528160089	7.1270695615	7.242608622	7.0773872875	7.4178119125	6.995395395	8.528422627	8.3531929685	8.0287489005	7.4933358975	7.0301500085	6.7999057535	7.9291846005	8.139354891	6.8897024185	7.3417315685	7.2234408195	7.979555487	7.8388782445	7.6810268935	7.5405606595	8.3809804975	7.217285233	7.783858359	6.723893391	7.686903434	7.388226737	8.26958115	8.1691169745	7.907085822	8.3056855095	7.4167452895	7.896492528	7.61783926	8.020089373	7.565212648	7.0498154	8.775774803	6.340853755	8.881198357	7.0223338205	7.675305789	7.5695704105
ABCD4	5.158780755	5.6327966075	5.4121956745	5.474794981	5.020290223	4.5350903945	6.064143518	5.9633472035	5.7125098545	5.535625769	5.372500742	5.795295687	5.769508371	5.9693639875	5.605882411	5.262962485	5.755520408	5.382359436	5.080344886	5.528104853	5.5102881325	5.5718452435	5.2425407095	5.728472145	5.804082312	5.612962839	5.777998419	5.079521411	5.113534842	5.6672984405	5.4760951535	5.2892430505	5.656559554	5.575519541	5.2529125065	5.4007093035	5.4815962045	5.067836753	5.1210644865	5.2784805845	5.1471431185	5.740752161	5.4532605355	5.2345016115	5.745779859	5.334974086	5.6777682325	5.2193866135	5.356369758
ABCE1	6.707786167	6.753781021	6.6459585175	5.5624864465	7.0604853865	7.67707569	6.4879013895	7.3942064185	7.7758282	8.1501653725	7.26555334	7.31277935	7.196860113	7.0651071025	7.1379020585	7.0673506385	6.8870138785	6.6776963315	7.9527114805	7.0999894875	6.599794111	7.162720497	7.431975642	6.8853546905	7.2699161175	7.2907767135	7.0353085085	8.131353397	7.253796517	7.1455432955	6.4943679425	7.008989772	6.9085434375	7.70156052	8.167742711	7.45160614	6.7120054865	6.942310863	7.9151469585	7.0836438025	7.3010028955	7.2823419275	6.8280643755	7.436853344	5.047947909	7.4603160795	7.1489354345	7.664858535	7.426386441
ABCF1	8.150066321	8.370923487	7.454374584	8.715969708	8.757682187	7.960475708	8.431222127	8.729061859	8.284158109	9.386562692	8.375728974	7.79858091	7.878371668	7.884484072	7.850134659	7.565377916	7.696309469	7.571663769	8.397467211	7.523501326	7.896033262	7.878042873	7.632303177	7.472374614	7.833122352	7.655943708	8.05513889	7.945722499	7.887248837	7.961011149	7.387372429	7.839172203	7.548821935	7.870985879	8.436601642	8.186238633	8.621139322	8.08861232	8.85263195	8.837621187	7.685825674	8.190361684	8.001983789	8.525078995	8.340815393	8.220950955	8.48900924	8.860053436	8.11493533
ABCF2	4.6687363402	5.1564576426	5.269108061	5.4412884192	5.4755548202	5.1270027776	5.3349936578	5.363389458	5.7419177486	5.2640013716	4.9114984306	5.037331964	5.2091698412	4.7815970242	4.9375176454	4.9262639192	5.0420759096	5.01084917	5.2395542648	5.0212953628	4.9898968712	5.0171040684	4.882306573	4.9819873552	4.9415798464	4.8467017152	5.1156311434	5.2484892774	4.7853420374	5.0466724052	5.3676165648	4.9964079188	5.0098130932	5.2786260106	5.2750288462	4.7555900004	5.4940963476	5.1679330124	5.2245125268	5.609087893	5.4057078336	5.317330456	5.17850077	4.8440379192	5.240317721	4.6952457196	5.2130547878	5.340319391	5.3805881526
ABCF3	7.292684062	7.117138392	6.373980221	7.107972561	7.387464597	6.599173475	6.959974633	7.184368874	6.851740542	6.867836442	6.611206627	6.92952949	7.062499779	6.886972101	6.886600536	6.402354774	6.615271388	7.041307186	7.013217656	6.381641901	6.785584957	6.117871662	6.069251137	6.29508205	6.611616408	6.38435103	7.096494468	6.930853726	6.506306051	6.931963734	6.385185939	7.005683019	6.834045956	7.251622107	6.351058607	6.603392131	7.096016221	6.481560468	6.786504239	6.953613003	6.499506704	6.468044042	6.24935529	6.71046439	7.031493163	6.120875168	6.908812315	7.213862361	6.91906949
ABCG1	4.73736001	5.066266542	5.04967125725	5.2082802575	7.221971961	6.67913628275	4.4330844995	4.318805025	5.8398888745	3.963692301	5.89884416825	5.0958747485	4.5994767125	4.0654202785	4.76717395	4.28978240375	4.02594226275	4.36714342125	4.84217346225	4.56421206975	4.569198249	4.50967117025	4.68764056225	4.54785207775	4.28857037425	4.373652017	4.64542499375	5.330796488	4.4518220365	4.97105842075	4.2937063025	4.4913824605	4.44520380825	4.5577902075	5.0356785975	4.90857612075	4.7726199515	4.3277045735	4.2079395895	6.577174409	4.19163645775	4.09023095125	4.2082642675	5.2198625925	4.01629375675	5.49302118875	4.8676672525	4.186501907	4.941452069
ABCG2	4.920986008	5.304061613	5.723624493	4.652069309	4.599317841	5.961099143	7.127287322	8.094368454	8.441562399	6.347430625	6.379298677	8.637988497	7.845339363	8.678632908	8.112002624	8.409630196	7.52796709	7.999181804	7.355215585	7.811673607	7.589089985	8.33353117	6.014430122	7.074821801	8.265605298	8.362313921	6.619118264	7.180877297	8.032121752	8.128266342	7.833594827	6.919795963	7.75285771	7.738543085	6.724302505	7.553042088	8.884956387	7.226360737	6.524602087	8.272834494	7.327107363	6.28802093	5.356288195	4.813145013	6.09320329	6.016806584	7.669840541	7.248463751	8.276370418
ABCG4	4.374845509	4.453203124	5.298830569	4.148173942	4.478468883	4.376131475	4.902793637	4.921475106	4.981790238	4.324425353	4.514678534	4.659019555	4.693482148	4.572890281	4.266061673	4.510587171	4.954306263	5.113399567	4.584410521	4.413474728	4.589461744	4.798136764	4.922800828	4.198989939	4.925539472	4.917769408	4.724376243	4.455543081	4.990774593	4.522348681	4.639433913	4.544458828	4.774715052	4.681478568	4.613408539	4.732310197	4.448247411	4.708696096	4.49913219	4.12991016	4.552619015	5.405221914	5.296246901	4.278488301	4.483812754	4.558779458	4.227858946	4.485186114	4.506574512
ABCG5	10.69982746	9.427892424	9.685040109	9.031514227	8.367793558	9.168680161	9.203469642	9.584077373	9.175298702	8.399802866	10.01409648	9.519509245	9.635538777	9.991817764	10.18376317	9.936760748	9.849250591	9.787166105	9.097967598	9.275896564	9.745810582	9.449213119	8.8808287	9.82569751	9.488481063	9.529509725	9.247438751	9.350020159	9.52814789	9.908785266	8.480401711	9.726540738	9.069498434	9.6984703	9.002801228	9.395738957	9.969001421	9.679785699	7.699989	8.436150297	9.022403821	7.976719195	7.601118516	5.995766901	10.15543357	9.456758659	10.19737456	9.38826231	9.460925254
ABCG8	7.89880554	5.794925302	5.784914063	5.210232802	6.183511119	5.078588364	6.284694981	6.432549708	5.731624244	6.509830138	7.16834731	6.658232976	6.998290657	6.80211658	7.508132636	6.978692931	6.4804915	5.852766112	6.648468487	5.940979042	6.043346177	6.496411738	5.510141223	6.416851559	6.138816689	7.173459849	6.35788665	6.049981695	5.937865189	7.362151073	5.436635019	6.828900483	5.95945264	5.923214742	6.361011465	6.611548739	7.465464547	6.761088331	5.894682159	4.675634563	6.502210672	4.716500344	4.330476566	3.694672488	5.51666669	5.741110413	6.983855778	6.592691132	6.757647826
ABHD1	4.17906124266667	4.011400899	4.53553424666667	4.01884965333333	4.039901362	3.857591283	4.77190530133333	4.53911259633333	4.173447367	4.86956948833333	3.869646815	4.53596167533333	4.313494664	4.55504657366667	4.23550722866667	4.54781569433333	4.607571451	4.765205698	4.29026265733333	4.134488559	4.264180655	4.56048971666667	4.38056123233333	4.09833065866667	4.719596238	4.71989791833333	4.417192694	4.150379308	4.760765148	4.22242037866667	4.592384505	4.29821915766667	4.64417557	4.597598581	4.33573472333333	4.31246251133333	4.65353800033333	4.20534782766667	4.028596288	4.194445303	4.37957017366667	4.58870199466667	4.75687067266667	3.91006838566667	4.38237981433333	4.07028103733333	4.167673069	4.09025775666667	4.105541879
ABHD10	7.1892132695	6.280665795	6.2292538805	6.376889454	7.499216746	6.5731127225	7.086891339	7.275464218	6.9571351635	7.3980550645	6.871593644	6.677604582	7.401173465	7.674475803	7.3941351295	7.475165108	7.0609723625	6.8981418005	6.9750311625	6.92311041	6.4464483235	7.1325369985	7.0808241245	7.159006672	7.085899664	7.5022365945	6.6626638515	6.5385326635	6.7865838595	6.7542178405	6.126399217	6.613763196	7.069548285	6.4218279185	6.9845563125	6.8811853455	7.1526078645	6.966915522	7.244050523	6.936173605	7.25343621	6.100690927	6.2417674535	7.2581799015	6.433723643	8.087441542	6.3872074525	6.7000702225	6.5826600975
ABHD11	5.477454237	5.59833123633333	5.38637784866667	5.713682545	5.64906202666667	5.366545393	5.27894396166667	4.885853903	5.69470775466667	5.634512812	5.687373334	5.04810996633333	5.34852412866667	5.26617218066667	5.20452802466667	5.06500362933333	5.19149399566667	5.10907415733333	5.41204637333333	5.27252555033333	5.15172436733333	5.42694599	5.30306927233333	5.143752776	5.17228591833333	5.10919898766667	5.400039771	5.251049714	5.42153088466667	5.27481863333333	5.54997400033333	5.370349172	5.18643706433333	5.136622909	5.22627954233333	5.186305241	5.132788376	5.19712786466667	5.20192088533333	5.365001844	5.448078305	5.54389776733333	5.21299590066667	4.88992557233333	5.21217265733333	4.83430634266667	5.66055125866667	4.972919206	5.11209407133333
ABHD12	7.161263587	6.53108564866667	6.982712635	7.19406829933333	6.60739732933333	6.23104837466667	7.31244777066667	7.31783395066667	7.495475456	7.52084114333333	6.50833685266667	6.469265185	6.39133020133333	6.24383547966667	6.52577670733333	6.54284575533333	6.70977113066667	6.50068261333333	6.240902036	6.20448607933333	6.62976221333333	6.252623127	6.28238266133333	6.75815364066667	6.08599529066667	6.40324220133333	6.71427099166667	6.52621128	6.423288111	6.63407301	6.09373580266667	6.362009636	6.24465921033333	6.26704806033333	6.51305638533333	6.177386021	7.19486108733333	7.398882269	6.618697903	7.642669113	6.44016863133333	7.27945051766667	6.732753171	7.02353847233333	5.95532453	6.665179783	6.63488734333333	6.86460552966667	6.20439066966667
ABHD13	4.850013818	3.710752537	4.3590728055	3.850354042	3.3161694045	4.7479540125	4.8459228945	4.6470588895	4.734865002	4.620744492	4.175365168	4.49864921	4.2487069945	4.4340024665	4.505243409	4.3814920765	4.2163598785	4.218618406	4.4665913665	4.3350295295	4.2672319295	4.8825764085	4.409123931	4.4021530905	4.368693739	4.2789365795	4.431214296	4.6346322035	4.167886107	4.5113826715	3.471890588	3.877368813	4.868321301	4.2980143675	4.5784737555	4.724334517	4.388961473	4.374843394	4.980833247	3.599486609	5.3173018675	3.8991897765	3.4493022995	6.3488589635	4.6165158615	4.8100088835	4.777173443	4.1606527255	4.1965650895
ABHD14B	8.761969195	7.046506335	7.919700382	9.040174801	8.462247774	7.981707385	9.631930171	9.262578222	8.35076179	9.208739425	9.613071908	9.43748161	9.673514182	9.326717028	9.9743866	9.849517442	9.752722389	9.591270088	9.697574079	9.288932859	9.721772604	9.398058461	9.490597594	9.425957699	9.078855388	9.990565976	9.472346535	9.318267017	9.520542492	9.974943863	8.496298777	9.612334617	9.411438608	9.785495308	9.222237353	9.754602971	8.764662078	8.98371129	8.828831404	8.159907753	8.675433264	7.549700917	7.761336524	8.533754295	9.061275865	8.354332189	8.625232744	7.389947277	9.36007801
ABHD15	6.00949334	5.385852842	4.970439573	5.416668177	5.798986502	6.281715978	5.434999971	5.91581071	4.837184433	5.354715006	6.083155415	5.972892362	6.270249816	6.168111311	6.301217516	6.253454159	5.893128764	5.380077176	5.571145565	6.058780126	6.013982475	6.268460004	5.178268091	5.155254641	6.248954384	6.728806136	5.552663144	5.05856953	5.615421355	6.23758051	4.159884088	5.813101398	5.902909012	5.702490866	5.469410926	5.960980828	6.003686815	5.780117498	5.071874231	5.660353248	6.411376421	4.837851214	5.043225012	5.050880136	3.914481416	5.556400874	5.669374702	5.534333397	5.701988142
ABHD16A	6.293699972	6.38456002	6.385851477	6.1303367235	6.617479234	6.006044104	6.8288628515	7.0336631655	6.464594609	6.908871431	6.294889408	6.609221655	6.2754863635	5.8593965175	6.350457798	6.5610358975	6.408858985	6.541128232	6.4177313395	6.0766034545	6.2097770785	6.3342451795	6.4238666655	6.5086684395	6.160725233	6.4853616695	6.3473490815	6.093121903	6.4572515625	6.396267348	6.598199038	6.3504267275	6.275421491	6.788058716	6.3677887415	6.182822259	6.3464997095	6.473986933	6.48195212	5.681024959	6.0930165205	6.204378214	6.4289442415	6.126066583	6.3270729985	6.0687808705	6.343055124	6.190601169	6.24383218
ABHD16B	3.690992563	3.384321548	3.834153479	3.580978737	3.30970617	3.289819176	3.486325838	3.779575791	3.933799009	3.592750827	3.392683645	3.407789289	3.22744679	3.406345894	3.624404772	3.041120138	3.614426989	3.397164657	3.700377643	3.188698886	3.585624596	3.646902296	4.083489357	3.325185434	4.05120187	3.889576492	3.646543845	3.400044147	3.878444529	3.634888246	3.941249246	4.096912902	3.87432662	3.974200758	3.303168941	3.469981903	3.405192767	3.231532983	3.09258708	3.537115632	3.333595042	3.139376902	3.541223184	3.374254882	3.732937613	3.376142537	3.098188105	3.403912519	3.676147843
ABHD17A	8.793188606	8.948744308	7.250422106	8.316140256	7.724148778	8.239422656	7.897152781	7.320801678	7.731405725	7.911898257	8.213398441	7.983573804	8.035178354	7.814943381	8.006501229	7.961457204	7.504232627	6.796478433	7.785085881	7.97457412	7.954196976	7.853723005	7.650799516	7.93698421	7.651762103	7.724730618	8.116582605	7.930178306	7.404297987	8.000599623	7.370181717	8.247099079	7.404720521	7.701339105	7.7411916	7.820162136	8.233581385	8.187260413	7.644982181	8.022592711	8.237726973	7.594208868	6.379556859	8.705052561	7.690566165	7.496895179	8.348309676	8.212871875	7.965706407
ABHD17B	5.12221922433333	5.153039134	5.201577205	5.13707763233333	5.49809133633333	5.003263877	5.33869779333333	4.79281362666667	4.832427772	4.80407927	5.31470993266667	4.97920055066667	5.30716501466667	5.394327609	5.244316769	5.09434554766667	5.213599867	5.092519471	5.152526204	5.143516797	5.323645837	5.33518187	5.449021006	5.21564613833333	5.03839412633333	5.243533709	4.986146232	4.998544979	5.13029908333333	4.984224181	4.76263822533333	4.95983996266667	4.92150110266667	4.94196333733333	5.409038197	5.20947924533333	5.71219022166667	4.93250132233333	5.380932062	5.04438169366667	5.23379928166667	4.77389082333333	5.24337590466667	5.16702009733333	5.29019554066667	5.15854615766667	5.14603175333333	5.50245138966667	5.31442685533333
ABHD17C	6.438407973	4.330999521	6.538948788	5.617557628	6.058164821	6.780521869	5.746922172	6.311745698	5.142255545	5.698154501	4.945462267	5.84597515	5.692874924	5.171629577	5.059629101	5.009127737	4.928936864	5.177090996	5.667822799	6.023919984	5.364474415	5.877587144	5.568998316	5.57924801	5.77749419	5.533644922	5.513284334	5.746518199	5.627032536	5.299182258	5.586356084	5.660615058	5.416843495	5.944943094	6.683838548	4.812581097	6.132516634	6.167020183	6.057589933	8.39729951	6.9229857	5.690464103	5.868067805	6.383739087	4.800852575	6.097779983	5.932889947	6.709369494	6.147949304
ABHD2	8.38873623866666	5.859349501	6.33896125183333	6.59704507466667	6.41986418383333	7.93143719566667	6.9873890285	7.67295631216667	7.63630081316667	7.22159250033333	7.82736063716667	7.72588406266667	8.21067762133333	8.296246993	7.6982862065	8.20888728466667	7.27624342266667	6.93578173116667	8.23571306516667	8.11778011416667	8.11837801416667	8.19311501466667	7.61992425666667	7.999418631	7.74283510016667	8.12086436066667	8.09403681666667	7.82972382533333	7.45288400833333	8.02549235983333	6.49006953033333	8.35488977266667	6.99378835383333	7.48971777766667	8.240841929	8.14236400783333	6.51747337416667	8.42277370233333	6.898088187	6.58621044066667	6.724287218	5.5860246135	6.22126022733333	7.22943127283333	7.99370506066667	6.62303189233333	8.5320577445	6.30993051133333	7.3825087055
ABHD3	8.489000352	7.905374908	8.543411223	8.33115344	9.3048663	8.617052935	7.635873279	8.103028625	8.325771293	8.183432994	8.298031337	8.234947592	7.848661271	8.12648338	8.225832639	8.566110649	8.208230217	8.131159481	8.255182935	8.337319525	7.831296113	8.187146189	8.219059279	8.245749119	8.317546173	8.146236642	7.881719368	8.384454258	8.095437105	7.916441948	7.825077983	7.973017519	8.1382857	8.479897678	8.475147183	8.293523086	8.286629383	8.908147935	8.734809596	8.367954989	9.142165557	8.500702882	7.817387591	9.162228715	8.341693753	9.887242438	7.869385901	9.307062809	7.828988053
ABHD4	5.8529180075	5.796919815	6.202612922	5.8906413155	6.554414571	6.0799610455	6.0336743295	6.023877567	6.419556851	6.9316742095	5.9153844185	5.763716466	6.1430746535	5.922687761	5.690435816	5.4635826695	5.703462845	5.58748481	5.8362922805	5.4949148415	5.7064351315	5.6823386995	6.0107709345	5.764556971	5.5719309205	5.6164770605	5.945274933	5.418394464	5.6052984235	5.723290147	5.665206439	5.998775435	5.6640760855	5.775566849	5.7538062855	5.6957188345	5.868324693	6.0903444795	5.690059053	6.200362098	6.521578314	6.232859159	5.612152764	5.9357495985	5.9695153215	5.507506491	5.6597484545	5.936895298	6.0127096175
ABHD5	4.98147911175	3.76815551375	4.88742380275	4.5850478945	5.29995919325	4.32000686925	5.4522419115	4.79048528875	4.7921440445	4.4142429785	5.29436027125	4.58056224775	5.197103221	6.01547358075	6.05320567775	4.7089381695	4.75760516125	5.1824255815	5.85885444225	4.99975029475	5.1340387115	5.48167447325	5.02850497	4.814357733	5.21082216425	5.85528733825	5.31931590775	4.97803575025	4.90925435725	5.26323178875	3.98570410625	4.467109874	5.13655147025	4.944240376	5.5761902045	6.54316459775	4.247691342	5.00900723975	5.3466178955	4.63580674125	5.042610568	4.551778083	4.37114379225	4.6404545725	4.15463735975	5.11821085225	4.53692381025	4.441599566	4.48422785575
ABHD6	5.49308292425	4.3191118075	5.84486759175	5.5674031835	5.46446443	4.63196944075	6.2116543335	5.54585677575	6.3281850205	5.90910269925	5.4168993465	6.35849023275	6.80936032825	6.74812014575	6.64665034725	6.63553833375	6.4447753855	5.70688947375	6.1343240265	6.50729908825	5.935155341	6.3620311415	6.53970502475	6.50368892675	6.22714051025	6.41421934875	6.30611114425	6.5459898705	6.16116896275	6.32616666875	5.6212791045	6.41959084025	6.4630147195	6.39749943575	6.43558349675	6.48592425225	5.92245372225	6.16677623725	4.6456522105	5.37172380125	6.1374853465	5.06916655325	5.9619235155	4.5182590845	4.70676411675	5.37839662125	5.407792556	6.04371368375	6.99988493325
ABHD8	5.890717381	5.390764933	5.776754977	5.650820872	5.875970686	5.674696421	5.909967491	5.383736472	6.196634108	5.801739778	5.37239139	5.794762046	5.684384348	5.460602844	5.536882122	4.913301501	5.263400991	5.645549831	5.064362266	5.547628075	5.729617252	5.129695479	5.25259785	5.627063308	5.633028716	5.861043687	5.95467727	5.407447414	4.749929614	5.544446117	4.904226682	5.163747572	5.59344572	5.415632575	5.106500697	5.52697256	5.675973896	5.551741756	5.420641643	5.915366086	5.458723339	5.531697073	5.762928163	6.157450965	5.582687922	5.612674989	5.288286543	5.805063122	5.609655609
ABI1	5.434593293	5.17659168833333	5.292558729	5.67894837333333	5.928278347	5.55628308766667	5.79488348733333	5.83697705333333	6.20379479466667	5.617362471	6.03501426566667	5.54544968233333	5.297674183	5.384181848	5.399974811	5.171685684	4.65076948233333	5.06287546933333	5.728454941	4.96465867633333	5.12882358533333	5.37186854233333	5.322829119	5.282327781	4.93668444	5.213425278	5.124016341	5.77072913333333	5.007824505	5.494942545	4.23421532566667	5.34355035266667	5.25819916666667	5.43080773666667	5.48761310766667	5.64616705733333	5.581780549	5.994264025	6.001263377	5.96990282433333	6.25759147766667	4.992895582	4.73014204133333	5.60193161333333	4.39249075433333	6.02165575033333	5.85063568	5.56345725033333	5.667074055
ABI2	6.44136387171429	7.00771497771429	5.98168932742857	5.988923339	5.675344912	6.11524622828571	5.71580143357143	6.12368136471429	6.24022382271429	6.03758445	5.92124356014286	6.20539959785714	6.01642426842857	6.11914092485714	5.99616348914286	5.98605686385714	5.83730442528571	5.79731846628571	5.63628682485714	5.81297654	5.99274611228571	5.85448654442857	5.80869886714286	5.73375783028572	5.85390943985714	5.92013234557143	5.797999287	6.16509726185714	5.71875995	5.80626111814286	5.76411319542857	6.00498307771429	5.78191741428572	5.79882739628571	5.77212506385714	5.787273614	6.27022782171429	5.87752707885714	5.75748590471429	6.38079499228571	5.654686298	6.038205472	5.64952557242857	5.69446278542857	6.418718832	5.66249707528571	6.10065771142857	5.89899466385714	5.79438313685714
ABI3	5.552321734	6.387655875	5.855706804	5.99184064	5.628332917	5.486052531	5.696864947	5.773998934	5.464351329	6.001548545	6.215595506	6.256591467	6.358441927	6.233069808	6.305230738	5.63576218	6.293828012	6.176690877	6.172213569	5.91099698	6.42167274	6.186685628	6.467068834	6.074477347	6.338132071	6.112085636	6.423000564	6.089461193	6.370431362	6.583936773	6.374548288	6.207268012	6.334726026	6.00209907	6.154702936	6.338096581	5.547760098	6.138657543	6.335219323	5.99184064	5.45755878	5.609773562	6.208791765	5.646326065	6.104241775	5.758210179	5.996946389	5.671723134	5.908624745
ABI3BP	2.70538827333333	2.863860098	3.89461406933333	3.03315566266667	3.13285915333333	2.83405538833333	3.00452563966667	4.38961069466667	2.962657704	2.742733173	3.53487369333333	3.512873533	3.45322739533333	3.99324804666667	3.75545198066667	4.13078836966667	4.18506615133333	4.03917596333333	3.91594766933333	3.799949448	3.51727267366667	3.80106787666667	4.05297353133333	4.01264948533333	3.935238962	3.77788957633333	4.27056637533333	4.27334491533333	3.64366455133333	4.06192213933333	3.53619654866667	3.940551358	3.918346466	3.741568041	3.870249349	3.95948300233333	2.83496788766667	4.424846527	3.202531427	4.58474495966667	3.53638912933333	3.67242959233333	3.32308702133333	2.783384705	2.85492989866667	3.887402307	4.17162164466667	2.74570021433333	2.849618968
ABL1	7.180349296	7.622555124	6.91797412	6.91915781	7.640698054	7.501280788	6.436130851	6.984599529	6.113188069	6.196230236	7.075975521	6.002770986	6.380813033	6.125657422	6.155898409	6.00625132	5.68162565	5.073506943	6.49147217	6.114813363	5.909954206	6.523988471	6.073092388	6.401495494	6.027122271	6.222988823	6.745363136	6.641668713	6.252154643	6.547665562	5.306215907	6.62897764	5.985388516	5.964908669	7.47355873	6.076703772	7.414186941	7.156243337	6.961231907	7.177174235	6.458733853	6.197734846	5.359324907	7.085297346	6.044793504	5.64611666	7.012524729	8.143563906	6.74087229
ABL2	4.865916514	6.461412599	5.61191088766667	5.96208580033333	5.90876686366667	5.31173865766667	5.30882152333333	5.27180530066667	5.046732872	5.93752101966667	5.46451853866667	4.91920834133333	4.90425523533333	5.042446213	4.88521994833333	5.12633654066667	5.15401003766667	4.977546196	5.72468305933333	5.078878209	4.81744077033333	4.91390879833333	5.29159244266667	5.16112549166667	4.99493620566667	5.06941617033333	5.058529491	5.08342531133333	4.936846143	4.65966494466667	4.901263331	5.24953014133333	5.10393723033333	5.156909526	5.69534479466667	5.231882868	6.43312287233333	5.26345250566667	5.947754735	5.63208625866667	5.66415913633333	5.17098779333333	5.367052245	5.827789422	4.901278523	6.07238264333333	5.48700518666667	6.01512165166667	5.588321895
ABLIM1	7.007999017	6.6528638755	6.918407372	7.733271173	7.0051141035	6.127323314	7.768671109	7.990267926	8.322805323	7.3941187725	7.7627932175	7.323235942	6.6404625075	6.5262722295	6.392291317	6.79688752	6.7014629915	6.912797904	8.168332744	7.896571906	8.217702833	7.851861161	7.5919598665	7.556829891	7.680234442	6.783300759	8.4098032705	7.948533938	8.368514166	7.264480809	6.993993273	7.6380968305	7.2517658205	8.113252541	8.3959176665	7.548608947	8.247725173	7.1300055835	7.1856769195	5.935172026	7.885957442	7.028522488	7.120426763	8.468253243	8.344195526	5.994922572	7.092135423	8.198897445	8.510750564
ABLIM2	4.2315889054	4.3296135206	4.7246636982	4.7924967932	4.2725223272	4.6780589764	4.3324414094	4.2471635942	4.8913794548	4.3512017278	4.3652001914	4.5285600204	4.3940225112	4.1588904382	4.3728515268	4.2053613914	4.5610225238	4.7626186302	4.3639298114	4.3943525466	4.451622738	4.3028058722	4.5062928766	4.351831046	4.2100060434	4.2762156174	4.3320044666	4.2363898344	4.2335383208	4.2690693756	5.1052712352	4.3703251684	4.6923271568	4.4400378766	4.26124714	4.290877002	4.3543632004	4.1795001562	4.239664729	5.0218561494	4.2676424824	4.7665077002	5.0589250812	4.1293415558	4.6667258566	4.0753673406	4.391849378	4.2230653744	4.8872519794
ABLIM3	6.764460896	5.3293967	5.388918497	6.431637914	7.375643063	7.804339497	5.16603838	6.527217142	7.048021273	6.318344955	7.567402369	6.775867611	7.83648042	6.649164633	7.308833463	6.936949022	6.037437897	5.931973946	7.933527415	7.989082247	8.869552069	7.635403714	7.457534902	6.863067656	6.933146194	7.696223186	8.625159684	8.363389327	7.855493272	7.279729792	6.039322135	8.613882364	7.444839383	7.463430377	7.505307322	7.437438492	5.711230607	8.248119133	5.934420816	5.901272369	6.764052146	6.16088443	6.587840398	6.942365905	6.796029304	6.286232983	7.919860795	5.046051138	8.53611132
ABO	4.203532934	4.3028578515	4.457743513	4.1065669705	4.196570091	4.032744532	4.5358131035	4.1898683725	4.2482920205	4.550765527	4.258998024	4.6250062915	4.6377695645	4.337759813	4.3725592545	4.1419512895	4.5309335885	4.7020937155	4.306241698	4.418032597	4.33703886	4.1952085	4.476590475	4.0052236065	4.4117050665	4.6908308225	4.3530074665	4.000091355	4.7750754395	4.4669867795	4.879517565	4.594406361	4.3725921215	4.4681435515	4.1885383775	4.1978492175	4.2192802225	4.2809827085	4.4320416325	4.040258178	4.3085912535	3.9862014965	4.7744819055	4.37138621	4.3206758065	4.186962681	4.2869826535	4.1354444925	4.4282310265
ABR	4.434867786	4.8873465185	4.554456875	4.7563095455	4.367941186	4.9503110035	4.848761113	4.92950149	4.7242950175	4.305495258	4.9414722165	5.176404167	5.028418359	4.5823607555	4.619363159	4.357616357	4.6690759655	5.2721800995	4.8333158455	4.634977208	4.8447466325	4.996483196	4.5087070575	4.8072480865	5.0018361945	4.898272442	5.270068992	4.6258959115	4.666542803	5.153454609	5.03187421	5.1136702425	4.765438205	5.085120656	4.8291022185	5.106116971	4.293595735	5.280530698	4.856334027	4.9019992425	4.748418645	4.614224987	4.9199782235	4.440175622	4.821310011	4.560658166	5.091498392	4.3171307035	4.0745477625
ABRA	2.4502298305	2.4653416045	2.8785553235	2.6293775975	2.533345509	2.632589509	2.7164397215	2.4736594585	2.728848511	2.5628094285	2.5181130615	2.933358052	2.572254988	2.4477553735	2.64387381	2.502468578	2.710002642	3.0436236975	2.4298647125	2.545958268	2.584435493	2.6169822705	2.319989411	2.5542698175	2.6465246205	2.6824465575	2.730328326	2.6301906465	2.6804193335	2.545073484	3.0287026535	2.693696836	2.6871557285	2.9858093185	2.49488971	2.383713557	2.587934968	2.497579082	2.7291158315	2.5935345225	2.5382426355	2.9924495095	3.1058516905	2.4672460275	2.8235572065	2.537521499	2.481305543	2.5854192315	2.519416522
ABRACL	3.461216128	5.355305102	7.923069772	4.926052256	5.936682535	6.967143274	6.200212879	5.686255208	4.730122203	3.376849133	6.747209755	7.210556142	7.365155449	6.924455245	6.672689992	7.253266473	6.490384769	5.183766298	7.074439189	6.216233227	7.146257563	6.830641417	7.240955551	6.813455154	7.014818996	7.10624408	6.349467227	6.925765396	7.299389568	7.761403331	5.640721635	6.298434618	7.838373015	6.572511546	6.940509914	7.444755058	6.296938839	8.804097322	8.036391234	7.224093823	8.474353114	8.659679816	5.890153308	4.072353906	6.38861623	6.739774731	6.365524605	6.427235979	6.658626792
ABT1	6.884224865	7.248604107	6.577889929	7.040702618	7.172926061	6.87119013	6.682770041	7.16156733	6.851877587	7.433600587	7.148474177	6.49091212	7.208431083	6.707704727	6.620305812	6.890523478	6.554426133	6.761068559	6.954846228	7.056552307	6.547294435	7.035437935	6.833800815	6.271385516	6.92542472	6.644198564	7.151991953	7.234832666	6.745427967	6.776452896	6.642665753	6.900911165	6.253642651	6.649011484	7.173114889	6.705000737	7.429337321	6.781611587	7.243374182	7.433582551	6.563512362	6.163549507	6.001476453	6.762841463	6.799743937	7.479766993	7.085478593	7.384009614	6.775577314
ABTB1	4.5164016786	4.2657934992	4.4484213808	4.3339994008	4.4971915206	4.4985455678	4.4929502824	4.3175078026	4.4235705162	4.2352253024	4.2252235984	4.3548415986	4.3870980842	4.3557601662	4.4741940898	4.585117247	4.5324044034	4.5566863354	4.2760132032	4.326978654	4.4405800842	4.4197694742	4.50312785	4.3781440802	4.5638849124	4.6674334264	4.4485658824	4.1835537604	4.5100992178	4.5361585714	4.3050250966	4.6770307804	4.303871944	4.6719080106	4.3333413844	4.293467065	4.3303283684	4.5330547488	4.3758445418	4.1408305422	4.4087732418	4.328146489	4.291193785	4.3463364608	4.3523934582	4.2850063398	4.5846323502	4.1699489866	4.404594612
ABTB2	6.149510496	5.879707426	5.681321376	5.631121092	5.836374862	5.6543418615	5.975222412	5.956516053	6.0446652215	5.656887776	5.947285328	5.2078698005	6.1461720285	5.928440533	6.078857015	5.8808492955	5.8509639705	6.1682122335	6.107655367	5.959723835	5.633179873	5.921191915	5.5369736055	5.86625083	5.8927323505	6.3857009055	6.2267004655	5.615144233	6.075589049	6.1843671685	6.082267088	5.8579747495	6.292594034	5.8848234105	6.347615678	5.977598659	6.952968542	5.870526994	5.648789289	5.6381715385	5.791499566	5.873105123	5.4673121455	5.574185808	6.3595270535	5.792247857	5.7907340755	5.426194988	6.1095814435
AC000111.3	2.232799595	2.310764909	2.105307002	2.223059141	2.341023403	2.314736418	2.050536958	2.152359243	2.224683333	2.352237989	2.180493715	2.196250671	2.274992632	2.301221972	2.408328078	2.422328213	2.201237421	2.055881453	2.33773475	2.251471295	2.219438889	2.212754885	2.552380957	2.073425978	2.260720216	2.553955371	2.441104653	1.985016153	2.316535946	2.257682444	2.146621632	2.401658738	2.465526503	2.135266001	2.122367209	2.06747516	2.185988327	2.087832168	2.165519339	2.221073435	2.090859612	2.224995841	2.487739951	2.29619488	2.403400356	2.043831688	2.041643197	2.141290512	2.293370561
AC002059.10	3.866486752	3.583572639	4.316960887	3.640309659	3.518098432	3.659510356	3.97203353	4.057427077	4.2342689	4.061892585	4.268198611	4.338867729	4.247309044	3.872085954	4.146280774	4.296533015	3.964012999	4.733108681	3.666049884	4.068933566	4.024408149	4.027058038	4.140782566	4.103412791	3.927906169	4.349432827	4.104411131	4.200247292	3.977045511	4.121193873	4.602037137	4.065545637	4.640724598	4.593179415	3.70981546	4.002687969	3.764551396	4.216890703	3.916532623	3.653598797	3.444700347	3.87574249	4.459980742	3.999743971	4.010459233	3.96305022	3.40930659	3.764321334	3.758767712
AC002064.5	3.388940279	3.041993774	3.296472718	3.300564547	2.839937581	3.552727588	3.276023321	3.082581859	3.318050248	3.49900456	3.098934145	3.307608201	3.245403848	3.463492024	3.789925842	3.326494817	3.199457523	2.962856045	3.453875369	3.334447109	3.10652042	3.327167166	3.44122965	3.499343401	3.37166854	3.310296764	3.226350129	2.903119354	3.631572806	3.224997349	3.567516196	3.388460995	2.967962671	3.303843375	3.15721891	3.35740227	3.350662713	3.010449711	3.259147864	3.21603509	3.435524846	3.289208908	3.168219178	3.216476641	3.133814064	3.221757483	3.183600131	3.282939788	3.282035676
AC003973.4	2.641730365	2.519711664	2.704293512	2.682518259	2.6592857	2.879687286	2.607162397	3.009431107	2.500300437	2.870193814	2.617293035	2.909019093	2.677542862	2.856075781	2.679212912	2.755421166	2.855950579	2.778088888	2.736880244	2.954233203	2.753688483	2.79530277	2.559316287	3.049410718	2.919630809	2.698416556	2.565938565	2.664575516	2.684893714	2.761938273	2.886974054	2.912848397	2.832098123	2.527002047	2.488931926	2.593125479	2.660036043	2.480069063	2.484151927	2.768423066	2.779885152	2.523711789	2.694676472	2.799061659	2.674156097	2.426712856	2.739381828	2.610446262	2.518907977
AC003989.4	5.232992488	4.924214998	4.905984602	4.546920973	4.544995531	4.674657875	4.52107203	5.139302638	4.839982307	4.832071021	5.047118877	5.257786175	5.18886765	4.919456991	5.018377305	5.466762105	5.39295241	5.300925001	4.940086433	5.428905842	4.998854221	5.239482637	5.369066622	5.35997539	6.007672049	5.747737403	4.946953216	4.69779402	5.627397963	4.767852343	4.661777803	5.179627211	5.614886461	5.982933563	4.810059565	5.15373085	4.773697348	5.382283535	4.459949533	4.369992606	4.831127105	5.11099559	5.078451253	5.085408077	4.861345917	4.829758118	4.439684004	4.794385799	4.676023055
AC004692.5	5.477558809	5.858605837	5.894676166	6.034552094	5.484437254	5.325364635	5.732400058	5.378648622	6.447767547	5.314385147	5.97173935	5.963508713	5.462053081	5.799404286	5.328622539	5.580581634	6.040486788	5.780354541	5.826737391	5.442193183	5.983748346	5.51244928	5.139967079	5.590918925	5.646278834	5.288867225	5.72607293	6.094699458	5.288914268	5.773394328	5.308385986	5.52037996	5.743604755	5.466712754	5.476947211	5.21557513	5.276876294	5.590876558	5.358529784	5.930348462	6.081223651	6.066041677	5.891326168	5.900376571	5.7846591	5.564041016	5.572442881	5.638628591	5.586906294
AC004941.5	6.809706305	6.887626888	5.94453138	6.295049794	6.984078678	6.759427343	6.070644797	6.299663008	5.771640653	6.452812627	6.09198208	5.727909112	6.080773624	6.008797423	6.361720258	5.949018535	6.002553415	5.259876009	6.230053301	5.984265094	6.711335324	6.382911891	6.482570081	6.094588484	6.091704113	6.335822133	6.177256022	6.604038738	5.778201949	6.532752582	6.194782789	6.278581379	6.186446651	5.600196157	6.339625765	6.200130929	6.433405237	6.235757405	7.406103087	7.042864983	6.34129706	6.34108844	5.601460471	7.374610717	6.438437531	7.029262362	6.504052286	6.549809862	6.521264575
AC005162.4	4.452827291	4.246871541	4.547272555	4.369565599	4.305288573	4.334369937	4.123144536	4.364591168	3.813554521	4.37311488	4.280571004	4.519119572	4.137960739	4.199022656	4.387060471	4.120721872	4.315351107	4.352241561	4.529628517	4.612142585	4.17654798	4.557578574	4.801649793	4.858542375	4.69652063	4.365727861	4.543274894	3.944780676	5.014607103	4.219409169	5.213088159	4.831252172	4.876040773	4.508356033	4.321234478	4.319476929	4.478211711	4.373469009	4.052477717	4.370432207	4.228727545	5.329075102	4.558374127	4.343984923	4.257243296	4.294726432	4.155509644	4.269812769	4.587584136
AC005224.2	4.396052017	4.601928381	3.920291997	3.332526722	3.692117921	3.432441329	3.809542748	4.172870134	3.336080666	3.639483636	3.627413042	3.22622113	4.373961798	4.325978627	3.429317743	3.487262096	4.481695031	4.601368359	3.579024756	4.187142919	3.119903614	3.880615443	3.501281198	4.35158472	4.871618248	4.173216405	3.982865762	4.005240618	4.114352502	4.063861084	3.773011122	4.208847932	4.346913906	4.352536261	4.096620936	3.256108648	3.604185137	3.819326341	3.029248677	3.350637332	3.690796899	3.473150962	3.847367158	5.557169302	3.685919208	3.535798517	4.129374067	3.751592485	3.387498299
AC005256.1	4.987372518	4.448477981	5.117103893	4.550916962	4.600868342	4.707711416	5.491880215	5.07175809	5.346001574	5.114820998	4.749974158	5.157124753	5.14559641	4.524111408	4.830113769	4.798249959	5.78482167	5.123504883	4.903224285	5.255637232	5.041689318	5.262702677	5.378842926	5.492827789	5.408025545	5.225935925	5.189074752	4.584545993	5.056649033	5.228221565	5.967022735	5.009571584	5.187809182	5.721545472	4.936514914	5.087621173	4.973616898	4.837818202	5.162600611	4.578083726	4.575553749	5.78054602	5.61553099	4.649749165	5.315637583	5.093852588	4.392115394	4.936986064	5.329435044
AC005306.3	5.008728793	5.154684626	4.911516356	5.165695748	4.802389888	4.327569392	4.842668398	5.022472588	4.876470358	5.177096397	4.323330888	5.43119407	5.155222846	4.614592693	5.177087172	4.830014243	5.306690961	5.581293245	4.239785205	5.136875744	4.905107547	4.94346938	5.389068841	5.033015067	5.56861988	5.318776646	5.272072733	4.975374869	5.381488087	4.811170773	6.118640866	5.123407951	4.870150088	5.451807858	4.575790785	5.093381036	5.034551486	4.87432283	4.852551999	4.900210251	4.900388717	5.153733504	5.036763375	5.321805267	5.508652778	4.727816764	4.509415784	4.628852001	5.077419574
AC005498.3	3.208618345	3.440301105	2.972673054	2.782464977	3.533583216	3.195520398	2.986383122	3.164000792	3.187726922	3.409232624	2.910708944	3.269490902	2.914093657	3.155817943	3.422111586	3.186096081	2.949362765	4.128151468	2.963468209	3.047326358	2.717318925	3.513882521	3.211089519	2.96513935	3.420159219	3.312591823	3.098183733	2.952956061	3.733345111	3.269341805	3.691557936	3.70281626	2.992304355	2.965813202	2.965065784	3.136673443	3.006835597	2.798651369	3.607195168	3.437944558	3.221864681	3.222278707	3.219198584	3.50808649	3.173529733	3.007013108	3.098897979	3.557424165	2.910479932
AC005523.2	5.339523337	4.990762873	4.339887117	4.218921933	4.340668997	4.922166357	4.595105126	4.263642056	5.173760129	4.025866559	4.65204913	4.366951626	4.510499898	4.553180262	4.162972076	5.052604323	4.346427001	3.875440203	4.589813958	4.766874791	4.391768215	4.340307994	4.052620003	4.066241052	4.730118205	3.743212927	4.376634037	4.161924164	3.829611011	3.886510365	4.543557244	4.186877549	4.187757461	3.781775299	4.912636207	3.915180422	4.446110017	3.927339343	3.654255956	4.634155477	4.439630975	4.764262184	4.119756477	3.851552911	3.94507912	4.353550818	4.135089503	4.579457921	4.100075286
AC005523.3	4.849726322	4.509793236	4.507304974	4.709322091	4.764423812	4.809738845	5.29372575	5.147299509	4.924087939	5.178590726	4.296118271	5.24315127	5.138750926	4.652873151	5.22181606	5.38085891	5.48505548	4.612663012	4.799152666	5.337128397	4.8855141	4.620281642	5.374544031	4.778312461	4.820681983	4.809591161	4.896835274	4.434758899	5.199969236	4.770589465	5.050768145	5.027703829	5.312174908	4.89136511	4.671247029	5.07290182	4.835811079	4.432540629	4.695982136	4.409791493	4.730515831	4.860288557	5.580330101	4.993770371	4.756724085	4.742581003	4.531859984	4.683432672	4.843706809
AC005537.2	2.431724023	2.777532287	2.817837597	2.525076921	2.749000636	2.69539991	2.955303068	2.648323383	3.018658723	3.023789187	2.781976865	2.584913484	3.031614677	3.009563455	2.635949044	2.850647382	2.78731244	2.796985169	2.646252127	2.57578798	2.574656842	3.243618872	3.33257576	2.739412537	3.065291916	2.867385522	2.67717475	2.357278701	2.95642857	2.711631383	3.056567303	3.041366743	3.051948881	2.780979013	2.501584841	2.606658792	3.043664259	2.99793035	2.739203493	2.610903735	2.641970003	3.091942801	3.0680278	2.759338752	2.956818308	2.678373115	2.420375914	2.648340123	2.55729548
AC005592.3	2.601338341	2.539700472	3.046411747	2.642759422	2.577284077	2.652688032	2.623693744	2.645916467	2.827251047	2.546844522	2.747187413	2.558657287	2.604757128	2.595166156	2.791439358	2.860253144	2.447436017	2.732450388	2.532439714	2.662052008	2.993824608	2.700494242	3.261113427	2.377411931	2.842350771	2.5583428	2.666347481	2.50331732	2.993221271	2.68296613	4.334424696	2.69684992	2.793285655	2.640032715	2.427200856	2.63877168	2.642492012	2.589148227	2.615187604	2.940238172	2.90023005	3.360964208	3.404923153	2.466395675	2.985423327	2.529879776	2.434341965	2.577103224	2.565695895
AC005606.14	2.610345313	2.736773955	3.681390181	3.288787676	2.990678635	2.882676855	3.730474384	3.527842497	3.764369206	3.033330428	2.746495462	3.573854824	3.100917946	3.090872348	3.108467168	3.361737409	3.628160355	3.857746465	3.108279122	3.610575823	3.362945762	3.213642503	3.031929734	2.800837784	3.36282431	2.866125409	3.00502144	3.059667009	3.442219671	3.330463128	3.285237648	3.112874847	3.456326054	3.397302069	3.039574675	2.799538295	3.128019208	2.80789948	2.938000286	2.936188933	3.215452193	3.480402469	3.692171705	2.903905317	3.444014788	3.078423697	3.262293917	3.131997996	3.077849635
AC005785.2	3.455939358	3.610076284	4.419644058	3.439003578	3.516125444	3.894528815	3.497000138	3.737382939	3.446734389	3.639483636	3.851706259	3.876196518	4.188544272	3.815911689	3.961803759	4.025448154	3.921665826	3.438768838	3.242865104	4.346089703	3.988556007	4.058726562	4.124910785	3.549440236	4.274998694	4.229331087	3.363516179	3.453294197	3.887548479	4.119729928	3.691557936	4.049751849	3.773696769	3.974886951	3.591615259	4.094318975	3.620305904	3.912918042	3.465889869	3.423930045	3.951474598	3.931384967	3.904752247	3.494115914	3.833809478	3.769419392	3.317739321	4.235001816	3.386965151
AC005838.2	3.341917012	3.639144454	3.355800336	3.18049955	3.107657944	3.268481385	3.047021206	2.963278865	3.130794769	3.025390256	3.159978426	3.268715266	3.262932691	3.413531462	3.148416532	3.398488092	3.364628564	3.393253273	2.958281143	3.539406787	3.320421502	3.839256911	3.849300081	3.155088165	3.356933097	3.504184198	3.363516179	3.288009667	3.429699482	2.902576808	3.247512728	3.485431765	3.409908066	3.012721884	3.400168242	3.51106968	3.414961063	3.229875242	3.234267225	3.288740948	3.194169161	3.975830081	4.236888883	3.00094413	3.419259742	3.04058581	2.748490741	2.910554022	3.104133993
AC006026.13	3.629293165	3.152411979	3.741918141	3.352524895	3.251122102	3.222245	4.066525521	3.04252123	3.086312014	3.190806431	3.571137928	4.355551431	3.239715978	3.522795691	3.756305822	3.930281221	3.342611879	3.533036481	3.119694637	3.722056799	3.168728204	3.879169645	4.093475077	3.064989272	3.364296855	3.422418158	3.303506805	2.959040701	3.934851899	3.675906839	3.339047295	2.956286282	3.171381212	3.426608186	3.20257751	3.075544556	4.186351579	3.079043658	3.264393379	3.866694159	4.856913199	4.388482499	3.861811477	3.319939682	4.068370185	3.458287457	3.046185032	4.741562923	3.154205527
AC006129.2	2.547348418	2.337660931	2.343494453	2.243354422	2.40336892	2.242734447	2.295289368	2.479117727	2.265473134	2.467524978	2.311932459	2.583258645	2.758427101	2.528574827	2.605052132	2.708800961	2.525674748	2.845261211	2.585278919	2.490976033	2.497268354	2.412739508	2.757446417	2.331286538	3.040471539	2.366730764	2.502157359	2.307992898	2.721937743	2.649456957	2.719347538	2.75019066	2.725706076	2.444482813	2.614743092	2.545417859	2.415711178	2.704594766	2.437233722	2.548026044	2.561048116	3.112153853	2.446173442	2.385343303	2.497608967	2.522802925	2.281800386	2.47926477	2.311018184
AC006538.1	2.528861628	2.650680213	3.068663854	2.467573819	2.623801103	2.679503449	2.797114054	3.094836872	2.756373741	3.159927791	2.725337067	2.878856311	2.707245145	3.016731493	2.570561514	3.342819473	3.370073281	2.738343076	2.800014711	2.963635273	2.410857495	2.99609787	3.451861215	2.694345109	3.093703623	3.578572431	2.631043564	2.673557413	2.719620735	2.83133903	3.372172759	2.704141092	2.625264916	2.901868571	3.554860682	2.701706977	2.579160213	2.691821594	2.736231555	2.703299448	2.705988071	3.145490865	2.984552702	3.102043026	2.564860647	2.89697527	2.716042199	2.856648294	2.601483947
AC007292.3	5.751836876	5.815570547	4.978782173	5.336698639	4.65892882	5.475284628	5.014113311	4.466007231	4.682289718	5.128220785	5.195930279	4.516613491	5.367573111	5.55477882	5.137714699	4.683885785	4.596686349	5.196523681	4.790189176	4.793597706	5.218532413	5.038737227	4.937956158	5.025678295	4.954644279	5.091178187	4.914060606	5.034759873	5.067266104	5.180234607	5.659605927	4.887080421	5.284908607	5.345802362	4.74495244	4.991048213	4.839930339	4.769739226	4.352249665	4.966192608	4.656872388	4.893499391	4.399646097	6.974221278	5.521448419	5.091842854	5.059309162	4.654832196	5.282857766
AC007349.5	2.403408116	2.543093416	2.473174844	2.400047432	2.205923605	2.218491828	2.366579637	2.507712901	2.619270672	2.588852024	2.388458123	2.40088562	2.410799019	2.548407998	2.475562516	2.639424259	2.620711992	2.831412098	2.62804946	2.355670988	2.723534998	2.688901597	2.402263555	2.582001366	2.638993006	2.675451377	2.512261293	2.231397572	2.798794174	2.635243469	2.488249272	2.670185495	3.058996729	2.663517648	2.617202408	2.395472779	2.484928483	2.294339251	2.253754717	2.478947351	2.399261004	2.464256057	2.763626902	2.348746362	3.336981177	2.465273893	2.320804384	2.553840025	2.476318442
AC007362.3	3.11103303333333	3.12262954766667	3.499756011	3.153696837	3.218861415	3.18602651133333	3.27855138666667	3.29566057133333	3.40301615833333	3.170763952	3.270138751	3.413616351	3.15514352433333	3.40410360866667	3.315242818	3.44797509966667	3.57944968933333	3.42134421466667	3.35806537433333	3.65996773333333	3.242017531	3.53074072866667	3.58879311633333	3.518756085	3.41574323333333	3.528121677	3.37610311333333	3.34325307433333	3.58478641733333	3.51356538233333	3.98412688633333	3.28740222033333	3.43233885566667	3.638146721	3.25430397966667	3.30915636566667	3.239118209	3.291128354	3.216990112	3.138513674	3.335045613	3.74711728266667	3.68463033333333	3.28618835366667	3.433483551	3.35038552366667	3.04007634933333	3.03499989566667	3.519920727
AC007365.3	4.319629253	4.505804396	4.533271525	4.23295068	4.34797628	4.122774557	4.211610834	4.288662483	4.026361411	4.323261433	3.974602176	4.210863803	4.350468574	4.352108919	4.202876883	3.916696005	4.412807371	4.752638979	4.439210086	4.524964629	4.324710961	4.391676547	4.240909363	4.637264348	4.87144427	4.361231878	4.25584327	4.307447241	4.144894737	4.214059429	5.294831545	4.413345917	4.442677957	4.599167308	4.295067319	4.209849029	4.171513413	4.409084357	4.473207525	4.187421685	3.939374159	4.817463824	5.013110501	4.006716925	4.475415298	4.400989237	4.335226968	4.278489384	4.534490867
AC007389.3	4.767174064	4.086836518	4.589947657	4.191333513	5.130613945	4.965149572	4.428887139	4.6732691	4.774921954	5.228644576	4.338168608	4.851510629	4.915863961	4.882990338	4.531221677	4.991652709	4.786081451	4.573349948	4.708972321	5.129385263	4.484407575	4.766115003	5.560293312	4.72286305	5.336676832	5.205683884	4.471922703	4.081218186	5.125659111	4.830875407	6.09709751	5.404555689	4.714249769	4.707730849	4.677600727	4.654591003	4.782089315	4.49635079	4.529144029	4.672777918	4.49500305	4.413863213	4.525985672	4.323527559	4.489630964	4.943287622	4.333024287	4.776789223	4.634700962
AC007401.2	2.671359506	2.760828839	3.147386344	2.906767997	2.734376919	2.744679609	3.304010831	2.876200183	2.640125284	2.558835545	2.625358483	3.154418967	2.634603431	2.90762168	2.841856924	3.269672697	2.970766351	2.892637315	3.134671697	2.767785314	2.790803174	3.095301156	2.717165623	3.418237736	3.300270271	3.026771418	2.889389522	2.998970289	2.913995928	2.84645065	3.245321772	2.678508915	3.137132383	2.922013762	2.831028809	2.889919064	2.80528878	2.767115657	2.923978595	2.687638728	3.150171189	3.29123509	2.907308573	3.05869209	3.021410161	2.827712255	2.48549845	3.169653918	3.09449202
AC007680.2	2.929100415	2.626000346	2.997664369	2.760890862	2.947076384	2.868942989	2.885607064	3.161046015	3.020783811	3.329180897	2.974647422	3.141277546	2.876829288	3.116767142	3.008070731	3.022459741	3.234289551	3.332528513	2.753560626	3.667703048	3.007660904	2.622783877	3.479639246	2.93795724	3.486246594	2.819590011	3.224037982	3.026184366	3.375176802	3.138923318	3.518616648	2.792789134	2.925171897	2.892891379	3.421335539	2.812127734	3.036639545	2.691194983	2.851791726	2.773767991	2.995821129	3.127687556	3.304793665	3.048875379	3.195560514	2.990771973	2.922539686	2.836080753	2.814227418
AC007787.2	3.50519731	3.529947765	3.377026342	3.135606967	3.282706624	3.510348131	3.473184715	3.079565971	3.230216768	3.54496302	3.329685435	2.849573352	3.43375306	3.3345253	3.664598456	3.441286323	3.21015797	3.513963326	3.101886854	3.562826636	3.222267661	3.680985447	3.626443993	3.549846998	3.507427351	3.249873558	3.169260199	3.079686334	3.372143135	3.474705151	3.382173269	3.385600698	3.106575406	3.326916101	3.482437884	3.166107652	3.54684579	3.111587672	3.379517039	3.419825275	3.303814697	4.103719057	3.796854757	3.363034637	3.592944071	3.180554957	3.631208484	3.153111466	3.325783268
AC008088.4	3.069382876	2.751969203	3.510724381	2.845331781	2.698194378	2.898300531	3.401266983	2.882981652	3.130315902	3.639483636	2.885071077	3.500199752	3.081449932	3.232598061	2.713329515	3.394413067	3.682926467	3.447480759	3.560535473	3.185796055	2.899673841	3.610016766	3.039684074	3.059018798	2.957619597	2.913877623	3.199584293	2.948064867	3.205381489	3.069102663	3.662136909	3.114271226	3.610322417	3.28227437	2.981626434	2.977494049	3.26881471	2.918885505	2.975503237	2.829826551	2.838093043	3.56692836	3.798630389	2.630533391	3.265695663	3.184663948	2.656181771	3.027834299	2.720398907
AC008746.12	3.337164094	4.093643507	3.491786536	4.071425386	3.309214707	4.711533262	4.173179356	3.253093944	3.625866052	3.199791883	3.226261323	3.986919939	3.352089968	4.081899969	3.842404476	3.182764373	3.552938702	4.280740249	3.308208525	3.83265596	3.388292257	3.422115998	3.934562555	4.111982861	3.667731983	3.73683647	3.61732727	3.548501815	3.424873802	3.404941935	3.961586569	3.292540929	3.749222506	3.63378529	4.00789426	3.467937927	3.451230944	3.639908839	3.402172309	3.689610085	3.699454596	4.430191304	3.659338121	3.444525817	4.803689245	3.505329643	3.832598259	3.649146838	4.053902676
AC008753.4	3.867823296	3.977471193	4.460066179	4.025730816	4.133956332	4.111842564	4.207497326	4.443685098	3.965644917	4.237618883	3.875103365	4.675708108	4.004257706	4.407861218	4.285875012	4.628604777	5.007862995	4.2535022	3.940606885	4.713688954	4.180046521	4.990039379	4.602817881	4.545316218	4.386354272	4.604684441	3.9607615	3.957762787	4.935930879	4.50816371	4.790222235	4.393233527	4.598281993	4.592495896	4.060059009	4.238765541	3.979302304	3.882367578	4.10826932	3.556029919	4.373943126	4.448612975	4.895505601	4.065060471	4.350400395	4.252692515	3.715210287	4.12786135	4.008881078
AC009120.6	5.125515046	4.890979672	5.044019863	5.670219344	4.723020729	5.948989813	4.688410368	5.409802982	5.106291326	4.120034365	4.426275884	5.524255008	5.223157778	5.712763624	5.328348713	4.969008024	5.549858299	4.464558785	4.776557346	4.6768577	5.418123638	4.897146616	5.020948067	5.196614709	4.870289814	4.578476682	5.171842538	5.400333597	4.964879661	5.238303369	5.017810879	5.419794763	5.608469103	5.069125225	4.847779936	5.262162057	4.513204261	5.706952228	4.535919716	4.832641703	6.016308996	5.173548975	5.422897446	5.454758625	5.472025797	4.588998525	5.564668143	4.873426979	5.091652156
AC009133.15	3.426873242	4.086836518	3.310445946	3.460420216	3.749380585	3.283891889	4.062089742	3.921532064	4.238358964	3.514894728	3.218584513	3.828261327	3.913311615	3.3278447	3.882968155	3.477779317	3.439192561	3.480846439	3.117587972	3.391315455	3.935534094	3.163376145	3.135491565	3.326027854	3.432124077	3.830569776	3.832540895	3.258422013	3.462969745	3.360337252	3.530513887	3.334704477	3.745351628	3.410462775	3.519662759	3.32632009	3.399933166	3.106801452	3.880457072	4.027096053	3.332676478	3.368678603	3.95479625	3.185356832	4.268444294	3.863553712	3.561135606	3.186983254	3.098623834
AC009502.4	4.357817667	4.248165257	4.853025253	4.22376041	4.537922037	4.333712067	4.199081498	4.028322306	4.242116272	4.575033057	4.444470199	4.276450336	4.636043441	4.605458594	4.345941006	4.382345015	4.853985111	4.209765595	4.414046742	4.869282178	4.460478091	4.325634022	4.500358301	4.523508242	4.762258342	4.414033233	4.513891927	4.553023966	4.593629628	4.318694763	4.746224753	4.402481471	4.682391283	4.566224569	4.77830632	4.445144438	4.361431326	4.420980317	4.3139366	4.519933076	4.639975567	4.860522273	5.18248902	4.384729744	4.672808837	4.24091535	4.250495678	4.391275485	4.371582786
AC010145.4	3.157564564	3.72337591	3.565279946	3.091753828	3.2274182	3.214889749	3.286917542	3.937049083	3.308013878	3.693546906	3.577593441	3.741705065	3.52514114	4.075497168	3.787066602	3.629582185	3.981123984	4.007923936	3.293751146	3.326610435	3.230479791	3.885617496	3.291205503	3.951908382	4.228271825	3.686762835	3.342484006	3.364049198	3.952846539	3.541033594	3.673250258	3.196871864	3.274356013	3.545398999	3.637738404	3.537022367	3.504279709	3.446977699	3.230813004	3.231333222	2.820487292	3.475138514	3.770787077	3.394385233	3.539794668	3.560080663	3.161351759	3.209670291	3.376156477
AC010524.4	4.0655610295	4.742075441	4.6746821665	4.2780029655	4.022518201	4.483125236	4.1994641735	4.4880852895	3.5316122065	4.673424949	4.369985823	4.575105601	4.359935844	4.5721708065	4.147995637	4.7818024685	4.7565297145	4.4497507425	4.448822071	4.829167757	4.751734567	4.6905505965	4.7094784465	4.4686874565	5.013542955	4.8242174575	4.3943639875	4.0438732285	5.2083515165	4.266202611	4.841241725	4.27188044	4.024391098	4.3759615135	4.0141524065	4.6300152865	4.5875892355	4.160740962	4.411045589	4.26633058	4.139105786	3.8297792125	4.176583733	4.2710047045	5.080776965	4.3543982695	4.063260282	4.2802892155	4.389108102
AC012065.7	6.848916674	7.253354276	5.420997948	6.527909977	6.477312269	6.86473358	5.319674765	5.716156097	5.345214066	5.200311241	5.999724893	5.586016805	6.966684074	6.491559585	6.77845278	6.390614853	5.872451433	6.056913705	5.745440104	6.260018092	6.283132218	6.000133582	5.405226647	5.889662359	6.411460838	6.237218707	6.373669476	5.89947867	5.847414378	6.704473244	5.976732076	6.741760606	5.983646619	6.170483102	6.054052729	6.101908658	7.39842603	6.297936765	5.18511036	5.636147976	5.453839356	5.169767305	5.493739851	7.253845601	6.284400032	7.090002411	5.102241084	5.876714883	6.208622793
AC012360.6	3.482405047	3.462193332	3.377534062	3.421274839	3.55198308	3.996082162	3.889781073	4.314530872	3.365699494	3.750742648	3.568832849	4.048275931	3.983479456	3.843381154	3.700971925	3.297947962	3.831956161	3.839575972	3.323832305	4.519383764	3.671231745	3.79116172	3.61273907	3.623920322	3.539181262	4.010676485	4.34796957	3.526944441	4.187925106	3.770641029	3.990458211	3.988035088	4.186762065	4.145629207	3.859084775	3.592387801	3.931973748	3.663340599	3.923695497	3.499175171	3.64049186	3.669521121	3.797152218	3.890807892	4.195695362	3.717385964	3.446795111	3.37339481	3.247531325
AC012499.1	2.803024053	2.826556943	3.943194699	3.048273246	3.490809587	2.766144189	3.115145437	3.102859283	2.821392413	3.050372778	2.835506489	3.109692318	3.243997485	2.871609899	2.929543149	2.907375216	2.979002149	2.997176227	3.003256534	3.564442949	3.035683392	3.144209694	3.223863817	2.909004852	3.359487573	3.239645872	3.289343347	2.684998606	3.411019924	3.313618279	4.028026479	2.883445432	3.123284567	2.953167385	3.134113403	3.318125043	3.344105712	2.862368506	2.874719713	3.073962264	3.086984336	2.714271581	3.718899806	2.618258094	3.320529418	3.39435254	3.489070673	3.114913883	2.75218223
AC012531.25	3.629293165	3.511664178	4.007318366	3.285691623	3.305855631	3.56555754	3.77039746	3.630738272	3.465137545	4.005789525	3.586750479	3.597401296	3.444320194	3.509416382	3.474143088	3.885291153	4.238497396	4.240063944	3.724014789	3.961378651	3.597116416	3.740420764	3.61273907	3.846778814	3.96913512	4.180992157	3.485621565	3.525770898	4.408602159	3.817334003	3.683868172	3.439439691	4.163340717	3.473480658	3.664012593	3.645884295	3.674961597	3.542419672	3.528329697	3.296704946	3.340564365	4.467411067	3.709806441	3.184280429	3.665412206	3.48425122	3.351326097	3.605553126	3.805769402
AC013463.2	3.090918912	3.276664765	3.155496636	3.434396076	3.031708779	2.985543516	3.165842764	3.22505245	3.169693075	3.271412421	2.828554079	2.683118306	3.14884527	3.097513321	3.258552028	3.01680545	3.104984628	3.256719327	2.951754122	2.781387456	2.746185522	2.765250289	3.48278493	3.191410939	3.263560103	3.663342734	2.828554079	2.833043675	2.978999217	3.073420644	3.181735775	3.423037976	2.619987648	2.702314951	3.139390775	2.947054925	3.057528919	2.673015109	2.507675444	3.441349176	2.805801473	3.397199948	3.088388907	2.914446218	3.259114556	3.121848524	3.065203729	2.65439158	3.031033498
AC013733.4	2.4701394555	2.5958792715	2.6950531765	2.463966174	2.49515942	2.602545298	2.538201252	2.8204494965	2.6576629375	2.649722983	2.6056454715	2.826752591	2.7424784955	2.613056064	2.7554333245	2.5550193075	2.793910913	2.605977758	2.524445176	2.9693589245	2.7810858985	2.832203212	2.9603436135	2.5557777585	2.71493542	2.753749804	2.715390906	2.432827719	2.8477963515	2.5356449005	2.5948725745	2.531210661	2.8044996105	2.688279882	2.7614466825	2.3969807235	2.64248918	2.418823489	2.725733699	2.6872665075	2.4891432	2.7225046325	2.921981455	2.733754749	2.94479175	2.492866128	2.514392239	2.5980650735	2.5000698905
AC016831.7	3.922448638	3.520302338	3.282826188	3.15923607	3.536115324	4.307928422	2.913607627	2.860850353	3.366928328	6.195638538	3.821648014	3.355490979	3.951634573	3.917213246	3.863478317	2.884393477	3.324864633	3.190112894	3.649289907	3.639288206	2.717271288	3.602845136	3.300937872	3.229155929	3.335396141	3.19956507	3.639702771	3.805488582	3.639498121	3.420379432	3.483507378	3.588559433	3.616716108	3.361692879	3.641254905	3.860972931	3.064103152	3.387579067	3.490579452	3.414793424	3.628199931	3.853298116	3.557282866	4.094498369	3.033668933	3.724927903	3.115025033	4.082286552	3.442862286
AC016999.2	3.606354827	3.658239719	3.694243689	3.251063724	3.522795973	3.46230278	3.536236861	4.089913957	3.727636605	3.861158218	3.46318259	3.750698045	3.850032435	3.770543333	3.758192092	3.996225562	3.951090576	3.417240009	3.766947609	3.82635549	3.475407302	3.604180546	4.031680927	3.720664306	4.160436752	3.636856844	3.64204381	3.499960458	4.143240335	3.626702857	3.590239476	4.16758767	3.941410991	3.89199951	3.543281401	3.521529324	3.711535452	3.283354435	3.788648074	3.554983126	3.559891465	3.754570049	3.617557609	3.511790947	3.671684074	3.78929359	3.213205372	3.799794468	4.01701111
AC017002.2	4.172237835	3.951992213	3.751234138	4.116360126	4.837955008	4.448053249	3.813696386	3.705803691	4.048887066	3.755873966	4.346758786	3.527571197	3.865490867	3.932201922	4.349924095	3.905784503	4.044823445	3.557788953	5.380820461	4.536780449	4.525618079	4.200277965	4.279346346	3.800329606	3.577013877	3.685465981	5.854343886	5.397312683	4.333293094	3.360626085	4.829340589	3.906722605	4.034919614	3.574247123	3.815009783	4.272626961	3.989145004	3.865902465	4.146552747	3.930957438	3.539205047	4.007187899	4.040756234	3.885291153	3.631773056	3.755873966	4.169074686	3.880633016	3.823252254
AC017104.6	6.134037132	6.221948382	6.658811329	6.286886243	6.183444483	6.310959652	6.095989513	6.011977893	6.434881046	6.077153723	6.263771769	6.387769783	5.991772259	6.599885928	6.359303093	6.02978644	6.325255024	6.378482121	6.30596057	6.454999439	6.340843869	6.120242924	6.231321708	6.287231723	6.288751557	6.41084274	6.33366805	6.219235312	6.118731855	6.487970787	7.026171842	6.080089784	6.431782631	6.108313549	5.954655822	6.166518072	6.291809781	6.172146451	6.000643597	6.208835024	5.838721796	6.818824871	6.705621967	6.183139093	6.781083939	5.978080421	6.310535027	5.892007583	6.224942782
AC018755.16	6.198714428	5.678302682	5.073386391	6.234472519	5.237410273	5.481911069	6.158401852	5.921925243	6.157606753	5.388481916	5.104313036	6.144865119	5.766978321	5.575439015	5.446754871	5.853803143	6.106761796	5.958501331	5.828295419	5.321799797	5.902012772	5.660601781	5.565899701	5.653781104	5.336197392	6.160442814	6.031664351	5.886384419	6.180257236	5.787960874	5.600195981	6.192130259	5.292384479	6.149968864	5.916963919	5.923721553	5.880058374	5.347148462	5.539512753	5.431515234	5.658943659	5.571627173	5.580330101	4.783103083	6.148094122	5.823276795	5.588648289	5.254282544	5.918177755
AC018755.17	2.344882384	2.527093997	2.57393487	2.547027409	2.354713776	2.50326065	2.468177978	2.677549198	2.743229364	2.309919917	2.356483391	2.493182473	2.633850255	2.455730328	2.445246382	3.043686848	2.430344236	2.809183499	2.606896231	2.415638772	2.527470812	2.466063454	2.641794305	2.098654315	2.658518554	2.2512	2.612644976	2.204323917	2.50015808	2.562265485	2.828964121	2.53537179	2.69037552	2.372906484	2.26276677	2.294020703	2.50326065	2.289046938	2.283026748	2.579006702	2.55478306	2.620385371	2.865227753	2.350876918	2.542013181	2.639847999	2.342137418	2.154961884	2.259588902
AC018766.6	4.250297024	3.879060217	4.013906778	3.406691783	3.728444592	3.914522668	3.798154187	3.58500199	4.19508461	4.010459233	3.381274554	3.420812842	4.076252912	3.704636729	3.925749478	4.537650085	4.08155857	3.677747411	3.908962122	3.763604891	4.172459862	3.641995245	3.829120657	3.336621571	4.185094106	3.444911782	3.55961479	3.551635755	4.065052645	4.05236182	4.151755418	4.11888204	3.94973476	3.996873048	3.166789028	3.50533475	3.527094336	3.649051491	3.833426525	3.540194049	3.458207838	4.023195375	3.742230065	3.456837091	4.002555392	3.722933459	3.586910415	3.655237153	3.386515542
AC018816.3	4.205925416	4.485495701	4.136217975	4.426766461	4.379876768	4.539930057	4.62540499	3.984967533	4.314388144	4.836799511	4.516057969	5.057868622	4.35922115	4.422929812	4.600984205	4.466185769	4.546562285	4.639753755	4.390663649	4.418319005	4.363093172	4.306398888	4.085350741	4.367506501	4.916362062	4.310083044	4.542830198	4.395736507	4.642840425	4.446018022	4.744071194	4.838274576	4.857843216	4.806845609	4.556608637	4.185249252	4.004476431	4.674399123	4.194246312	4.245319146	4.723106727	4.67184569	4.934539819	3.769249012	5.047720786	4.321281028	4.212833696	4.918051325	5.074469042
AC024560.2	6.052271102	4.579209515	4.59776363	4.709296276	4.631308876	5.826754044	4.332613857	4.055995222	4.281664005	5.01185354	4.437382228	4.065666149	5.891295789	6.527084124	5.44684699	4.331466026	4.832049393	4.574282835	4.455114917	4.913656142	5.072317491	4.682692609	5.14591462	4.832408379	5.020988986	4.946495585	5.09786016	5.33222278	4.744561819	5.763640501	5.465903882	4.866880734	4.489453199	5.119795201	4.557493244	4.72835148	4.435393253	5.781076978	4.150623669	4.328353383	5.276686746	5.148253552	4.585406971	7.812783148	5.216287004	4.59916568	5.128179966	4.701295701	5.878824805
AC025442.3	3.949800888	3.9135301905	3.965986056	3.935615262	3.905098635	4.1134887945	3.8635991305	4.123069065	3.969517446	3.9484096505	3.722934583	4.1959191345	3.9045980565	3.9181534915	4.088879855	4.2580427305	4.5389384405	4.2694399555	4.1252798765	4.058488124	4.0489718885	4.36502989	4.4207308555	4.153696866	4.4658720075	4.202168234	3.9525688625	4.124832733	4.5676955385	4.3393382095	4.373939109	4.1497374735	4.037950491	4.183172544	4.1500535785	4.1560424395	4.134637983	3.7593366965	3.8124147125	3.787482411	4.0413243315	4.5698343855	4.7951967425	4.18285362	4.374002872	3.843518533	3.9216626125	4.2418333255	3.9069564385
AC064852.4	2.504043882	2.569344388	2.741694488	2.478725755	2.478742826	2.345250484	2.781190849	2.576679253	2.550218045	2.69733058	2.344112454	2.781449845	2.690603956	2.615753181	2.440915247	3.370362079	2.872806615	2.721922677	2.581969949	2.593125479	2.544049224	2.597522441	2.847073845	2.472475433	2.629093356	2.74554465	2.355309918	2.416871011	2.581890579	2.532274548	3.135080304	2.442741824	2.830785529	2.802176862	2.566548436	2.719495181	2.348433875	2.53212433	2.827118853	2.463380755	2.563655434	3.227068416	3.12676741	2.707386242	2.425358643	2.57243849	2.379792948	2.679037625	2.754183893
AC067956.1	2.876556718	2.82224229	2.748677606	2.338112808	2.385328969	2.407538845	2.575530866	2.531303324	2.420853184	2.635332124	2.406653265	2.883722474	2.550556537	2.800845303	2.773785861	2.786919382	2.437890179	2.801956675	2.566000816	2.796794342	2.428449682	2.801547766	2.683769811	2.841012499	3.060146807	2.633472603	2.458852823	2.399033472	3.026889758	2.371888191	2.8916825	2.482606382	3.057478455	2.514398487	2.844815676	2.560591694	2.69079956	2.332992701	2.375182103	2.44861533	2.297544456	2.548270853	2.528298489	2.454374255	2.552898641	2.515392441	2.308306189	2.596300031	2.445574789
AC068039.4	3.629814951	3.783645833	3.584516171	3.690033056	3.454032127	4.01099578	3.202421305	3.108150371	2.805840061	2.923914872	3.611606727	3.299217857	3.486224284	3.656256451	3.489232971	3.124485871	3.473350574	3.612522868	3.437879039	3.991719007	4.006920837	3.577272789	3.299890963	4.079904769	4.259331899	3.425950844	3.586450991	3.343364841	3.597889664	3.60627789	3.555520853	3.662859311	3.888473068	3.17067803	3.436154928	3.375632556	3.442701363	3.742855355	3.13194418	3.646887149	3.24847987	3.870008221	3.720385906	3.931063464	4.409128636	3.348977391	4.139339741	3.912240714	3.525997362
AC068138.1	3.253240046	3.328524745	3.714376023	3.135016494	3.603296842	3.622391654	3.529031769	3.336845835	4.012020899	3.183325531	3.343636387	3.50539936	3.798761316	3.704290072	3.265378056	3.444775147	3.338493985	3.313996771	3.484440416	3.534486871	3.418822019	3.432780923	3.299459967	3.413936169	3.118593216	3.458238489	3.410530145	3.224398315	3.887518482	3.397830837	4.159883668	3.413263879	3.890244034	3.156520103	3.346033697	3.180594637	3.321268006	3.311460487	3.333911273	3.296847275	3.485219695	4.259988011	3.838750659	3.088824202	3.582828924	3.058499084	3.179456554	3.306420803	3.471260366
AC068831.3	4.174672657	4.306515096	4.313213906	4.078205635	4.269311225	3.975203714	4.087520567	4.247627887	4.492010588	4.964885777	4.089104757	4.832114653	4.4028668	3.934235932	4.801702876	4.479062344	5.05454817	3.744410218	4.405798994	4.863914304	4.689466502	4.248937418	4.168925512	4.452497668	4.394215184	4.464576225	4.237492093	4.032958893	4.128007318	4.717138162	5.119893857	4.185577788	4.628873816	4.480648414	4.88333052	4.123992396	4.319824574	3.976505304	4.225685022	4.450574837	4.144608152	4.288472977	4.451200467	4.066179487	4.388604688	4.087929751	4.196757754	3.977331128	4.405817796
AC073283.7	4.352130462	4.287251243	4.040807802	4.381595251	4.416017709	4.262152067	4.09631549	3.753404404	3.966675222	3.692290751	4.142532302	4.04416088	4.28728796	3.955397864	4.247768791	4.238316759	4.2026596	4.150480006	4.509757768	4.236530376	4.624293659	4.280320936	4.598109002	4.237222247	4.09835248	4.239036589	4.129337458	4.001685589	4.250297024	4.505891471	4.882547539	4.282525823	4.056866922	4.514929986	4.543382726	4.197431429	5.137768051	4.110919545	4.044402994	3.775980241	3.629293165	4.045454309	4.294331661	4.487406916	4.399711228	3.665287271	4.253706819	4.091052322	4.237411329
AC073321.4	3.991669663	3.595132947	4.452908817	3.944464841	3.938144778	3.362217029	4.700628253	3.801862622	4.582560711	3.955386504	4.300050192	4.260635149	3.751867246	3.734710874	3.622391654	4.196880237	3.857466823	3.639808246	3.897780054	3.767545975	3.769643156	3.781612441	3.905640573	3.976285478	4.407900865	3.993723388	3.847603325	3.736499612	4.435256619	4.162197398	4.243224892	3.697539983	4.060808137	4.089754035	4.182964895	3.939961885	3.938019417	3.619726866	3.971197677	3.775980241	4.350392674	4.339784013	4.431078054	3.549499034	3.707115317	3.625992454	3.998235756	3.986486468	4.034092327
AC074212.6	4.6432975195	4.569923767	4.9473282235	4.455067913	4.351404717	4.569748686	4.644216175	4.778743742	4.7830436945	4.7715037975	4.363381921	4.641854308	4.6426344125	4.2718197375	4.977614886	4.5052649195	5.1096438995	5.3364081085	4.661767056	4.808807891	4.629049041	4.990969369	4.5892811615	4.850438369	4.683572641	5.134906467	4.592261005	4.6166078015	4.859561253	4.992488941	5.4444019135	4.7487453815	4.8636828835	5.153157534	4.638897865	4.891662903	4.432375743	4.5976199965	4.604417988	4.228032095	4.574131567	4.843241082	5.10729517	4.3981642965	4.6164925535	4.5194426345	4.342951692	4.5722573555	4.837366708
AC079305.10	3.111949724	2.832975593	3.208618345	3.029682913	2.958591336	2.954642577	3.24266508	3.667959947	3.371310605	3.679380665	3.469282915	3.136680235	3.040856658	3.186048033	3.1537731	3.62460394	3.111129313	3.02823239	3.220008606	3.309256193	3.419949188	3.26349176	3.190975062	3.053580484	3.351823526	3.349888591	3.383060852	2.849298669	3.407041989	3.059638117	3.893796722	3.288813301	3.101675354	3.473480658	3.413085892	3.581577284	3.265611947	3.229448625	2.897611373	2.974723139	3.081229444	3.487989789	3.700637242	3.476123108	3.655339824	3.231319843	3.240195724	3.721123612	2.988678651
AC079741.2	2.315220414	2.49430216	2.570584467	2.686836326	2.52621014	2.657382298	2.572046605	2.47176344	2.828424191	2.299463566	2.355494975	2.495237372	2.574606637	2.549370277	2.352170385	2.751732644	2.4888778	2.530071657	2.132839657	2.406578636	2.517095322	2.62545105	2.159395642	2.505163768	2.629212374	2.628270424	2.57630258	2.384340621	2.282793679	2.037248619	2.507093102	2.213038864	2.576386443	2.27534604	2.614292103	2.280455548	2.657382298	2.483135986	2.688292606	2.677342703	2.272656255	2.06365023	3.484533406	2.49698371	2.484477487	2.532100542	2.554229315	2.390961679	2.263234463
AC079767.4	2.732292497	3.094259311	3.681076213	2.66350539	3.201365737	2.910966339	2.910480642	2.956786805	2.643338737	2.964158038	4.10588965	4.024904343	2.953380152	2.740360775	2.976960037	3.141642168	3.178082772	2.942580498	2.967612797	2.963847553	2.92494193	2.945965137	2.621580466	2.85422629	3.148921142	2.798983006	3.348976794	2.75545643	2.929390459	3.152077633	3.477359008	3.253689109	2.730739939	2.802176862	2.90989758	3.353306714	3.241966682	3.745198642	2.84482743	3.355821934	2.656298667	3.16360661	3.407622076	2.751987646	2.851916745	3.827173662	3.17716979	2.504888774	2.65933384
AC079807.4	2.659350257	2.852660291	3.347722431	2.754795056	2.751546739	2.925573754	3.223633009	2.504536199	2.972353941	2.91444241	2.688501723	3.274644621	3.139397174	2.631006268	2.886632659	3.105822562	2.760908639	2.670423502	3.210977342	3.286653733	2.901072575	2.808324439	2.652940927	2.829764903	2.596701746	2.705405728	3.228248722	2.800582317	3.173626933	2.519202841	2.823200484	2.86404439	3.059659951	2.895598559	2.842229594	2.732107368	2.516664769	2.562085734	2.629257208	2.806819107	2.686385754	2.954920557	3.223920732	2.679966263	2.979326394	2.879769597	2.718700927	2.913981744	2.758493227
AC083843.1	6.114850225	6.32713024	4.796379302	5.884585017	6.026288964	6.5852478145	4.490274484	5.679677898	4.7186459145	5.648432371	7.2684527515	5.069288579	5.9167351865	5.6663785215	6.0013113415	5.4241534825	5.3985796285	5.8353023585	5.6783805375	5.1123402925	5.043050015	5.08988249	4.924300052	5.206756247	6.1814541625	5.310084599	5.815414633	5.8774753335	5.3095309785	5.887088654	6.340631855	5.8374608285	5.79354098	5.918892091	5.269466456	5.7975164475	7.1835016155	5.397996259	5.180998284	6.0234152495	4.975476507	4.710317945	4.734077558	6.319377668	5.8879116055	6.314096997	6.3996177855	4.9441691835	5.263625433
AC083949.1	4.85341657	4.972219153	6.41895453	4.616409031	4.815154058	5.10002546	5.581005005	6.766321161	7.423255755	5.628720329	4.488671981	6.809638331	4.752348848	5.057624893	4.804269706	4.694136257	5.278251264	7.053361704	4.819220134	5.037095025	5.225801708	5.339193046	5.084070033	5.298202595	5.227022919	4.458510722	5.107548933	5.102241084	5.030728891	4.976126859	6.688686578	4.914007859	6.023046928	5.656607027	5.203242962	4.806923093	4.580443721	4.67683094	4.86910924	4.796299439	6.683303356	5.424857404	5.363185665	4.538831274	5.746044749	5.021757525	4.744910509	5.30964058	4.433780312
AC084219.3	3.094060638	3.142402006	2.936944898	3.070103722	3.21725633	3.132210114	3.251520826	3.175652196	3.079778554	3.561121001	2.823024991	3.22229171	3.184570056	3.044572738	2.992680372	3.806928518	3.205415417	3.397951192	2.992363165	2.955094093	3.171338385	3.362787157	3.681834942	3.730263496	3.999030563	3.063783659	3.236371028	3.003664359	3.305258385	3.164420165	3.558319465	3.37257986	3.142273927	3.003664359	3.075195769	2.858516727	3.200812259	3.105138941	3.10165832	2.898655713	2.970913956	3.186914879	3.382564803	3.352056288	2.822975101	3.200099451	3.100968919	2.489779097	2.966272823
AC087501.1	2.396598905	2.48627335	2.368313353	2.136184158	2.319132364	2.479469643	2.458546672	2.318772028	2.235057317	2.285418055	2.223480268	2.420796566	2.294811174	2.425056707	2.317323492	2.491552589	2.934681734	2.826330072	2.420967	2.442394434	2.602427513	2.430278839	2.310719579	2.223653991	2.707851293	2.522235912	2.310327869	2.317470907	2.116006333	2.255167708	2.879262339	2.482161	2.452285085	2.425056707	2.286379015	2.185403978	2.225809627	2.285088429	2.436937185	2.342530362	2.440915885	2.415787176	2.803096854	2.118739332	2.362131064	2.370957657	2.281800386	2.294233162	2.255167708
AC090627.1	2.533186621	2.386123702	2.7891995	2.579790243	2.382464756	2.346485626	2.918108577	2.491588332	2.492059185	2.99034094	2.410434092	2.760233329	2.515740663	2.560290377	2.411510605	2.641652424	2.824680263	2.644537861	2.351849137	2.80344108	2.686906879	2.936095888	2.903989563	2.631440674	2.687550481	2.518934146	2.774182719	2.486403712	2.774148956	2.439767317	2.963304429	2.541617601	2.441912725	2.744216195	2.673901287	2.424581331	2.720732228	2.296909577	2.549334199	2.495564631	2.556965778	2.762535689	3.08526606	2.379432913	2.398431068	2.613692015	2.597258509	2.57378662	2.522923232
AC091133.1	5.337790193	5.342701544	6.181154961	6.86004563	6.673334256	6.192398973	6.68005274	5.98713744	5.994827913	6.188167044	5.494557533	5.942810012	5.435807588	5.456406402	5.289429446	5.81739521	5.664653178	5.785053757	5.317170533	5.598166622	5.833991729	5.842750549	5.828569733	5.817448921	6.051458348	5.716686326	5.490133661	5.517258292	5.62098709	5.335843336	5.568489389	4.936515744	5.28777156	5.373769808	5.668411948	5.246684045	6.107231716	5.985083138	6.310776578	6.16863133	6.015738948	5.266952965	6.661451677	6.303021959	6.9076392	5.471959089	6.170146924	6.531114176	5.551654087
AC091633.3	2.365138503	2.271151748	2.50255308	2.314082168	2.282193255	2.251970239	2.464917114	2.385040766	2.472530134	2.218768505	2.378666038	2.602300939	2.122132964	2.216331597	2.197837855	2.723612551	2.37905805	2.508091824	2.06453075	2.598469152	2.324027923	2.336114952	2.24165672	2.680714713	2.272853392	2.275666111	2.448366062	2.317829178	2.378367732	2.218940237	2.444512113	2.283362597	2.277585501	2.361730251	2.515803632	2.451638056	2.307541055	2.08218465	2.345720458	2.291929713	2.267703611	2.383043153	2.756779714	2.127367442	2.370757696	2.363739207	2.210304361	2.774695995	2.3026384
AC092192.1	2.604447899	2.734767148	3.237590153	2.660717675	2.745473706	2.520058202	2.653398252	2.49692556	2.529068273	2.642592945	2.571815429	2.984706158	2.637516645	2.680636415	2.574949558	2.602550736	2.85458175	2.922706086	2.754414988	3.329296303	2.428826069	2.650510924	2.822147289	2.863654672	2.803077293	2.797968203	2.701507108	2.631439065	3.341014474	3.026855203	4.683809975	2.772356197	3.962069723	3.202268083	2.740403815	2.540513628	2.602858466	2.613794713	2.484723517	2.410668512	3.318208029	5.577586711	3.042715775	2.612480199	2.837035391	2.557379605	2.60880664	2.609538076	2.66169229
AC092620.2	3.540198034	3.666751966	4.751585736	5.482781749	3.461868385	3.798702398	3.967526974	3.404388284	4.037082617	3.411245554	3.511963184	3.918570941	3.262063585	3.660393495	3.55268506	3.552203466	4.118620655	3.8832428	3.277748095	3.722739905	3.594402843	3.775145775	3.651215077	4.530364537	4.633813304	3.797628174	3.295721286	3.402262854	4.101163074	3.178415732	3.856180564	3.174281908	3.626467378	3.616392047	3.874667472	2.65808034	3.967069095	3.917808543	4.051826437	3.250392495	4.200893468	3.91289847	3.976102373	3.521703555	4.129304506	4.430000305	4.233243771	3.760301681	3.209688249
AC092660.1	3.569333011	3.58191946	3.65030831	4.054068172	3.325909029	3.686409285	3.749618871	3.356266393	3.392256748	3.642260997	3.670752854	3.339028196	3.709371144	3.783730402	3.953973528	3.816878712	4.042000367	3.917986944	3.682283644	3.844434216	3.861192271	3.893703259	4.071689102	4.145209526	4.027139708	4.299440247	4.08141313	3.727598742	3.833253568	4.023342934	4.588011088	3.061793079	4.192339675	3.925722106	3.700615551	3.598802043	3.341681998	3.495402364	3.554401464	3.819350053	3.522646735	3.933680936	4.275311244	3.148649533	3.90737011	3.547720724	3.48209797	3.56609859	3.456434779
AC092667.2	2.619963393	2.973700845	2.826747781	2.835419258	2.697809016	2.552841192	3.080805914	2.783139481	2.929017116	2.698756648	2.702619859	2.844321201	2.560189574	2.671432235	2.746073981	3.121676357	3.108284924	2.723365086	2.506823841	2.958844293	2.893724759	2.86526036	2.877652906	2.764371795	2.65551356	2.815596431	2.454067529	2.523773654	3.032452623	2.569762117	3.023927374	2.620878095	2.736641491	2.579865506	2.843625905	2.574567317	2.893469229	2.657473188	2.715968007	2.73521611	2.664007804	3.210589653	3.498060221	2.799061659	2.794510999	2.710766481	2.878232725	3.020793301	2.56182364
AC100830.4	3.693491209	3.356195621	3.386604658	2.957718043	3.463091828	3.873375971	3.275196465	3.119839053	3.284184762	3.378664634	2.954174065	3.150898873	3.7846905	3.570098155	3.596420984	3.524507938	3.505690134	2.873959929	3.117522673	3.284734327	3.387272502	3.655286546	2.910243651	3.303626702	4.014200425	3.710036901	3.568962135	3.401469359	3.356216731	3.592876949	3.881788682	3.348193756	3.2583993	3.520433586	3.107859601	4.02863005	3.749875405	3.301606004	3.180913084	3.484328837	3.155688663	3.614701122	3.352475563	4.012775757	3.499060384	3.459543392	3.03039191	3.434563986	3.573659212
AC104667.3	4.415165976	4.652931146	4.359220736	4.273525599	4.305179559	4.413462762	4.679060095	4.447963678	4.217337914	4.407431532	4.442639661	4.547882635	4.578717365	4.484692176	4.537880066	4.454593453	4.659609833	4.664615345	4.332323798	4.179275707	4.514256482	4.32408425	4.659054413	4.379012675	4.395585354	4.713450667	4.700341026	4.290564588	4.307221087	4.59569784	5.850856663	4.25618579	4.385544	4.668584575	4.410443278	4.385693619	4.35152362	4.453931117	4.463235194	4.605907606	4.430504521	4.757193791	4.554550918	4.708623884	4.68884808	4.310083103	4.69891921	4.178478308	4.348626089
AC106801.1	4.447312902	4.813511557	5.261667864	4.681021334	4.597727848	4.608589796	4.78791073	4.773181922	4.911319816	4.954429147	4.643355349	5.325966299	4.685880153	5.088328286	4.690637162	4.994704636	5.205430773	5.06138111	4.417618654	5.264593322	4.599949604	4.849319225	4.928723566	4.993610125	5.280194962	4.853498031	4.686354967	4.359021224	5.286255631	4.574315049	5.852946516	4.551450917	4.797516996	4.884635757	4.674914101	4.622884795	5.195976499	4.604107553	4.51932897	4.619836964	4.854864498	5.145421411	5.893201947	4.323951042	4.630913547	4.63276817	4.559327624	4.711425488	4.642895094
AC108056.1	2.852741932	2.657086177	2.343185788	2.585758386	2.599937698	2.52269113	2.558898598	2.405373	2.492804992	2.812615969	2.523856095	2.418290916	2.916043964	3.313740594	2.796644618	2.85319158	3.024309628	2.60737509	2.743891073	3.033227918	2.746185522	2.78881047	2.635283794	2.7237679	3.250069336	2.931731607	2.707882671	2.518775106	3.497159287	2.666078952	3.107042284	2.926436892	2.361213934	2.603023024	2.772941433	2.660493914	2.818129183	2.674778273	2.683404039	2.738933141	2.698836844	2.610297536	3.048091507	2.675078976	3.064597984	2.411510605	2.552186454	2.511284403	2.715753597
AC112198.1	3.811328816	3.472170475	3.307219684	3.394485682	3.612239252	3.680697975	3.550061843	3.523763682	3.320353648	3.488680798	3.557084995	3.596030618	3.82059507	3.539485456	3.381160319	3.477449714	3.961206117	3.881921773	3.541880062	3.348371782	3.570162441	3.491196988	3.579648798	3.523763682	3.402057052	3.888958665	3.916911124	3.54847807	3.586038241	3.529879956	4.179922947	3.835187146	3.505564845	3.819930056	3.610165962	3.780171816	3.176676004	3.545885239	3.360961256	3.48004288	3.5002846	3.575404908	3.287463916	3.509004532	3.862341975	3.798564073	3.437259447	3.310070859	3.94665962
AC114730.11	3.183315409	3.111459193	3.545616155	3.374684178	3.217800086	3.179140779	3.278283567	3.441583653	3.487365657	3.287082547	3.318396803	3.346096456	3.214178105	3.264803255	3.028282045	3.596357553	3.883071264	3.392871366	3.213993627	2.975558723	3.196772924	3.049751321	3.504388119	3.380810395	3.256522879	3.47116226	3.086037878	3.187093255	3.364758067	3.119732848	3.553629032	3.587259891	3.422077817	3.4025217	3.265719786	3.130153286	3.452885395	2.985368921	3.22869851	3.014734674	3.279381472	3.451752916	3.423886414	3.280825047	3.301472664	3.041906346	3.224878873	3.574066496	3.197532917
AC114752.3	2.924068849	2.843361357	3.006020173	2.656435506	2.696568603	2.765605377	3.122267221	2.876478021	3.210572749	3.115236888	3.114688357	3.002235471	3.114211576	3.048340346	2.924588834	3.339350897	2.890216998	3.608905357	2.892504319	3.53176208	2.953434256	3.373701472	3.014036714	3.25927284	3.012264886	3.297916528	3.144459543	2.932756895	3.590771365	2.732571655	3.256195413	2.951507501	3.108080062	3.204860228	2.907319918	2.926862983	3.250781784	2.848862948	2.843057656	2.878996346	2.520867944	3.340500195	3.298474076	2.992968811	3.061674434	3.060250459	2.963304429	3.031748985	3.039227587
AC124997.1	2.434393143	2.236327216	2.361578479	2.481357918	2.421082296	2.449018848	2.361682676	2.498162878	2.589349052	2.776479219	2.349514094	2.395575782	2.445059696	2.419213853	2.475562516	2.573154604	2.620150294	2.432399837	2.300379572	2.501378125	2.416209556	2.551619841	2.514766142	2.515834212	2.765781125	2.602596266	2.40472241	2.303229172	2.310842781	2.403019622	3.100425751	2.436529873	2.538291757	2.499956648	2.337280218	2.410580294	2.364130829	2.337388763	2.248600854	2.358896689	2.317582486	2.358307305	2.536402671	2.539842087	2.403590181	2.292509049	2.387213162	2.273262237	2.272931872
AC136289.1	2.464176689	2.405420939	2.618127398	2.327706344	2.464273431	2.332484588	2.617933859	2.563276302	2.406026041	2.657980981	2.540922457	2.751249827	2.416891792	2.353304004	2.687116716	3.244904671	2.58205935	2.793544986	2.354734708	2.643816083	2.561011372	2.551173673	2.388485842	2.537464357	2.498256198	2.417536177	2.434470261	2.469788888	2.654035171	2.477612638	2.652626899	2.554229315	2.891562352	2.509985534	2.35015572	2.484233522	2.500563696	2.324085249	2.528683678	2.44165469	2.170031147	2.401986662	2.871454498	2.4903271	2.354115713	2.3531519	2.239234065	2.654875049	2.334641972
AC139100.3	2.649296823	2.817067908	3.295665783	2.713581706	2.647601969	2.685950613	3.133697254	2.958818865	2.529833858	3.255241798	2.798774011	2.661044959	2.987776185	2.883072046	2.676910933	2.717697855	2.790791579	3.352093988	2.553515426	2.675531719	2.884389568	2.422237339	2.801174205	2.776942615	2.559278006	3.247454402	3.001630961	2.445351574	3.068274733	2.532789181	3.461287161	2.82777859	2.808228683	3.0415654	2.677881625	2.988762107	2.613558718	2.662619942	3.025806906	2.966783466	2.418976979	3.303308442	2.969356895	2.682743798	2.903010001	3.068856003	2.777792493	2.886947429	3.134123908
AC141928.1	4.010472303	4.234673519	5.0280294245	4.258536018	4.0704133555	4.2049512305	4.502920041	4.3682126325	4.4681534535	4.2174995435	4.3057776705	4.2517268305	4.329955463	4.527880241	4.399181143	4.599089101	4.8462962915	4.5321046135	4.4562028915	4.698185729	4.364242492	4.497926142	4.6035922395	4.5475589335	4.4806348525	4.7701454765	4.381222479	4.2407460805	4.2311494315	4.4789232745	4.8334620355	4.2360007775	4.850180779	4.715207163	4.2944840645	4.468394352	4.3374553685	4.268138496	4.373352833	4.1055904785	4.255791114	4.8359608175	4.8863706855	4.3619144	4.3568916315	4.1144667855	4.114494793	4.246325659	4.450629721
AC144652.1	4.537266957	5.374114456	4.823754832	4.072859824	4.537494649	4.5763123	5.485811533	4.623288118	4.299221534	5.089693659	4.218231036	5.392566634	4.934687776	5.06791408	4.717080485	4.444969636	4.929928995	4.426714607	4.342655132	3.817058283	5.058421813	5.226159222	5.418844723	4.481304598	4.158270552	4.29335641	4.46443403	3.847161742	4.116184145	5.045916976	4.448536294	5.169874978	4.708217001	4.382311557	4.452695221	4.334388122	4.829192474	4.381361072	5.013411421	4.117710244	6.090703214	4.78748431	4.224887451	4.312657428	5.296640247	4.122083276	5.843849699	4.992234194	4.472223353
AC145343.2	3.732798272	3.434066071	4.797772812	3.733149244	4.535995061	3.677856647	4.137599643	4.577032077	3.901684678	5.128446454	3.554821148	4.152356176	3.529245671	3.772822622	3.991539569	3.837519025	4.530550124	4.38739171	3.694652577	3.850916	3.34602275	3.89136915	4.56036683	3.353193328	4.094355707	3.856221247	3.609836984	3.604846714	3.696990908	3.582267099	4.221945442	3.967220254	4.332943255	3.985369858	4.508017793	4.03128761	4.018155255	3.855088362	4.140645854	3.932573749	4.144028657	5.131044926	5.078451253	3.895000633	3.549257954	3.937292421	4.155292964	4.51176207	4.016080303
ACAA1	9.2946718495	8.9924343	9.4680908795	9.8352929365	8.720410522	6.795298278	10.0685897745	10.4858683925	9.517131328	9.579190107	9.600780964	9.965492445	10.792323935	10.8250641515	10.4721822535	11.13139128	11.015859215	10.6472699175	10.88438182	10.77636863	10.781184385	10.70461885	10.4053666775	10.7034678675	10.812331025	10.81023107	10.5839151795	10.109830437	10.770727024	10.561121281	9.1671532965	10.3646713355	10.816403835	10.79640781	10.618676325	10.7298079605	9.3558543395	9.804100608	8.606242898	8.5399093635	9.7378415445	8.2439863245	9.3608294385	8.844332872	10.315423962	9.4827095935	9.5197158225	8.551382474	9.775318132
ACAA2	7.88730839033333	6.66208083666667	7.70606256666667	7.006211012	6.890575352	6.04394724733333	7.23516856466667	7.63367874866667	7.42683522466667	8.24367387866667	7.19747993033333	7.986226505	8.66918125233333	8.25046946433333	8.28160992933333	8.553544715	8.504805972	8.31862963666667	8.092159569	8.60925019366667	8.29319624066667	8.62538487833333	8.36687613833333	8.45368565033333	8.54397380633333	8.04058042533333	8.24480924866667	7.91124261333333	7.91408735566667	7.65461370033333	6.90596057966667	8.021354471	8.41996175566667	8.476927421	8.388490344	8.22319961133333	6.46230491166667	7.74603967333333	7.04649988033333	6.37005699633333	7.36022993	7.17349218733333	7.08014797233333	7.65269222733333	7.745145411	6.892831199	7.69809497266667	6.93849698466667	7.04382620366667
ACACA	6.401380136	6.4381725455	7.1624371805	6.2358349475	6.71217122	6.449299919	6.5208871225	7.7287755855	6.5426241645	7.466242022	5.735124928	6.7260124165	5.989059113	6.1458368325	6.4211412785	6.4361225575	6.2667281915	6.3562602305	6.254784688	6.084917858	6.3773554095	6.3495589985	6.8016491045	6.1725381125	5.82067785	6.2893748945	6.299910378	5.901832045	6.170659488	6.1696261045	6.2282804895	5.8376446985	6.1085093035	6.2937089925	6.0810695195	6.305181676	7.5145274265	6.3653905315	7.3614339745	6.814323009	6.546374758	7.570290159	7.0043669145	6.2801460105	6.2982920705	6.3927289285	6.4981248525	7.13104877	6.179745746
ACACB	7.37470090633333	6.837420796	7.2075428495	6.23278448683333	6.6381184805	6.46055103016667	6.55605323433333	6.07892538783333	7.06756081483333	6.2676726885	5.6355625535	7.41223839666667	7.717299754	7.6109494295	7.87766737366667	7.50187354283333	7.7197114335	7.757451069	6.07027927733333	7.24448217966667	7.8489880815	7.346368273	6.557573711	6.9946828505	7.55370704933333	7.594842758	7.2982987355	6.56945630516667	7.08327931883333	7.40772191583333	6.84288862433333	7.03509795066667	7.3883730745	7.25203373583333	6.55371862633333	6.835946343	6.54203694466667	7.52680118466667	6.5345211735	6.201809695	6.40605788	7.4636226035	7.24063446816667	6.33960214016667	7.78563394083333	6.13885931266667	7.03614597966667	5.55940241666667	6.2819690525
ACAD10	4.6807326785	5.10620745225	4.11241498075	4.35746131475	4.7564820995	4.516432294	4.15372967025	4.09956530525	4.072137707	4.45375579275	4.1304225475	4.18441081425	4.63552849775	4.62926972975	4.528076615	4.44501616275	4.5333510445	3.98137766125	4.2978479165	4.5424709175	4.53603220925	4.52477438025	4.1341361975	4.3645860775	4.48212143625	4.67723879575	4.47837276	4.259358281	4.1925807835	4.453582877	4.72819136825	4.61810608375	4.2135358035	4.358912496	4.09070327375	4.24842014575	4.29688543975	4.2753186785	4.12311847	4.14870412525	4.20539095125	4.270461099	4.28659529075	4.704786741	4.66846121175	4.3110988395	4.416386405	4.31760203675	4.474216728
ACAD8	5.612740814	6.935065394	5.685986457	6.451682953	5.948981975	6.170056706	6.327677237	7.25115672	6.544313295	5.617627673	6.882423959	6.557238435	6.899910109	6.68499619	7.232135424	6.886078127	6.078933392	5.277174875	6.944903338	6.472916129	6.194713149	6.257965682	5.665693901	6.82236305	6.344001376	6.695861105	6.897110149	6.920025987	5.775883479	7.160361604	4.713153844	7.060110804	5.949214024	6.636267257	7.108419148	6.672639108	5.797912371	6.991294657	5.060807797	5.748226265	5.190765686	5.525997638	3.550587143	7.432321346	4.772631888	5.971285649	7.282489484	5.93985574	7.283795433
ACAD9	7.18667119	6.5209193	6.796700391	7.129488879	7.453801327	7.006099803	7.231934016	7.41182221	7.704967363	8.109547006	6.501409464	7.01078467	6.748829779	6.666612188	7.293552253	7.210596297	6.930853726	7.125863382	6.766026862	6.597749312	7.3039995	7.152583609	7.06684271	7.230855583	6.930020104	6.566436543	6.96847972	6.768339222	6.825509585	6.533185735	6.185161286	6.575521963	6.868943749	7.478226206	7.450661537	6.637076797	7.149250136	7.46393189	6.847927563	7.043866407	7.207777337	6.529362463	7.394144088	6.063229251	7.498461031	6.10445284	7.073424461	6.823754158	7.100738114
ACADL	5.8953260795	4.7503693675	5.7757698545	2.946008512	4.1391335965	3.8377516095	6.1739378295	4.6995707615	5.2075033525	5.26996991	5.585201977	4.203769482	7.3727473965	7.2320738375	7.6622688015	7.0823426075	6.8123447475	6.4297076825	6.874413651	6.559194259	6.1156280825	6.962538816	6.389129832	6.440653081	6.6831053945	7.00658885	6.2913723605	6.919302638	6.7634780295	6.3202603635	6.2218039375	5.961214269	6.8779153095	6.641738579	6.710746227	6.978001032	6.593351933	6.530207053	6.161152239	3.485050716	6.531189984	4.7344935355	4.26663648	2.726769525	5.500822197	3.588640909	5.465511705	4.788925972	5.6421589895
ACADM	10.05190234	9.257736604	9.481240956	7.786485805	9.713916942	9.343415784	10.63003629	10.65613943	10.10851256	11.28927396	11.00391826	10.58504923	10.66277145	11.02609773	10.61425795	10.851991	10.59113767	10.67878655	11.05903354	10.59743681	10.4525733	10.62735892	10.55980114	10.36087782	10.56283678	11.03616046	10.38123972	10.67332627	9.794898081	10.66269691	9.341901041	10.02961759	10.83053052	10.82458704	10.93678617	11.0826517	10.74478245	10.58054954	10.25375397	8.694795358	10.23207526	9.539803906	9.194776031	10.91687171	10.17714878	10.35057939	10.25692492	10.00786406	9.991263516
ACADS	7.215736778	6.6015023	6.778686858	7.908370375	7.802587883	6.449865948	6.913343384	6.518109601	7.325177383	8.701405323	6.643003866	7.558198442	8.013146627	8.140064523	8.334903403	8.541286318	8.518306333	8.536487831	7.802976754	7.933752731	8.588411206	8.304497504	7.496596839	8.090353148	7.882424606	8.239465356	8.148517716	7.110353538	8.274488564	7.714244398	6.682432765	8.137204606	8.337513189	8.14393547	7.73103635	7.960829252	7.167872761	6.368898242	6.257740872	6.323939737	6.43930803	7.01137798	7.212004398	7.565609689	9.605698563	6.946719759	7.31805765	6.187116722	6.49817326
ACADSB	7.7040137355	8.2500446615	7.7552522265	7.325440115	8.525941365	6.947429857	8.258932769	8.7848090955	7.147025043	8.7096336915	8.5458484135	9.008577612	9.629896652	9.638592867	9.7993152065	9.7200531395	9.553329458	9.9718495635	9.0619857395	9.198885821	9.262147362	9.7286081235	8.802119388	8.8299361315	9.840461587	10.1979824335	8.7534682605	8.762598443	9.183485447	9.319233947	8.06068481	8.3453725695	9.618518752	9.1309584225	8.9802420095	8.9868858305	8.397220414	6.8535586335	8.914328779	5.2021401825	8.3486165455	6.017870014	7.4799025995	9.323201736	8.953618195	9.4723234595	6.5515111235	8.2087014585	7.726357505
ACADVL	10.68404279	8.932977511	8.8323793	11.12986001	10.02317564	8.997461839	9.499339806	9.089566696	9.843463239	10.51021158	10.62427045	9.344465064	11.09064856	10.96841886	10.98156557	10.91819254	10.90787966	10.73715816	11.31228399	10.89149684	11.07470754	10.62636957	10.70544456	10.99180972	10.92851311	10.3885184	11.40955447	11.48191756	10.90438898	10.50841449	9.133053632	11.08756191	10.49567518	11.00840252	11.17801251	10.78363852	10.55079091	10.54091148	8.922533207	9.973936984	8.779382957	8.975673855	8.55382225	9.502147229	10.43617556	8.717572596	11.12714954	9.675572967	9.68264478
ACAN	4.33959401875	4.473057772	4.796210785	4.3480175245	4.454545471	4.971427886	4.53371705975	4.4552325235	4.54177575825	4.754379333	4.72796311425	4.446905401	4.55457528425	4.659160301	4.5584455175	4.62812467075	4.9970612565	4.32912173425	4.55462992575	4.7320037705	4.61670686625	4.70002453	4.79484911225	4.87103196	4.73470158425	4.6350788395	4.546974288	4.37769504875	4.82667649625	4.686854245	5.28648849525	4.68771949	4.614206688	4.61397582575	4.71295562825	4.6067645195	4.48900668775	4.51258079925	4.5433719405	4.684366501	4.6082868085	4.96095074925	5.0115379845	4.42924416775	4.86149906925	4.40873576625	4.33473271525	4.48644716825	4.60481850525
ACAP1	4.808796758	5.04896648666667	4.85299984	4.635588342	4.608140201	4.60048968766667	4.635708905	5.06154370333333	4.817105536	5.204955258	4.644106649	5.24968049666667	4.82717357533333	4.82203134366667	5.10820169533333	5.26032297366667	5.10036547666667	5.28070604933333	5.27101011833333	5.23626833933333	4.93678107333333	5.187428412	5.23965252133333	5.48965721733333	5.07725491833333	5.29630377466667	4.97514772133333	5.09187922233333	5.320636468	5.10197636666667	5.995969995	5.20950151133333	4.864926681	5.34267583766667	5.24296620366667	5.10059574366667	4.931960644	4.94187496133333	4.663504516	4.62279124233333	4.57529366633333	5.06276852733333	5.081009867	4.77034041933333	4.81388439966667	5.07614559833333	4.79418620066667	4.71492544133333	4.777861167
ACAP2	4.40862513366667	4.80852085966667	5.00335218066667	4.91334870333333	5.22058083666667	4.69546999	5.16956952333333	5.809328202	5.418692685	4.86761273033333	4.59843808666667	5.11029006833333	4.412291094	4.507171964	4.40426156733333	4.850592943	4.715209844	4.754469709	4.65932757033333	4.06342082133333	4.56837609433333	4.70234403233333	4.69016638666667	4.59212455066667	4.70488643433333	4.708357656	4.519463269	4.77149081333333	4.424399549	4.53327532266667	4.32105643866667	4.64224165933333	4.46036002566667	4.58438834166667	4.98900004266667	4.78351520066667	5.12453686333333	4.93299911433333	5.24262649166667	4.84101013833333	5.07749518633333	4.93626725033333	5.15732850233333	4.92050381	4.26385714733333	5.43566600666667	4.72161733033333	5.18471858433333	4.76285107666667
ACAP3	5.009504426	5.175186954	4.63687884	6.0991778825	5.490327489	5.146489579	5.348861805	5.148326699	5.287064152	5.8532752555	5.1935909435	4.6623314825	5.296054886	5.093877476	5.2530467755	4.90445052	5.024035296	4.8207905995	5.436986394	4.691931757	5.2902430175	4.797270643	4.906390192	5.2467201195	5.3766748265	4.811600894	5.508225502	5.024797968	4.875979413	5.450574462	5.471819214	5.290924424	5.1414359165	5.406730599	4.7086592665	5.3173137975	5.1455615725	5.310032829	5.151759083	5.696559282	4.768291119	5.4526055175	5.1198747405	5.90292581	5.7678137975	4.1145448145	5.288282874	5.3593715535	5.359495713
ACAT1	6.260956763	5.11159613833333	5.843962213	5.68278988333333	5.94890324366667	5.89841118633333	6.20764980166667	6.241129192	5.94657161233333	5.71907033166667	6.34868258666667	6.202192028	6.61997330633333	7.02550121766667	7.16082202266667	6.682739288	6.462037491	6.08911920333333	6.736567215	6.16007204766667	6.34671705833333	6.63158021833333	6.237450152	6.02498786133333	6.38144777566667	6.45984898566667	6.58471481533333	6.22963867766667	6.121694812	6.30240562	5.64217920766667	6.58733121733333	6.337172112	6.603499149	6.26363426133333	6.603166128	5.501647788	6.14102035133333	5.25573736166667	4.740087043	6.22252620966667	5.92783298266667	5.48070448	6.18125877066667	5.28564754833333	6.275779527	5.88084758733333	5.37168593533333	5.991290886
ACAT2	8.328627106	8.92825592	7.897587897	7.244659428	8.032067297	7.105293734	8.147955914	8.823853138	7.861761402	9.242760741	8.768388905	8.262002974	8.663674491	8.802241138	8.993748126	8.395674259	8.224492146	7.751411451	8.772754775	8.281847636	8.659268238	8.440302365	8.874985599	8.21005734	8.292187712	8.337500587	8.561524975	8.421805796	7.996557909	8.235544209	5.885011617	7.896193386	7.997139669	8.937855733	8.229155294	8.881522893	8.074835635	7.582659662	9.092570625	7.722292008	9.744564362	8.831044771	8.660498732	10.12233552	7.688386153	9.104733164	7.359764041	8.658509627	8.371171354
ACBD3	7.2220606915	7.7369824215	7.343566116	8.3079218855	8.8441879315	6.5958909985	6.9102666615	7.146341539	6.8043660065	8.0375863485	7.943173314	6.713656934	6.7033891125	6.4394088315	7.0730087785	7.0318072985	6.627416853	6.354083574	8.004449793	7.4854943445	7.5059830025	7.1985585705	7.4098956365	7.130880676	6.8299533625	6.938646004	7.8807750075	8.183066781	7.0656329515	6.9313240635	6.159996894	7.4179205535	6.469211706	7.2958463145	8.10210497	7.524468463	7.834701111	7.2396984095	8.109284409	7.9223885255	7.813376915	6.6222966695	6.664578525	7.3524127305	6.831152957	9.1768430275	7.2294624455	7.4565683835	7.6742083165
ACBD4	6.895050349	5.363958072	6.621558193	6.932092706	5.951937211	6.486687099	7.436622394	5.938183687	6.500275702	6.873322038	7.034827859	7.195791798	7.502724631	7.335886557	7.306959569	7.800469245	7.722242583	7.173387688	7.214810958	6.909252417	7.741598968	7.235233724	6.738062303	7.040761092	7.016109076	7.580786218	6.715209671	7.02862572	7.158598536	7.071972993	6.938184253	6.938756996	7.396054913	7.071812946	6.615201082	7.242463075	6.734494636	7.02482504	5.353363848	6.432616363	6.50107082	6.316643831	6.34228688	6.342635234	7.280850471	6.635169653	6.943786785	5.466653497	6.793863023
ACBD5	7.9135696305	5.787752161	7.248412085	6.8166228565	7.8785250055	7.778000286	7.5818137435	7.786567395	7.102848191	8.097148165	7.5121379485	7.6717276605	7.504850638	7.854519107	7.714320544	7.8924856925	7.78140644	7.4340127325	7.1685450835	7.4745063645	7.688171215	7.708275777	7.4155825945	7.6261121	7.583707265	7.6647383035	6.941737626	6.9006504975	7.299168612	7.800283448	7.0044564735	7.245266136	7.441705616	7.125816773	7.410060908	7.616134359	7.232195274	7.077373097	7.671088202	7.3726153875	7.726761146	6.8416736755	6.6575881385	6.965377964	6.765188385	7.37890781	6.9239015655	6.1464091785	7.2522301985
ACBD6	6.584552717	7.060315885	6.807548241	8.170871804	7.482525076	6.529563766	6.833968887	6.403271957	7.611704478	7.94335879	6.330353743	6.284969623	6.239660535	5.850916777	5.947555528	6.31004202	6.535831565	6.492711036	5.500078136	5.652226481	6.024142128	6.269708973	6.260801175	6.301061172	5.470642124	6.001881901	6.493971446	6.058389665	5.854580226	6.103181057	5.093765751	5.986110183	6.286783329	6.346564167	6.389951351	5.9383701	7.853077933	6.242626477	7.670412878	7.702817064	7.253880246	7.731243861	7.53482499	6.696185756	6.891429539	7.212991203	6.694733554	7.456237502	5.832749417
ACCS	6.350616857	7.234764678	6.626340732	6.702741292	6.617089484	7.226470118	6.033544788	6.577982034	6.313112044	6.427236774	7.418624099	5.974287179	7.433031503	7.13994283	7.119540434	7.137412768	6.916275141	7.707744035	6.624736184	6.57216613	6.574440671	6.082701609	6.74589558	7.604864888	7.177354523	7.019512259	7.673956845	7.10896066	7.021986404	6.465705471	7.191928144	6.687578025	6.590261326	7.048124941	6.567562632	6.927996492	6.927054326	7.089708132	6.041070371	6.384010515	6.445725995	7.341948511	6.463903946	5.530852035	6.333597647	5.916315786	7.702191124	6.995677064	7.605143156
ACD	5.618278039	6.065594151	6.096376677	7.293682455	6.246901178	6.367224616	6.101180428	6.306753403	6.42494102	6.306494246	6.1425132	5.96727782	5.877718633	5.571143351	5.838430899	5.79403762	5.633886167	5.97044091	5.547559348	5.296526256	6.125474511	5.794973573	5.797594497	5.750847084	5.56399475	5.471167199	5.819082269	5.883989175	5.724812607	5.789456672	5.676166742	5.896210205	5.821543325	5.933618945	5.908209662	5.876197737	6.350059443	6.421504972	5.886894161	7.141689498	6.799512522	6.707867267	6.143187315	6.186598659	6.533838716	5.736158879	6.295239916	6.660859149	6.201077927
ACE	4.3189009455	3.9686743285	4.2593217535	4.0135166	4.0218192795	4.8331340415	4.571250402	4.293143685	4.0400850855	3.7528601725	3.925844078	4.297797664	4.3149257155	3.929232974	3.8883075785	3.4711394085	4.251796646	3.92184966	3.9014527935	4.1775485465	4.0184160355	3.7884021335	4.235692141	4.017297064	4.0523223285	4.485811442	4.331751613	3.811660631	4.272270772	3.7268299715	4.8116758935	4.6907638	3.9013186785	4.122414451	3.945684175	4.267531027	4.0598420875	4.089943738	3.9172433715	4.454312241	3.8062613995	3.983068068	4.511135983	4.15508809	4.221679049	3.8191735725	4.2433339705	3.926879448	4.5043433585
ACE2	3.458419152	3.167262764	6.287974949	2.985633954	3.112563329	3.622057941	4.7643714545	3.3838159815	3.5180859935	3.8330200795	3.0254925015	3.23890001	3.7541820875	3.8673981765	4.857370934	5.1376722575	5.3630829825	5.1436678355	4.6634455625	4.2351080585	3.2924577815	3.722160486	5.176189841	6.2095786755	4.221786256	4.3472453645	5.26188519	3.366552923	5.9875260365	4.843685301	3.5639151645	4.166480782	5.442621808	4.468895774	6.446719806	4.908532528	6.9583629725	5.930486744	3.3661944295	6.287851739	8.7762747365	5.2028210605	4.7054805175	3.0191170055	3.916375522	7.06141989	3.0919959395	6.8034838055	7.5626746495
ACER1	3.666921759	3.783830769	4.227895059	3.856297997	3.51390039	3.610752464	4.105017771	4.315670197	4.392235648	4.010459233	3.837444768	3.990489383	4.343492925	4.281519196	3.865092902	4.559071773	4.923202606	4.014310653	4.290654939	4.371664878	4.227643679	4.345977061	3.987198919	3.907014688	4.40215986	4.112398475	4.064053094	3.859316018	4.168967357	4.290107969	4.633404867	3.680973908	4.646325231	4.194417933	4.215321282	4.168484118	3.807941985	4.527389479	4.208908309	3.974213093	3.960058162	4.10623407	4.908335576	3.894262949	4.357789423	3.933783412	4.052818154	3.802051227	4.179412594
ACER3	4.90485961383333	4.4610547905	5.28209596816667	4.71759167966667	4.7037010755	4.69372543816667	5.57764702933333	5.58606431916667	5.23547804333333	4.38667434683333	4.5447788685	5.0033836525	4.46238676866667	4.49249796116667	4.4251068365	4.77634653133333	4.68638595233333	4.64700484766667	4.67671639666667	4.4862417005	4.388630811	4.715857718	5.071599628	4.74981811766667	4.5570989455	4.3957948995	4.73826955616667	5.09649965966667	4.73498850133333	4.85645967933333	3.87673471433333	4.76247508616667	4.95535828933333	4.9609199935	5.31701600316667	4.75632496283333	5.29560677166667	5.17144980966667	5.89303103466667	4.74851409333333	5.12183343966667	5.56704307916667	6.2807668915	4.83157813416667	3.97001631716667	4.88252224683333	5.61580816216667	5.464590571	4.496544593
ACHE	4.70706649033333	4.158077219	4.32280493	4.07560504166667	4.16998173833333	5.69373556266667	4.27475740166667	4.70920899833333	4.16449348666667	4.721245417	4.17793594066667	4.592001393	4.05831704133333	4.37204807333333	4.53146856666667	4.223241839	4.40304612866667	4.728825377	4.532798969	4.30780550033333	4.40097240533333	4.351056666	4.52444821033333	4.08804515566667	4.561087396	4.514111374	4.448649311	4.83163194	4.72401709666667	4.347159206	4.42607215866667	4.26739242833333	4.207885814	5.06770295966667	4.31394988766667	4.57477137566667	4.126087923	4.23940769033333	4.290408567	5.57718804733333	4.10827754433333	4.372270541	4.37892319633333	4.47136263966667	4.424931153	4.332787724	4.45329491	3.98070173333333	4.10250758766667
ACIN1	6.643493235	6.996438384	6.183587368	7.062982976	6.776155879	6.900314022	6.489358347	6.159185809	6.505034552	6.602694882	6.893978625	6.010741462	6.431771189	6.218326236	6.562600999	6.140414467	6.447064957	5.403422221	6.753362502	5.780275334	6.194631202	5.731333157	6.431194606	5.985350352	6.120207108	6.41387167	6.320640955	6.873874113	6.320309059	6.440374173	5.967900449	6.441010615	6.294657079	6.038888007	6.224832465	6.471336286	6.411486143	6.876043017	6.210140308	7.216908059	6.149011708	6.488535418	5.185782704	7.169179022	5.874578596	6.060339582	6.825449761	6.593400569	6.596326001
ACKR1	4.155740473	4.018707957	4.94515529	4.670388961	4.163271297	4.17601504	4.15222194	3.981617121	4.2685001	4.425117261	5.526558595	5.173017699	4.227853008	4.145211563	4.577227068	4.159920228	4.746017676	4.426896266	4.626169586	5.64194453	4.397563669	4.533030457	4.606323382	4.417815497	4.359137822	4.472887741	4.767394661	4.079689257	5.311961404	4.574333385	4.57480105	4.788711825	4.592403483	4.514929986	5.769487673	4.49117288	4.412035552	5.344861296	4.368990955	4.181981136	4.301141075	5.032286356	4.499610366	3.802613227	4.527752032	4.825551341	5.10562154	4.06734212	4.12400002
ACKR2	3.97470978866667	3.76414511066667	4.19500832333333	3.69848562533333	3.501270152	3.83649357366667	3.852366263	3.77273241866667	4.27598798466667	3.90511308833333	3.79833533033333	3.87856395066667	4.08511812233333	3.75684097366667	3.863685546	3.89902808933333	4.310471587	4.04498550666667	3.88066466666667	4.55125041766667	3.92265359266667	3.86475236733333	4.103137107	4.337013232	3.983998055	3.90619200566667	4.68918541166667	4.462012807	3.965792349	3.69720013266667	4.320397188	3.898521517	4.26547578033333	5.14927704733333	4.591551369	3.943161448	3.85426631266667	3.988611119	3.752484036	3.645114001	3.70420646766667	4.27429561833333	4.041940915	3.602653135	4.904552046	3.76856963233333	3.75599912	3.59327683833333	4.35031599
ACKR3	3.8807788875	5.912604382	4.824670173	4.9402173345	3.8345178765	4.3013607845	5.635472353	4.2768043605	5.9571503655	4.3930043455	5.351819676	4.8049470405	3.65069761	3.7899501	4.311502875	3.472844412	3.2829882585	4.5105407795	5.351200073	5.817740477	4.3728090415	4.1049903695	5.418604279	4.893046638	3.6257903905	3.658902155	6.090528269	4.71397368	4.189330727	3.885713591	3.7435279075	5.672381667	5.505636349	5.647666551	5.895611873	4.902748278	5.468211177	5.318245194	4.3224203845	5.563775907	4.921738794	4.15680989	5.057168197	5.7405743135	4.73083419	3.956664585	5.3767007965	4.2164917625	5.222392083
ACKR4	2.839928994	2.813247577	3.014436981	2.600294674	2.672075991	2.600723282	2.943820238	2.701568563	2.314229016	2.638686559	2.555285064	3.104825575	3.056707108	2.856075781	2.737321766	2.633207557	2.84316273	2.727179611	2.553024164	2.751431495	2.647436884	2.874129803	2.67803528	2.614139608	3.101403631	2.948867419	3.097900639	2.60811395	3.098720503	3.112927659	2.69386909	3.132943572	2.991909068	2.932609061	2.739308696	2.737876503	2.658672489	2.484393976	2.620114147	2.577539958	2.923112374	2.643395126	2.768416207	2.774119833	2.827904713	3.276724367	2.473590558	2.411957085	2.689203189
ACLY	7.09254534	7.53462045833333	7.15533359433333	6.817791528	7.831038561	7.41200508633333	7.47313158133333	7.93696051966667	6.530139839	7.85782070066667	6.95388293933333	7.11053547133333	6.70963033333333	6.50652143166667	6.90519677866667	6.49759705733333	6.79549306966667	5.90670871833333	7.16121617833333	6.49940609866667	6.21006243066667	6.78523653566667	7.46342452566667	6.878666206	6.595145098	6.84386027733333	6.785396343	7.54809718666667	7.29864987633333	6.94788581433333	6.670827959	7.12836319666667	6.68775527266667	7.05697929633333	7.132106496	7.315301976	7.944079701	8.05583570933333	7.955301125	8.671954443	6.983645405	8.099381021	6.60894745466667	8.37478576	5.84190969966667	7.421123372	7.41110950466667	8.19833960833333	7.30848097033333
ACMSD	8.039623103	6.984144121	8.370146723	4.897482052	8.762270165	6.715846545	8.363992492	9.8837111	8.686242676	8.446680594	9.729555844	10.59446304	10.08497309	9.787981739	9.787848457	10.19585311	9.968146669	9.755446355	9.109216042	9.840678518	9.902085429	10.38161407	9.397872236	9.493989407	10.45507195	9.806755395	9.300297833	8.762624931	10.11690526	9.717378246	7.435261088	9.042097501	10.25246835	9.289873827	10.05546503	9.482228311	9.291572435	9.761148224	9.617888329	7.0503009	8.62579863	7.679833417	8.213640203	8.451148923	10.11896447	8.687469465	9.504312034	5.948785043	7.163869568
ACN9	5.476757592	4.593516095	5.640179604	4.477596494	5.619306889	5.173743906	7.201841001	7.572624685	6.718874648	5.733212579	5.341162102	5.992851853	5.435430616	5.654909266	5.499406426	5.667697436	5.242299573	5.48688818	5.353237661	5.176821925	4.923878649	5.37223692	5.183907473	5.399798838	5.768032622	6.078666855	5.102589086	5.284516019	5.404828919	6.649781884	4.208396643	4.900274447	5.334800266	5.415825321	6.174292557	5.897332704	5.928846393	5.678570483	6.610172472	5.154487924	6.831665275	5.591748274	5.580023075	6.240791489	4.693915749	5.860879398	5.53647217	6.284197938	5.812554593
ACO1	6.41377504	6.77822117	6.2246516935	5.2500737965	5.9446443085	5.8140957365	6.253404449	6.139789124	5.991303357	6.165671738	6.257065035	6.3570060165	7.002200065	6.668778997	6.6736153765	6.4711412655	6.63080826	6.5713708355	6.502868244	6.4363246095	6.485135755	6.5916119205	6.5638151935	6.6495491545	6.737416175	6.360847339	6.3370815425	6.225648044	6.6338027485	6.3965485905	6.1087767425	6.355160327	6.717383179	6.418295008	6.5179888585	6.404281171	6.084746995	6.3474450205	6.184563437	5.867550826	5.754950666	5.944353196	5.3175340595	7.7950957435	7.4543631585	5.9776004975	5.634996313	5.9060836865	5.6961099315
ACO2	6.61104277	6.49456937	6.3663111475	6.2316847085	6.8307174255	6.31853383	6.4973158595	6.798420079	6.8429659695	7.735035031	6.406723633	6.3957771465	6.7578353775	6.3417076685	6.6769695355	6.774692522	6.621793044	6.086378261	6.6464834955	6.5561742325	6.2198141975	6.3757858655	6.305015955	6.6303538105	6.2855193545	6.361710126	6.529009328	6.2629157035	6.5992354425	6.141229982	5.737409677	6.3346615895	6.33711183	6.6700490785	6.7747183255	6.5038036105	7.0792754635	6.611344142	5.844212077	6.7462279475	6.274859891	6.03074808	6.1439333275	7.191443811	6.255362603	5.314817777	6.2338204565	6.382207647	5.6357209125
ACOT11	3.7255706315	3.8536814705	4.2473714215	3.92119883525	3.838802709	3.79785916075	3.9738780075	4.03774993325	4.072407774	4.06311977875	3.87686365525	4.20864281975	3.92728233625	3.947677214	3.92216657925	3.67663407475	3.911243645	4.1116356225	3.9428949325	4.07100249275	4.0168934105	4.004680864	4.00016310375	3.7774452185	3.92655127975	4.1456072595	3.91071058475	3.90263908275	4.0529634505	4.054369465	4.36612295025	4.09070775425	3.94754633725	4.0907473505	3.7132207445	3.89275538425	3.7644968235	3.83596229675	3.7668851635	3.842279252	3.8272594825	4.58537155525	4.50387770125	3.63542591825	4.18658065725	3.77602668275	3.8909331045	3.6994559045	3.93901146675
ACOT12	6.480232467	5.7958991	7.372279245	8.27081694	4.400430051	5.464709103	8.281538655	9.229125203	9.925247122	7.665771093	9.112044137	9.214188975	7.816371281	9.05254535	8.350649383	9.223576365	9.303232728	9.248717195	9.409617522	9.125671674	8.50909195	8.887797492	9.355024098	9.422298287	9.128107472	8.284144081	8.621325582	9.459997942	9.134207639	9.878942846	7.786249548	8.765400665	9.086579805	9.69955201	9.469847537	9.154532264	6.792440324	9.560095561	7.384228599	3.826308629	9.062718359	5.036195942	7.373830855	6.330452834	9.025349623	7.366108711	9.288237471	3.66087319	7.395343735
ACOT13	8.6375208	8.447790432	8.200767585	8.19096988	8.554022628	7.502903145	9.630000442	9.120699808	8.430351059	9.98130887	8.417460101	8.954332253	9.433939266	9.370417953	9.664080187	9.327789389	9.230546364	8.890510746	8.952398904	9.011927348	8.816853038	9.010253787	8.288768905	8.839405232	9.114244905	9.573537232	8.945036776	8.39085544	8.803498216	9.167609733	7.772381258	8.602992879	8.752583781	8.870509278	8.610378821	9.08572364	8.541342887	8.638227254	8.918130197	7.135452659	9.309566601	8.122050691	7.524408616	8.659556939	7.707729906	10.11848085	8.499708487	8.972180186	8.456532288
ACOT4	6.38356599	5.97168339	5.995460127	6.983068446	6.660905279	5.392664142	7.4548656	7.583916191	8.712058028	7.911274822	7.07038819	8.072482376	6.991566092	6.651215861	7.37163365	7.587982683	6.725938454	6.787293426	6.926184695	7.085185872	7.258450872	7.295319176	7.108573242	6.796711508	7.209982706	7.558729923	6.972540537	7.314321316	6.541343311	6.84760186	5.99289514	6.977440537	6.888264381	7.273463167	6.974464721	6.617870921	7.192411726	7.42080912	6.789716837	6.577982034	6.266417105	6.797541832	7.248301699	6.512553007	6.330584122	7.802475687	7.802253148	7.679234979	7.240882689
ACOT6	3.183821499	3.174436767	3.483188072	3.163984517	3.353842528	2.980955103	3.248507674	3.342800976	3.966314887	3.373174783	3.074184955	3.161316083	3.295986211	3.786007543	3.286384511	3.893301282	3.454353255	3.880607049	3.100402568	3.236955006	3.298032496	3.138212391	3.823968474	2.983985395	3.30517292	3.991114934	3.266061799	2.663826409	3.586038241	3.502974207	3.471270252	3.436801608	2.960822226	3.502484609	3.519852568	3.316666381	3.003485024	3.346116556	3.144553101	3.078736902	4.225311877	3.469395791	2.875562279	3.729438736	2.933463502	4.296979497	4.47876856	4.019211426	3.124812447
ACOT7	6.302913648	6.309784038	6.2828600205	6.309601455	7.09856738	5.86312548	6.711445783	7.234917908	6.941723737	6.82751287	6.398678185	6.455389888	6.2211455095	6.1446375085	6.259592697	6.7765816785	6.424501846	5.884191187	6.3864104545	6.5998838275	6.311097444	6.583529223	6.0959691425	6.437971362	6.22845529	6.224522848	6.315444791	6.041979332	6.2760999585	6.2435616175	5.930098761	6.400347877	6.6226708835	6.3295771695	6.2931051385	6.409718206	6.684900656	6.776639586	6.4135586175	7.067957912	6.9385149505	6.25740142	6.7704847695	6.574653075	6.436255686	5.686524881	6.3606023845	7.086875676	5.695696454
ACOT8	5.623973361	5.5581045415	5.4111993965	5.432556713	5.5917405265	5.122699712	5.741891474	5.0559495035	5.679738512	5.5748600195	4.92944999	4.8878550785	5.1881589635	5.328877403	5.248858948	5.033886488	5.3257364275	4.885681608	4.9314303455	5.0668589005	5.0208739765	5.042664959	4.876917957	5.0650204285	4.863792853	5.322955741	4.906260887	4.798543261	4.920211101	4.925558345	4.7197840995	4.870049271	5.2511026195	4.864634644	4.8153457295	5.273888306	5.741104313	5.276695517	5.347520436	5.018629657	5.473079364	5.1907842425	4.913188982	5.187632389	5.1510134355	5.515222085	4.946296768	5.6250323845	5.064136706
ACOT9	5.822436546	6.430941602	6.851011133	6.899746293	6.671373084	6.263730582	7.115307344	7.50226656	7.89694104	7.009604335	6.959987243	6.832682438	6.55515751	6.390839909	6.470002708	6.388117436	6.157950268	6.266700513	7.06689172	6.890484094	6.743386587	6.618407406	6.406239467	7.081383	6.418871666	6.165113218	7.082710891	7.452635654	7.163940358	6.739738205	6.554490684	6.681693099	6.648580072	6.916472152	7.172740403	6.937203941	7.228619952	7.787352974	7.389936873	7.298770114	6.811706716	7.274367537	6.764293271	6.312647179	5.319736887	6.727744828	7.083479695	8.262262861	7.223297214
ACOX1	6.9208275588	5.1874930922	6.8091321384	5.7810986846	5.9034162372	6.6702401354	7.5089334232	7.3002513782	6.5434199878	6.7675861982	6.5138319796	7.5208098824	6.7184109514	6.7866009534	6.67987303	7.541758506	7.1777507864	7.644237905	6.7908025808	7.2642779586	6.9357360142	7.4139759656	7.0622636316	7.2157089712	7.5636257774	6.9814478886	6.7880574778	6.940752758	7.2135691614	7.0052686786	6.687147487	6.8176067702	7.577318915	7.3612939332	7.4914425914	6.968866577	6.8261357154	6.9453795424	6.2215548474	5.4809520632	6.9752995448	5.645787107	6.2133474578	5.104157926	6.337044566	6.0474202772	6.7549726258	6.295095952	7.1217942204
ACOX2	9.752256053	7.644967601	8.039876375	8.244289499	8.323023139	8.580267607	9.274473323	8.827424809	9.239109973	9.978880532	8.99566887	8.901242692	10.56272116	10.67255837	10.54275574	10.1433312	9.8299225	9.447615943	9.635943769	9.743973644	9.786852654	9.998997332	9.100739497	9.600541731	9.860918275	9.852071586	9.6751166	9.121277507	9.207244943	9.911232439	6.846520595	9.417144398	9.492595384	9.655498472	9.403785349	9.772045366	9.190900851	9.256968412	7.736503317	8.520863643	10.07471092	7.478270444	7.682493267	10.10718943	9.191735368	9.51181637	9.095582467	7.680309241	9.640980005
ACOX3	5.7071624765	6.0087154085	6.348592569	7.1495289555	6.740081553	5.1749156975	5.924449382	6.6508456965	6.5428900165	6.50418441	5.448635226	5.841038389	6.170419313	6.325650304	6.589720938	6.772815568	6.8728535175	6.8055154705	6.048989132	6.39240882	6.681525987	6.6202684025	6.1475328855	6.6022466465	6.8867870665	6.2691163395	6.8812395345	6.6229888095	6.533849499	6.3394375645	5.8525362685	5.775400571	6.3473568455	6.802677689	6.3912118435	5.941631581	6.091242664	6.0682632135	5.911431569	5.913715506	7.193928805	5.965016244	5.7910138905	4.41623296	7.014736567	4.7757642035	5.22550588	5.4009598545	5.9354455155
ACOXL	2.8951579205	2.771710384	3.0737990605	2.6736578245	2.809657001	3.137683026	2.9643224225	2.876865735	2.926290627	2.728351516	2.7232614055	2.93703266	2.900359806	2.807867059	2.802751149	3.2117046015	3.1319852835	2.7012099535	2.942321115	2.801013521	2.8150263505	3.0219455145	2.8973790695	2.8815532665	2.6866456215	3.0403830675	3.069338983	2.752234981	3.2955047305	2.808614613	3.311864064	2.7595447455	2.820712113	2.887157403	2.971298116	2.7158596915	3.0113760285	2.793695106	2.759363759	2.8415436515	2.486679488	3.0719820575	3.4536486785	2.5439317375	2.930585693	2.8266894805	2.858247789	2.714396036	2.8412386305
ACP1	6.97818658875	6.2883256475	6.20345029825	6.26578729125	6.67897864575	6.574530477	7.20555665275	6.6128885965	6.6897106875	6.477274623	6.41494699125	6.70032430025	6.49542161475	6.40343181725	6.33308777875	6.5536225595	6.1889322315	6.2068847935	6.41233602475	6.08658675125	5.97575187375	6.4297317185	6.14472921125	6.402707054	6.23008793675	6.39179511975	6.24732481125	6.32423721975	6.170720158	7.41365239775	5.835879657	6.07642149525	6.636950732	6.41955874775	7.08323644375	6.55237159025	6.3090017325	6.715384985	6.91445246925	6.53298499675	6.9180614715	6.58182568925	5.92227283275	7.0442375035	5.86284624075	7.10697525775	6.133330262	6.981850285	6.473911582
ACP2	7.909730732	8.127361935	7.341712295	7.590637741	7.75740172	6.919581266	8.051298165	7.309309256	7.975268921	7.395350028	7.265350935	7.97871524	8.259489701	7.26361441	8.190027672	7.834425495	7.644925771	7.65610144	7.434401326	7.530534775	7.844761972	7.736021569	7.494346471	7.822434102	7.688248023	7.492075413	7.189768047	7.028662784	7.447161763	7.783248545	7.144639564	7.384547088	7.316996415	7.764544071	7.820638943	7.564883017	7.177295943	7.190188395	7.405295582	7.909103301	7.760800114	7.553299897	7.051709535	8.039968879	7.43543559	7.309606994	6.489745475	7.024106831	7.411610942
ACP5	4.160716846	4.309262828	6.287404472	6.819139609	5.714809132	3.81854111	4.559143627	5.223831363	5.820457988	5.634160097	4.820661095	5.761480369	5.910085758	4.566275945	5.890294607	4.409028415	4.815443241	5.227602504	4.673670287	5.060566171	6.643954385	5.38995476	5.758547229	5.420808187	5.348919885	4.747930011	5.630485197	5.032046248	5.189437139	5.472348161	4.079818078	5.749657448	5.854203514	5.125519003	6.055995556	5.112558941	4.791285921	5.521681265	4.54609327	6.941014312	4.972132745	3.928530532	4.814350625	4.09464361	5.302176131	5.239579954	5.942146912	5.540544903	3.99670425
ACP6	5.428106338	6.005202438	5.770373181	6.039673849	6.025044959	6.308786929	6.133683444	5.6018379975	5.911752949	6.516089944	4.8132770025	5.613357109	5.2555967765	5.6214086785	5.2214891575	6.089402645	6.144184172	5.8212471675	5.0482975895	5.4812880875	5.5076680885	5.275548679	5.271926888	5.754409748	5.6052850125	4.976770385	4.97340262	4.811769046	5.6073765055	5.2019097775	4.6399722585	5.221094168	5.268284731	5.3488262365	5.096270306	4.6873201175	6.962467095	5.576280593	5.818521588	5.628138912	5.6845597625	5.964727079	5.700204847	6.325382139	5.872038725	5.544021485	5.4820307395	6.8391236945	5.340883855
ACPP	2.83831256733333	2.97410109966667	3.11133730666667	3.06292461433333	2.82458446233333	2.994251983	2.961086646	2.882647866	3.23435958133333	3.02482500033333	2.94431745566667	3.09268457066667	3.11164425	2.982451516	2.869482731	3.65111330033333	3.19784565833333	3.115123732	3.20387864566667	3.283330628	2.98844170266667	3.01880235133333	3.30878746566667	2.98128390266667	3.11425589066667	3.19090734366667	2.999840239	2.86888253566667	3.07369060566667	3.05766978266667	3.04182163833333	2.98822676233333	3.27350578166667	3.130430054	3.11340240133333	3.137376059	2.93351125333333	2.85396692133333	2.753751739	3.08692213466667	3.20331543733333	3.610505437	3.121584185	2.834488158	3.32605928233333	2.902343628	2.84185563766667	3.04733744866667	3.05287332766667
ACPT	5.732510332	6.081831929	5.459025835	5.592610448	5.062110204	5.551208549	5.323818678	5.333250539	5.518775864	5.020846366	5.524114214	5.14257381	6.014238776	6.066487756	5.893617157	6.562150535	6.229980392	5.567725064	5.628081821	6.068448998	5.64767006	6.311261885	6.256170597	6.448137515	5.506370007	6.10412939	5.989969502	5.738053113	6.492260235	5.389138698	6.107115004	5.747306562	5.571192731	6.097466669	5.433079232	5.472783922	4.652990728	5.626761089	5.372222325	5.294006179	5.101998336	5.47386049	5.383038619	5.022723188	6.472999878	5.065212716	5.825202268	5.080826916	6.367874949
ACR	4.316794789	4.473784369	4.739478842	4.199031691	4.28450664	4.422534354	4.541680107	4.428962475	5.02135737	4.682795923	4.368796758	4.457887989	4.828233434	4.735527206	4.736868582	5.274451173	5.536654283	4.916203509	4.136591473	5.01223152	4.735550256	4.935420975	4.964837491	4.666756265	4.916203509	4.825483185	4.831807581	4.197045155	4.654216047	4.606232311	5.240367509	4.925103597	4.648616745	4.633418825	4.412442069	4.386717593	4.481161335	4.446877538	4.242179451	4.188596089	4.047582304	4.632457053	5.530711877	4.020164908	4.728392102	4.171304791	4.329208194	4.44564061	4.247462595
ACRBP	4.469082285	4.25537957666667	4.13387849966667	4.22169667066667	4.37184767333333	4.03484920366667	4.65109808033333	4.06747983166667	4.162387751	4.08857135133333	4.430686777	4.48766685866667	4.298186588	4.03163279133333	4.28747828866667	4.09366128133333	4.367966985	4.27261610566667	3.916249742	3.933823632	4.097433324	4.30368778166667	4.205183954	4.03213295033333	4.32237341033333	4.363866524	4.144107312	4.13929401666667	4.52882452633333	4.21138198233333	4.560822188	4.64813439766667	4.13554708866667	4.45929018033333	4.36691921633333	4.439104311	4.12560434133333	4.203620612	4.01095490133333	4.14121940766667	4.36850783666667	3.70496519566667	4.21606941933333	4.93530055633333	4.949860794	4.07745272666667	4.445379962	3.85998715233333	4.22151394766667
ACRC	3.49351343	3.603167423	3.814070936	3.792720158	3.38486548	3.687037376	3.045308082	2.783051471	3.176869317	3.537145693	3.79497447	3.61273907	3.622985361	3.676126583	3.790436337	3.951821423	3.500345973	3.766888903	3.560796823	3.836342	3.57652981	3.939831297	2.930488552	3.904600552	3.073988933	3.355554964	3.798453407	3.780827743	2.949380219	3.586038241	3.256195413	2.957103361	3.549199611	3.334215726	3.379867988	3.608373155	3.86365453	4.275826907	3.628899729	3.775980241	3.292011861	3.652212759	4.812736814	4.180202155	4.393772273	2.928583653	3.810747559	4.26012563	5.119555642
ACRV1	3.42514187366667	3.44824027816667	3.51446873116667	3.36575083766667	3.46106153983333	3.35754117333333	3.354138988	3.35608141883333	3.46387847733333	3.43501626766667	3.303133051	3.384255083	3.68035597566667	3.62526605916667	3.48558629583333	3.52863254033333	3.55028033083333	3.31356615316667	3.37007084866667	3.7402687055	3.55556172216667	3.50808885016667	3.7945949645	3.47577056033333	3.6009412315	3.47713267466667	3.64443788233333	3.2579364015	3.61828150216667	3.3991323935	3.8102789845	3.67952640816667	3.63867801033333	3.45672447083333	3.5676649885	3.43132926016667	3.334388958	3.27118926783333	3.25227023483333	3.3869981945	3.27217735016667	3.74181045316667	3.77338664966667	3.16457108566667	3.82592193183333	3.26258329216667	3.25076015516667	3.33433273983333	3.28693637733333
ACSBG1	3.257609548	3.3298054685	3.2484968855	3.479755064	3.2159972595	3.312294152	3.7820840175	3.266750868	3.403061753	3.542704962	3.5296566465	3.711100693	3.516832	3.4253188925	3.4452685255	3.230612576	3.4055687685	3.460138408	3.156621274	3.627394424	3.345679996	3.3406823435	3.397709163	3.274114226	3.2619153185	3.787142914	3.5299900735	3.2679359115	3.519829384	3.3726334875	3.5740625005	3.5161439165	3.6588062905	3.5719016855	3.169356271	3.358013079	3.1877841145	3.258454124	3.2680400255	3.197069078	3.3304967295	3.572920116	3.5865215805	3.3805843775	3.8426068315	3.393549594	3.2530666075	3.292824588	3.2432378615
ACSBG2	3.566422185	3.838770926	4.25552123	3.95574395	4.11877738	3.928239177	4.070327575	4.347937613	3.579831181	3.923890105	3.95574395	4.250687522	4.024728593	4.02896326	3.617250786	4.1589219	4.482763959	3.81132874	3.866692437	4.595327131	4.057370243	4.275955098	4.103051288	4.226214821	4.696849294	3.72297106	4.047976195	3.657849625	4.049637694	4.168590097	4.982086044	3.701166794	4.560911549	3.900264784	4.528782979	4.239288372	4.063827037	3.872124355	3.998941574	3.535638085	3.606533314	4.361170606	4.704777914	3.998632557	4.681316876	3.782033966	3.819421822	3.792757939	4.04576836
ACSF2	7.607576043	6.582784935	7.806961369	8.532263639	8.144929887	7.330609997	8.377190484	8.338965174	7.924375697	7.23620648	7.327897531	8.262665819	7.424522228	7.913088857	7.951998411	8.055704082	8.268348804	8.286842204	7.88619054	7.926397691	8.018761713	7.644877782	7.682848962	8.033561055	7.893292765	7.805776602	8.437755128	7.154139884	8.407196527	8.419972136	8.112907737	8.311962922	8.505655012	8.874358751	7.654225625	7.710440757	9.119599384	7.918457475	7.639999876	7.924956396	7.984227135	6.640590038	8.758453071	7.044675062	7.195296794	7.10854362	7.401996878	7.711186002	9.097355098
ACSF3	4.691044575	4.403714513	4.49677101266667	4.36080034	4.70025181033333	4.602432242	4.62496376066667	4.564886063	4.68958351866667	4.40357831233333	4.36755956566667	4.51728656166667	4.601678671	4.505245258	4.41380916933333	4.39855392266667	4.82296907633333	4.77086127666667	4.49945296533333	4.31370660933333	4.87576641033333	4.75485371166667	4.65219124066667	4.69857927833333	4.43817618366667	4.835953054	4.85458908833333	4.71896601466667	4.748119934	4.55523848133333	4.59267117466667	4.44804372533333	4.570775942	4.79886677366667	4.907368974	4.410633227	4.39317656033333	4.29390153933333	4.203137099	4.42064338433333	4.53435709733333	4.729433623	4.654407042	4.25627600666667	4.68845449633333	4.41667117633333	4.24450943333333	4.489847747	4.596722638
ACSL1	10.902112775	9.7794608855	10.106321283	7.531504154	8.855943577	6.492793155	9.307176655	10.284213816	9.2017442125	11.05222125	11.10480527	11.059752005	11.78187025	11.63665296	11.5544962	11.62418821	10.86664158	10.416797338	11.32599726	11.33888118	10.018995095	10.95912794	10.63986323	11.083502045	11.437006355	11.2550578	11.071435635	11.039965315	10.82872902	11.040405075	9.927977465	11.01519013	11.00929814	11.41991672	10.947219605	11.53716676	9.691993857	10.629664155	10.292913983	9.0659084085	9.826641501	10.2776754175	8.5909455445	8.2313486035	8.7098427865	9.827176064	11.14501943	8.55910674	10.0262001695
ACSL3	7.495000832	9.293142709	8.89379476366667	7.435619233	7.76633805966667	8.425103956	8.533723158	8.89211188466667	9.704452	8.61408958133333	7.61518084566667	8.81753367666667	7.00962356966667	7.70017338	7.65507726933333	8.32916281	8.005275344	8.097945292	8.37895919466667	7.88254800233333	7.95487889366667	8.70037100033333	8.64949123466667	8.09165755433333	7.837234867	8.17133638366667	7.73362144633333	8.45152171533333	8.45264155333333	7.48386054366667	7.28252542866667	7.90384976033333	8.08971025166667	9.38296617366667	8.698940698	7.890445315	8.73778226933333	8.003091274	8.67704042766667	8.39993258466667	9.58879628866667	7.91969883033333	8.272560526	7.91260225633333	7.11408528766667	9.447913705	8.565206753	8.19779332	8.04846500033333
ACSL4	6.022288916	8.552026878	4.10600342866667	8.47529939966667	8.38358515466667	6.29042491133333	5.956447082	5.633192431	5.86371556833333	7.55883144133333	6.816641423	6.799096686	4.02693596566667	4.122103975	3.91412613066667	4.019323361	3.59080053466667	4.39535872633333	5.97260139866667	4.764952498	4.19365109733333	4.03961392266667	4.64295671466667	4.62124366433333	3.94199275133333	4.18151981133333	4.96790527666667	4.95345067833333	4.47170595633333	4.33273880366667	5.00782031	4.66023929266667	3.68504908566667	5.335761591	5.688977536	5.34194159966667	4.167216007	6.918481827	4.18449952366667	7.3348513	4.20214794066667	5.26473472333333	5.49558216	7.121740157	3.582611513	9.47335767566667	5.856688745	7.70199239733333	3.35907770566667
ACSL5	7.4693651535	5.00101217	6.8233233545	7.224037032	7.378141119	6.4014084715	8.0047969875	7.6907532745	7.7585089625	7.8615726435	7.0646147955	8.9348213185	8.9919631605	9.0135275445	9.0554663275	9.330176939	8.9328286095	8.533044681	9.177881224	9.3614091935	8.87372373	9.087932826	9.8011937395	9.3155882765	9.102893786	8.825086241	8.7134602595	8.7539665625	9.0144661935	8.4388117135	6.852858383	8.6075572415	8.967206071	9.612543558	9.9140566685	9.12718161	10.30199099	8.331848227	7.519310838	5.8508664345	8.3801898845	7.031292895	7.85394213	6.6107228705	8.7414396495	8.1510649075	6.8025692135	10.0336988925	10.865836665
ACSL6	4.2284749672	3.2409858174	3.8904932206	3.545883436	3.5177493152	3.6046800922	4.069267278	3.301257129	3.7932400284	3.3372403438	3.2277165136	3.7315743894	3.8137064874	3.7498077872	3.64261823	3.496666212	3.8388354714	3.4812462204	3.4296211706	3.5127256026	3.8001152018	3.6955198866	3.2343501084	3.4155777108	3.673661259	3.8660015766	3.5954977498	3.2204579744	3.8801224334	4.612305408	3.5588277974	3.5339136246	3.7859164314	3.5939736756	3.4639803692	3.5963380372	5.314059635	4.9439010254	3.3315738236	3.2923748802	6.1594856346	3.368791738	4.0381936384	3.7736119948	3.853215687	4.0315044042	3.203551235	4.56002696	5.4110702818
ACSM1	3.7749279185	3.636130227	5.5283526685	3.587878992	5.465035374	4.382985645	3.8262090045	3.927899357	3.569658664	5.216563898	3.596844735	5.6135948065	3.802282643	3.597894643	3.6148799175	4.488380744	4.6510053515	4.6135828335	3.965938656	4.715637504	4.9966141115	4.557483496	4.7862970485	3.9204016615	4.16802509	3.9978308045	4.585624851	3.7496606945	4.6189975155	3.766245028	5.077786594	4.2414536635	4.676027841	4.0602813885	3.8233569785	3.9406031635	3.902981443	5.8765018185	4.359475225	3.408984694	5.6715914355	5.070901792	5.252515641	4.4580163845	4.8166036705	3.944059722	5.8988577685	5.027368561	3.73956179
ACSM2A	8.8761251925	5.296307315	7.67472132	8.401188986	7.099558876	6.9412736605	9.7241729225	8.494691005	8.9070656045	9.7771551905	9.4770408355	8.316665636	9.676330902	10.3507514265	9.747021771	9.9239797075	9.802301113	9.186089209	6.861784427	9.307212623	7.886231133	7.413120622	8.211453497	9.6706549515	10.464868841	9.912851713	7.5345102965	7.03763857	9.045071644	9.2919937415	7.801580745	7.3622580335	9.2763378195	8.0648080675	7.5488393255	8.7882293975	8.977788946	10.516236183	9.649518919	4.47165783	9.7647702725	9.008241957	7.935794409	6.2224991025	11.67095638	8.837671103	9.584577056	7.742154638	9.7765239315
ACSM2B	6.143007751	3.775980241	5.748441996	5.382525357	6.154171622	4.988555449	6.425867633	5.029111081	8.196056333	7.41508946	7.186881037	7.293107201	7.527546019	8.01348982	8.010516369	7.932446604	7.292642322	7.421477247	6.218525907	6.411551921	6.666686414	7.202427195	6.586655405	6.54926691	7.35791634	8.111793222	6.719781364	6.084235322	6.759456793	7.53681328	6.824966687	6.184851892	7.332409848	7.065366862	6.572056002	7.47119929	7.472008332	6.593247984	6.93411064	4.182409084	6.755644016	5.498321706	5.938283474	3.971021863	8.048272366	6.288191437	7.147723419	6.065447399	6.97287112
ACSM3	7.2191420365	3.84120364	4.227135609	3.961035875	4.34732333	5.4461744995	5.2191580545	5.9730041885	4.0778406475	6.19718957	6.8684587145	6.685817723	8.41945036	8.5701237405	8.4121454485	8.902162026	7.874734137	6.8209372775	8.174220865	7.724954592	7.5135803135	8.6413479025	7.0550229295	7.465854477	7.909795624	8.238110537	7.9433521555	6.951082581	7.171713199	7.9458682515	5.163932224	7.1319236875	8.1006107985	8.029481728	7.911226321	8.3512949	4.4704321295	6.319996792	4.6964882105	4.0698729735	7.4620768005	4.0715243215	4.092972662	6.1046993425	6.4500727525	6.0847134775	6.546271808	4.041702205	4.7525280825
ACSM5	4.666509682	3.974888129	5.58480582633333	4.99277294433333	6.212186674	4.39619286166667	7.279264913	7.289253959	6.849747602	8.45677697	7.97583195033333	8.343372553	8.83670891133333	8.25055560933333	8.699093362	8.378086759	7.697217733	7.78065318233333	7.86534468366667	8.34568952866667	8.52362606066667	8.32158899066667	7.84539223566667	8.17189660066667	8.077294899	8.90740113533333	8.22767064933333	7.77040954833333	8.11860489433333	8.54672431266667	6.79158006133333	7.807079659	7.38303470433333	7.76497108766667	8.22428237066667	8.55050903166667	6.55902808466667	7.47801834133333	7.96769545166667	4.14192789566667	8.971359813	6.75183352666667	6.096539659	5.348671749	9.30869731566667	5.63002936	9.19532266566667	6.731802514	8.363141499
ACSS1	4.2943865714	4.3394134532	4.558585608	4.3476563684	4.3300258766	4.803897117	4.4894193968	4.5325305124	4.4854713068	4.5785625916	4.3993984962	4.6178249056	4.4749900516	4.4366127722	4.324389192	4.3680485642	4.6982259438	4.4087332824	4.492957462	4.595544036	4.6024228132	4.4120952632	4.8305655202	4.6240223792	4.640403346	4.4319270374	4.5191731884	4.321522616	4.9982885454	4.5130279916	4.7181295294	4.4495425832	4.648570702	4.5173539536	4.391864139	4.641238983	4.2257660872	4.6973707106	4.4995180702	4.4450567128	4.2287335786	4.7071851372	4.4855115056	4.4772945786	4.6274585614	4.152065442	4.5514017894	4.2893659066	4.641285222
ACSS2	8.34764384	8.722524138	8.978249008	7.635613552	7.524278173	6.639768216	7.90123716	8.696344354	7.834043059	8.734775468	7.430873228	8.958282306	8.015806575	8.020270177	8.207627411	8.266604499	8.704364165	8.015037576	7.851188741	8.070116154	8.768947869	8.654972767	9.406275139	8.470560065	7.71798558	8.435171822	7.687397627	7.386365059	8.570793066	7.817249965	6.796208137	7.712229358	7.976142193	7.814358586	7.416602892	8.327905752	8.746580467	7.926935017	7.625239819	7.487397713	9.126665239	8.240670501	7.95708804	7.873011187	7.362398462	7.937956085	7.143534407	7.607955763	7.421972773
ACSS3	6.5745955005	6.3451322305	6.996204732	4.120476215	7.200099963	6.158824591	7.509660474	8.7723333485	7.621115821	6.967878497	7.1362510665	8.336718151	7.2584164145	7.078323703	7.2846068755	7.714396067	7.2892251535	7.2854174095	6.96229095	7.1726823355	6.395818288	7.026985431	7.2760757715	7.9512421205	6.9094461385	7.0752634195	6.9789909865	7.420253639	7.322528779	7.54856927	5.638212386	7.144722633	7.358908348	7.586433718	7.4705204045	7.316562658	8.0166250095	6.506754361	6.395223435	6.1700570935	7.437534575	6.551399964	8.2098164865	5.6590342865	4.6118485785	6.7448044255	5.767986232	8.347811028	9.27283958
ACTA1	3.379115231	3.257295351	3.540952609	3.413524426	3.27387388	3.476986257	3.941371959	4.112751444	3.601702659	4.142896313	3.570961509	3.422411796	3.500795956	3.758057198	3.96757411	3.976666264	3.719444994	4.01601573	3.994147311	3.484969617	3.608522639	3.79915413	4.698343824	3.663998898	3.909282928	3.940589645	3.259348502	4.011966409	3.875573304	3.54126738	3.852177247	3.508435838	3.275337692	4.237441723	3.990463491	4.075848008	4.101395522	3.871004009	3.676991534	3.518901213	3.356060847	4.034124539	3.714542328	3.627825813	3.10303006	3.994653627	3.727819556	3.633727055	3.575663176
ACTA2	5.86935479	6.382759713	6.5142796655	6.540308485	6.1527134315	6.050520727	6.3145875675	5.8802303665	5.6712139145	5.6606115365	6.934003841	6.1845935955	6.455018621	5.5277743705	5.433850621	5.7309244815	5.513545817	5.718265702	6.117992731	5.7501494495	6.123113083	6.0272457885	5.3660164595	5.8690227255	5.886439431	5.340746973	6.244362073	6.698235903	6.094317051	6.1719002545	5.591781413	5.9658809285	6.13906244	5.973265753	5.616323453	5.9627445095	5.9482849445	6.816064441	6.059888227	6.5249341685	6.0006571715	5.531840091	6.314583418	5.393495178	5.833139456	5.4174727425	6.4698565805	5.912173584	6.5858093795
ACTA2-AS1	3.75450821	3.911150114	4.463983391	4.111863309	3.976436302	3.927461152	4.699618856	4.372003494	4.222119999	4.153325555	3.797371681	4.21116087	4.174318036	3.849792448	3.702729374	3.832594481	4.637268889	4.076004961	3.716358224	4.081101096	3.660840722	3.667403892	4.12555436	3.864565712	4.200877426	4.099022556	3.754877899	3.870099142	4.212560211	3.646022874	4.744165097	3.898528024	4.588709226	4.225074493	3.677920169	3.689501997	4.099161892	3.582112404	3.79567553	4.020507501	3.910744325	4.226952406	4.212817478	3.782651234	4.160552527	3.813763402	4.152161411	3.810138429	4.041195768
ACTB	12.07692761	11.7749294103333	11.181297411	11.6237079888333	12.5450993733333	12.25313097	11.2955539453333	11.1749585713333	11.8304140478333	11.7809166883333	12.3458723783333	11.3283593263333	11.945035925	11.4114965576667	11.6964885133333	11.2855239868333	11.2323139235	10.7481872181667	12.2435467966667	11.4099709536667	11.1618907093333	11.887344108	11.4024555015	11.3539949968333	11.3049234356667	11.3471367521667	11.7733328113333	12.2745228316667	11.4957209095	11.8841537933333	10.6981396555	12.1735035966667	11.3551148636667	11.3290707966667	11.6888806211667	12.0720582416667	11.8873028711667	12.6180508166667	11.654703892	12.3559257045	11.541375509	11.3417320798333	10.155773637	12.165051785	10.0158911053333	11.187413207	12.091011843	12.1700060423333	12.3186848966667
ACTC1	4.608028203	4.693329508	4.7628107	4.641398127	4.654763332	4.686415125	4.745631053	4.873429104	4.780261249	4.58968876	5.291114239	5.110669023	4.977436303	4.657717606	4.387348888	4.549646552	4.734138909	4.671563845	4.841811689	5.106454519	4.777180576	4.693140162	4.806421273	4.935107556	4.872422686	4.876988471	4.78211556	4.561708087	4.516482125	4.725660034	5.32866601	4.754052424	5.17753615	4.752244658	4.803344979	4.642749547	4.768707629	4.92326648	4.579033173	5.025667449	4.348308377	5.097764007	5.049370445	4.45674279	4.353035241	4.805286242	4.689273199	4.892194497	5.016900246
ACTG2	4.4287437225	5.0520946445	4.506309496	4.559461949	5.080064517	4.8446734245	4.9345435465	4.526390144	4.8546694465	4.507871945	5.0625177765	4.5626277705	4.47433847	4.0222605005	3.830649543	4.981169188	4.2574722105	4.262264346	4.160857595	4.1889048065	4.2242236695	4.4436518005	4.724422313	4.050167086	4.510792068	4.372192829	4.410489243	4.304538569	4.3601414895	4.5161388365	4.6143168025	4.575183068	4.011380394	4.3911055025	4.0640284845	4.1410079085	4.8405886095	4.3018212395	4.562296261	4.8741134805	4.44493196	4.523475836	4.2930249945	4.6992932165	4.513021385	4.1853700605	3.9547984875	4.1400850615	5.519229089
ACTL10	4.270984985	4.775409546	5.523667505	5.442488594	4.618497573	4.330459879	4.854610489	4.776205122	5.101912439	4.686629621	4.965089033	4.863235939	4.552971842	4.582660997	4.691140448	4.762173699	5.550472701	5.113557196	4.747615745	4.844244211	4.487538801	5.200108598	4.413189313	4.628928157	5.308592494	4.979774737	4.701091557	4.831915499	5.272833325	4.465627745	5.020974365	4.980210085	5.396469028	4.91456938	4.359884156	4.64962362	4.568901687	5.129988057	4.446791043	5.095389722	5.074903235	4.866550433	5.961955103	4.638236314	5.245978851	4.463182702	4.296636392	5.155598593	4.944056739
ACTL6A	6.251837189	6.620307887	6.81138552	7.514273871	7.060733587	6.780873389	7.586426475	8.432642872	7.558623086	7.595000613	6.528131249	7.164983143	5.614183351	6.347729581	5.920570683	6.32304368	5.583178888	6.341511382	6.249288055	5.566786377	6.179508551	6.146479508	6.128506772	5.947038453	5.703406615	6.564659064	5.738779777	7.020875606	5.432223435	5.809352674	4.843289385	5.394718354	5.889593739	6.127634611	6.437048907	6.211494325	7.219475173	7.409232241	8.64569554	7.38380239	7.911108789	6.410919414	6.64700311	6.862559401	6.184510589	8.198250026	6.159361307	7.77484772	6.652950405
ACTL6B	3.3257438605	3.414815618	3.6524595065	3.359570456	3.4245673765	3.512655483	3.883288989	3.6184348555	3.5509651735	3.86198441	3.659137709	3.7515673595	3.8638853105	3.3951802105	3.889276633	3.9579525045	3.766346142	3.5216963735	3.7256277035	3.4627836875	3.9145616685	4.116055827	3.787061404	3.472067833	3.738672039	3.6423089405	3.8276450345	3.4727748575	4.1237223825	3.839547574	4.0008825495	3.784455343	3.608769436	4.036215522	3.7484697815	3.8205515665	3.75990068	3.717161838	3.6249399395	3.614893679	3.657629356	3.7886359345	4.0786020375	3.806138844	3.757455085	3.7023000525	3.4836185115	3.6607216165	3.6771309785
ACTL7A	4.492874069	4.704188533	4.465638493	4.3169292	4.548321069	4.42877434	4.659626229	4.309914687	4.169933171	4.107631364	4.422588174	4.234168636	4.643827856	4.634119042	4.7097211	4.919561378	4.91882249	4.755915262	4.971651174	4.504665515	4.691545775	4.62336967	4.660469933	4.536604037	4.198947803	4.487559881	5.231290601	4.425896875	4.676639555	4.913331536	5.126359047	4.733441104	4.315981035	4.950532405	4.290877366	4.524058939	4.253341359	4.077021873	4.274575253	4.304978433	4.204853419	4.588158051	4.478817931	4.398373005	4.846607254	4.856049336	4.450341561	4.233695273	4.624935845
ACTL7B	3.993692149	3.916700024	4.418292381	3.848238713	4.055564747	3.851038029	4.465331447	3.559519324	3.974235445	4.010459233	3.99131013	4.418928739	4.026147458	4.342567437	4.365007832	4.568981997	4.495808948	4.150990138	4.455114917	3.866610118	4.185553155	4.809828723	4.120137582	4.263461148	3.843253672	4.113652625	4.24029923	3.937984409	3.911711958	3.864375068	3.936836747	4.047953874	4.298254534	4.466960114	4.438165541	4.408055584	4.250006799	4.255579219	4.148590925	3.749418555	4.374798557	4.132967455	4.38333685	3.907165639	4.446291058	4.037564603	4.082846224	3.79489903	4.063560097
ACTL8	4.474548125	4.467919227	5.460899242	4.528148677	7.438964066	4.486728858	5.251188844	5.651354454	4.794702066	4.983491603	4.592732547	5.429691329	5.043867113	5.179380137	5.192783848	5.07480465	5.851154697	5.463886687	4.87103075	5.531279789	4.790370175	5.284427223	5.148578003	5.504345954	5.19556515	5.228045217	5.07116622	4.781027862	5.895578052	5.443133581	5.472628981	5.216472388	5.893772676	4.763579161	5.044358127	5.194905343	4.956334652	4.785104051	5.091300234	4.468757437	4.810924042	5.572720416	5.649445152	4.82582767	4.89830132	4.844249711	4.372577385	5.259238768	4.902429799
ACTL9	3.066719887	3.150268035	3.397481109	3.043346645	2.839606366	3.186562809	3.343712226	3.20522799	3.189398529	3.15822442	2.912304871	3.091409294	3.066020085	2.651773847	3.025111557	3.276884187	2.695200324	2.767860613	3.491837119	3.277640238	2.901592574	3.022639441	3.779419457	3.0680278	3.182271025	3.282964273	3.3196408	3.207654644	3.354125647	3.408084546	3.310678993	2.992456387	2.973138414	3.308556261	3.240586803	3.13586108	3.380193853	2.990423157	3.156515753	3.155707452	3.227280817	3.362972927	3.402951036	3.305410074	3.496014638	3.142396193	2.984126862	2.815123449	3.104760938
ACTN1	7.03474573175	7.3283801825	7.72020518175	7.73420542375	7.05457150575	6.92746171	7.339987728	7.90588393175	8.3786654795	8.363378149	7.94031217075	7.69555811475	7.32317489775	7.1596642615	7.3895274345	7.66434569525	7.51182877225	7.6839405485	8.04226332675	7.665852964	7.63420731225	7.55838818275	7.92222060775	7.80710511975	7.2336023795	7.28411326775	7.80483845	7.99067674825	7.83049889175	7.67306231725	6.91584057725	7.9404157815	7.64587285675	8.1242319995	7.92552122175	7.608617632	7.1673549655	7.8669274275	6.95124667625	8.16134006475	7.07438903375	7.73704461925	7.11444678125	7.407684334	6.6433470015	7.10189409725	7.68635787425	7.65442185225	8.3815273605
ACTN2	3.5097971625	3.4759275855	4.1558315095	3.48159455525	4.42764952325	3.71658554225	3.7707736585	4.25042454525	3.8309556195	4.2362195005	3.3758033145	4.294451569	3.70216349025	3.6606193945	3.63547566325	3.81823719575	3.8784547275	3.67814818375	3.4909910035	3.71698018175	3.6294729	3.86347534625	3.90342938475	3.8123914985	3.88453070675	3.71247477725	3.7113499845	3.38705708575	3.9132376295	3.8416670755	4.333631277	3.4734552395	3.6707462125	3.87127576825	3.67565659275	3.716283676	7.67284544	3.39002671525	3.678921232	4.15723290325	4.79648502725	4.45949830975	4.14844508425	3.4239698485	3.806865811	3.559469881	3.49961049125	4.54380345875	4.14658181825
ACTN3	4.165642238	3.988243651	4.326991041	4.078056803	4.20391907	4.150741024	4.07315268	4.066894439	4.493388351	4.469509225	4.556552614	4.483366508	4.053839851	4.427424108	4.0074207	4.399971687	4.667137828	4.751476182	4.16918918	4.62820789	4.49741556	5.04540797	4.750706118	4.618012757	4.402396755	4.975429823	4.12045118	4.250991097	4.943085207	4.307027026	4.703617528	4.299572975	4.65338855	4.653145881	4.467763993	4.401056401	4.37215076	4.239880453	4.102601969	4.320586425	4.176573605	4.560192777	4.349046328	4.058022644	4.835311746	4.316384589	3.82513243	4.149807262	4.239197403
ACTN4	9.081726576	8.47402242	9.932908996	9.829549757	9.310033723	8.721762814	9.69732757	9.415766395	9.607796835	8.752990548	8.942085674	8.84428377	8.470733169	8.213815773	8.582223245	8.499211732	8.51251409	8.829578612	9.344674417	8.402346919	9.147497531	8.51683046	8.145224387	8.745626773	8.119260333	8.526797104	9.026573	9.257635922	9.092167984	8.833489463	9.150203744	8.8213616	9.078803145	9.304672794	8.547984722	8.549151139	9.019774936	9.170248629	8.822306383	9.315005661	9.6688827	9.416267731	9.480263679	9.262277932	8.919972811	7.864429862	9.455617506	8.608049952	8.932680271
ACTR10	8.672092295	9.238863779	8.374489831	9.548413412	8.177497989	7.685551902	9.330869092	9.163064089	9.861686434	9.378875208	8.573809108	8.859631985	8.646822568	8.486539587	8.757503089	8.572495149	8.456000981	8.630635376	8.212865987	8.595749176	8.609271935	8.654524552	8.735418212	8.655075886	8.474066606	8.527187886	8.496793577	8.940569509	8.148207963	8.765388483	6.804967269	8.567428836	8.651924722	8.595095899	9.002096032	8.691813755	9.224170561	8.693895725	9.298510605	9.301051677	8.427688646	8.864507409	8.024792924	9.048104488	8.41805336	9.748455004	8.826768978	9.326973164	8.592669967
ACTR1A	6.7215904605	7.002326282	6.554506596	7.661673759	7.3019695855	5.544750156	6.9567934705	7.638624403	7.9636849655	6.618412837	6.896397118	6.861681025	6.682193389	6.43681362	6.737028785	6.6782369275	6.608249541	6.5456862885	6.836175552	6.521956226	6.740313338	6.7521176925	6.5175660615	6.6993046045	6.355458581	6.285703213	6.9238073525	6.876802147	6.476001146	6.81482526	5.930911891	6.644108511	6.88370264	6.970888818	7.0318518105	6.6137831055	7.497100958	6.875871314	6.8038538865	6.956572665	6.481831312	6.6064171715	7.130501016	6.8055835895	6.8510402995	6.6606122715	6.282292748	7.444312705	7.0697666455
ACTR1B	7.794816532	8.236347603	6.625889872	7.943965365	7.701236041	7.2821378	7.556895007	7.412015793	7.279474866	7.499249895	7.248343467	7.171143523	7.425901944	7.35503083	7.27285803	7.235691397	7.043267399	7.044184003	7.177749361	7.29525712	7.460555684	7.423200335	6.98071738	7.273667431	7.319268589	7.110760061	7.574988722	7.320152146	7.017473837	7.453694044	6.852789328	7.303385222	6.892907021	7.521486426	7.145968762	6.943707392	8.178527104	7.500584664	7.276076303	7.26243308	7.361157506	7.096964094	6.448570632	7.473633848	7.256063281	6.984470266	7.579033022	7.599955214	7.461481491
ACTR2	6.45998077414286	6.297507001	6.31398655828571	5.45486414285714	6.34612077285714	5.74219280528572	6.16245990171428	6.78034321985714	6.58159390114286	6.09258833342857	6.69277440514286	6.66729358328571	6.06050474285714	5.79769174271429	5.65305975357143	6.31179912242857	6.024440957	5.94147613885714	6.16398540828571	6.628057694	5.52282616371429	6.65629563114286	6.61264494471429	6.43938681557143	6.40024195057143	5.83532002114286	5.78700351385714	6.37326459757143	6.16269560271429	6.24939911071429	6.086356089	6.08847746271429	6.21141278228571	6.24745563271429	7.11079878157143	6.61089303114286	6.56232615085714	6.43133812057143	6.80435596757143	5.90291141514286	6.94500046757143	5.81724296214286	5.03460463914286	6.12276432028571	5.27010142314286	6.78949405671429	5.88166951157143	6.817431102	6.75672891514286
ACTR3	6.3545638762	7.8779591364	7.8111937068	7.5653693734	7.6684550922	7.7081740904	7.124875975	7.5426829712	7.7287102654	7.6536265256	7.693118794	7.7634453802	7.3157450846	7.3701094318	7.3099382992	7.2891175436	7.2332053432	7.0581717114	7.6352599386	7.4381851144	7.2663827946	7.609527093	7.9190331406	7.5446232964	7.296453256	7.232182686	7.081523627	7.805692721	7.7185990216	7.1230545548	6.8708607456	7.39375739	7.5031711078	7.4740001906	7.883251807	7.7012678964	7.5702350368	7.9601005834	8.2276616268	8.2729982188	7.9097227922	7.1128510932	6.7188170378	7.3311055154	6.9266070494	8.145721447	7.1557095166	7.9336587868	7.2788129748
ACTR3B	4.7428208215	5.5090450685	5.425459336	5.165167525	5.5351721805	5.4746458625	6.4023489295	5.7936382955	6.5781275355	5.2910202765	5.179840581	5.270850899	5.3076619525	5.3651149495	5.288541319	5.076925269	5.196957684	4.9448123715	5.184811815	5.0725897215	5.262315054	5.422564487	5.2337848865	5.056159674	5.369996099	4.9288520315	5.152601768	5.1891357945	5.083594425	4.9078843415	5.2510018345	4.9693381875	5.2268856755	4.985376797	5.5073865615	5.094118478	5.7275745825	5.1620044825	5.075924404	5.2491225875	5.563683328	5.6046623825	5.437653041	5.3848082845	6.0078253145	4.6402505585	5.5232800485	5.222161298	5.0027012055
ACTR3BP2	3.421854754	3.481782662	4.296002326	3.421839853	3.330577384	3.186029332	3.780617009	3.424954215	3.559467253	3.609160059	3.448731056	3.463763369	3.383097313	3.427435852	3.348191718	3.745152721	4.414498772	3.91170638	3.428733309	4.450128433	3.460626185	3.625874954	3.723910848	3.584801065	3.971025953	3.608958709	3.740947906	3.418286772	3.419432395	3.556729012	4.921827988	3.429531074	4.405958048	3.732760282	3.184264829	3.356607125	3.514055491	3.337942202	3.509637232	3.482204564	3.631355173	4.813511557	4.77249365	3.180828111	4.119110069	3.530030842	3.320701437	3.387088326	3.456381367
ACTR3C	4.739263786	3.881907014	6.958633266	5.426965269	7.621712494	5.450270945	6.568390771	6.859177977	7.034660089	6.404963965	6.229556534	6.794248076	6.546675706	6.457140607	6.458414317	6.75954258	6.693951374	6.416097803	6.450171451	6.30513976	6.059783284	6.145802114	6.492617096	6.668276276	6.026253016	6.184331217	6.550314958	5.640947963	6.46488812	6.783726828	6.67116275	5.929207609	5.697113935	6.525476813	6.593739776	6.505264991	6.448137515	6.276819288	6.294518359	6.082293926	6.039714923	7.077510834	5.945508914	4.644586342	5.527801159	5.851267706	5.545114083	5.274117841	6.613954388
ACTR5	5.587221435	5.6590940935	5.2860581225	5.56659182	6.636571479	5.9636472475	5.1779732295	4.9591679355	5.357925786	5.8955640545	4.898612804	5.05828805	5.158126176	5.2303797935	5.442577889	5.568130661	5.1301435025	5.4280197705	4.9713429915	4.615969226	5.1079051605	4.914686478	5.1246852365	4.7381908435	4.90126692	5.058101865	5.467486915	5.13376637	5.4559449235	4.6804869155	5.5057630415	5.007385997	4.5437745445	4.7924845715	5.124869356	5.0136834985	5.7136626185	5.410400063	5.242474765	5.8102844945	6.3625632935	5.810317979	5.818697666	5.46739137	5.3660467345	5.355382315	5.47155891	6.138823861	5.810754145
ACTR6	4.6865261	5.190885257	5.2232061825	5.15160221	5.793192348	4.737195078	5.314156537	6.106558467	5.444039976	4.904952174	5.1930997495	5.488013615	4.6591043805	4.8433937765	4.9134370255	5.2023812425	4.916869298	5.178163071	4.8726258305	4.2856660435	4.947486122	4.9318216835	5.2342735085	4.918826225	4.677590482	5.1387121165	4.7571946315	4.7151224775	4.769546549	5.1011362625	4.8678832755	4.590363879	5.262057196	4.9248222125	4.952609524	4.9523396265	5.4211313215	4.9683797965	5.3454927605	5.321403193	5.63877377	5.511586984	5.582384358	4.990151485	4.7017423035	6.2019951145	5.128023875	5.80726916	5.259409972
ACTR8	5.941907122	5.6176147725	5.6822596635	5.696958415	5.700499606	5.568412802	5.3776831755	5.7087974395	5.9639189875	5.6470096985	5.53595289	5.5112631805	5.6452838105	5.582126464	5.5295350035	5.7889317975	5.641620379	5.6064222165	5.4730812795	5.6396354565	5.4084685215	5.6270131785	5.686307657	5.5255617505	5.8445783945	5.637962848	5.744883251	5.699288746	5.8487579895	5.816835845	5.9366692805	6.0948041625	5.588083334	5.6721363335	5.6157262815	5.3160922205	5.795371978	5.439073566	5.5940988765	5.8699308225	5.344646599	5.7777612635	5.7247143865	5.6294461815	5.8769390625	6.157502584	5.403504119	5.257304129	5.634626029
ACTRT2	3.746024727	3.353089448	3.861770969	3.528136286	3.483817375	3.402021352	3.720951863	3.708885455	3.948571882	3.797599064	3.504813047	3.620836485	3.445079077	3.531898328	3.858862381	3.430973473	3.829893986	3.632874567	3.509262574	4.065270311	3.796758107	3.69863169	4.109719787	4.287547381	3.507427351	3.615592418	3.584451456	3.456715383	3.980782533	3.154859093	4.690113521	2.958527138	4.069942872	3.186519948	3.706674943	3.847664787	3.736164437	3.561699017	3.536994029	3.270801714	3.904681473	3.919131032	4.602862953	3.448717638	3.625542273	3.272085275	3.479221324	3.374046743	3.338156531
ACTRT3	4.713182789	3.956673482	4.743857495	4.291594723	4.571759296	3.939843962	4.301660403	5.452720753	4.895364274	4.311087938	4.425904542	5.400158422	3.953383039	3.956047281	4.664257327	4.668805355	4.270077013	3.860103031	4.802707952	5.274680967	4.402526648	4.593422334	4.576198823	4.361681146	4.240172243	4.84020169	4.652789199	4.284960003	4.107887826	4.440495016	4.977885677	4.03183041	4.301829256	4.615362424	5.634700971	4.414655855	4.388040101	4.041669364	4.5895523	4.586583785	4.051484009	4.010472833	4.069380796	3.849938644	4.243074017	4.550983313	3.602367355	4.071638631	4.982338585
ACVR1	5.42900723	6.368521402	7.728319129	6.741073544	7.087800444	7.064496281	7.253671309	7.796316122	8.0824481	7.017914025	8.221853295	7.163234005	7.199340521	7.695274459	8.095737398	7.545887522	6.817610303	7.121402403	8.162104964	6.854321658	7.223137602	8.088572875	6.794790881	6.813994498	6.193267773	8.384748626	7.219167084	8.310253003	7.15098032	7.745225603	6.289196858	7.285655448	6.738702008	7.521662185	7.578688865	8.296689578	7.359583208	7.439153333	7.974773069	7.324089754	8.188263663	6.817956726	5.991429312	5.760819706	5.574832897	8.208854087	8.198697196	8.673700433	8.250569623
ACVR1B	5.037631912	5.0207530865	4.73761653216667	4.7592868785	5.29196053833333	5.00432098933333	4.58611585816667	4.876260306	4.5808722835	4.75499054516667	4.91465101416667	4.50692646083333	4.62454353566667	4.81448523233333	4.93265862683333	4.90975917466667	4.8089044355	4.362849621	5.491958991	4.9625702325	4.64345320583333	4.93656977733333	4.97411779	4.81255754183333	4.64003503533333	4.84163706316667	4.80505207533333	5.04978672283333	4.79015310016667	4.63003467966667	5.18508424866667	5.0341166855	4.61250835233333	4.92210362966667	4.9998715155	5.02467320816667	4.52384134066667	4.580740629	4.66873764733333	4.60903771783333	4.43248251566667	4.52136980516667	4.62864100583333	4.69268769866667	4.5561595425	4.48071396266667	4.471680032	4.3706200025	4.81735721866667
ACVR1C	5.103790572	3.6864291715	3.737994222	3.378699802	5.2144690105	4.494463009	3.5274886315	4.986408167	5.341776537	3.363308835	3.9126210725	4.7063928445	5.560716259	5.749454919	5.300848636	5.4203000075	4.9347710135	5.5767392445	4.0839220775	4.9922823815	4.61504196	4.9880840725	5.061959451	4.842935796	5.2510655165	5.23145731	4.3650660275	3.5520490945	5.216226554	5.024531838	4.314578081	4.4009690055	4.029055464	4.1224005475	4.1508425755	4.9827554215	4.443157888	4.462818885	4.2059383495	4.239614792	5.3699006345	4.1630748375	3.9312268035	3.641082858	3.8330334345	4.0017272625	3.944535023	4.089492557	4.4955588525
ACVR2A	5.7657354495	5.714659334	6.299412852	6.38018085	5.9250530055	5.925790285	6.0220353175	6.73160627	6.812803431	5.82307543	6.27985853	6.0871201715	6.2518748585	6.69504439	6.3927513325	6.5587067895	6.582744153	6.6579009605	6.361683621	5.9830510625	6.173546304	6.5873404755	6.1396372575	6.409546471	6.299419594	6.336776668	6.206852585	6.90750584	5.751889923	6.0399962455	6.287535702	5.789837704	6.3779710805	6.343901178	6.4745875585	6.3859523715	6.777008552	6.2542097145	6.0078288595	6.3970662005	6.5394389675	5.7029591785	5.599024834	5.2289495215	5.858231328	6.406282866	5.4928998325	6.676600849	4.812532564
ACVR2B	5.535514909	6.20597289866667	4.75525309666667	5.60080960066667	5.08417391733333	5.432512652	5.02106537166667	4.89792348133333	4.971876166	5.42071462666667	4.74834568866667	4.468280956	5.24742168833333	5.46096600933333	5.33356955733333	5.227343232	4.89637156733333	4.80121493866667	4.71889049466667	5.27250826233333	5.39214073766667	5.111880446	4.776153944	4.836077001	5.26507597466667	5.47477274433333	5.50705020433333	4.70360738266667	5.13138788366667	5.020660381	4.99749522766667	5.003296707	4.61295662666667	5.005843848	5.28359824633333	5.190312874	4.877410323	4.67248547233333	4.949874162	4.86074990833333	4.686513699	4.37517919766667	5.03611720533333	5.775490233	5.494392952	5.234655426	5.371392241	4.984788382	5.11897732033333
ACVR2B-AS1	3.902887632	3.624897855	4.081645042	3.632365877	3.76330425	3.886339533	4.295523234	4.113755768	4.332710213	3.759622186	3.764928349	4.286398569	3.816934512	4.304702681	3.94921741	3.760240473	4.041542333	4.73358306	3.885218672	4.33671364	3.71058195	3.598546578	3.948669792	3.870303017	4.331753938	4.004484872	3.915656322	3.636624913	4.074562951	3.721123612	5.390779468	4.104409457	4.619575081	4.335786087	4.093219672	4.096834806	4.18716432	4.077021873	3.743422167	3.718105914	4.065846707	5.223136092	5.413612068	3.831219626	4.318964252	3.814202873	3.61970091	3.869438259	3.660194353
ACVRL1	4.802984264	4.9782390415	5.232315174	5.285123119	5.38030805	4.72112168	5.69768474	5.202607097	4.820772848	4.7625868335	5.2152317855	5.407625476	5.0562946585	4.646083124	4.7875426815	5.0959565205	4.742920107	4.574430533	4.65934051	4.7528259545	5.164223681	4.71097244	5.1202582795	4.96262704	4.9026454595	5.2120692535	5.0788665955	4.8364168915	5.127432038	5.053173509	5.062163461	4.893480966	4.8779014085	4.7066294795	4.904722236	4.8929837075	5.0039373655	5.3309457125	4.742449065	5.836411055	5.1599241	4.626010141	5.1479129665	4.56354125	5.307304028	4.903182052	4.9957738735	4.7302693085	5.1482287
ACY1	3.779471365	3.632477869	4.339887117	3.420780199	3.805265514	3.824264101	4.347434344	4.400222915	4.241647984	4.233074679	3.740394018	4.290992973	3.958076811	3.637003543	3.673283573	4.716637665	4.552043342	4.67075058	4.035916428	4.081411076	3.89012865	4.183894647	4.451432753	4.357611626	4.703906179	4.413665001	3.681076213	4.028687116	4.278191479	4.020096446	4.607786615	4.126080993	4.70651831	4.418480189	4.178637709	4.112877749	3.939415545	3.829704733	3.906596316	3.984181091	3.869177534	4.226331789	4.812404202	4.031238266	3.857218338	4.287238906	3.706374523	3.99132448	3.885311796
ACY3	6.36315819	5.652988584	5.102546507	4.652003455	5.043813218	5.1107114375	5.739513802	5.885221388	6.608524984	5.4502723215	5.671192848	5.443689173	6.4767348475	5.8587394885	6.1428211935	6.095642843	6.255824251	5.827419594	5.627552689	6.0483737065	5.6770670845	5.7420667465	5.6991157905	5.5338934235	5.9895232765	6.2333189595	5.950883124	5.63890996	5.6693635305	5.8185365975	5.39818266	5.322642842	5.861777441	5.5244071365	5.267259115	6.016135775	5.991935645	5.218984478	5.3450137085	4.2805283015	5.8337012385	5.0867131435	6.2044712575	5.1694006995	5.2186648485	4.7152889815	4.573213472	4.7877305765	5.980938268
ACYP1	5.049497921	5.388083673	4.823573353	5.307388087	5.182065805	5.538762967	5.409043158	5.4256711	5.577793978	6.692200637	5.521604438	5.314323742	4.592869028	4.970954798	5.178072443	4.747380083	4.583352079	5.503984152	4.749991117	4.836874403	4.663577656	4.628551692	4.519892004	5.320496853	4.29105016	4.400164087	4.291374403	5.032282003	4.565120849	5.128352288	4.574052827	4.675204761	4.974783294	5.088902877	4.647810929	5.044322703	5.366194417	5.912604232	5.997346939	6.299727627	5.441127683	6.323489996	5.646711778	7.14531042	5.658933737	5.187352841	5.335611547	5.714151083	5.374109002
ADA	5.2147639455	5.0737937685	5.3661666555	5.069129096	6.3482115045	5.4154657965	4.8650427315	5.537741473	5.699194238	5.203983287	5.222552062	5.833925849	5.1155067135	4.868486485	4.927171117	5.0361511425	5.095000736	4.5562527695	5.827922511	5.348983553	5.0554081495	5.316404472	6.0363289575	5.2037772655	5.038506217	4.6544075945	5.023857459	5.4911932915	5.093954848	5.141240807	5.3947409015	5.2765568	5.0941071195	4.9524794335	5.6299821785	5.9012003455	5.5577849255	5.1661538285	5.807632652	6.694200888	5.1071479235	5.1821885315	5.358883698	5.371365313	5.078515565	5.9136083975	5.3038972085	5.1416195185	5.094971865
ADAD1	3.108238104	3.178882528	3.5963934785	3.131243223	3.0911023855	3.05441063	3.305700929	2.9855712435	3.0824076835	3.200296286	3.1683031765	3.0971932975	2.9687834835	3.3501567895	3.149528283	2.946632215	3.339669351	3.350002022	2.927936752	3.446665567	3.2842275505	3.0699031085	3.134818295	3.1059264375	3.216156608	3.2480430265	3.2177887915	2.963384692	3.3791653825	2.9268398635	3.81866508	3.040853713	3.3498020915	3.013772562	3.310623127	3.088385541	3.40430625	3.105589857	3.146655772	3.038497845	3.342864729	3.6080238915	3.6096711575	2.8264305815	3.1898535375	3.1486731825	3.230144428	3.1091439105	3.089224146
ADAD2	4.770117144	4.742534825	5.109455505	4.627236693	4.734480896	4.452902601	4.615865132	5.001299038	4.906765147	4.677408159	4.724166163	4.976546623	5.138531813	4.632075177	4.751317831	5.323999851	5.117102604	5.04583957	4.883678105	5.183156479	4.927337251	4.938461853	4.736619712	5.0541952	4.826083945	5.202199897	4.855670152	4.664154281	4.951412146	4.596963603	4.984272486	4.756952578	4.755538091	5.171758631	4.748327657	4.941409831	4.718680557	4.764257415	4.944498033	4.472204517	4.310494014	4.98556957	4.743849047	4.903314526	5.283261461	4.713011763	4.450687943	4.506593121	5.036836295
ADAL	4.010749234	4.33826925566667	4.07676497666667	3.946804661	3.742847859	4.29433584966667	4.55352620133333	4.231861184	4.05343060166667	4.68557978	3.540114386	3.93657602266667	4.13802592066667	4.29691965433333	4.33032538033333	4.17268944266667	4.301453033	3.91386019266667	3.66859105666667	3.98567328633333	4.0003621	4.41549013966667	3.95140440933333	4.337036471	4.05586672566667	4.20804251366667	3.87927327133333	3.685147157	4.24079843566667	3.71943592966667	3.99934627433333	4.099030495	3.96177026066667	4.00418616433333	3.73323337133333	3.79505160366667	4.216229498	4.023268345	3.97548320233333	3.677422684	4.41555649533333	4.28576029666667	4.062846989	5.41901568666667	4.690952281	3.98317679866667	3.726510026	4.77693326966667	3.84198084633333
ADAM10	6.699810478	6.00279974533333	6.408517392	6.56932344433333	6.22499602933333	6.696552395	6.59487558666667	6.96740984	6.92183146466667	5.81995419166667	6.62699878766667	6.51957196433333	6.13284359266667	6.253143984	6.138199729	5.995546486	5.88414734733333	5.39882565666667	6.117556653	6.04211154133333	5.20288195733333	6.18746820733333	6.17418495766667	5.96017749833333	5.65472702266667	5.83706455	5.83426560966667	6.53626703866667	5.71898730733333	6.21369182866667	6.04142272733333	6.401635444	5.64557787633333	6.194571253	6.68932069033333	6.38237594133333	6.58871061766667	6.83017951233333	6.84281093566667	7.18967954533333	6.926044013	6.01025765	5.52219111666667	6.54604327633333	5.27661221933333	7.90278286066667	6.41647630633333	6.71170876333333	6.36296294766667
ADAM11	4.3692849005	4.3372935275	4.9905184335	4.2742900735	4.27154982	4.414866761	5.2710645605	4.803783031	4.8190772235	4.9350354375	4.4030340945	4.7307410835	4.640783103	4.451251958	4.550194246	5.076018815	5.434659353	5.159150859	4.629862938	5.255776784	4.6049195365	4.975303176	5.155859415	4.6249624075	4.8215569465	4.8070978265	4.43002394	4.264530612	4.773342588	4.3280057185	5.722719992	4.7729632445	5.029691117	4.795853226	4.6794969965	4.464584151	4.51008615	4.3083710585	4.3264972005	4.1981642695	4.45720571	4.8415061285	5.1162179205	5.1960385505	4.8314079725	4.599104021	4.3173887005	4.553561751	4.2116514265
ADAM12	3.3392491088	3.4615805872	3.3457493594	3.3655470386	3.3791201004	3.3610749476	3.374519625	3.2833180444	3.2328206266	3.5061623772	3.2856337988	3.53037678	3.54055398	3.4951208572	3.3780149566	3.5073512434	3.4574053368	3.3422448392	3.4610918418	3.5236814016	3.3304699862	3.2533854116	3.4667132366	3.433336478	3.3185790262	3.389738853	3.5526585464	3.3304670704	3.2627978198	3.1288710348	3.7909630268	3.4994854708	3.399613818	3.3643166292	3.240438876	3.300600427	3.2193727808	3.5024778238	3.3469928076	3.8219156418	3.4422254162	3.62939061	3.7969769986	3.17585387	3.4042180568	3.354079834	3.5616108522	3.1860717446	3.2725341526
ADAM15	6.5172618285	6.0895083065	6.0128288465	5.660559585	7.312895327	7.0415165375	5.565543394	5.770735257	5.5957831125	5.8663433135	5.960449083	5.8741879195	6.2656769785	6.250861927	5.9751403655	6.0294318765	5.830029989	5.71978052	5.7719093115	6.1723606465	6.0256138175	6.1206313185	6.475524508	5.7007103115	6.2915068965	6.1048258865	6.2852808335	5.64845757	6.0529736915	6.091320945	6.462029296	6.008060433	5.9568536115	5.989521426	6.0419959675	6.002873374	5.8939590145	6.0314770335	5.85844334	5.860270577	5.51758963	6.2295424015	5.9999354785	5.653808671	5.9175169585	5.5288700025	6.1967736155	5.667098868	5.6509391695
ADAM17	5.456806227	5.34862008666667	5.56025505766667	5.453348587	5.59368137466667	5.63410752833333	5.360415684	5.580942572	5.201190129	5.53539478833333	6.10478752133333	5.475960504	5.230482124	5.23947968133333	5.45228665566667	5.19847667666667	5.25213930133333	5.168462968	6.30095779066667	5.63578191	5.30407934766667	5.37192453033333	5.732476511	5.38376274966667	5.430696367	5.3278793	5.36662040366667	5.92057208233333	5.603073972	5.38659432	5.12640555466667	5.50025977533333	5.44357308966667	5.69834846	5.62692188633333	5.887603944	4.97809054633333	5.46401805766667	5.79686041166667	5.708533443	5.362268917	5.39977789733333	5.48422594	5.71364237433333	5.33359504733333	5.431321646	5.65668467933333	5.92800885933333	5.36527751533333
ADAM18	2.5325798745	2.589187993	3.190245133	2.640132708	2.75397395	2.580525849	2.628236658	2.832314863	2.6995166505	2.593124789	2.4376764235	2.723103429	2.817894422	2.7860002325	2.842331919	2.89571009	3.060700951	2.6417420935	2.681028784	2.8846229115	3.000795132	2.897801061	2.7109143065	2.795413708	2.672242002	2.702362107	2.7698849695	2.6829148025	2.8170274555	2.630305224	3.0680447765	2.49688088	2.9476590915	2.6139774735	2.6519270315	2.3762869425	2.5854498985	2.6007008475	2.628104597	2.573075354	2.642888939	3.5631781175	3.058132534	2.713269734	2.951660218	2.6216540095	2.444950617	2.5475554955	2.6558945605
ADAM19	4.0179926235	4.3972223775	4.393339308	3.9849959305	4.670050109	4.613177509	4.4037274345	4.45221173	4.7940063675	4.437306665	5.119305054	4.5012133245	4.767558967	4.2667100245	4.4948069485	4.4141349945	4.3846895815	4.686766268	5.0020419465	5.039630459	4.97119376	5.125276682	4.7311539505	4.483032195	4.566484988	4.6549496955	4.7213770315	4.9381830465	4.744425682	4.286067254	4.9782215065	4.534490733	4.2205190415	5.2427176415	5.1293803505	4.95639315	3.996948992	4.7720236195	4.594488591	4.386679639	4.091131768	4.246463241	4.502872057	3.7601820935	4.3889730845	4.3622002735	4.8045292995	4.301556216	4.838051314
ADAM2	2.521035004	2.337275715	2.497520007	2.431591167	2.490112551	2.382120777	2.673214348	2.608014991	2.693268049	2.530389196	2.377516737	2.950903583	2.438585347	2.471687445	2.458282071	2.63499092	2.959664386	2.621485403	2.621171216	2.906908704	2.762593494	2.675611958	2.794915778	2.870297992	2.532960375	2.944129937	2.40933508	2.17163439	2.810328226	2.614385921	2.863878016	2.539774534	2.636852605	2.557285823	2.440455904	2.496217603	2.67067796	2.381189824	2.555096478	2.462882029	2.789159377	2.711010435	3.035041191	2.562939597	2.608965909	2.654786233	2.485954472	2.54999138	2.454304431
ADAM20	3.903356497	3.796083782	4.420335122	3.912198528	3.6672984425	3.949167561	4.060091132	4.0828779345	3.9772130945	4.0481942775	3.8155301805	4.0772057	4.188861232	3.7938795115	4.019821557	4.088278869	4.2704020965	4.003226005	4.1364918175	4.002872703	4.114002798	3.93608945	4.007802118	3.990160387	4.309685551	3.937107908	3.9473100965	3.790458554	4.183668619	3.673662474	4.893603855	4.001782047	4.635979858	4.169900772	3.955009311	4.0824124145	3.961992419	4.009810436	3.8922269675	3.8741934745	3.851050993	4.499791275	4.2989429305	3.9043118865	4.1734686835	4.031678596	3.6975470985	3.794958996	4.1187050255
ADAM21	3.019777962	2.9909831205	3.6098273125	2.9848077185	3.0874590445	2.9676095595	3.375878208	3.3635791415	3.436086809	3.069168213	2.9227709225	3.4059198395	3.113716111	3.242973991	3.194876733	3.303627976	3.1461836725	3.3920577685	3.0530961895	3.224145984	3.397165602	3.438312392	3.5309914895	3.1147741695	3.342151625	3.30459634	3.1308178515	3.1438069465	3.267929812	3.1285189485	3.1917929945	2.9833468525	3.627827729	3.1612617495	3.2737587775	2.8269565755	3.0985826545	2.9513611455	2.9355429675	3.0635230465	3.305639577	3.8209166525	3.5474032455	2.962152043	3.4473367005	2.9416754115	3.3271207955	3.2174355895	2.812420279
ADAM22	3.076599608875	3.08824323775	3.232056998125	3.020828286875	2.9786564395	3.06240923175	3.0930258585	3.09940821475	3.29330124575	3.115002224875	2.90846796175	3.24684898975	3.257736344125	3.176859631	3.095147709875	3.071715913	3.25680348625	3.208827101375	3.095804872875	3.270605989125	3.200673637375	3.249715068	3.210859001875	3.057587853125	3.145415363625	3.219647754125	3.1196267665	2.956014152	3.243572377375	2.982843140625	3.40999132375	3.01269519275	3.169860986375	3.19356689925	3.042482280375	3.06354438575	2.98385363575	2.988905912125	3.12913797575	3.051475028625	3.1163350555	3.775385834375	3.43791394525	3.35364032625	3.405726666625	3.0348043205	2.945357319875	2.990848606375	3.075312193
ADAM23	3.242721159	4.27674654975	3.45859251575	3.31079415525	6.67478806075	3.338998877	3.50650936875	3.2643076685	3.36119408975	3.3345440305	3.33038359125	3.44416978675	3.52081577275	3.6289795965	3.48838871625	3.354187314	3.70837421175	3.5916283025	3.4293606565	3.431463762	3.3791111335	3.36577524125	3.43718843875	3.38118358125	3.425419105	3.65953051125	3.6197516545	3.39616840575	3.4507319255	3.33334558825	4.0720060705	3.35989618975	3.63578601225	3.39358790575	3.3893427635	3.268795774	3.349122532	3.92125564775	3.671740136	3.3073530825	4.10194262025	3.7661809835	3.88456619025	3.1764244145	3.9815283055	3.5919806085	4.04294035975	5.14061086775	3.4725825145
ADAM28	3.21954537675	3.189566998	3.71334815925	3.24426165175	3.1020646645	3.29275755425	3.298454201	3.29198615525	3.55109707475	3.47269331775	3.56774113975	3.57702029725	3.41437048925	3.36800809875	3.40366703575	3.547916265	3.48891180675	3.3239774975	3.626437031	3.72280185725	3.4292592015	3.46436610375	3.7378423565	3.54412778025	3.31850953075	3.3065403245	3.34745651375	3.64191942725	3.479017432	3.20720002625	3.980121859	3.34843849825	3.4541174255	3.64546259375	3.49059452975	3.42731009675	3.24972776325	3.6803449215	3.32586076125	3.944354494	3.7150951965	3.77823508525	3.26614799125	3.17618723825	3.28252095575	3.824586041	3.738835838	3.07968728125	3.11634948175
ADAM30	2.959364764	2.766854507	3.1698672225	3.0382752695	2.782905903	2.960664437	3.0693212865	3.1249474595	3.0877179305	3.059462157	2.846454036	3.0405019945	2.872500058	2.9958169215	2.9251382985	3.483878678	3.1191602325	3.160785712	2.9878858325	3.146655239	3.070908285	3.071946936	3.177203101	3.170792463	3.155318104	3.247958337	2.845154501	2.855002506	3.21470568	2.897226695	3.2857837415	2.994416078	3.2609890075	3.4119491125	2.972908299	2.907298096	3.1419753325	2.633856842	2.9695408365	2.834057202	2.929043222	3.2838250455	3.430938994	2.922045322	3.059101446	2.9374683385	2.8883811125	3.081981203	2.8304920535
ADAM32	2.848550649	2.873367816	3.208618345	2.80376284	2.881252328	2.913188288	3.196461621	3.063319854	2.944821654	3.225917736	2.86812624	2.909632831	2.920783348	2.992689984	2.883264941	3.10732995	3.139804526	3.03213313	2.6895645	3.104933756	3.211015131	3.014898746	2.794752075	2.929540971	3.001253898	3.051901403	3.037365449	2.691133722	3.066216917	2.861299168	3.439433467	2.746830101	3.059343204	3.056622883	2.901133124	2.710257432	2.915642623	2.778025063	2.940732534	2.676424327	2.869195888	3.240310057	2.97758141	2.780800179	3.353180038	3.187981515	2.655927866	3.02491	2.889661494
ADAM33	4.894063955	5.1429643385	4.94373289	5.0864130065	4.8017022055	4.7490135165	4.562778849	4.17394533	4.3990718175	4.544773583	4.777939992	4.218430326	4.677978204	4.7388770085	4.6954811105	4.815677973	5.1692945605	5.01464885	4.717448474	4.87857151	5.0648649045	4.7925441905	4.995093541	5.101115583	4.9026074435	4.7147404715	4.712971491	5.0528836295	4.808810623	4.602598292	5.3264603015	4.963958194	4.781657143	4.584320984	4.399472133	4.7494310905	4.5639536365	4.856784542	4.597040967	4.792732055	4.5216031165	4.6468798115	4.6995329005	4.9791789815	5.696534245	4.404550807	5.02929535	4.559682231	4.747468905
ADAM3A	2.720764751	2.465655213	2.598299442	2.569790928	2.439843434	2.519978018	2.455573922	2.424874544	2.506730902	2.743935926	2.379533838	2.353379699	2.456004028	2.506376017	2.49275635	2.453930105	2.232371118	2.512948599	2.643754109	2.552272947	2.448858092	2.232573426	2.585974861	2.403486108	2.73787774	2.550606395	2.7322298	2.340043898	2.563445138	2.497252292	2.915008959	2.690864503	2.747956646	2.535352053	2.237676333	2.541285502	2.256428958	2.137123825	2.729354706	2.148778125	2.263681955	2.397964067	2.986511916	2.657051459	2.809261676	2.274679309	2.319132364	2.398594192	2.381617198
ADAM5	3.2295838275	3.169163139	3.506847581	3.0889846865	3.1978432345	3.11206165	3.1488463805	3.417120106	3.234705299	3.4047351095	3.0749636605	3.7174181795	3.277180595	3.2373036765	3.1691812785	3.3023274235	3.3954745385	3.3336443195	3.1436761795	3.605263635	3.4063894605	3.4473234295	3.475130825	3.344440974	3.6119566935	3.2992955895	3.37242279	3.0521911415	3.664396324	3.046993458	3.4395313325	3.254743856	3.418249896	3.156342094	3.3212773855	3.3655869505	3.2498493365	3.140205738	3.2200279625	3.1349001555	3.0700324755	3.5846709535	3.901259113	3.1653202805	3.119885169	3.160299654	2.916407458	3.2058229475	3.245411933
ADAM6	3.40085412	3.741719915	3.787239824	3.582377022	3.540792165	3.568541037	3.589124914	3.230663372	3.73572579	3.778119301	3.659255485	3.358737561	3.635066136	3.61283043	3.56417065	3.771809216	3.73714181	3.549203958	3.814527457	4.183385734	3.499997629	3.567535016	3.745151483	4.071713289	4.052201929	3.722113274	3.661705063	3.474055015	3.735155458	3.489844026	3.811183543	3.621717974	3.820794988	3.812513439	4.023964925	3.608194656	3.864031184	3.499165134	3.672642403	3.554983126	3.10277956	3.940063571	4.812195726	3.447196317	3.659541902	3.599847676	3.709210478	3.461529985	3.470426128
ADAM7	2.94255697966667	2.82534194066667	3.106085704	2.77738720633333	2.90701998	2.70256036066667	2.928674511	2.926674177	3.08834108866667	2.991591743	2.69594178666667	2.998991351	3.04558839866667	3.006819758	2.93543699666667	3.20231800533333	3.178640685	3.22314665733333	2.799577691	2.95278447	3.06763147166667	3.09439318466667	3.13693692466667	2.87481024333333	3.02602511733333	3.175342198	2.92006882233333	2.65519124233333	3.159326224	3.084853005	3.27800962966667	3.124607813	3.01309277666667	2.89091065933333	2.83084345733333	2.75412383633333	2.82177103733333	2.71553047866667	2.80973876	2.717069089	2.71098364166667	3.26387863866667	2.91028986633333	2.75160351166667	3.07589195933333	2.81892411	2.86409597633333	2.85229187266667	2.793194474
ADAM8	4.5438944725	4.4282229995	4.7753420755	4.5003911215	4.4393115235	4.1913241525	4.697721912	4.5290354415	4.5389310625	4.6629802155	4.7309024755	4.5021291375	4.470434405	4.8870674755	4.38820755	4.7487910445	4.6302378145	5.0132991875	4.8048683835	4.8125426335	4.522301882	4.9160086335	4.667046536	3.893332964	4.634436738	4.5871576435	4.8125506505	4.298448375	4.699800971	4.780237531	5.254935718	4.728462347	4.7430257375	4.7953145605	4.9563112645	4.8544426595	4.731494386	4.6159049795	4.526379861	5.203795377	4.337721298	4.807818709	5.0570509995	4.555205293	5.2938971075	4.338858787	4.608234699	4.5389761765	4.4029067665
ADAM9	3.69734552	4.35818320933333	4.784008955	4.55815709166667	5.05706878733333	5.44174182566667	4.50720882066667	4.68457180666667	4.26370682166667	5.06968355666667	5.128004698	4.19593315366667	4.06901282866667	4.15564590366667	4.03317897833333	4.10644544333333	3.569254287	4.23203197166667	4.51055759233333	4.16771096	4.23400017433333	4.22921252933333	4.37801107533333	4.200147168	3.92527508066667	4.18349906833333	4.02035944066667	4.83935054866667	4.21432562733333	4.33421105833333	4.474120783	4.41947422733333	4.44456172533333	4.17648010433333	4.70311096133333	4.62263636333333	4.587034399	4.81417603933333	5.28628937433333	4.937430818	4.84905551566667	5.251659823	4.69890231366667	5.29050609133333	3.69121489533333	5.405851645	4.277036937	5.14820664633333	4.678247933
ADAMDEC1	2.523581149	2.835350681	3.16281143	2.700554515	2.557425294	2.591999013	2.552517255	3.289665245	3.08272156	2.26998247	4.138948227	4.326765893	2.86433455	2.856075781	2.387285407	2.649244029	2.429045796	2.308388908	2.887358454	3.451114257	2.949730166	2.68108934	2.880423206	3.263278777	2.883378575	2.60458438	2.9974849	2.416972567	2.920904817	3.031810581	3.056567303	2.625658641	3.088792496	2.351131294	3.163588121	2.915320362	3.060770756	6.013841041	2.761641025	5.669134436	4.751429589	3.083090935	3.380961838	2.750597219	2.462314075	7.277219565	5.183325468	2.698050781	2.368070099
ADAMTS1	5.738529635	6.0846893195	5.506496678	5.8843895075	4.489372298	5.3643014765	5.0819925585	4.8058155865	4.0297482955	4.2257189915	6.971847859	5.8857202095	6.121060878	5.7792884525	7.0037995035	5.9948006425	5.0591998815	6.426702905	8.3915677545	6.1381015	5.6235580855	6.3022169025	6.9118915665	4.954101255	5.1910730405	5.396563062	7.815933894	8.6775892665	5.95749894	5.935530334	6.0864490885	7.86946018	6.515008105	6.993012848	8.6020909885	7.6722021985	4.1678488235	5.9152072135	5.318646691	5.0169416775	5.5054672355	4.236470221	4.604236759	5.2861538525	4.742890867	4.990803128	7.5724365585	3.997972272	6.013190627
ADAMTS10	5.178325818	5.1830775735	6.154278872	5.587996924	5.559972656	5.738760025	5.6814573585	5.966348057	5.255620699	6.0209292165	4.9148151065	5.853394566	5.4150934615	5.2383828755	5.5563766505	5.9987868475	6.3208589595	5.777488558	5.5767839185	5.62901596	5.6349871025	6.0433821815	5.686157076	5.595303529	5.822419616	6.0601245455	5.318789326	5.764608119	6.287889634	5.7091822745	6.619339226	5.580304478	6.0328363765	5.8964374725	5.477990111	5.530796455	5.668198276	5.4611380665	5.5703387805	5.1132014655	5.208956579	5.412901035	5.688419609	5.357711067	5.5578639335	5.627880128	5.498988763	5.5013211185	5.4941282475
ADAMTS12	4.143918512	4.559539472	4.732271205	5.0725412595	4.0772574235	4.4512453635	4.454024272	4.19127363	4.1385481565	4.435286551	4.877938005	4.884207381	4.387212226	4.4009222165	4.465805785	4.186542841	4.024130212	4.113752444	3.9860057815	4.6663027575	4.4840728115	4.5352387105	4.5900664025	4.4183027305	4.6767195915	4.4909729835	4.144461367	5.0054745765	4.5204667	4.6252114555	4.54801772	4.6307822225	4.708857473	4.565560545	4.480297571	4.2914524455	4.39075272	5.117327736	4.5091701715	5.1147948575	4.6005367355	4.650940204	5.012791652	4.1434654545	4.2053131305	4.2854080025	4.411626368	4.478441635	4.1561196145
ADAMTS13	5.5230118145	5.9837708985	5.621697901	6.2662009605	5.687836149	5.6281395845	5.4426103835	5.560823778	5.9365276725	5.694796774	5.375809955	5.478907159	6.613537956	6.542337976	6.5062800445	6.1938164525	6.1287509355	6.38250952	6.4782971945	6.1497686885	6.541276787	6.131705086	5.741953828	6.686757018	6.0321554615	6.202695089	6.6914800445	6.658282649	5.860891604	6.8724135855	5.6143653355	6.9062598045	6.3574870145	6.2973520005	6.191906723	6.6236909925	5.5522704025	5.5035235985	5.2928566995	5.915102785	5.406429354	5.6340840005	5.618545536	5.620609282	6.2287437515	5.082328556	6.1036499105	5.7194753625	5.5855638955
ADAMTS14	4.477796083	4.034688639	4.63847524	4.097420831	4.42732804	4.223781587	4.568934368	4.491275007	4.541287865	4.284099503	4.389703587	4.797263438	4.089732055	4.139586969	4.444636767	4.05919902	4.788070882	3.939195105	4.671018688	4.893829266	4.421162556	4.595863279	4.964220336	4.340532946	4.482596387	4.767827635	4.464578751	4.540473988	4.562200084	4.523659398	5.434937453	4.543754477	5.025595767	4.462198734	4.791451293	4.685004457	4.656796053	4.448115952	4.41562974	4.406190863	4.441718456	4.784112676	4.73888923	4.430598828	4.48850251	4.356937532	4.319139597	4.409491751	4.791136783
ADAMTS15	4.144225457	4.3269642255	4.450855658	4.7247205465	3.774516335	3.860686139	4.5945769435	4.073696656	4.238662962	4.0462599925	4.2635206315	4.1659590255	4.2792377505	4.0788360875	4.0301811895	4.013152426	4.6003566045	4.2179659265	4.0719632535	4.2494895625	4.144953871	4.0976444465	4.586104024	4.2380936485	4.383309809	4.1938681665	4.3979309005	4.6516639105	4.045842046	4.613558629	4.3370474465	4.0983287805	4.391128707	4.2259548705	4.0340910865	3.9540690315	3.983105693	4.3400010805	4.061696633	4.213311968	3.9072043825	4.356009549	4.7029160335	4.1179137005	4.3442949705	4.014507262	4.563031725	3.7873075855	3.9341250275
ADAMTS16	3.609745211	3.546235122	3.646885174	3.460200387	3.521926057	3.57098208	3.740689204	4.756167002	3.687413866	4.220442663	3.977644923	3.614402877	3.692256057	3.913728407	3.710945887	4.08493617	4.390652514	3.953882946	3.90245438	4.255438032	3.635706741	4.214296404	3.882001489	4.076577327	4.47027788	4.369650677	3.627778533	3.599576175	3.819547554	4.264980544	4.249800694	3.7898894	3.112583537	4.058284195	3.726181069	3.839869119	4.053454633	3.760101505	3.984036694	3.72209165	3.6771769	4.082055679	3.546770197	3.370018043	4.369675776	3.905382703	3.62496989	3.780819438	3.760837692
ADAMTS17	5.932142565	4.46006776033333	6.10591206466667	3.97462888466667	4.298872526	5.901058732	5.87304295066667	5.68827279433333	5.40163160766667	5.95420715133333	4.65980233066667	4.36776921466667	5.10675397433333	5.09818957833333	5.92831501566667	4.80500981	4.62204941233333	5.272432912	4.05250822466667	4.19893931933333	4.808771192	5.07973696033333	3.976009461	4.28554484	4.75255797433333	4.929679358	5.209690853	4.31783050466667	4.26519696533333	5.746473232	3.86132139533333	4.68936706166667	4.320324542	5.09496711233333	3.97406079333333	5.24263751466667	4.35210007266667	7.00943826633333	4.62790171366667	3.86211603533333	3.96607112833333	5.97555447033333	3.89889978466667	4.99379454966667	5.54550944366667	3.84400611233333	6.18112762033333	3.87963479066667	4.67045874566667
ADAMTS18	3.258536684	3.370636279	3.943600237	3.5678655715	3.5122462645	3.351691317	3.5193003365	3.5084446245	3.811193008	3.4115058065	3.581292414	3.591370544	3.566947095	3.7164787085	3.44618743	3.3983887545	3.6902158195	3.7132389485	3.3946453475	3.793046037	3.610933607	3.539612706	3.590959859	3.7521940285	3.7653939385	3.4876233525	3.607590202	3.520496225	3.9288741675	3.6232546845	3.921417511	3.5978748775	3.5726324375	3.6333186425	3.45668602	3.5277865895	3.559502663	3.354403804	3.5631611225	3.5478277615	3.4404369825	3.903337459	4.224478995	3.403876547	3.994303857	3.6912280905	4.6235475925	4.25272025	3.520780412
ADAMTS19	2.379275488	2.480963737	2.8289718065	2.588713789	2.520101061	2.5777143075	2.5782879125	2.53942231	2.484186273	2.730746342	2.569460096	2.576980773	2.5165060805	2.571413552	2.518494231	2.6354530035	2.4795664365	2.738713313	2.5993111445	2.8005636845	2.5664238405	2.8170302355	2.9300913245	2.8142517235	2.4541379215	2.7050282515	2.700361322	2.3861077385	3.0111107305	2.747270646	2.7685133385	2.6036220195	2.726808615	2.75865799	2.5476771925	2.5325772795	2.4981574565	2.491872906	2.575342433	2.405734863	2.5235361935	2.715937566	3.1263379935	2.570651438	2.743125544	2.4803165175	2.383767195	2.2770670235	2.626608651
ADAMTS2	4.21099389533333	4.90691467933333	5.42484104866667	6.02573345	4.26572090966667	4.24896028233333	4.81902821266667	4.18681707233333	3.810977691	4.093158924	5.58813366666667	4.490409473	5.56808985233333	5.15198869733333	5.32760081133333	4.96748752633333	5.00522665666667	4.89929922466667	5.51457998033333	5.36924765033333	5.57942922066667	5.15204810166667	5.17795395733333	5.225506064	5.233097391	4.711406095	6.29082041333333	6.86561589433333	5.414883828	5.85424737966667	5.351394038	6.57414451333333	5.121122274	5.21926588133333	5.49382627266667	5.65031921933333	4.20833229133333	6.15184713833333	4.678412897	5.468504737	4.45179269733333	4.237859229	4.50251416	4.23284691266667	4.42741356333333	4.353895944	5.91885949133333	4.06179661566667	3.94153039066667
ADAMTS20	2.8018629325	2.69502986	2.688474478	2.488431269	2.5522780705	2.5565658905	2.6438299615	2.5648084205	2.4435732275	2.3964193465	2.551734811	2.6408085745	2.616477326	2.656326052	2.6173748445	2.559407548	2.7556810815	2.7085295825	2.6204197295	2.8184176385	2.5725080065	2.5732711755	2.6231153575	2.7806832515	2.895644538	2.73145593	2.7383731845	2.4828720955	2.6454557465	2.5914515285	3.0494469495	2.5241709515	2.8794757595	2.59347191	2.5306458215	2.4847478235	2.357548357	2.430531961	2.529570137	2.5801649895	2.342035604	2.9475112725	2.7829954955	2.489990791	2.6545155335	2.744543167	2.5677454835	2.535499095	2.582061473
ADAMTS3	2.235913832	3.200683702	2.535937765	3.091753828	2.617025087	2.609803304	2.842301584	2.625617737	2.76208972	2.515236473	2.961015127	2.5690814	2.601868071	2.532200464	2.638054268	2.938983225	3.110616239	2.73234679	3.021072644	2.603549592	2.451659844	2.91249668	2.900561696	2.769183816	2.561321451	2.559482741	2.671929616	3.251830291	2.532307995	2.798904399	3.124121975	2.807801612	3.651401995	2.861900391	3.099000802	2.70743188	2.374717426	2.847018931	2.787818315	4.708968758	2.778387717	3.920071284	2.384210049	2.73234679	2.361350168	2.684071857	2.761904094	2.61700062	2.866670318
ADAMTS4	4.600322778	4.390980048	4.758609868	4.391434763	4.524413815	4.787518379	4.884641317	4.580980026	4.914393637	4.416416153	4.497803598	4.91389812	4.750857721	4.614692652	4.900605399	4.300421593	4.659449373	4.956198297	4.811294221	4.787727989	4.71407416	4.634155477	5.072596029	4.542073872	4.835454034	4.974678018	4.617179171	4.561838827	4.638301346	4.748963261	5.217342233	5.14368119	4.825705216	4.559555534	4.690312581	5.25623987	4.417215866	4.624430262	4.590490458	4.609206267	4.432818208	5.368752753	5.084943181	4.590629011	4.833905782	4.411164747	4.530447293	4.073809716	4.706080179
ADAMTS5	4.153155888	4.23826447675	6.051655645	4.9582403535	4.2820708885	4.79102235975	5.76277231175	6.21109633575	5.37336017475	4.92264283275	4.3760078995	5.11540563075	5.0033564065	5.339617327	4.61792488375	5.82595959	5.7204305615	5.26478023525	4.64390025375	4.81778994925	5.531296717	5.695746296	4.84398754075	4.78361904475	5.01635062725	4.963662751	4.56312552	5.654271543	5.1315106415	4.96325960525	4.273028082	5.06867505275	5.10298884425	4.3386394005	5.265457598	4.34588119875	4.4664173435	4.0754857315	5.865901518	5.01622192775	4.96785572025	4.29861311	5.87826285575	4.714650741	4.55821860025	4.22165685225	4.13535592625	4.96307581225	4.39030414325
ADAMTS6	3.021054153	3.21532322966667	3.26879136666667	2.94014090166667	2.94755209566667	3.314410202	3.26074956433333	3.291495482	2.95545324933333	3.101406638	2.954337444	3.01748624066667	3.11431587766667	3.076488105	3.014859934	3.01276667333333	3.00470401233333	3.20571340633333	3.145047837	3.20552848466667	2.725398357	3.278406505	3.07748992366667	3.07398099233333	3.10986632833333	2.945396557	3.04134445733333	2.87406109866667	3.16347134933333	3.26745494933333	3.72669017533333	2.98324957766667	3.41211225533333	2.98698658933333	2.96936131633333	3.00655405666667	3.07473194833333	3.27979911266667	3.15638094733333	3.597837482	3.123764716	3.44224595666667	3.23907986333333	2.97352011733333	3.04279897766667	2.91770250666667	3.599210941	2.666435099	3.19354769066667
ADAMTS7	4.45714259166667	4.382223037	4.96896527	4.17263004133333	4.31760524733333	4.46240025333333	4.51873025133333	4.66311694733333	4.462506309	4.673532676	4.39031526333333	4.63667183666667	4.52416438266667	4.495816345	4.57840255233333	4.42689774833333	4.822022781	4.32949032133333	4.40183665333333	4.71293147333333	4.450156322	4.42517347866667	4.60064808133333	4.52555860466667	4.58918649566667	4.96037837966667	4.52208190366667	4.45827149866667	4.851798357	4.709742018	5.151562891	4.574666054	4.625220812	4.68326433933333	4.358643499	4.54659162133333	4.19009945633333	4.278561067	4.47520345833333	4.14636128866667	4.29113099	4.70403052833333	4.857666117	4.51170064566667	4.840566712	4.25388165	4.28680355333333	4.151169678	4.532927131
ADAMTS8	3.586653717	3.61162275733333	3.89356219133333	3.635080771	3.713149967	3.47472498433333	3.81726743733333	3.89740266633333	3.970460612	3.77526838766667	3.79562327866667	4.008113633	3.84124309866667	3.641365417	3.67106982	3.830832277	3.85312883633333	4.02687987766667	3.66092965266667	4.149430317	3.832988249	3.97413535066667	4.088106177	3.77996664	4.000137686	3.89752855633333	3.75966744066667	3.801782104	4.182686741	3.77758302733333	3.94381296166667	3.950850032	3.873612338	4.30011607066667	3.60696863533333	3.83907506033333	3.82820155833333	3.927412663	3.79321441533333	3.44721062233333	3.69906011	4.03844012433333	3.941302788	3.761203532	3.78197429066667	3.79381843333333	3.52876956466667	3.75860708166667	3.738201014
ADAMTS9	4.17486153625	4.39496162625	4.846503256	4.6967387415	4.5586318715	4.57939023775	4.80588566175	4.1948119015	4.03559102625	4.264193192	4.78519863875	4.69029224225	4.293949267	4.4209041295	4.53698650025	4.355085463	4.33862749875	4.458858172	5.26983779175	4.82362791625	4.249032155	4.50373042975	5.2592803975	4.3598998725	4.09511368525	4.316736496	4.925760156	5.12213038875	4.74585448475	4.347392572	4.55463939525	4.596685877	4.6786275245	4.8350829065	5.915960251	5.098345564	4.65354110625	4.27115624025	4.1638782245	5.1629332075	4.10996595725	4.29066381925	4.777064735	4.4385854815	4.6294297285	4.127014528	5.01741097675	4.46688742175	4.71961376625
ADAMTS9-AS2	3.2783584816	3.1636509632	3.3760863542	3.1632925866	3.0845305824	3.1181077506	3.0381144704	3.2286624012	3.1964623816	3.1993750068	3.147965128	3.2515682504	3.5837284822	3.4863568292	3.4054737972	3.3559502314	3.2867587472	3.398569793	3.5515412674	3.5887290368	3.3589279628	3.2876412716	3.3224142554	3.6586173152	3.5223972422	3.4653689958	3.5406499116	3.5634004638	3.4425745462	3.1820225624	3.52216497	3.73301301	3.0841107174	3.2667027178	3.5757577458	3.3701668314	3.0832937154	3.2967846384	3.0868886202	3.160084147	3.0526068032	3.3812804806	3.1556461806	2.9610186318	3.1601857274	3.2357838182	3.4816340456	3.1202583714	3.7490547382
ADAMTSL1	3.232962768	3.26881992683333	3.45570059533333	3.39657774766667	3.073718085	3.19841476466667	3.45116611516667	3.32203791266667	3.26187226683333	3.3249727355	3.45348027016667	3.43190742216667	3.39598463683333	3.299028267	3.31848712516667	3.38353516566667	3.3678223535	3.31790013616667	3.264143329	3.25236234966667	3.4888387145	3.26931144183333	3.3663850545	3.3041227095	3.3744682725	3.28778224783333	3.3203454895	3.466029393	3.3647664135	3.51027697716667	3.4335978375	3.55062383683333	3.3962710915	3.62835221216667	3.305315271	3.31431207083333	3.20914770233333	3.485092307	3.2442519955	3.21192878366667	3.39955948933333	3.64295801166667	3.73174544333333	3.27825980016667	3.61052177633333	3.27096758983333	3.41984405716667	3.42205949383333	3.220081026
ADAMTSL2	5.315498736	4.258097989	4.901609042	5.596872184	4.925921903	5.592355842	5.041162851	4.651765769	4.65535532	4.473179154	4.788505182	4.588014484	5.301294284	5.052694307	5.093576218	5.568683766	5.380741638	5.630304104	5.532616823	5.428905842	5.609629216	4.997881064	4.227097374	5.715358976	4.503015409	4.302969007	6.999968877	7.064351155	5.172996006	5.562364066	5.147366033	6.436247723	5.286351051	5.243559837	5.446201909	5.341267968	4.901124855	5.140027502	4.258126522	4.083691882	4.154110764	3.522494717	5.073600645	3.71952428	5.066955878	3.770779558	6.310125512	4.342740884	4.880971177
ADAMTSL3	5.2379600105	4.2765008145	4.6178290585	4.977442786	4.7806712835	5.576001996	4.950851381	5.431295832	6.0842128875	5.51387467	5.5044154195	5.0043189495	6.061149204	5.908364163	6.2921037425	6.042351485	5.73187069	5.6805011445	5.389282174	5.6948954625	5.6960078975	6.133341312	4.9169276815	5.3783178735	5.540156353	5.791277713	5.62461719	5.9106883495	5.185545961	5.714061054	5.0872032875	5.8319428685	5.55250975	5.974144859	5.244852656	5.505447826	4.4516107025	4.7664342765	4.333056167	5.0961691545	5.3603550195	4.513036288	4.3251706195	3.8185200855	4.372797312	5.098344057	5.6213402715	3.932533034	5.394796902
ADAMTSL4	4.4071826815	6.9239231115	5.739830692	6.1719605045	6.4991593525	4.912671904	5.5819667285	5.118643517	6.869568881	4.2753072705	6.1773036155	5.163099894	5.6595606495	5.242152651	6.3716636705	5.323007775	5.3491496895	4.7963157925	6.1609444785	5.1374292145	5.764813828	5.262231555	4.8439667215	5.157932376	5.0531674345	5.462497862	5.826331962	5.724467888	5.1884530395	6.1169714415	4.764811505	5.5265548295	5.5125837415	5.613079662	5.0397623535	6.5036444805	5.4798913935	5.084411749	4.781618202	5.2553128975	5.8160135295	5.406430042	5.4190720485	4.2969531585	4.6367142935	4.7161867365	7.7042438165	5.500908222	6.379941717
ADAMTSL5	4.986685506	4.163009121	5.017173886	4.445293609	4.849741389	4.688038373	5.194433483	4.926419503	5.003453637	4.888602721	4.561452647	4.572448563	4.860909086	4.551888357	5.107077051	4.325346184	4.356391869	5.009594192	4.856489766	5.23912806	4.567088994	4.827695577	5.144850994	4.982230738	4.762258342	4.935346469	4.814171059	4.436777776	5.380742516	4.903832342	5.072011386	4.664346896	4.913573446	4.92604168	4.623191147	4.73725161	4.837633098	4.649792596	4.863076052	4.457840218	5.229107424	4.838212554	5.134443602	4.519797345	4.810323941	4.601779508	4.517910602	4.524644949	4.639090096
ADAP1	6.1480897215	6.1144161045	5.5930937275	7.7401011725	5.8711993245	5.6812282915	6.1244748905	5.521678296	5.3027169825	5.45983094	5.4086475065	5.941170522	5.99341949	6.0401921095	5.6535385305	6.0766509715	6.261274423	5.9167449445	5.866098025	6.2901406795	5.946696567	5.747194227	5.9760218935	6.4144530875	6.07383533	5.843295795	6.220975167	5.7801159325	6.1377544585	5.876154647	6.1895627065	6.450948278	5.956081562	5.7971194305	5.8986166415	5.9113153065	5.673076725	5.6126704375	5.521279037	5.5283001845	5.370760892	5.6214099605	5.664126004	5.5391571805	6.833081229	5.769136582	5.7859735175	5.3985160955	5.375960881
ADAP2	5.7256193715	6.3052302435	6.0835691565	6.765777444	6.499075292	6.4731243165	5.5369284335	5.531265241	5.411957433	6.3283012145	6.6660949085	6.872469382	7.127102893	6.711903336	7.0463271015	6.026609579	6.765327287	6.4668442895	6.498728286	6.6259643405	7.651144128	6.6948237085	6.8689520025	7.2275922775	6.561373373	6.5964642525	7.3992657495	7.95882033	6.904645943	7.3403834465	6.3382509745	7.4147802405	6.9389902165	6.3231753705	6.5351136105	7.0378454225	5.5627199465	7.2798488085	6.505398608	7.03309688	5.944311921	5.9153606905	6.1431402175	6.1200845565	6.252494856	6.356979237	6.7211350365	6.770237123	6.702361526
ADAR	10.16181684	10.78940835	10.16764561	11.15597916	11.75643126	11.27317553	10.0933731	10.06488732	10.28238054	10.77844094	9.389444818	9.764523373	9.80514222	9.924557072	9.767035813	9.890246529	10.25150432	9.855812968	9.451901232	10.01043409	9.797221982	10.08683499	9.357218139	10.06765891	9.910710036	10.15469329	9.786729022	9.641510872	9.711107367	9.586024304	8.991717346	9.826123421	9.871402388	9.637530174	10.21474887	9.593180385	11.51444048	10.1721838	11.38129427	10.22946109	10.74142534	10.6069163	10.26745559	10.46494364	9.658180285	11.53955085	10.52426011	11.30786572	9.77942762
ADARB1	4.6835504974	4.9273151374	4.4782732332	4.455826067	4.3856958604	4.2615476034	4.6276663346	4.507530184	4.1724886248	4.5568577048	4.421208664	4.8026807708	4.6210497688	4.5295844884	4.4259357038	4.5509583974	4.9844431858	4.6940915494	4.5937171722	4.6581113568	4.60037367	4.6364034742	4.6753780992	4.785931086	4.7912806354	4.665153867	4.6217204952	4.546564422	4.7472743208	4.4843238268	5.318905576	4.7477731104	4.5708466106	4.606980255	4.6591095608	4.4147665758	4.470399153	4.6794688728	4.5897658248	4.3638399818	4.468800318	4.7533168254	4.5834234468	4.5694853598	4.5679742584	4.295961268	4.3383414154	4.5602231694	4.4177498908
ADARB2	3.8346897855	3.298478636	3.834502748	3.739579215	3.4657036305	3.333116204	3.486015277	3.6677339635	3.472581452	3.5835128755	3.604072757	3.540152785	3.5971066745	3.4792433075	3.852216797	3.96099389	3.855600067	3.7854620495	3.6099816405	3.6817579275	3.6438459085	3.9427109225	3.7013315975	3.5422772225	3.4183165	3.858686874	3.870153801	3.5246937465	3.8549596205	3.7687584095	4.4812806165	3.8622465345	3.542239295	3.596485905	3.478913782	3.4799935595	3.611616184	3.585627327	3.585128672	3.4112965985	3.3710570405	3.61302796	3.8504904075	3.545063418	4.5917627765	3.4199332935	3.3205239315	3.2627307435	3.5189410275
ADARB2-AS1	4.05574742	3.883414953	3.72375535	3.97713355	4.065151605	4.198524451	3.979769737	3.907515924	3.876434706	3.77600296	4.207361672	3.801842465	4.604092953	4.784179762	3.703849269	3.921131684	4.081336962	3.859485493	3.680848789	4.017511301	4.122555177	3.735798847	4.040828637	3.859714873	4.467669474	3.970078779	4.154743462	3.682929861	3.599543377	4.038049371	4.218805112	3.995305552	4.208881532	4.327987981	3.647261672	3.980232469	4.082514529	3.852881445	3.844119341	3.867249716	3.493036429	4.070252085	4.364089494	4.092576916	4.338517124	3.779777368	3.999542673	4.067478607	3.916951405
ADAT1	4.854472455	5.070864039	4.186953919	5.342271518	4.769501419	5.286805536	5.426694153	6.097194584	4.797719794	5.580023673	5.83356579	4.367704442	4.964495692	5.181895858	4.837914323	5.571417202	5.426916834	4.878832137	5.396614529	5.73059807	4.99980528	5.691169859	4.971075172	5.803649963	5.422393781	4.701926235	4.652000862	5.546531338	4.733647728	5.25568314	4.352445638	4.647146201	5.344974948	5.213652343	5.551455761	5.385595824	5.349932186	5.316595646	5.411044339	4.44315733	6.120249499	5.430378775	4.994066108	5.144315352	4.868211144	4.318113029	5.314729876	5.970879936	6.2213292
ADAT2	3.857880539	4.347570368	4.0969092375	4.719259828	4.147464784	4.886339137	3.8147744405	4.1500683825	3.958239218	4.4412998975	3.566779168	3.6518462255	3.9431637625	3.953543979	3.9249205935	4.001475501	4.2386818955	4.545285551	4.2653049495	3.755588054	4.2332657055	3.658843421	4.047800345	4.1519417885	3.6436574815	3.631717662	3.985276195	3.9520550815	4.2024485015	3.911978724	4.16800114	3.9182946975	4.0714176725	4.394725525	4.08270592	3.790978801	3.5716853245	4.3632866255	4.066253904	4.1206925295	3.9472190175	4.1300312135	4.3284130865	3.890180759	4.831393402	4.1024472165	4.1815894175	4.2143510955	3.538748584
ADAT3	5.2587712725	5.1765156085	5.230636236	5.2355374355	5.2968037415	5.2850432425	5.0352242185	5.177978726	5.4586676285	5.108166028	5.5287791325	5.347856859	5.504067572	5.4295337255	5.4177718695	5.343832615	5.2345983235	5.293177647	5.474222566	5.1728919815	5.500795816	5.4655745495	5.327778717	5.0023812065	5.393847988	5.5786722075	5.7678013035	5.332479149	5.3589527985	5.6076126365	5.374429143	5.4865286995	5.2455322955	5.538735964	5.386087406	5.423829966	5.2234765515	5.3239712505	4.983801486	5.848787354	5.0678807255	5.0177092565	5.3900954155	5.853574192	5.4796725345	5.0942806755	5.147880769	5.0998133675	5.435009341
ADCK1	5.374225373	6.206276383	6.351581893	6.217925261	5.723141613	5.424556588	6.660262973	6.053235169	6.678074841	6.916968196	5.66499017	6.055797975	5.367205018	5.586341444	5.708129231	5.346921928	6.330050647	6.245581548	5.897948227	5.905436109	5.951108788	5.676175193	6.182114925	6.007824885	5.979960402	5.823511608	5.905713621	5.909222411	6.23146826	6.174487143	6.81841461	6.058469245	5.95269041	6.11478169	5.881671334	6.105165868	6.026375974	6.056789462	5.897010975	6.061760537	5.680159861	6.908977666	6.653589281	6.161732042	6.745856205	5.544558494	5.465886365	6.198364949	6.025199521
ADCK2	5.98020242425	6.0115745435	5.92837883775	6.40132464225	5.69369490125	5.43522868975	5.90670597875	5.85070040275	6.43906907775	6.19308112975	5.164214353	5.6437900755	5.2382153575	5.25835701075	5.425179563	5.3689150175	5.44775896575	5.18359255025	4.906791234	5.3172015065	5.55619970275	5.42233437575	5.19905265625	5.21612183075	5.46484056875	5.236545499	5.63268036775	4.92416536175	5.111144724	5.2917694585	4.93921662375	5.4758202785	5.0778503485	5.378372617	5.0948210915	5.081534408	5.73110427175	5.53147702475	5.33678211825	6.379468298	6.03862528075	6.38316050525	6.02470756175	5.83546683025	5.3252558815	5.51478363575	5.22677372675	5.90002998675	5.32517882425
ADCK3	6.0094451515	5.793509753	5.820913073	6.0538493655	7.684806597	5.4008065285	6.3630379895	6.050716707	5.570233325	6.654186591	5.79455301	5.923769231	6.145099443	6.1486824415	6.157520021	5.9322495955	6.1430328395	6.131565565	6.144120234	5.881675032	6.101533192	6.073036038	6.231761135	6.0114474245	6.053422758	6.454276505	6.0158261815	5.676457008	5.8745138825	5.9160793945	5.66955963	6.0673307115	5.9170010185	6.369472934	6.0341780265	5.908288333	6.458448094	6.0843377385	5.917836984	5.403352345	6.953312343	5.6123733145	5.9241197525	5.853534855	5.935129148	6.226055401	5.5232653845	6.410540849	6.2592785075
ADCK4	4.970719107	4.8235770565	4.6863287705	4.681444398	5.5473936285	5.3440479955	4.746321827	4.811606979	4.542420858	4.9592322165	4.80892842	4.7061295415	4.904397623	4.8572033805	5.121480369	4.8764995605	4.8153416535	5.084257327	5.110315167	5.5099195435	5.056271015	5.0918556505	5.3061752145	4.8313639385	4.999323919	5.322136118	5.1938921205	5.0246585395	4.7662164075	4.9901985295	5.256323226	4.9091018315	5.141932712	5.13775088	5.0648948445	4.9816090775	4.8597777595	4.9625361945	4.7055661665	4.985861226	4.764148088	4.893836082	5.0228570765	4.9839641165	5.0764191915	4.9038191455	5.067395043	4.6493063545	5.0837563925
ADCK5	4.994802963	4.897420095	4.150730958	5.642636796	5.837104327	5.170559233	4.902380776	5.759782678	5.394441367	6.103207154	4.909317212	4.821316852	4.925385139	4.989505514	5.295376197	5.547341715	5.840584936	5.440501002	4.827057806	5.265750677	5.022256864	4.643620209	5.065275477	4.821509898	5.252376286	5.328432839	5.27343671	4.735204667	5.174579434	4.668620403	5.978167931	4.707585746	5.135927897	4.534210619	4.536730595	4.742403587	5.780771203	4.645449752	5.003387992	5.588968914	4.994917457	4.295833951	4.594603567	5.027739953	5.616975065	4.745301981	5.118859868	5.515864007	5.526992124
ADCY1	3.9845812676	4.5200159304	4.4278192696	3.7639639732	3.8708543718	3.8963966016	5.4820274494	3.9474797372	4.0901384638	4.2761379906	4.2849555764	4.8412252588	4.8824045578	4.8804158824	4.8426275282	4.7575200232	4.7578388068	5.0547566174	4.0788145704	4.2382758824	4.904740398	4.9196967894	4.419426277	4.4064158982	5.0146710242	4.530799553	4.6989473128	4.0043587264	4.3672888874	5.0365922734	4.6913985158	4.407090292	4.7915273022	4.2860762754	4.1178825398	4.4569782192	4.1162538374	5.0459362436	4.2109674398	3.784968455	4.2639156492	4.2932972152	4.1748504882	4.4885093296	5.710140234	3.9524380812	4.7042173544	3.6922868198	3.9872322426
ADCY10	2.6866662455	3.013743322	2.957691614	2.6263207075	3.867619404	2.7994189245	3.118221291	2.632211611	3.0629484425	2.985981875	3.308285689	3.228348214	3.5096974255	3.781127208	3.946926014	3.3202628025	2.80575361	3.480500884	3.509838819	3.539897058	3.1127933975	3.0647136525	3.156712223	2.728394165	3.878233627	3.606662905	3.7837745935	2.963207962	3.2792538245	4.2156459115	3.0714462525	3.3700473695	3.827201597	3.034035658	2.974451238	3.151379615	3.1434393995	3.059197619	3.367702683	2.582185316	4.639624638	3.3117917155	3.579490629	3.228768702	3.2061790075	3.1370995235	3.6775605915	2.868202345	3.8783869365
ADCY10P1	4.358083963	4.6061235705	4.269524976	4.549445021	3.8186586345	4.656562815	4.2729678755	4.0277870685	3.6482075565	3.585386753	3.827268937	3.7912412005	4.318133266	4.621419263	4.480030092	4.182515425	4.007603521	4.0092816885	3.6700295475	3.9264037795	4.1815563455	3.770649651	4.258758909	4.801917282	4.169629455	4.261835532	4.190123398	3.941620695	3.8888755875	4.3742883035	4.507732082	4.1843922315	4.133873774	4.278903298	3.891274599	4.096996743	3.7658569055	3.8098918415	3.9136353765	3.9846736885	3.922914933	3.964251685	4.0399768335	6.704927386	4.258669405	4.06560853	4.1665103945	5.4920603225	3.6881806765
ADCY2	3.71052355666667	3.47033188633333	3.809386551	3.67152072433333	3.61431550466667	3.56230323733333	3.53477540666667	3.70882036866667	3.632111238	3.35463741466667	3.56764803966667	3.77827519166667	3.81576305733333	3.765737206	3.81500234533333	3.78734109466667	3.91070551633333	4.08595222566667	3.580255492	4.069347755	3.78274502333333	3.77118786266667	3.71481415033333	3.64917779466667	3.89542360366667	3.74469714766667	3.87500213566667	3.578978794	3.84890587066667	3.83419536366667	3.86432869566667	3.871616534	3.929543756	3.88313673166667	3.631315648	3.61642449166667	3.59458996566667	3.663663049	3.49356197166667	3.539409783	3.50346481633333	4.348326823	4.015181697	3.431375567	3.966158716	3.55513457033333	3.51862136233333	3.58518815933333	3.50877380133333
ADCY3	5.6002185055	4.9258441465	5.0189385785	4.6052023495	4.8668498935	4.9027496775	4.7514199325	4.698335679	4.484011983	4.772702164	5.2784640365	5.4600274255	4.9908093785	4.6803553855	4.8938722165	5.0002306825	5.035097518	4.571260447	5.016910797	4.956973206	4.8801624515	4.6069564875	4.671020934	4.8678368465	4.929113665	4.9294331865	5.241986773	4.9013294705	4.9375892935	4.782094768	4.8244832235	5.204972561	5.059195394	4.6054759635	4.96101455	4.9327766225	4.70059334	5.521517908	5.0180782055	5.1546883395	4.46861326	4.749366772	4.6881142615	4.562965953	5.1057556995	4.6558904165	5.5711626965	4.5970360905	4.801623288
ADCY4	6.049363979	6.624625498	6.69300176	6.626272394	5.944200682	5.69498961	6.499407203	6.273922779	6.114461799	6.015693489	6.361786271	6.415621738	6.252717265	5.992419975	5.988117292	6.598628549	6.47385048	6.082801212	6.069087553	6.386838828	6.216875529	6.364857855	6.287272462	6.445153944	6.417622379	6.439076405	6.561500665	5.971280031	6.646859559	5.983129288	6.581558167	6.131462427	5.946862248	6.077567983	6.313432457	5.977030852	5.994350597	6.973117099	6.143593207	5.886071539	6.330298987	5.699430055	6.803939009	5.753599306	6.845177738	5.716976867	6.783190047	5.926873243	6.152167788
ADCY5	4.50432991	4.287397545	4.484676851	4.164724907	4.1396965055	4.623708554	4.1463752925	4.089039968	4.209943895	4.130100238	4.283816435	4.2256518095	4.6152362725	4.687594341	4.376825386	4.197066302	4.492850362	4.4017797525	4.219460738	4.6897451375	4.655076054	4.061222724	4.710782297	4.4430046185	4.4208586235	4.723484279	4.372919211	4.149404221	4.3589893545	4.442609366	4.9384340555	4.5836184445	4.264293637	4.4256372845	4.1371504765	4.36801003	3.938699109	4.455778804	4.0035457945	4.121599496	3.997018737	4.533871799	4.435963593	3.9589449745	4.762354394	4.078256234	4.332546975	3.922036069	4.1563693645
ADCY6	7.072223901	6.97398579	5.721564895	6.653313992	6.611895673	7.27868078	5.96897916	6.0706517	5.820834659	5.450936916	6.253903616	5.854336214	5.81549431	6.223907604	6.109436488	5.786291938	5.833193916	5.572344204	5.753428874	5.596104752	5.51212178	5.497460904	5.76186409	5.654706068	5.082307224	5.632227729	5.501108415	5.544883243	5.45767908	5.492269656	5.659047209	6.035025494	5.477513645	5.271881916	4.932895486	5.459911984	6.7450132	6.255615341	5.953707226	6.243423397	5.356931741	5.638134961	5.845350273	6.681730957	5.715935587	5.771006188	5.935071205	6.059169106	5.693961817
ADCY7	4.522494044	5.204074583	5.2053485155	4.754995559	4.541641707	4.65793605	4.5154427135	4.567691554	4.429124935	4.7769785175	5.269819542	5.5125859965	5.1047279785	5.069873214	4.9331808565	4.9626846045	4.6014315255	4.9693578205	4.7465826375	4.792819783	5.377513174	4.646765959	5.1388421065	5.101860499	4.6805246805	4.894683333	5.2112858475	5.3400382915	4.630505959	5.3691254915	5.546805529	5.0690601335	5.0346337105	4.9814578885	4.7097195155	5.1428009715	4.155330104	5.591398616	4.926611303	5.2487093455	5.1136838975	4.583874521	4.94158191	4.751422433	4.2447722035	5.3649408675	5.1748091745	5.648520573	4.3985342925
ADCY8	3.413208401	3.264321773	3.812031918	3.378754706	3.612239252	3.774238756	4.102358457	4.188612817	4.007053674	4.24064959	3.644585667	4.651634038	3.660579924	3.603840981	3.623142318	5.243094056	4.102025038	4.336466422	3.983438976	4.492307532	3.558486233	4.421955412	4.450953815	4.953377979	4.721139729	4.766229292	3.052737194	3.811641897	5.002639675	3.941168629	4.914867318	4.123705893	3.859624841	4.223430939	4.462258164	3.962169738	5.052640123	3.321942541	3.879994814	3.386965151	4.853790701	4.023195375	4.523827897	3.077367106	3.510325459	3.800379588	3.312759388	4.716021285	4.115194932
ADCY9	6.35663011933333	5.40137436233333	5.36423769133333	5.738601259	5.750525802	6.08528773933333	5.72161657466667	5.61155948566667	5.92651455833333	6.12947484733333	5.32697637766667	6.24503328466667	5.673625794	5.59006411633333	5.513929998	5.58331290866667	5.593572862	5.74568173433333	4.841240876	5.82212447266667	5.76521040533333	5.93220401866667	5.25568743366667	5.70606251066667	5.53390097	5.62441935833333	5.59808085933333	5.46519239933333	5.544208374	5.610190766	5.846179287	5.48753049166667	5.510864095	5.56661787833333	5.969587834	5.09658889066667	5.43306488666667	5.74803387733333	5.69027690166667	4.97362892066667	5.52809032966667	5.23288015266667	5.633216364	5.73287232133333	5.85634226233333	5.17774776233333	5.70952047733333	5.6786793	5.49344167133333
ADCYAP1	3.0513319205	3.050386691	3.1601841955	2.966642087	2.9246288735	3.2735998485	3.102468282	3.045763639	3.2823425125	2.7656287345	3.0851184045	3.135245627	3.232698756	3.0774415965	2.8928359135	3.1577658035	2.9933622365	2.9701201675	2.807670098	3.1608873845	3.147007556	3.184980036	3.0568536225	3.050174978	3.2122411775	3.18590814	3.4520891385	3.010380612	3.332502364	3.147199931	3.3505730945	3.2169185635	3.043764971	3.0706014915	3.114542412	2.9786798995	2.8845027445	2.9400059895	2.9603109485	2.8904249635	3.104803806	3.205412735	3.041805838	3.1214359535	3.455378669	2.8410954225	3.065324155	2.9549811685	3.0041693985
ADCYAP1R1	3.3677120545	3.3457349	3.434076249	3.1122037785	3.330551691	3.332502354	3.51219461	3.4380330745	3.753466797	3.656607302	3.5749020295	3.6060204845	3.660313551	3.4775003775	3.284813194	3.4542563535	4.1934355525	3.5111180245	3.613932264	3.5307221275	3.4453837565	3.3287332955	3.7835801405	3.710609959	3.5128977295	3.8171661885	3.578484847	3.156229893	3.5009834935	3.4654362065	3.965379517	3.54395303	3.723811358	3.626715033	3.711315219	3.262211336	3.3453484295	3.353895483	3.5039742625	3.1884024115	3.7023930305	3.8882156525	3.9131753475	3.304152061	3.672688625	3.335370508	2.994340456	3.451480945	3.363358073
ADD1	7.42629807575	7.4469961225	6.91426942725	7.30719145225	7.0748526215	6.7938676545	6.268860539	6.5340543705	6.54378215625	6.72332262675	6.65445750275	6.29567892675	6.75070159525	6.71757126375	6.67296208675	6.43401524875	6.43130038825	6.38608200475	6.217278816	6.38091133375	6.56228656375	6.30632233925	6.110005966	6.5217761355	6.421996776	6.54783792425	6.52395852525	6.6663275395	6.24427513425	6.5514594665	6.27748805625	7.058154417	6.46182823025	6.31644723225	6.33988826225	6.55174343525	7.0463095935	6.49249479675	5.97650517775	6.747857167	6.71802998	6.375583851	6.16341523225	6.88184344925	6.5781653315	6.38157187425	6.568585572	6.61794166675	7.0668269645
ADD2	3.88387296883333	4.0338070025	4.29610343883333	3.76385900766667	3.85007474883333	3.96381389816667	4.11291015483333	4.03749325733333	3.896907518	4.26593596166667	3.99478061966667	4.1011187865	4.17504379783333	4.19968320433333	4.10069291016667	4.36820349166667	4.36253683166667	4.23231751816667	4.06841073966667	4.261239855	4.14653936433333	4.34526705	4.52451477066667	4.3330911155	4.29865045216667	4.45289054583333	4.11575860083333	4.06911193266667	4.41341092883333	4.017713495	4.62270548966667	4.1852186995	4.309601933	4.40855089216667	4.2752981365	4.11546510766667	4.06209955416667	4.00909316266667	4.11635648716667	3.8604761315	4.05927333166667	4.401754372	4.459832384	3.9684207765	4.17897974216667	4.0611002835	3.90936344283333	4.05406406283333	4.05799590616667
ADD3	9.04618638625	9.186008445	7.19678259675	8.76343973375	5.7593177265	7.264925827	7.57940235425	8.57994957825	7.7474934555	6.6701010955	7.10252626225	7.77522094375	8.19486525025	8.4775177915	8.405611843	8.06550502875	7.40223451175	7.5056000165	7.69587667125	7.93501803025	7.587219939	7.8105076965	8.23404287	8.373246537	8.07554861225	7.74804219675	7.5062016745	8.42229391275	7.38924554525	8.3251203885	6.87785074	8.26754540625	7.7079617555	7.71458194	7.777436273	7.92092747125	8.068157148	7.7190887395	7.4938984595	8.1881991795	7.279544544	6.59281345825	6.69064162875	9.11252152725	6.68493792275	9.947279501	8.18933132075	8.5414709505	9.541822061
ADD3-AS1	3.94362152866667	3.68339152633333	4.000147845	3.58152186266667	3.61642846566667	3.63877262866667	3.72919712566667	3.66226475833333	3.61431645333333	3.599763369	3.64275480666667	3.685946097	3.670783142	3.77107830333333	3.56425590933333	3.630883762	4.183726356	3.85002278966667	3.765698069	3.911442249	3.774529965	3.69608794	3.89506399033333	3.98181523866667	3.991570264	3.809219818	3.88660738666667	3.45785811766667	3.77256049366667	3.72525192766667	4.200378555	3.96653889466667	3.970783125	3.74549757366667	3.72115339866667	3.759186633	3.731146985	3.59670163	3.647686026	3.64776396066667	3.61927563533333	3.80578945833333	3.766421726	3.64507122266667	4.01212121666667	3.83463865633333	3.63874076933333	3.77779882733333	4.11824609966667
ADGB	2.597932277	2.550022926	2.478868708	2.351956503	2.358141442	2.505091084	2.318698812	2.504955773	2.423872785	2.459581204	2.184560054	2.340222202	2.530134185	2.525135463	2.536361002	2.704444059	2.849066701	2.747657519	2.310638983	2.672360934	2.424255878	2.662916437	2.84094364	2.490105671	2.589247763	2.56570294	2.440717605	2.529592321	2.834232227	2.775346975	2.775303742	2.643749948	2.526220139	2.372241921	2.487722961	2.444982618	2.29289662	2.255764312	2.413940845	2.743315027	2.304951696	2.633909631	2.707290434	2.5772981	2.831984171	2.60399879	2.61981952	2.246441048	2.393325091
ADH1A	10.75635337	9.663811319	9.654422121	10.41620381	5.303582813	9.892418174	11.04598504	10.70607421	10.26135684	9.849277399	12.25400876	12.24632036	12.36751545	12.42596586	12.241344	11.96256257	12.21229065	12.04236732	11.61663415	11.88827155	11.62739269	11.93615378	11.52163853	12.0962289	11.99189429	12.31073876	11.93656304	11.36614228	11.71845262	12.38463037	9.393643084	11.54011996	11.97936985	12.2840344	11.43020686	12.17050176	6.539259742	9.773202258	8.856757513	6.631199348	7.489924751	6.21591365	9.347820278	6.721847561	8.519391564	11.11948899	10.55250055	4.303387717	9.757891132
ADH1B	8.08729809925	4.2549497595	8.1258681105	6.80358961675	4.66795400775	8.77171850125	8.4411240905	8.57661633175	7.9698853605	4.71841666075	9.4977487705	9.9419083775	9.98239731825	10.365011885	10.05644528025	9.94589506225	9.78055725825	10.0993213425	9.298591593	9.5387083315	9.4631143895	9.88747666975	9.4229440485	9.75106709075	9.939118327	10.07834297375	9.456967503	9.3740867815	9.740833474	10.1456369905	8.75072618225	9.36730909625	10.07926687925	9.705152588	9.416247616	9.7737561015	8.42096897575	8.71768694075	7.53502771025	4.4170181415	9.2749423655	5.96144485675	6.344230797	4.11171381025	6.54049766525	8.13243974375	7.97949894775	7.43048275925	9.405906575
ADH1C	7.692414536	4.179591755	10.60897801	10.73300213	8.025664056	12.84825128	11.2848511	11.23447826	10.33509481	5.219678613	11.57293094	12.34740581	12.29483266	12.72397061	12.40136024	12.28021925	11.9354355	12.34528028	11.19544169	12.07651282	12.36043674	12.24930437	11.59425803	12.14170727	12.33599916	12.53843405	11.40296463	11.92763559	11.64554289	11.71749489	11.32582997	11.26078409	12.31660931	12.30987892	11.70868841	11.89010987	10.23511565	11.9004607	10.57848888	7.979488962	11.3222772	8.275136918	8.362274196	4.80198093	10.32590276	9.117678792	11.76009815	8.010205864	10.53977103
ADH4	6.17610578925	5.4992807445	6.73800780825	6.170094847	3.48170401075	3.4063759345	7.7394893645	6.73488838875	5.385647448	3.300562957	8.042094197	9.03288352675	7.79624501125	8.76777947275	8.313467584	8.465674104	8.12152227875	8.90231158625	7.69342002375	8.04583921825	7.8132865845	8.69073294475	7.73190220825	7.916741909	8.33120536575	8.38031861825	7.71646537675	6.9435255415	8.020336133	8.08738192825	6.57844577825	7.8538008895	9.18998114275	8.5416045175	7.92123752675	8.0742249515	6.39939918525	7.00132904125	4.78313633775	3.487188694	8.168251373	4.700992213	6.40945419625	3.5724759195	5.1041650145	7.1737896425	6.20691726225	6.6021879325	7.59141029775
ADH5	8.7860857885	9.2408902595	9.114012629	8.73431881	8.25595759	8.758755676	9.3222302625	9.5919589265	9.01951971	8.8186751195	9.1763693865	9.7385574735	9.474766506	9.6266353605	9.551637403	9.678553988	9.2484054485	9.510948305	9.266549608	9.2205139845	8.7256758205	9.626281011	9.0553713245	9.295294138	9.2705205755	9.6583254835	8.9956302175	9.24745316	9.1319641535	9.4580872745	8.7949840315	8.7946684885	9.2728569765	9.32650313	8.971585341	9.286207165	9.0548482365	8.69103099	9.32179075	8.6448335915	9.296432714	8.3274856275	8.0797445795	7.7666907625	7.767584928	9.660353042	9.3133915245	9.27913182	9.526078711
ADH6	7.7091829015	5.349033597	7.5799608795	7.897058737	5.9689146045	7.9844018095	8.4686963055	8.1545705035	7.629450467	6.963089767	9.675429081	10.5440687945	10.0084178475	10.8317735725	10.4043011805	10.540823931	10.1510754785	9.933652287	9.893089154	9.767264234	9.700036714	10.4906676215	9.607082513	9.9204695465	10.054677342	10.9323176595	9.7060926715	8.5553499815	9.962269824	10.331768457	8.0577218345	9.8512257515	9.8815236955	9.8516565345	9.4388597615	10.358617496	8.7019285535	7.9414040295	7.737689906	5.9901046725	8.7593786785	6.1176005315	7.8823111545	6.4410063655	7.664672586	9.3538716615	8.452526122	8.513098953	10.0178638915
ADH7	2.881553794	2.874177521	3.445242316	3.195142618	3.104242793	3.133844557	3.698220186	3.146104393	3.022047223	3.216710579	2.958074978	3.459819331	3.053993558	3.483277268	3.009384167	3.414002991	3.439244839	3.248528796	3.213993627	3.238369091	2.843297908	3.771265197	3.346530947	2.744056532	3.354957265	3.183595205	2.931537573	3.069500987	3.151134474	3.309946395	3.761219118	3.412624816	3.127905556	3.035104562	2.958653978	3.154677777	3.620872453	3.100938196	2.99878602	2.997967624	3.227280817	3.384774195	4.349657105	2.929699565	3.450654359	3.081299727	2.73774255	3.33414138	3.155467085
ADHFE1	7.974965884	6.506982448	7.880897829	7.815216977	6.791266265	8.392336828	6.979477043	8.289695859	7.812633758	7.857606997	8.919225188	7.923300023	9.233269544	9.011631176	9.12700537	8.919327638	9.023992313	8.581005907	8.180094354	7.909511982	7.789000196	8.263072579	8.056085668	8.377870915	8.74036714	8.638222388	7.826570685	7.864689647	8.570368639	8.249674372	8.757844777	8.158799937	8.045958492	7.799899835	8.584822536	8.657908198	8.672338078	7.740925996	6.960269842	5.856408318	7.960360056	7.471238449	7.103972349	6.952627183	7.99614168	7.69398777	8.532466112	8.714677507	7.826385508
ADI1	9.417982307	7.659043902	9.22995454366667	8.20973250633333	8.426244661	8.69102897366667	9.67846110666667	8.58310919766667	9.58971705433333	9.47149038766667	9.522625181	10.1081841956667	9.56964391566667	10.3449680903333	9.59496464466667	9.75345546	10.022551498	9.797119472	9.63603549633333	9.69220836166667	10.263265161	10.08688752	9.59473381733333	9.14253094733333	10.0392674946667	9.84561372766666	9.122094822	9.066117505	9.512725577	9.73271544666667	9.128514971	9.39248876566667	9.99399860466667	9.82034000366667	9.39335558033333	9.284738858	9.31978475833333	8.586019158	8.63323883633333	8.129834436	10.5542379063333	8.50795653566667	8.88548028	7.78945367433333	9.49537247833333	8.59010587466667	8.98005010033333	9.536855671	10.2620043363333
ADIG	4.627450195	4.330867733	4.807177635	4.581700405	4.338647954	4.7394159985	4.571065342	4.552530669	4.490109052	4.778038188	4.379547587	4.8839514385	4.9186132	4.9249597255	4.66726001	4.556403464	4.86006589	4.172340741	4.2330831635	4.8325349935	4.683362342	4.582501869	4.8078777245	4.497718369	4.5137795865	4.9023031435	4.8061573	4.3316140205	4.6863725495	4.5100099005	5.283463837	4.6963103145	5.231210616	4.6921309365	4.5505660025	4.4543921225	4.351181728	4.38107356	4.573338536	4.4083875565	4.6629337355	5.3584138725	5.2712743765	4.6304280475	5.3319068745	4.466242741	4.228629715	4.3074739505	4.489602141
ADIPOQ	2.701148147	2.801956675	2.855236575	2.52070317	2.460638876	2.629665947	2.933167358	2.893756099	2.318873622	2.800977316	2.38555248	2.681810871	2.762856211	3.27709723	3.300798904	2.573071432	3.230352388	2.723946324	2.814493358	3.048873795	2.692609783	3.031561561	2.639667278	2.862872353	3.038837683	2.658669662	2.631043564	2.548244403	2.846820025	2.43148546	2.963304429	3.063346626	2.756007297	2.914581129	2.692642053	2.764614086	2.738830067	2.70296091	2.851623352	2.546392188	2.399261004	2.884761408	2.872548672	2.545707873	3.014449182	2.663569064	2.414598037	2.409768427	2.42489844
ADIPOR1	8.377933547	8.696038386	8.024613738	7.709465118	9.198630152	8.072603405	8.125294214	8.03633289	7.955101917	8.683565439	8.271685321	7.714072817	8.050556396	7.926069399	8.137199295	8.234989496	7.949311268	7.203428146	8.117417729	7.95164923	7.273643703	8.055904826	8.009311433	8.045603791	7.934467168	8.176344669	7.816660337	7.916978041	7.774412566	8.252936793	7.041416742	7.898867905	7.379866513	7.556268761	8.016658594	8.299600239	9.334194296	8.47503139	8.723077926	8.172990588	8.435216497	7.619912098	6.881308408	8.913076204	6.442248813	8.764398297	8.062943664	9.061603055	8.30856522
ADIPOR2	9.48178958	6.860288117	9.326574591	8.214378031	7.314744954	7.784114761	9.512497092	8.692626003	8.853295132	8.324329364	8.113610307	9.144811634	9.093125263	9.401714327	9.082164616	9.592808669	9.577650708	8.984321684	8.350408144	9.357365925	8.803143975	9.105758161	9.126749592	9.217989566	9.268889003	8.939532752	8.888802491	8.579036799	8.994844241	8.656339614	7.06566098	8.551905655	8.804260607	9.195847418	8.658429986	8.800099266	8.978172971	8.870396475	8.513111129	9.277883827	8.665533692	8.057609799	8.779893581	8.278185717	8.695947948	8.554714275	8.573028939	8.167309506	8.537564175
ADIRF	5.914504183	6.21995717	7.571337943	6.969521549	7.310742072	4.718142221	7.595544605	6.730499549	5.195865561	5.118168605	6.108108026	8.463017392	8.212643996	8.022915906	8.612305179	9.581516387	9.303346141	9.222828785	8.479248187	8.222698836	7.241880289	6.847368627	6.291828004	9.889048334	7.414267333	8.651584307	8.433336972	9.308036446	9.61441017	9.9442365	5.375201518	8.578211553	8.181501999	8.494232521	7.940124885	8.703004748	8.189659592	6.339330162	5.782725772	5.41259938	6.575421638	6.045867732	6.382099445	5.079967783	6.829500027	9.093814546	6.877281797	5.333733652	11.90970392
ADIRF-AS1	4.090430046	5.850865499	4.00795827	4.02585995	3.984031834	4.045386899	4.794778302	4.329232043	3.922865236	4.419255397	3.866537922	4.366912123	4.377238021	4.315192696	4.130579902	4.325346184	4.865923741	4.048055749	4.039073235	4.629072228	4.225249339	4.648236155	4.851562642	4.014658786	4.435904957	4.673473515	3.887719059	4.053020207	4.69409609	4.00094001	4.975692286	4.433168758	4.451735431	4.443549311	4.050945935	4.350497819	4.076242725	4.370769223	4.065666411	4.114381243	3.79661399	4.894903828	5.119411269	4.145299366	4.247397001	4.588226204	4.013698768	4.000326414	4.765110641
ADK	6.949217992	6.4611207955	7.3307459695	6.8766284585	6.5755375115	4.575432609	7.2712204215	7.367346585	7.77348205	6.155055325	7.469847828	8.4447672875	7.8343102985	8.4180321675	8.9757869815	8.543313451	8.15313876	8.1456725155	8.400842044	7.8417710645	7.9284257785	8.585101816	7.8315199365	8.122487763	8.060135656	8.903327516	7.957323502	7.863221767	7.836991597	8.451820304	6.2552022735	7.613262261	8.3102855485	8.5885631695	8.09714814	8.7976228065	7.6221761435	7.4749239145	7.2768596835	5.847662738	7.387012846	6.3684628845	6.8114896355	6.675642674	6.5079219235	8.031901149	7.3826741955	7.558907024	8.148636123
ADM	6.478780882	5.378346087	6.969827187	6.84131369	6.146286164	6.399488427	7.031272529	7.503907192	8.281359001	5.350756456	8.528941952	7.024593976	7.134872239	6.035782858	7.154439958	6.142728831	6.455533682	6.319463385	9.088752739	8.559408442	7.652696049	7.529876579	9.850491909	6.931346042	7.277118034	6.972351473	9.073137581	9.823146542	9.197532123	7.244155064	8.031467332	8.006400693	7.968052051	8.262074642	9.701802735	9.21011677	7.125371136	6.431751853	6.616569371	8.632787078	6.14412907	8.779617326	8.719298162	6.041782981	6.358102195	5.814130729	6.997311859	6.590256923	8.273985834
ADM2	6.02745645	5.890214014	6.45819919	5.943195147	6.14028412	5.743447686	5.754072451	5.728168593	6.113928985	6.322474727	5.819254325	6.367431503	6.393975816	5.959710093	6.106576925	6.484454231	6.53177701	6.377529645	6.111223498	6.083229668	6.233276968	6.198299741	6.22966876	5.897487941	6.004076552	5.724968404	6.231139334	5.393726989	6.273773465	6.48128474	6.427981589	6.643471785	6.39669483	6.298761887	5.973474542	5.872067146	6.022991957	5.498591114	5.753021182	6.146749144	5.970364624	6.046142411	6.747638975	5.644180822	6.11819293	5.884545384	5.581345189	5.639936379	5.825835905
ADM5	4.5742559	4.178899721	5.055924227	4.532887814	3.958734415	4.725093108	4.714304918	4.593398793	4.753270501	4.795071076	4.633637387	4.606778106	4.167124996	4.239429751	4.308750465	5.00212001	4.969199053	5.177603574	4.633742382	5.223595429	4.618848272	4.654231599	5.123037913	4.554355132	4.660969706	4.639245091	4.778453395	4.455543081	4.832936281	4.420465418	4.263399799	4.598555407	4.96061522	5.396614529	4.803190172	4.590103894	4.850998967	4.82974972	4.44857041	4.453832494	4.414495727	4.732497856	4.401770861	5.468370034	4.55315096	4.698101135	4.439456016	5.180158493	4.438248006
ADNP	8.0014898545	8.2443268505	7.3611848895	8.6076209175	7.581265466	7.976784632	7.868104224	8.3275895485	7.961848169	7.764470672	7.16462227	7.1752057335	7.184477073	7.3638760525	7.100469849	7.1281977885	6.850875066	6.9410541515	6.671961748	6.85327316	6.8142633995	6.924833652	6.6322747975	7.1566554045	6.7129678985	7.036320025	6.693100541	7.211174249	6.0932822345	6.8561282545	6.515438968	6.673816335	6.9690957385	6.7645575805	6.8796527025	6.813227873	8.4080016205	7.0798744755	7.7636991705	7.6665591865	8.1919950615	6.796713098	7.699105166	7.8020830885	6.5736620545	8.75420967	7.547661166	7.92865342	6.964797581
ADNP2	8.38965308	6.5226202595	6.7168468255	7.3887369195	8.081190686	7.740480082	6.110424033	5.956590054	6.5227987405	6.5523312815	7.3725875885	6.531337656	6.760442037	6.7187738585	6.9188759015	6.435183687	6.368527508	6.5716006585	7.2281338725	6.965106883	7.2424402925	7.005130686	7.130520558	6.5881786995	6.0776224735	6.691176095	6.9479654165	7.189603102	6.5499424955	6.455390248	5.858585419	6.8799030265	6.1543042475	5.8598157855	6.7033845825	6.8307861565	6.4179608425	6.8861819345	7.622594439	7.7822626945	6.762442848	6.8740226755	6.2296069895	7.8225654595	7.009959474	7.5856319455	6.7895020145	6.8647766015	6.7653312645
ADO	5.9262396985	6.232983256	6.4817577075	7.0217696165	6.00086356	5.268990805	5.7892563645	6.0912911145	6.1299441595	6.305790795	6.809298639	6.2730716005	6.148314688	5.8045793865	5.9464690185	6.282257617	5.8997606885	5.953621518	6.449839192	6.0993235335	6.2318531385	6.467136951	6.116111454	6.0003490165	5.861353049	6.0767924945	6.3693929925	6.7764363645	6.077837523	5.7378771805	5.5219465555	5.901071232	6.4859156095	6.186523167	6.5950658855	5.897078039	6.7070506125	5.8538465295	7.135382255	5.988530091	5.998020549	5.104925464	7.072076578	6.5034943925	6.5963469875	6.969489946	6.830231874	6.906207164	5.95154942
ADORA1	4.5527144265	4.33263298	4.7259447985	4.347985189	4.576173494	4.49175231	4.5033169655	4.7070518865	4.3444689495	4.767141074	4.4589445165	4.756856866	4.434270871	4.3087560995	4.5795669245	4.772230525	4.9062547175	4.925770542	4.5054149615	4.839817243	4.5953391565	4.8608156455	4.997885813	4.9924058175	4.945720833	4.812810873	4.461792385	4.285049883	5.201903308	4.8883284665	5.0528261005	4.8675680125	4.537263246	4.831425212	4.462704179	4.5149934845	4.544371046	4.4355208515	4.5083089255	5.2323567075	4.5282195755	5.0873712045	4.892462801	4.6020390025	4.68480288	4.2206812405	4.386836012	4.7035018105	4.4177952625
ADORA2A-AS1	6.7529327595	6.460122326	6.055352368	6.7968952305	6.071587178	5.8256312435	7.1895341745	6.0936786755	5.985020981	6.245606797	5.661628081	6.017669694	6.6625675855	6.995352807	7.3823549175	6.774118887	6.6180425625	6.783435062	5.0262224055	5.802842126	6.307534152	6.2139774145	5.610710708	6.0995845	6.3682529565	6.8645582085	6.4372599635	5.5855996395	6.0320477545	6.2707515075	5.922301056	5.440775395	5.748413378	5.988759242	5.3431623355	6.2026910945	7.0005337725	6.6477508235	5.4400198705	5.024243642	6.1820482635	5.3549547595	6.6148039	4.5814945245	6.9570013025	6.5269375835	5.4413272275	6.32651017	5.704586199
ADORA2B	4.099153004	3.385426168	3.661222924	3.20347638	3.31645964	3.660990691	2.745097959	3.650224116	3.5173004	3.515604414	3.276379065	3.469166844	4.138614807	3.634574174	3.450899127	3.420970102	3.496524353	2.893091573	3.46885513	3.676173145	3.406605332	3.418816113	3.507332575	3.268808353	3.263866158	3.800240534	3.436313484	3.795059966	3.808089214	3.974594903	3.256725734	4.097659171	3.22510293	4.069121002	3.741332985	3.642454432	3.731271455	3.957414625	3.333685146	4.934210004	3.578353231	3.360964208	3.723196041	3.737460029	3.324249828	3.376142537	3.64362822	6.708329935	3.984118382
ADORA3	3.543624842	3.740818571	4.4413679955	3.6642016515	3.476376125	3.3601846515	3.4745553935	3.6590082705	3.258086258	3.910694867	3.8685083485	3.9605753825	4.6106394045	4.023517629	4.5226124875	4.68869111	4.1412708975	3.948133262	3.9858027075	5.011406112	4.4611858465	4.0319108145	5.3247041155	5.613417553	4.9259536125	4.2521913875	4.982447502	5.764587999	4.2271493945	5.230322477	4.5512203585	4.7088091845	4.2448316455	4.190317121	4.9744371805	4.423768541	3.9164862345	4.196599406	4.478121312	4.6908170505	3.3451332235	4.841686538	4.0659974015	3.99048826	3.8384113695	3.891874333	3.8340778325	3.382951674	4.083926338
ADPGK	6.7426248565	6.168166034	6.0266253855	6.028483094	5.995324479	6.886060332	5.861426706	6.210571809	5.8944845875	6.0122480795	6.7355986595	6.0541386205	6.6828596605	6.5216630185	6.459233422	5.645559458	6.020120288	5.537280771	6.526921801	6.310064196	5.9162284905	6.3516957045	6.359267517	6.1653087365	6.266896615	6.2348214015	6.255128285	6.844237523	6.0342725625	6.2777508765	6.2928046995	6.454288138	5.7438597635	6.14295781	6.4905148845	6.5625399955	6.685712158	7.0749226085	6.1320826625	6.618542932	6.080657218	5.8802771905	5.9030105495	6.624687246	5.8425004715	6.764645667	6.519998834	6.8576491745	6.673068804
ADPRH	3.68531343566667	3.92096800933333	3.78303992266667	3.798548197	4.07465227666667	3.68434443866667	3.83220665666667	4.01417664266667	4.24110460366667	3.58049161233333	3.85866818933333	3.99253010333333	4.001927839	3.76369783666667	3.91310632233333	4.203914763	4.06889984633333	3.96850770066667	3.77807979866667	3.97389299033333	3.71375068633333	3.82111613633333	4.084678921	4.02980555866667	3.990067961	3.911129701	3.77524865933333	3.88847810666667	3.804306818	3.978755999	3.86398015766667	3.88485735466667	4.067856521	3.818522305	4.18339028366667	3.87764665533333	3.550532757	4.276193104	3.99044367933333	3.96344709033333	3.64274011966667	4.017270159	4.23945095366667	3.46876217066667	3.76332584566667	3.963862324	3.90422530266667	3.679572809	4.02974051733333
ADPRHL1	5.109268109	5.0078209175	5.3852287505	5.0511260295	5.4319993255	5.7604352665	5.743803787	5.091126928	5.160957075	5.670185841	5.2657237365	5.372481613	5.292559419	4.955799229	4.9186660715	5.0743357045	5.3086333185	5.09441856	4.791134014	4.9578085605	4.880993399	5.0502284455	5.425735007	4.988552232	4.987992185	4.9025773695	4.9703503745	4.786733879	5.3177855045	4.8558714625	5.7299031815	5.0541977505	5.3631807995	4.9707831435	4.8224340805	4.939098477	5.2815164145	4.9284379365	5.136197557	4.670258112	4.802816915	5.5182154145	5.242292879	6.150585982	5.8386935695	4.631134916	5.4847077845	4.9571021515	4.8530397845
ADPRHL2	6.941581383	6.543780824	8.140139085	7.263101005	7.76730178	6.290524658	7.336371135	7.893048406	8.284531463	8.050285526	7.250079339	7.530882194	6.747476799	6.436443689	6.481308574	6.646711865	7.214491583	7.255355897	6.891204897	7.336439416	7.396368895	6.672023286	7.011470019	7.021434793	6.793823325	6.763121836	7.03009345	7.273045574	7.237329399	6.889235144	7.265578149	6.917442899	7.687469577	7.37266701	7.454034412	6.761109984	7.2022199	7.008250181	7.68460306	8.444313053	7.60624786	8.551114718	8.541242844	6.15098338	7.451328625	6.232279925	6.840676652	8.154958614	7.192193626
ADPRM	5.2451283565	4.8320441445	4.6561912795	5.806432993	5.3650250315	4.575005908	5.9261549705	5.0247173295	5.4020795655	4.863456211	6.0307735155	5.327912748	5.7226241805	6.3281777405	5.9946282475	5.9077439325	5.5368000285	5.516740417	5.7856717615	5.435841555	5.328886562	5.9105956255	5.6232923945	6.1875201415	5.6488760095	5.953954625	4.914416273	5.325446136	5.1871020795	5.425336415	4.9700520835	5.505633356	5.9207894345	5.668794989	5.8569561385	5.757822116	6.2555776215	5.6740483155	5.058166145	5.318363498	5.4961670225	5.10868426	5.0980863805	4.9172457255	4.9079855635	6.000935295	5.450838292	5.3218180525	5.565657901
ADRA1A	3.6180175665	3.369780821	3.54708021025	2.9301038535	3.3203795265	3.06094327375	3.45018002575	3.44451987625	3.67330073075	3.37933547075	3.62130492775	3.84071997275	5.0339172335	4.640079706	4.56963699325	4.69842470175	4.04206382375	3.92097041475	3.94537175975	4.49872498025	3.95975441825	4.530047798	3.8502810675	4.220374595	4.63298046475	4.69501201225	4.119083066	3.5753736695	4.45350323075	4.38370839375	3.824705565	5.05259399425	3.9344226695	3.7692340805	3.8131053145	5.002722189	3.96578474125	4.30092705225	3.38927448625	2.978615442	3.77804482625	3.4505620845	3.44214601	3.1178729275	3.4075063	3.28508642375	3.36314074625	3.21717748475	4.07161377825
ADRA1B	3.5741392	3.206341996	2.948614543	3.037442029	3.397647568	3.441805032	3.122267221	3.027223608	2.590507566	2.836331223	3.056565133	3.165574228	3.586161338	3.454382823	3.213565442	3.462155895	3.681962506	3.639375153	2.996264857	3.54993611	3.216762263	3.311890767	3.483518581	3.054338531	3.031264577	3.215291784	3.460174552	3.302193817	3.586038241	3.003061202	3.151689898	3.452379002	3.144911297	3.165084099	3.325281706	3.465807014	2.698872876	3.523644793	3.3490276	3.250492203	2.84453005	2.976806455	2.777914901	3.119005826	3.772725002	3.193890335	3.177008413	2.844151208	3.310977032
ADRA1D	2.8919633425	2.977855637	3.2946357985	3.002452439	2.9710473155	3.136266279	3.196000881	3.1493029685	3.145610733	3.3034787865	3.0426037705	2.755873245	3.2655388295	3.0452950285	3.023122173	3.346932859	3.3204014335	3.1034305355	3.0524460005	3.154282735	3.0899821905	3.097436279	3.089543749	3.046448024	3.091472005	3.0867025065	3.059792303	2.972884514	3.3011840225	3.1775459625	3.3123963505	3.0916364445	3.1475466385	3.67171403	3.3151837415	3.213694309	3.5809584265	3.096445321	2.946927875	2.950317961	2.99164363	3.117779735	3.4813450385	3.0203772855	3.1619357695	3.147705313	2.9257005935	3.029511483	3.1216957285
ADRA2A	3.079091045	3.058951202	3.281965637	3.482281596	3.030002084	3.285424518	2.801526254	4.289340327	3.521632315	2.965551172	4.124104802	3.25941684	3.185621428	3.256195413	2.94317244	3.103103625	3.611924865	3.312806492	2.981153539	3.506671111	3.481591508	3.058349104	2.982282987	3.660435867	3.524824899	3.505486491	3.461514128	3.428788215	3.325166803	3.40551942	3.132232417	3.60066042	3.603649761	2.871325044	3.488206643	3.572025652	3.401610613	3.135635435	4.130870226	4.587466706	2.726226945	2.803502719	2.98627002	7.167396635	3.475213391	3.522393307	3.499142697	2.887877081	4.001005542
ADRA2B	4.373863913	4.611979156	4.900001532	4.662305341	4.922843285	5.02628122	5.199363027	4.571693514	4.581633114	5.273855303	4.480736788	4.96706089	5.188011465	4.865468379	5.00157574	4.925455447	5.493925294	5.126589756	4.384325167	5.239143658	4.933983652	5.019880145	5.116267633	5.128322499	5.059486384	4.942905749	5.235588264	4.582426378	5.647378113	4.578508944	5.302017681	5.599628329	4.580534786	4.960645373	4.636311209	5.283610477	4.897256732	4.681150237	4.70623943	4.660619017	4.570311371	4.655063083	5.315678963	4.170131274	4.621801146	4.659606901	4.903881162	4.602292003	4.886481171
ADRA2C	4.854610489	4.399434421	5.311259903	5.800699303	4.633441476	5.153634687	5.386380217	5.065806742	5.425007994	4.964885777	4.485284397	5.240666789	4.612189727	4.271874643	4.380503959	5.541407874	5.878577402	4.989120006	4.889078058	5.089618606	4.961387642	4.783338487	4.918394508	5.575691188	5.144480101	5.050773863	4.740177828	4.847600768	4.746112741	4.654335084	5.434092008	4.724875734	5.472752409	5.044663379	5.298505291	5.113532169	5.882774206	4.47423153	5.096661705	4.505387286	5.444152944	5.653915019	5.561204808	4.511678853	5.059244394	4.77879445	4.864314249	5.629138828	5.450815136
ADRB1	3.19029073533333	3.00078544166667	3.08626435766667	2.99428208166667	2.892108567	2.89625750766667	3.03754377066667	2.850878692	2.979314716	3.159770471	3.15921939033333	2.98423937233333	3.31125976633333	2.92394047433333	3.29218744233333	3.428317977	3.57780341333333	4.88591492366667	3.05029868233333	3.17266840566667	3.59475687233333	3.342286012	3.55691669633333	3.10502639733333	4.214068855	3.93639586333333	3.36440004066667	3.362586525	4.759069581	3.63154166433333	3.59861415133333	3.75447490266667	3.627319068	2.96243699266667	2.90172927333333	3.025026494	3.367833916	2.84613814466667	3.02052374666667	3.01100743866667	2.83662434733333	3.27439166233333	3.33191708133333	2.793231037	3.15033647533333	2.885367649	3.04525539033333	2.95025189766667	3.255001814
ADRB2	6.755685611	5.327952677	5.705896304	5.714408694	5.434754806	6.178955236	7.735610033	7.322105746	7.20237556	5.822666146	8.226389204	7.727330564	6.423770311	6.505251355	8.17192457	7.080769506	6.904652444	7.017141969	8.134232442	7.010227475	7.939919835	8.251893114	7.098333315	5.893464247	6.184099723	8.327116359	8.001332386	7.084965524	7.669601312	7.645538181	6.502866295	6.383320331	7.251196235	8.56604784	8.402371501	7.343084347	7.049283442	6.693465366	7.2182845	5.487180653	7.200247477	6.024805247	7.120451274	4.980370494	6.665634306	5.528882876	6.522612756	5.972169407	9.370819495
ADRB3	4.121896587	4.069363086	4.3140003795	4.081849078	4.113058	4.3501466735	4.123451512	4.3742691835	4.0211287695	4.2021859425	4.2147543585	4.0654925045	4.5085807725	4.49734998	4.4421751765	4.325346184	4.6605180255	4.291102109	4.004952512	4.1748915295	4.372536679	4.535182069	4.621109608	4.1207976245	4.333085183	4.551574936	4.3922582015	4.0620175275	4.504148826	4.1900863265	4.6336483555	4.447479445	4.596641848	4.4000866015	4.2177190075	4.2770261595	4.3244546495	3.993730918	4.007196585	4.331055496	4.084000237	4.7117768065	4.867003218	3.889527532	4.761210424	4.1422392785	4.169231771	4.12148487	4.108278339
ADRBK1	6.28259905033333	6.16808860966667	6.27864017733333	5.848101339	6.115117244	6.198928089	5.93678254733333	6.120546582	6.247801419	5.964604031	6.27552350566667	6.20240162433333	6.525941392	6.200770452	6.08036586233333	5.89948452066667	6.135155475	6.404551284	6.29590980866667	6.370503078	6.29421503233333	6.06992919566667	6.225420511	6.25988832566667	6.273108036	6.150453531	6.34558491466667	6.20129433566667	6.099857877	6.31221625233333	6.88248356233333	6.497809681	6.23688070166667	6.43737664966667	5.90844928233333	6.38788098633333	6.20788532733333	6.56787312966667	6.09672967266667	6.05047936833333	5.89775345333333	6.39144113766667	6.575204344	6.160601057	6.03293964266667	6.11381284233333	6.05846905733333	5.78475104466667	6.02089430833333
ADRBK2	4.979172225	5.26889896433333	5.832966604	5.107052004	4.38103187733333	4.42031569633333	4.77568016766667	5.079595454	5.27168763333333	4.80149811566667	4.85496152866667	5.38392470233333	5.33448774266667	4.905530703	4.98020648533333	4.55489002966667	4.92207502933333	4.878803025	4.91263967266667	5.373325503	5.15275334033333	4.85721391866667	5.34471561466667	5.500094089	4.51677709633333	5.04566697233333	5.05613203233333	5.26118942566667	4.803571345	5.820719944	4.58928743333333	5.076994218	5.07390274566667	4.66072233266667	5.70848193633333	5.193544581	5.638974927	5.11743135966667	4.967740167	6.21437326066667	6.813909657	4.75300474966667	5.68212745566667	5.71095220333333	4.66821814233333	5.133596059	5.43736832466667	6.934206032	6.668116185
ADRM1	8.277726391	7.785532174	7.774350607	8.797046729	9.407315783	7.94535784	8.549909871	8.354796829	8.447567323	8.200085842	7.931543903	8.339915821	8.267631097	8.031040303	8.569445822	7.947592134	8.162103877	7.999186009	8.337825648	8.174546732	8.525327619	8.10754314	8.2220978	8.088064847	7.992331316	7.930236633	8.425457518	8.196166466	8.308058979	8.53898281	7.692602839	8.082888687	8.345814922	8.449521693	8.15505912	7.965617164	8.454917519	8.285888797	7.954365607	8.728333554	8.423302497	8.074954891	8.383846553	7.972775533	8.302909935	7.70818752	8.278339774	8.481901915	8.236947018
ADSL	7.8364234555	7.963193782	7.842541949	8.59901093	9.0656522705	7.979332009	8.917476059	9.052475538	9.118807723	9.3648544375	7.397765185	8.2965413525	7.782960693	7.7515016465	7.577848215	7.9011446175	7.6719323465	7.4413553985	7.456576062	7.779869479	7.8079084665	7.722853924	7.544043214	7.788907753	7.815039134	7.568948783	7.8434023895	7.8440742735	7.551950886	7.5494523765	6.9268316445	7.227956507	7.831701468	7.701812413	8.168468265	7.326723035	9.256039307	8.0279594225	8.491588941	9.1220167595	8.3676283205	8.5429037085	9.3543466545	7.8961914855	7.910869303	8.972485549	8.0868109875	8.621940348	6.634241988
ADSS	4.5734870555	5.25799623	4.4041311345	4.731831049	5.125103002	4.184329029	4.465779327	4.7633439365	4.57787568	4.870542915	4.9067678135	4.1301443105	4.723170287	4.5962814635	4.379357178	4.5380975975	3.76975324	4.526921287	4.8217954415	4.4951431755	4.096805276	4.4925029165	4.7134299095	4.034864212	4.713989525	4.3322480225	4.847997255	5.0964486075	4.314880359	4.5088519455	4.117277343	4.5873171305	4.5734992855	4.7705037595	4.7426466755	4.699932681	5.032170873	5.015575114	5.0328691435	4.8554208475	4.788015545	4.433549901	4.0635193005	4.728979329	3.563505506	5.407490686	4.65160762	5.055073671	4.688293403
ADSSL1	5.835674311	4.523401671	5.617794076	5.6663889425	4.879625786	4.415305963	6.521629942	5.1719895295	5.9172010785	6.2424774085	6.0316596765	5.797966844	5.814125833	5.7665762795	6.24760033	5.9793013735	5.763394862	5.349953604	5.622957961	5.8042162705	5.8243556525	5.551334393	5.255550275	5.709276616	6.1201305935	5.660529346	5.70820379	5.753663635	5.8858977315	6.013602766	4.459223844	5.6371777395	5.8502041195	6.0710839575	5.524408958	5.7214861	5.6437672505	5.977471826	5.0688955505	6.2565485915	4.668789836	6.9368533165	6.1213699675	5.0044046515	6.7436958545	4.261668875	5.702061844	5.6094196785	4.8184906665
ADTRP	3.77153785	3.301621762	3.792376484	3.110947905	3.2225657085	3.157820138	3.3156215265	3.4618342625	3.925309806	3.5181226175	3.6677492935	4.2814501085	3.7452819865	3.567885892	3.6310684315	3.6547669705	3.450769574	3.508462214	3.6094787035	3.901108493	3.411919344	3.497038702	3.542845368	3.771728384	4.146532699	3.5819430645	3.6463339555	3.9881049445	3.9898616285	3.5209616035	4.5784500935	3.732464271	4.273766872	3.757293338	4.2126000035	3.5478247425	3.4330767405	3.9734879925	3.6596475495	3.609264018	3.5968308575	3.715795895	3.6213939215	3.1271412215	3.6858908915	3.378209486	6.2996748005	3.1715763235	3.230269769
AEBP1	5.914674763	7.139775508	7.620858219	9.150232422	6.386393256	5.551437147	6.708008269	5.737135509	5.756661534	5.846331914	8.373617895	6.834258471	7.042411345	6.649613639	6.6216322	6.56515784	7.299840452	7.49950283	7.798159627	6.7096243	7.402697978	6.285842153	7.12880628	7.565981775	6.40286811	6.17396222	8.376268357	8.979028594	7.004689413	7.734236643	6.535891806	8.026022939	7.012795313	6.385506636	8.118648324	7.614412652	5.325832695	8.361636847	6.527223403	7.93544161	6.527313104	5.486659499	6.02767627	5.235784323	6.208461285	6.27509249	8.932314074	5.560356894	5.814023881
AEBP2	4.7595449935	4.344171149	4.5733949745	4.798815623	4.3740027455	4.7847092235	4.527362094	5.0204957475	4.8525443795	4.8253547525	4.829146796	4.77935437	4.366290825	4.4884233715	4.6013427005	4.5266172385	4.6147502985	5.116009259	4.7086492335	4.372427666	4.5697926135	5.054191401	4.6759711325	4.3886955145	4.2926112965	5.0120670615	4.37734797	5.150083243	4.655680493	4.948873758	4.574961465	4.4771156255	4.6745744335	4.601314042	4.728074292	4.786447485	4.9524544615	4.4268864995	5.000817569	5.9683596655	4.7481526245	4.3776785285	4.671421816	4.634994247	4.177005861	5.169045842	4.4901706735	4.779227571	4.588513454
AEN	5.798247503	5.207655932	6.063418628	6.758737381	5.176060728	6.517826869	6.206209677	6.534071528	6.092549763	6.277127404	6.133125025	6.238449757	5.968413171	5.377107866	5.523709466	6.495125037	6.942038219	6.661447636	6.692626187	6.809559378	6.304285283	6.678583158	6.962107926	6.699659014	6.661732428	6.051798863	6.447439611	6.025139575	6.738422094	6.33492549	5.591324961	6.073457402	7.242960701	6.579151074	6.643099378	5.921431624	6.448137515	6.02014217	5.809513307	6.129462608	6.099107057	6.931471288	7.733915796	6.116760433	5.9520411	5.949946759	5.679844707	6.433828577	6.758623864
AES	8.095689523	8.459126286	7.632745002	8.21089898	7.219048096	7.878739771	8.344591892	7.059026382	9.018394383	7.634669725	7.901272442	8.090443489	8.066563621	7.754760945	8.348375508	7.912717301	7.713862085	8.011141711	7.991978678	7.787237011	8.296684318	7.79127944	7.356311466	7.924948887	7.402554352	7.992002677	8.069667675	7.854917055	7.470450461	8.311710379	7.298217792	7.758300488	8.121615708	7.950888492	7.612423035	7.607144557	7.394844564	7.887416835	7.574703963	8.383378235	7.966922586	7.703251918	7.213595081	8.38546967	8.130515673	6.574361215	7.781057967	7.388050811	8.440633075
AF001548.5	3.868004203	3.738420046	4.15184273	4.490311601	4.171458202	3.856598752	3.824968237	3.535852252	3.690387378	3.704125335	3.578007709	3.885394023	3.950521596	4.094820258	3.866661171	3.544185187	3.745521211	3.660594808	3.887674448	3.993793223	3.617870269	3.979606923	3.624869347	3.652743358	3.592387801	3.794166181	3.68373452	3.724846297	4.410135308	3.322939093	4.559965646	3.575628383	4.319434055	3.834619937	4.150810381	4.129600428	3.778593413	3.857342016	4.258453052	3.723850799	3.646090212	4.132679037	4.182121584	3.531048924	3.753704514	3.529646876	4.002878495	3.87394167	3.512141074
AF007147	4.08084853	4.80685606	4.475870721	4.89336769	4.288502301	4.084152786	4.25306417	4.328250103	4.353295855	3.925407253	5.178724076	4.292478149	4.833642457	4.830065767	4.842259842	4.617387903	5.051224541	4.936506626	5.148070423	4.978074184	4.71860564	4.670761144	4.748749166	5.115478302	5.170660114	4.29335641	4.493315695	4.922026143	5.458520183	4.946091529	4.774685924	4.791188464	4.236148165	4.874648839	4.871339837	4.809556291	3.986746152	4.881796335	3.960091705	4.483770054	4.023195375	4.813511557	4.422480446	3.995483959	4.218282371	4.906809341	4.764885044	4.393605384	4.471454313
AF067845.1	3.010622064	3.040530124	2.889950779	2.777771456	3.059436574	2.79828468	2.954389291	3.365636224	3.042331076	3.245676748	2.775206105	2.954999262	2.971846446	3.013795779	2.896794517	3.100435489	2.717968	3.05701425	2.874440496	3.054834736	3.34962042	3.136907244	3.093339217	2.578675215	2.949714033	3.01313698	3.006708182	2.703470355	2.941537137	3.020873695	3.207325408	2.817376308	2.970223454	2.877520307	3.032012219	2.891016857	3.078937503	2.87781569	2.923382346	2.927333244	2.920565517	3.14000418	3.15837796	2.946654565	2.857504238	3.152165565	2.825710546	2.932524911	2.629587415
AF070581	3.420467177	5.441123212	3.0149536725	2.569161812	2.663136341	5.497365307	2.748791552	2.722539147	4.453461691	4.7770517865	2.56129704	3.113628433	2.5581056345	2.5578972285	2.509732137	2.6084875105	3.0174049415	2.9155041085	2.8723831015	3.0921537075	2.468044414	2.6313857745	2.678061175	2.69724817	2.6169113235	2.4903928595	2.9559865935	2.6018292765	2.756353902	2.6886179545	2.55069254	2.796677166	2.5429318115	2.867614524	2.8986797385	2.535568325	2.561838933	4.955705922	2.557494399	5.181567009	3.043427023	3.2426323595	2.6272979795	11.404531565	2.3758737815	2.8017603745	2.448046276	2.4396982865	4.9355403375
AF086184	3.454318311	3.653876293	2.695264531	3.189823134	3.326390221	3.350897931	3.151163728	3.425846879	4.626248427	3.159927791	3.403443382	2.938693489	3.376142537	3.97420241	3.542542583	3.205893369	3.56482877	3.349576035	3.552400161	3.91173995	3.388292257	3.444880743	3.385275959	2.933640366	3.630135223	3.373872502	3.394778374	3.181503057	3.286337063	3.45409479	3.651200543	3.300654882	3.396851659	3.492923371	3.509670825	3.381272976	3.7754845	3.229669812	3.071194305	3.389837305	3.234790249	2.81517534	3.811715619	3.010370521	3.213042845	3.241932712	3.886402377	3.215631649	3.538746462
AF090939	5.680223783	5.613490188	4.598154537	5.50730378	5.050088151	6.92936946	4.678961138	4.803426084	4.319594637	4.312021861	5.460720471	5.03958269	5.76124945	5.331809924	5.035602041	4.716637665	4.600946978	5.464536066	5.984806827	4.996925496	5.16510195	4.907707182	5.407874512	4.907706712	5.474399175	4.502073497	5.308124102	6.182767283	5.131816424	5.033497159	5.305558821	5.583643872	4.441875085	5.135698836	5.317852229	5.42840601	5.96825385	5.206852607	5.137488158	5.240324053	4.620289345	4.140791379	4.741629022	5.639607106	6.43307276	5.123533262	5.81310003	4.333529041	5.059788617
AF131215.4	3.449408834	3.098746669	3.351083517	2.721467602	2.859079334	3.097977649	2.838126549	2.927234531	2.608973774	2.943077733	3.29181343	3.014978436	3.229642283	3.615175604	3.002031519	3.35312493	3.287664494	3.557170872	3.181468734	3.160881181	3.042230771	2.901588545	3.468971266	2.713922944	3.189316176	3.121817351	2.84264241	3.120725003	3.103981174	2.918317097	4.128103818	3.277563521	3.011141239	3.070416523	3.238812277	3.289714755	2.91440829	2.933092897	3.235173815	3.169840697	2.823779747	3.765687751	2.908586392	2.807129753	3.173493185	3.402355247	2.980731101	2.905734394	3.277732369
AF131215.8	2.715424781	2.338186405	2.816062172	2.472235085	2.377345871	2.508518029	2.833889459	2.462520697	2.513717539	2.803534224	2.679614454	2.674580645	2.543303123	2.525217884	2.638568281	2.721837687	2.884677778	2.894656985	2.44045016	2.657588881	2.700917831	2.735037952	2.971475149	2.874387093	2.814440877	2.806102473	2.659807532	2.783939669	2.810179057	2.675719751	3.44214094	2.625142768	2.914275419	2.877520307	2.73753247	2.827076538	2.377158665	2.579815002	2.499378661	2.290123213	2.384894998	2.629974643	2.905439889	2.540341369	2.890978943	2.747304433	2.424989188	2.675779167	2.373551853
AF186192.1	3.688723875	3.876020253	4.32340632	3.81867849	3.590552861	4.050790997	3.962872671	4.045503345	4.198091957	4.385199907	3.942008799	4.366951626	3.874470299	3.382430767	4.126602758	3.43341627	4.378911965	4.619805778	3.592871522	4.487494913	4.010298532	4.064964045	4.500353849	4.606600905	4.578144025	4.376367626	3.825367343	4.173936212	4.094658585	4.032050888	4.790222235	4.418183303	3.643000733	4.140631896	4.080805051	4.375842664	4.111318371	3.892480959	3.899215308	3.945766332	3.629528972	4.424070799	4.69595711	4.062522827	4.466826831	4.225396297	3.591353421	3.803247025	3.811096754
AF198444	2.564675656	2.393128594	2.63276279	2.591986327	2.331250585	2.384293157	2.592777126	2.415260026	2.796845661	2.671512564	2.950591014	2.730711225	2.419196342	2.576713516	2.477948109	2.562778492	2.966641896	2.844453358	3.30101222	2.845937763	2.570217198	2.503595748	2.760625628	2.568688598	2.53716549	2.536631563	2.266950869	4.468045068	2.852913024	2.606152421	2.767168182	2.574032206	2.478639505	3.111021488	2.804261226	2.353354094	2.681197393	2.402284468	2.267194343	2.296074857	2.686573932	2.51080246	2.80136621	2.682878272	2.446737179	2.413815156	2.280087959	2.435960234	2.304942951
AF213884.2	5.53285227	5.759264164	5.837893407	5.41221316	5.340148705	5.773964304	5.634014463	5.889894496	5.426428406	5.449521466	5.604279399	5.675814172	5.614183351	5.840332693	5.492464946	5.661271553	5.833953359	6.08426118	5.697112286	5.688403056	5.57333092	5.615261423	6.257855592	5.326236659	5.783303869	6.165971332	5.418944703	5.400977009	5.963934292	5.52065786	6.051441918	5.697690692	5.742232697	5.691185424	5.29263556	5.66063079	5.60609925	5.558920995	5.575088547	5.459512371	5.346551551	5.862995735	6.084811018	5.676265884	5.548708574	5.570997315	5.330414738	5.260409331	5.480584309
AF279780	3.327628677	3.60015861	2.8522795	2.6152338	2.947681849	2.686044669	3.137384795	2.898774318	3.037184426	2.736095984	2.549866665	3.322115205	2.781170879	2.733126282	2.87832976	2.798979588	2.831105772	3.345928616	2.607550594	3.766329157	3.10263427	2.929131619	2.733249601	2.695994126	2.922104782	2.900864758	2.718650812	2.744817483	2.775205808	2.755042279	3.41457606	2.783471364	3.423733148	2.780000374	2.508006642	2.890878745	2.752096212	2.808194653	3.009570064	2.761410728	2.72499567	2.815398851	4.11757251	2.440076383	2.951214607	2.996113762	2.745366639	2.922477091	2.647275256
AF289551	5.246237838	4.971128529	4.607855255	6.864320768	4.743914675	7.082442062	4.337680628	3.932478002	3.761095402	5.326057157	4.596233857	4.028329763	4.631473487	4.461238709	4.710449202	4.267741748	4.572168738	4.108443887	4.229331087	4.759919803	5.470369448	4.087051452	4.70619904	5.191173782	4.261854614	4.520671959	4.494760713	3.987178295	4.521784697	4.829213525	4.600943987	5.297802182	4.296258579	4.008721349	3.734577923	4.532962298	3.922044619	4.523035062	4.67330688	5.961898844	4.317411816	4.820152476	3.170357476	5.636953444	6.060975431	4.522996197	6.101108608	5.193821264	5.150862003
AF520793	4.030876909	4.867732075	4.472127437	4.601325971	5.073600725	5.326762597	4.728055337	5.253272506	4.765671526	3.735625359	3.685800597	3.541202734	3.696618702	4.290816345	4.297597724	4.02997397	4.133267013	4.149832194	3.384321548	3.947643105	3.841481289	3.863504981	3.501914729	4.223970058	3.462513337	4.26454298	3.959892172	4.979243183	3.466572205	3.95137659	4.180081559	3.38021564	3.892583749	3.320613759	3.964292102	3.557250292	3.825199622	4.495063428	5.41013482	4.681378641	5.223786315	3.641995995	4.286242402	4.9458681	4.910301943	4.546052681	4.724306865	4.02106244	5.38443612
AFAP1	2.372225507	2.86385036	3.041584627	3.927069204	2.371243061	2.604717298	2.855832203	2.390683118	2.668624765	2.591269052	2.59477943	2.954334364	2.169907371	2.135715683	2.250046884	2.619591253	2.639395874	2.721767778	2.281722893	2.324819454	2.134216145	2.434195046	2.345064467	2.582559488	2.290097454	2.261686575	2.391469017	2.776083091	2.580718392	2.346308725	2.411510605	2.374722246	2.581980675	2.416276843	2.499742439	2.23921803	2.278123129	2.757452728	2.527969678	2.707235385	2.366778981	2.208012009	3.168064279	2.308487193	2.581096202	2.519901319	2.773613033	2.441203306	2.543800774
AFAP1-AS1	3.256122972	3.340817008	4.9571052465	3.2743243115	7.170156726	6.788459352	3.697527094	3.5456120025	3.4886763405	3.5227580405	3.239909135	3.5340394035	3.715522135	3.767061881	3.5697521715	3.6668477715	4.0514889185	3.71360461	3.5171387405	3.826374016	3.5176470485	3.6273591595	3.4689342345	3.3669872825	4.077820311	3.711030802	3.704090484	3.3914134885	3.7542501035	3.4633142915	5.5045981435	3.578835681	4.355408948	3.832325221	3.3706564975	3.468546192	4.511946355	3.5105917805	4.958251344	5.5933051395	6.511564658	4.064389489	4.7496992275	3.3779341485	3.6501806065	3.5492271025	3.485391032	3.6889476655	3.401904921
AFAP1L1	4.3573469355	4.626493124	4.0535075675	4.76862738	4.198998175	5.172089321	4.993819171	4.3913508835	5.1703703765	4.3969259585	5.2428771765	4.5899192425	4.2415263145	4.3069038605	4.5507385115	4.424462684	3.669036782	3.9200664135	4.035527083	3.7255824975	4.351977898	4.004614493	4.146362729	3.9609337825	4.315376882	3.8445230535	3.7111485055	4.5449128465	4.256839526	4.0321070605	4.4401779495	4.646694822	3.928162558	3.9732326465	4.356146976	4.2491875475	4.497259466	4.981944806	4.0541820725	4.6901517395	4.129855838	4.055680243	4.1325521625	4.3979188755	4.1365182725	4.023070682	4.8456882575	4.594494727	5.3689962865
AFAP1L2	3.535503254	3.359952565	3.614295611	3.238549646	3.057794405	3.078983845	3.412311216	2.936166705	3.117867496	3.05570067	3.114336839	3.446821028	3.311863745	3.288826912	3.248013165	3.639854418	3.573760936	3.207633941	3.054358133	3.768030736	3.287458945	3.282748736	3.517956372	3.398722977	3.438919625	3.375663338	3.421945208	3.470083945	3.14581243	3.616126355	3.320369001	3.129082934	4.054463126	3.348967688	3.147390286	3.152916077	3.422732633	3.578551334	3.054628399	3.833429766	2.993047393	3.332425353	3.591128642	3.190344124	3.185011171	3.221393467	3.404251044	3.31965901	3.833162435
AFF1	5.91668278633333	5.734525172	5.83525497933333	5.39159505866667	5.46057201	6.05907286966667	5.87116841133333	5.51986134233333	5.27894975133333	5.78132854766667	5.88217836066667	6.018572066	5.71877072133333	6.11750819766667	5.94881383333333	6.16152801	5.91806299533333	5.999350771	6.205395076	5.89042395	5.958617397	6.29757519433333	6.08632692233333	6.003897967	6.08510404666667	6.05852912333333	5.79058861433333	6.10303837733333	6.268787006	5.71622653433333	5.95031937233333	6.02797199766667	5.731244716	5.95116378566667	6.083764564	6.2125567	4.73042505633333	5.776385534	5.59531793666667	5.55402111866667	5.81167686	5.903043465	5.386809727	4.64975761266667	5.35436092866667	5.736042656	5.61238102666667	5.480400316	5.37962647066667
AFF2	3.33756765766667	3.596320989	3.807966345	3.27534292033333	3.436800443	3.48363870266667	3.39073941133333	3.291048235	3.54197883033333	3.779765067	3.38623577	3.63970766066667	3.68274920333333	3.51958253266667	3.60394759033333	3.45648466233333	3.80121082866667	4.19551870833333	3.46116328366667	4.04725177166667	3.740901481	3.68826535366667	3.639542589	3.787894234	3.61083746333333	3.53688586566667	3.49977238833333	3.55672013466667	3.88488056633333	3.439894742	3.95838869266667	3.44716875866667	3.719593305	3.64713071666667	3.54144966966667	3.50980585333333	3.66658387566667	3.58951633733333	3.49813076133333	3.43654620333333	3.23544548833333	3.976753792	4.181266078	3.27173984933333	3.887385443	3.52765085733333	3.408381552	3.91469537033333	3.28639332833333
AFF3	3.53394625683333	4.16789983883333	3.6346014945	3.306005883	4.1831221505	3.7532596515	3.30205174916667	3.7482176305	3.87004177816667	3.67637921483333	3.31545793066667	4.1309965715	3.75142065883333	3.55051823916667	3.56984813383333	3.57074312066667	3.55661136466667	3.51430488233333	3.461189151	3.67937723133333	3.69812004333333	3.738443425	3.65687398483333	3.51111475483333	3.75321743816667	3.520169755	3.4821047	3.67380358266667	3.8240958155	3.71491187916667	3.83329472483333	3.61219813483333	3.4801935445	3.28298963183333	3.444132657	3.57766700383333	3.7383827445	3.5606857875	4.15954316483333	3.55011269983333	3.72978430866667	3.6249642795	3.72055960516667	3.79389761783333	3.34936157516667	4.0443789605	3.73661446483333	3.80763839466667	3.71931735633333
AFF4	4.517721557125	4.567520090625	4.038812623875	4.284888038625	4.328595629625	4.933867528625	4.08274962675	4.0364906335	4.2586605555	4.30996033425	4.683295307875	4.094334831125	4.2245719405	4.30884529075	4.411139455	4.354289732625	4.0886176385	4.437147681	4.608028516	4.245770303125	4.252442524875	4.208757939375	4.44066528	4.21533476825	4.252935307375	4.153865248125	4.283089191875	4.62370573225	4.419528492875	4.210615603	4.63873509925	4.480934733625	4.0367462655	4.4529956615	4.5256882625	4.629042349125	4.626329779375	4.308909619625	4.353656170625	4.0178699575	4.14155639025	4.3647418425	4.300987809875	4.685811310625	4.385615091125	4.356860759125	4.342250876875	4.157714351875	4.780689526625
AFG3L1P	5.43093025933333	5.43892320433333	4.81302358333333	5.534833992	5.30154328433333	5.55091080866667	5.07171247833333	4.97407749	4.949683555	5.099488255	6.038314903	4.49906691866667	5.72159073366667	5.68018731866667	5.56655680966667	4.872303674	5.31985331066667	5.08984446866667	5.62378216233333	5.19161216366667	5.33926736066667	5.191419907	4.902865389	5.46732961666667	5.219460214	5.02548418066667	5.70444571233333	5.933079177	5.14871990833333	5.45734544733333	5.69476069533333	5.57429198933333	5.06602310733333	5.800406756	5.57681681133333	5.624557307	5.185553524	5.37685844666667	4.91781485366667	5.53638728066667	5.085517429	5.06043236266667	5.09198629733333	5.795964774	5.31513640633333	4.27454118	5.32497243766667	5.42790408933333	5.69675489466667
AFG3L2	7.30487002066667	8.01138569966667	7.215407691	6.62437405266667	7.84869344966667	6.57399985633333	7.02463798133333	7.27377131266667	7.542575539	7.30884271033333	6.96704596466667	7.103096896	6.690091533	7.1177816	6.96295606033333	7.31160919166667	7.30332007966667	7.22165143733333	7.29784222266667	7.227243477	7.149976453	7.09789966333333	7.12028274766667	7.30458123466667	7.222799236	7.02497327133333	7.25281475633333	7.11190119066667	7.23730680766667	7.06674840166667	6.52201648033333	6.93777052633333	7.125358991	7.322617931	7.20545034566667	6.66605784333333	7.28201026033333	6.892454005	7.07269163066667	7.290273482	6.88726077666667	7.37410572933333	7.20657439466667	6.93985070466667	8.43060539266667	6.76686558666667	6.41651277566667	7.30629995233333	6.931568156
AFM	8.957826741	9.42287877	9.390076487	7.240999306	4.16309604	7.51791108	9.574060176	8.750037207	7.29423403	7.810009439	10.29420328	9.58926566	11.06636	10.82294676	10.90510228	11.16968639	11.28817107	10.84086779	11.03536151	10.87090676	10.68036626	10.87537043	10.38237891	11.2975388	10.90917035	11.07124405	11.23982512	10.26082181	11.00831414	11.42047767	7.796503552	10.90557133	10.50244874	11.22728601	10.48855578	11.21239758	8.034999473	8.274767908	6.178198343	3.303241766	7.738080227	6.817991403	5.679185712	3.925000703	9.46844746	8.657080762	9.332982233	4.795309265	5.195676912
AFMID	5.664182361	6.702472836	4.324766719	4.924253901	4.985768673	6.433481952	4.006431791	5.056603656	4.749374881	4.741771922	5.38134951	4.569178264	5.62018499	5.455226636	4.767994551	4.514484696	5.398816768	4.722986349	5.369321632	5.352947804	4.77100247	5.370841882	5.43738257	5.308455992	5.205670654	4.932139567	5.174643998	4.762422914	4.957505816	4.721185686	5.420091201	5.384185937	5.047360108	4.833977942	5.034206749	5.039905106	5.224430084	4.670049874	4.854293853	5.575603901	4.420331987	4.4235039	5.30461185	5.266494486	5.208415003	5.076245702	4.913183173	5.614728173	6.863679881
AFP	4.953662076	13.69831052	6.160011985	11.07699994	4.255431931	3.739442943	4.867075227	8.35154515	4.290730483	6.440953625	5.179234137	5.497135449	5.304871815	5.245780314	4.743646216	5.462869511	5.436387369	5.913958139	5.260267807	5.851996769	5.808485286	5.734753056	5.944943094	4.61230688	4.899700242	5.536207062	4.734668469	4.302277618	7.681709513	5.958299973	4.132211856	5.097005257	8.519265994	5.941787697	4.971336095	5.381557079	6.029684603	4.307879954	8.715049633	7.409820273	5.605147402	8.175129138	6.292221325	7.85279536	5.594605214	12.68608735	6.682759892	7.007233487	4.872976515
AFTPH	8.0039547515	8.053997797	8.6779456205	8.2398894355	8.4761244775	8.5061587995	8.5479148015	8.5215034745	8.1360918105	8.225672613	7.980386109	8.2357640365	7.439316783	7.796704662	7.752009319	8.2684246465	8.061744276	8.221348205	8.0187889875	7.968527567	8.064205127	8.4056693685	8.1635780425	8.0022152615	7.836989402	8.079625868	7.4955757395	7.9107435495	8.3191366155	7.7164325245	7.565900787	7.6050069335	7.9177419565	8.255775296	8.1526616725	8.005059524	7.8991294145	7.8706310765	8.5694828325	8.0525018765	8.39566684	7.430130358	7.9126623795	7.9371178855	7.0099774605	8.9518615665	8.119926342	8.4085850325	7.35793259
AGA	3.40433474066667	5.73480577966667	4.98937954933333	5.48259744133333	6.44922947966667	7.391745871	5.63037724233333	5.30938587	7.08189390333333	7.63760445133333	6.65273300933333	6.61846328333333	5.93754742766667	5.81162828666667	6.23262065666667	6.61170002566667	6.41057504333333	6.370185163	6.42625281266667	6.352943932	5.90576646866667	6.132580403	6.219866232	6.73852702666667	5.786988271	5.70547643933333	6.44504355133333	6.67551884866667	6.229638403	6.35874945466667	5.20471502933333	6.42793879833333	6.11903028633333	6.29811646066667	7.00357153333333	6.64615393233333	5.42095914466667	5.638317845	6.961595206	6.06519673766667	6.746213565	5.88695432633333	5.27824681166667	5.113699984	5.113340955	6.999372675	7.428743224	7.807620692	6.843369548
AGAP1	5.56633698433333	6.04833380966667	4.62400635833333	5.04313234733333	5.50827927466667	5.46417802833333	4.58534925533333	5.48927325166667	5.13939222833333	5.974326374	4.18356521166667	4.14705812966667	4.41612131733333	4.57798046933333	4.24363403266667	4.66674618766667	4.455686925	4.42649726533333	3.798404797	4.50529077066667	4.53204430366667	4.21521728033333	4.10210990333333	4.42294477366667	4.69189590933333	4.46693041366667	4.244405988	3.959225675	3.87593214833333	4.31888094333333	4.12621020366667	4.188681717	4.55145369433333	4.09593292	4.527811478	4.03731875366667	5.44174623766667	4.676009758	4.81231081233333	5.05932989533333	4.288285967	4.91582759933333	4.77245375466667	5.48877115166667	4.249173266	5.027336419	4.71255882066667	5.57453332266667	4.344070549
AGAP11	4.0193186605	3.860258594	3.5727523185	3.5626601995	4.025350324	3.7717514195	3.548579486	3.3751694525	3.4959421285	3.9087365545	3.6484237915	3.4737903205	3.89986965	3.8275854845	3.999581392	3.851005909	3.650709586	3.7670753765	3.741843245	4.2576383455	3.920287108	3.7933546065	3.7755460415	3.7561604955	3.81277502	3.7691889475	3.9882650615	3.6911925205	4.230187927	4.033523256	3.554234135	4.0379065895	3.368272977	3.7386714545	3.5308370185	3.935424782	3.5325779165	3.683350709	3.752166774	3.511243591	3.577625972	3.5411903225	3.646493493	3.7247445205	3.986738909	3.840566007	4.0259341295	3.5546561775	4.080668538
AGAP2	3.93778735133333	4.03946351	4.47543596933333	3.90904635266667	3.921957833	3.97384473633333	4.068904151	4.26496815366667	4.264084987	4.315311058	4.068979065	4.321743431	4.306850711	4.11959140333333	4.20530327866667	4.56728182766667	4.22573584266667	4.394611876	4.01305502466667	3.996101707	4.219072601	4.44678678866667	4.26503703533333	4.06103564266667	4.16749197733333	4.54265912433333	4.34813917866667	3.98870322033333	4.59550237333333	4.158938743	4.254630807	4.50394001266667	4.22357683333333	4.50501032366667	4.083347118	4.105265195	4.30282058833333	4.055258828	4.12957113566667	3.885356831	3.84579605066667	4.47969515233333	4.46352156033333	4.16227277266667	4.16956839566667	4.04852249566667	3.92487429866667	4.02871932933333	4.22564118833333
AGAP2-AS1	4.047487797	4.375337594	4.579336693	3.987094001	3.935887699	3.908106997	3.906226637	4.460329346	4.579953888	3.972881691	4.439587865	4.527870182	4.834796644	4.718221156	4.769003824	4.045469171	4.335695761	5.181339856	4.36542262	4.194221275	4.466321514	4.563973111	4.078980016	3.850729762	4.473514196	4.817001203	4.425432332	4.466369486	3.972641923	4.750085065	4.380323737	4.750591295	3.983703484	4.308860984	4.45867393	4.44083808	4.017119131	3.995949894	4.030378143	4.430363741	4.034494102	4.219117223	4.41601054	3.851535318	4.220316091	4.182593442	4.282282641	3.95460311	4.082303114
AGAP3	4.89296129966667	5.47684460266667	5.84062383666667	5.538486655	5.66996000133333	5.51684006	5.969009522	5.84457291466667	6.139415959	5.96243902266667	5.82749710633333	5.55311840666667	5.650998868	5.534947676	5.59760211466667	5.73767414066667	5.83818552333333	5.918889232	5.270695775	5.676830603	5.63880620766667	5.800174578	5.53520479533333	5.681099829	5.854820173	5.83374572766667	5.474246444	5.473906896	5.87027161666667	5.62879092533333	5.98841114066667	5.684622547	5.967024247	5.796297931	5.57965536366667	5.56447283233333	5.726633617	5.569408467	5.625544631	5.74101693033333	5.51833522133333	6.31609285066667	6.32091841633333	5.193676638	6.00961477566667	5.42940151166667	5.53783047233333	5.826584895	5.567414965
AGAP4	6.982784836	7.729294766	4.842830648	7.846970422	7.172680302	6.706476128	4.941342691	4.848729157	4.801593964	5.359513782	6.627581223	4.064585469	7.09347733	6.883909346	6.907459842	5.668946432	5.698229916	5.419107884	6.41694279	5.87290551	7.196442507	5.850916568	5.818038159	6.124923608	6.179039004	5.146493806	6.891176918	7.202337732	6.083171921	6.347710532	6.248095636	6.884931274	5.407243687	5.131272096	5.936331283	6.630111512	5.977523743	5.887733333	6.021875763	6.140083659	4.966727061	4.441923478	5.907699042	7.483781055	7.717036003	5.982917253	7.889327074	6.698113429	7.450871276
AGAP6	6.201909147	4.8583335855	4.6766015315	4.714492646	5.8521255635	6.3281536035	4.5485241255	4.459216485	4.4360052065	4.53290915	5.450395625	4.6611680425	5.149807811	5.8283799015	5.4203072665	5.0245521285	5.169033317	4.8223041005	5.436133337	5.1081057285	4.8709383045	4.922472402	5.0412256745	5.290437912	4.8508120305	4.9078393615	4.724659332	5.0162881825	5.081052077	5.1196927405	5.6127459085	5.9250082625	4.813232873	5.0066526385	5.024070688	5.4330749655	5.169937533	5.068725343	4.5060985495	4.630941204	4.6629971845	5.0256330395	4.5689400295	6.34622606	5.260919619	4.723809007	5.3377570995	5.206592731	5.0992501095
AGAP9	4.303511561	4.224715044	3.295665783	4.248386467	4.074996507	4.097249074	3.772776072	3.591460757	2.984846836	2.98123643	3.40063341	3.734901122	4.283852759	4.171394291	4.017541194	3.235545815	3.662791477	4.137688722	3.384046155	3.800354805	4.317267785	3.813829194	3.644452622	4.082600627	3.658475618	3.715127067	3.586041139	3.887297896	3.632415842	4.013521504	3.713400726	3.727975731	4.112640824	3.417138068	3.353619764	3.622545971	3.784737572	3.929534788	3.841157021	3.545364574	3.482043365	3.10991829	3.353791097	5.198064916	4.840232068	3.791583195	4.098741674	3.737850355	4.290568772
AGBL1	3.058766634	3.060086099	3.184277912	2.674955944	2.873445633	3.104396444	3.201452763	3.475401276	3.556069754	3.593366782	2.989731296	2.954489263	3.097977649	2.976141084	3.488211522	2.99710386	3.862183855	3.089877825	3.267613913	3.392072026	3.203145013	3.097649454	3.276174517	3.124430879	3.715912152	2.871901118	3.162197288	3.367779409	3.197203179	2.901024441	3.433783731	2.704793055	3.623075924	3.57444858	3.149039863	3.04916303	2.953678029	2.79653946	3.226586042	2.797922849	3.115010685	3.501932513	3.444918391	3.273530144	2.960559742	3.058499084	2.897137384	3.170826797	3.046220296
AGBL2	3.721295822	4.204125874	3.742841241	5.057370998	2.83518364	3.013392595	3.546162941	3.721770636	3.425003847	3.349290844	3.226171316	3.993662358	4.548702966	5.65060411	5.456876544	5.348541891	4.374501125	4.913420736	3.742775112	3.598596514	5.117601067	5.32866869	3.315179163	4.106722297	4.644099217	5.267386578	3.363644907	3.383919394	3.743349948	4.556491168	3.891084516	4.236610077	4.415797514	3.598540785	3.163588121	4.787648399	3.156722755	4.334438185	2.998779804	3.064442273	4.920138062	3.456563341	3.727821568	7.880854232	3.512812717	4.779402127	5.550360194	3.079878718	3.500116136
AGBL3	2.665553484	2.49148384733333	2.63221702933333	3.436970279	2.442273182	2.881284204	2.31334543733333	2.61522960866667	2.568484941	2.34948399	2.492371792	2.40202900833333	2.15789142166667	2.42721188433333	2.438087936	2.73853442933333	2.64508179066667	2.433863783	2.29310575033333	2.425379791	2.388118628	2.187658356	2.42892820866667	2.611987126	2.34123527933333	2.32757235366667	2.27554678666667	2.34018530833333	2.30613530133333	2.448048538	2.414345061	2.23334038633333	2.37635333566667	2.47032322633333	2.21927487833333	2.423433331	2.548742496	2.46851018366667	2.537857608	2.651832945	2.72021635233333	2.89437319966667	3.028466665	3.20526844566667	2.75594593466667	2.775262522	2.94647601466667	2.53123579533333	2.41632901766667
AGBL4	3.2349464885	3.1084636945	3.1351615135	2.95337542	2.99686853	3.144134854	2.67179698	3.1547652155	2.8871062955	3.0402995765	2.899899037	2.912113041	3.1765022215	3.117944416	3.2152264725	3.006783182	2.9488406515	3.3084175725	2.856864894	3.183469949	3.1155793645	2.751928066	3.1798301635	2.804578968	3.141373373	3.0014337855	3.245537165	2.788573552	3.1720916605	2.691844285	3.1185381615	3.331462875	3.293884953	3.3408132355	3.017467175	2.9558835665	2.9839975405	2.817073251	2.9194466845	3.0287891865	2.815366153	3.2807719745	3.4564446895	2.828649559	3.465607288	2.861217848	2.9963907885	2.6682387565	2.960601451
AGBL5	5.351109236	4.81258218333333	4.88773672333333	4.63075416333333	5.85351396566667	5.491034275	4.988493084	5.48398902333333	5.32032114466667	5.727811951	3.974610673	4.32049300666667	4.60765265633333	4.46525164433333	4.43929930666667	4.476135218	4.67972281233333	4.76002824666667	4.08014143	4.56213532466667	4.54981590733333	4.89858849266667	4.36689136633333	4.84103553433333	4.41955640566667	4.39372196166667	4.50779396733333	4.15120688866667	4.31687040533333	4.80724746766667	4.757373397	4.31938557933333	4.623270938	4.47156132766667	4.503652367	4.40274971033333	5.201296331	4.44704855966667	4.84031664066667	5.038211146	5.08399144033333	4.94485602633333	4.87271430566667	4.45722160033333	4.35560652133333	4.391466248	4.449044893	5.29756279433333	4.918154293
AGER	4.1791396235	4.1716661515	4.290064112	4.368093775	3.836219467	4.125289367	4.2385901875	4.275487011	3.995161169	4.3386430805	3.9006198	4.1733074765	4.073353911	3.9922705895	4.1807496055	4.39797308	4.641401252	4.310922276	4.0518360675	4.3825489185	4.3985035055	4.3383785945	4.129412184	4.302662658	3.942826678	4.355518623	4.32995228	4.0432170065	4.479409485	4.1662310955	4.8995327045	4.027058265	4.157232116	4.24996977	4.175151162	4.158874268	3.985933198	4.167796312	3.8516557565	4.033294894	3.8697275565	4.055567095	4.30106188	4.337872811	4.3471182765	3.8973866915	3.9797633265	3.827604511	4.2160299415
AGFG1	5.3139017918	6.0790926548	5.9312017144	5.7371784676	5.5439100606	6.1298885864	4.9221231346	5.9327165436	6.469083377	5.64180202	5.4938701096	5.5785381608	5.1550741856	5.0118678576	5.2433329986	5.4493594248	5.3227294464	5.0318714694	6.0601781124	5.432570886	5.5612030418	5.560492524	5.7585064358	5.3977204556	5.2670020856	5.4908572022	5.5317437956	6.1363089208	5.7476757126	5.434204738	4.5450530628	5.405821895	5.3443191908	5.7864304394	6.17332557	5.788714173	6.1594789042	6.2095030186	6.3278918528	6.3147245346	5.802740282	5.7625453062	5.3231227474	5.0939009426	5.7326455578	5.8801835422	6.1137437258	6.2724239974	6.15182294
AGFG2	5.5827418825	5.1328867835	5.0411665065	5.3190691415	5.28527866816667	5.51330448283333	4.820016153	5.0040334875	5.0924604855	4.92526202916667	5.26656914433333	4.7046298885	5.3257774655	5.350939929	5.310889022	5.06231170866667	5.3039644455	4.81722167016667	5.02615909166667	4.821954808	5.238577223	5.238940793	4.88784767983333	5.09592244266667	5.12017068283333	5.27541659916667	5.1356710045	5.16376426466667	5.28388624766667	5.24908430133333	4.92786401683333	5.45396936333333	4.860326863	5.1461252125	4.940282924	5.12900679183333	5.53860141466667	4.98745437833333	4.8084747515	4.96941032483333	5.055263906	5.00363299083333	5.3461414495	5.18510820916667	4.96823564983333	5.42454049283333	4.908827207	5.19956224783333	6.04060538033333
AGGF1	5.5251522555	5.2740972575	5.09654095775	5.2033890995	5.62348143675	5.98547324175	5.36908821375	5.471513719	5.58374503825	5.9404209395	5.12535243675	5.247715641	5.23556162825	5.17849742675	5.26173712875	5.39127783525	5.21396034325	4.99506380075	4.6759212205	4.98687607575	5.16704614475	5.4000563205	5.19234588325	5.27515590625	5.22177582825	5.0975914855	4.931854057	5.13042262325	5.236743142	5.27093334075	4.66261704625	4.83305815425	5.206691462	5.05329837725	5.25728391275	4.937354279	5.06963835075	5.183877017	5.89168697775	4.99964921225	5.637173512	5.12395025025	5.516489755	5.19846676775	5.009993715	5.887231971	5.17215853525	5.71424104375	5.794705629
AGK	5.02259248433333	4.74058550666667	5.10436304333333	4.84739238333333	5.666844037	5.11465216966667	5.36268080133333	5.36287656633333	5.261618912	5.51134481466667	4.526914998	4.83347147233333	4.58047860266667	4.881089079	4.678530322	5.10841893433333	4.98146559733333	4.68623864866667	4.85708247	4.96604368566667	4.169934297	4.58170190466667	4.906444231	5.07475983666667	4.598968788	4.68376798866667	4.62894142433333	4.87219140333333	4.734805829	4.75023216433333	5.27667708433333	4.818295932	4.64291412266667	4.808489977	5.184620968	5.00125009033333	5.57052466866667	5.09714655133333	5.51771544	4.993716978	5.429959054	5.171115936	4.93331503233333	4.74240789033333	4.78068982266667	5.43053061666667	4.69254712266667	5.452360475	4.81280915066667
AGL	9.084010801	8.219737101	9.465834311	6.879958232	7.380961546	5.343004348	9.624438583	10.0740952	9.18779336	8.532274853	8.208622763	9.003095804	9.586678809	9.763121457	9.873973366	10.02702382	9.69426801	10.00435025	9.036755563	9.106634463	9.271623724	9.62545291	8.798872557	9.456230635	9.865172114	9.930362219	9.168782571	9.256863144	9.058788068	9.367628674	8.251455525	8.30079806	9.144919098	9.501344067	8.904813783	9.588041081	8.506677209	7.625038365	8.746359768	7.768632078	9.619280163	9.13179709	7.399148986	8.783528415	9.090362353	8.475979183	9.139374511	8.801031622	8.551711176
AGMAT	6.01147054866667	6.35458887033333	6.88099623	5.93104645933333	6.49938056233333	5.143481718	7.27248821	7.52419015733333	7.260259524	7.94822790366667	5.930409513	6.722528336	7.16380577033333	6.856566289	6.647246813	7.23008019433333	7.44420698333333	7.34369869	6.73921341733333	7.01698722466667	6.927828834	7.08116556366667	6.88406083233333	7.10752324266667	7.30599615233333	7.00048571833333	6.65446946966667	6.14487691133333	7.19143891466667	6.77393341766667	6.70021609133333	6.50453468566667	7.08362552666667	7.07459975966667	7.076909912	7.13345428633333	6.58663667266667	6.19814897433333	6.85621698166667	5.97889632633333	6.846600287	6.948986963	7.10801450066667	6.304666084	6.90531752266667	5.983557805	6.24669275133333	7.16734260733333	6.35523501833333
AGO1	5.624892358	5.87122655125	5.15816283975	5.20222554725	5.8364774325	5.08050783875	5.3129994155	6.158343603	5.545735177	5.77645371075	4.536185715	5.12140492425	5.1283335245	5.373049813	4.85821087775	5.1502428945	5.162361697	4.93064357875	4.52090938725	5.29607106125	5.27285597025	5.23570205125	5.01098187575	5.25903033675	5.413792018	4.98554566825	5.05256431525	4.6706707045	4.99335109125	4.92385469675	5.015553308	5.059560645	5.04141102375	4.76667745325	4.89589383725	4.7936684605	5.27295859925	5.36772746475	5.87912044325	5.36442344675	5.34885204125	5.465762295	5.60152130125	4.79583752525	5.58315517675	5.058032522	5.679773695	5.86557291875	5.13952854475
AGO2	7.868375479	7.401613248	4.216948219	6.673609248	8.771194452	8.778818433	3.707204803	6.932177628	5.871513696	7.036642104	7.776820175	4.91209492	6.746679056	6.240837516	6.301217516	4.978192854	4.357905538	4.670255013	7.537823491	5.403963219	5.352077743	5.551758694	5.281472657	5.320449564	5.791637519	5.583935651	6.349055603	7.180293611	5.372974049	6.461934692	4.485050701	7.607398556	4.020969078	5.527495509	6.401007283	7.12259362	7.613885922	7.092484291	7.939585959	7.53318616	5.533452304	5.010393672	5.449744819	7.998873154	4.25175797	6.973137377	6.739822775	7.138928688	7.564787668
AGO3	5.40555613175	4.5528952275	5.35822115425	4.775900058	4.587946216	4.914136165	6.153559501	5.9904091355	5.02583719575	5.6218212015	4.6140321565	4.8646222025	4.94175579725	5.105259871	4.97964756425	5.5967967015	5.23137486775	5.26418944375	4.653430058	4.7375148005	4.775551216	5.19305668375	4.9477326705	5.3710115495	4.9989400465	5.108213571	4.462048995	5.19886513625	5.00571769025	5.088025284	5.0507853075	4.65335475975	4.944864953	4.98037753375	4.98984370025	4.83515896875	4.113291802	5.55173412425	5.8877893385	4.60553843825	5.31626510175	4.72595260775	4.7199058715	4.51610667275	5.2162315355	4.4852129385	4.94578964925	5.21872098975	4.78734614875
AGO4	4.6186369085	4.63445136075	4.41729695475	4.59971284325	4.91295562975	4.5271695055	4.69160278775	4.468230398	5.20027569675	4.75456841175	4.70545573375	4.3647771615	4.517782285	4.67670213675	4.59548795525	4.4392889685	4.22511695575	4.766791636	4.1758662255	4.232009925	4.660247776	4.39079722675	4.290555804	4.666731758	4.476425319	4.539962134	4.5393966815	4.27826368075	4.1544002005	4.73918308925	4.35614335625	4.48534266075	4.30902591275	4.09083662275	4.371102024	4.2052199085	4.36548813175	4.8459190645	5.0164120335	4.3820588215	4.52637973325	4.58226167225	4.3023719255	4.28517976475	4.54822868	4.2616294355	5.0336992655	4.7770706115	4.787968445
AGPAT1	7.975739042	9.2091504115	7.3586487915	8.502652491	8.2397311815	7.7355773965	7.924875838	7.570887474	7.8708743325	8.4264959485	7.2273284265	7.177980884	7.3271441455	7.266450332	7.4945413575	7.4001492875	7.1341297745	6.499398987	7.3652635285	6.9822000725	7.193255405	6.8899995215	7.0434302145	7.2369543735	6.947981252	7.246775178	7.612453525	7.2372373935	6.9799418955	7.811303354	6.661938072	7.680026623	6.9046959305	6.805427611	7.133935105	7.1917196245	8.552309787	7.677814439	8.3209994045	8.0361597265	7.360910365	7.5010642695	7.4243726205	8.2981017845	8.057463015	7.7825676395	8.415103524	8.2854060125	7.8414355985
AGPAT2	8.015588236	8.0023694105	7.62077787	7.1500067045	6.8431240945	6.98507312	7.523086164	7.11262519	6.577955141	5.786906435	6.847194784	7.553305469	7.634114646	7.884085054	7.567920959	8.151260216	7.7202879205	7.110608744	7.840805916	8.0650471995	7.88091912	7.7000855305	8.3933934075	7.8777582015	7.2975607535	7.6920947165	7.5373436975	7.2747886085	7.975489238	7.5987104635	7.4894383425	7.9653596195	7.490926687	7.677378704	7.6844059205	7.8080771645	6.466462414	7.5014737115	7.430089036	7.5873104455	6.552452435	7.446879224	6.452355109	6.88922625	6.871911796	6.3648522525	7.202246101	7.48529897	6.8680294235
AGPAT3	7.3340148025	7.5394805695	6.59774449483333	7.09756609933333	6.94327898583333	6.6450904485	7.099524968	6.99796509866667	6.98850915716667	6.97018330783333	5.62409799366667	6.66728293083333	6.75170160316667	6.71347993033333	6.6312077495	6.53800975033333	6.5405990535	6.47483990133333	5.39257554066667	6.51895045216667	6.7726833935	6.37790945433333	5.60729132866667	6.80041952933333	6.532748844	6.58633056133333	6.38621736283333	5.7581044035	6.088432736	6.40389216233333	5.943880171	5.9359268265	6.39677127266667	6.193405564	6.46009636833333	5.83086167216667	6.92013633816667	6.87976193216667	6.78309973816667	5.91628850533333	6.64654780533333	6.62186957983333	6.43080209266667	7.01157701916667	6.911765517	6.692631857	5.53583201583333	6.6065389545	6.621089171
AGPAT4	3.9266972435	3.755195417	3.848860258	3.488036853	3.3014572805	3.2608028525	3.9005516645	3.8539445515	3.649542081	3.5571990635	3.6120704445	3.5314891895	3.421928736	3.568778446	3.365874867	3.491805777	3.548241577	3.464836774	3.808911287	3.592958575	3.56443155	3.756355002	3.4256380405	3.3912929785	3.5596241945	3.371033389	3.6519866885	3.5767620315	3.4299126785	3.837652559	3.873493182	3.3964165445	3.8617775745	3.593078832	3.5444203395	3.4421019045	3.533477311	3.8545141185	3.657904211	4.1166392055	3.727789035	5.075805075	4.255831907	3.34087395	4.2924246715	3.15638216	4.125970051	3.339033376	3.6822601765
AGPAT4-IT1	4.929138754	5.156151673	4.724927018	4.37945926	4.756721816	4.851548414	4.664111124	4.339706578	4.527711717	4.498920287	4.968457809	4.384723887	5.232640743	4.527172406	4.669897158	4.641857387	4.540529796	4.782319226	4.925637788	5.032220515	4.94452457	4.889911601	4.601231454	4.825543483	4.483885919	4.31542187	5.500760546	5.300636988	4.820076288	4.787555606	4.760113484	4.908696196	4.188791254	4.988542698	4.826083945	4.942740359	5.11588835	4.834247753	4.548710218	5.14006555	4.439630975	5.297267015	5.132999232	4.440726868	4.992163397	4.574794416	5.035258579	4.537413461	5.041930948
AGPAT5	5.772996853	5.7449263225	5.16131592	5.2334354185	5.8846110735	6.4235366195	5.9442771725	5.542239477	6.002289247	6.544314765	5.7044376485	5.1095075485	5.2126091345	5.9957152035	6.669108835	6.7869625645	5.4104361035	5.789164844	5.8426798075	5.3578710005	5.84690015	6.23888864	5.7484683275	5.8596102175	5.601085216	6.56406562	5.291815575	5.959463531	5.467481821	6.158573953	5.393888197	5.6334262905	5.447722618	5.4097889915	5.7313380385	5.233061645	5.976005314	6.951483695	6.015664093	5.975733232	7.0058196495	6.31778617	4.777239368	4.8678085795	6.5416661745	7.6448438715	6.0133231535	5.9769854	5.195282835
AGPAT6	4.67106254333333	5.10160337766667	5.529360272	5.74090279033333	5.25746069366667	5.79597849	5.36433517966667	5.91442945333333	5.185002615	6.22838991566667	5.026197049	4.970513605	5.13986961033333	5.13505170933333	4.89113220666667	4.96714723333333	5.44078950366667	5.69000065066667	5.33969851533333	5.500951949	5.36038470533333	5.45953155466667	5.10825271466667	5.44078223633333	5.31391332133333	5.31239961866667	5.45874314866667	5.040331179	5.43453649066667	5.077334648	5.535414292	5.08484100033333	5.44051201133333	5.44444617333333	5.63693793633333	5.08175628266667	5.70974841066667	5.55785140933333	5.12999178266667	4.94083810966667	5.157022636	5.827102026	5.52641356933333	5.430274783	5.18922223566667	4.82501425233333	5.168796514	5.785126994	5.752811999
AGPAT9	6.626506238	5.374959723	5.795385	5.751053314	5.280922475	8.486895723	5.739624985	5.922494715	7.270936079	8.859148654	8.638081415	7.886257195	8.362518928	6.894716555	6.814049083	7.775467646	7.573089557	9.604763297	9.391261911	8.93475546	9.078324179	8.831660204	8.374661585	7.434813452	9.777359999	7.57925804	8.897763756	8.165178433	9.609451599	8.278015178	6.810254678	8.978431932	8.898207905	8.343719939	8.546918444	8.428065321	6.682939935	6.738724971	7.876743326	6.532415246	7.711011646	5.974038768	6.675599718	7.764046561	6.38109733	5.184702601	7.288511902	7.683965832	6.97366773
AGPS	4.671464919	6.17135449375	6.28182819625	6.272010162	6.9367135785	6.1622888285	6.18691591675	6.9626078305	6.997980138	6.1459038885	6.2168877445	6.82950584525	5.8666515065	5.97856554475	5.7396818615	6.57057780075	5.56170769175	5.90152414475	6.01263927975	5.66553080225	6.08241684225	6.40410640375	5.9953343585	5.8392104325	5.81959510025	6.66918903725	5.61337265525	6.42104987525	6.2753239365	6.97339359225	5.62892054375	6.0903864625	5.858285069	6.1689741315	7.01961185325	5.709406853	7.10450122625	6.33518419475	7.22173726775	6.73913946425	6.7108147225	5.67087616425	5.866900366	6.07791181875	4.5448706085	7.49845876275	6.02835354375	7.02343581075	6.3166712185
AGR2	2.817156682	3.061038435	4.244694211	3.063621737	3.0381403805	3.997082536	3.0742712025	3.105546598	2.950853035	3.291278298	2.907431863	3.2453573835	3.022128339	3.076467625	3.165113166	3.069218671	3.1196412385	3.055596325	3.2962270405	3.055908437	3.137246625	3.0260956915	3.2178526585	3.149557121	3.028958489	3.710610926	3.053630859	2.791714913	3.6992467735	3.100778661	3.624662939	3.1611532435	3.0508661645	3.4600016625	2.876133877	2.819363826	3.0873475385	2.87328427	3.3801782465	8.8025798905	3.1748151145	4.1469314935	3.734030746	3.693557995	2.998283134	2.898473512	3.074300837	2.854742748	3.026366348
AGR3	2.68910769	2.445780149	2.822526502	3.207710726	2.51107416	2.256197992	2.57513997	2.544000027	2.204707291	2.85263833	2.373194687	2.329744447	2.730140583	2.51059072	2.411510605	2.403177057	2.731457788	2.503538392	2.569422644	2.634771852	2.55924761	2.640017012	2.591088754	2.282793679	2.671876043	2.380220551	2.79230622	2.273198959	2.419808783	2.619642209	2.484629521	2.662439707	2.427949795	2.497373393	2.372116065	2.391800724	2.4783212	2.483212543	2.275824949	3.801559764	2.357710511	2.916181142	2.661122836	2.405830246	2.505191082	2.457528194	2.473590558	2.229426704	2.208302716
AGRN	5.9227953465	6.18644215625	6.44308951325	6.31330130125	6.2163513525	6.06883409625	6.07813741025	6.640288517	6.23820021175	5.99411777925	6.2672461375	6.27625489375	5.8183907155	5.829579267	6.07950153875	6.1487860225	6.3746994545	6.22698419575	6.18339022825	6.39828886825	6.318900075	5.96968193825	6.02249683825	6.2061499755	5.9757842335	6.37866051625	6.21541450475	6.301741932	6.2853670235	6.35596202925	7.07608076175	6.27081127575	6.388112971	6.75743301	6.258527826	6.185491593	5.72424037	6.41011069275	6.03373364625	6.459122766	5.9738210875	6.55938550375	6.73313052525	5.83431914225	6.1254185435	5.463118827	6.47592331025	6.29476019125	6.33940531375
AGRP	4.767498387	4.773686281	4.926733792	4.750262298	4.713139892	4.768027043	4.742199677	4.742653741	5.049660599	5.236984505	4.829559777	5.014051377	5.121327672	5.001285537	4.802637725	5.193278919	5.083852465	4.586559887	4.799146036	4.852489659	5.041689318	5.18864304	4.856502972	4.847184852	5.18016239	4.577971456	4.923925518	4.607163297	5.240806492	4.891328169	5.314568634	4.887723515	5.623391145	4.911001748	4.796231326	4.712336572	4.54658481	4.64986036	4.735350649	4.590285024	4.42859422	5.061122656	5.198854769	4.785928579	5.055434248	4.344020627	4.478507499	4.722000932	4.994553201
AGT	13.3936767	13.30040526	12.44761321	13.28297909	13.05753004	12.72524687	13.07845211	13.32357697	12.52410491	13.47759891	12.27805364	12.063835	13.02498882	12.64358169	12.89929604	12.68758103	12.6777152	12.63568324	12.58843712	12.61885482	12.48624494	12.87544082	12.6262553	12.62848957	12.86494409	12.5951821	12.37465959	12.34472186	12.598179	12.34260338	12.54514008	12.61001128	12.38462345	12.59777529	12.5517347	12.82521796	12.50257164	13.13632604	13.30317367	12.23520598	12.97577804	12.49292449	11.58848174	12.82874776	11.85960622	12.19380007	12.23090997	12.6427579	12.53435499
AGTPBP1	5.0987904115	5.3905819355	5.197788905	5.3115328175	4.8620318	5.126491559	5.64310784	5.524357081	4.8583930835	4.5523415505	4.9167996155	4.970576897	4.723897262	4.9818201375	5.2271967845	5.004317748	4.7464082045	4.8421870365	4.6579030095	4.5438745155	4.81976745	4.7874937065	4.7397846595	4.9924865135	4.9505594695	4.5402795615	5.1918607145	5.299642489	4.685950759	4.711904107	5.0595207815	4.9499683715	5.0329645325	4.6739009105	5.242144632	4.751132308	4.96478256	5.5024346155	5.33927351	5.293088532	5.3444398785	5.272959603	5.123364711	5.522729625	5.2025546765	5.354378132	5.1831510605	5.7918080665	4.603578425
AGTR1	8.3936383005	8.4532972395	5.892429751	7.6253287425	7.3785803505	8.0366185925	6.7684904715	7.85678963	8.196695536	6.1442511695	9.295569406	8.3605534765	9.3968416185	9.005399019	9.3337699545	8.74055391	8.2268013165	7.817159885	9.9177221625	9.076742065	8.570375816	9.485523033	8.907197086	8.214328455	8.799303487	8.475297302	9.5785090655	10.4531614045	8.582178037	9.093043253	8.082847979	9.695905886	8.7011294135	9.552206735	8.9682083505	9.514002693	7.2117865485	8.5157920065	7.5014107895	9.381305764	7.829112077	5.967054661	5.593394275	7.949097869	5.7151322835	8.8492415535	7.0580681895	5.613646645	7.614564152
AGTR2	2.83804802266667	3.044735992	3.23662302633333	3.01477002233333	2.90447412333333	2.98195497933333	3.17857189	3.053551691	2.96094691433333	3.24411906466667	2.792377657	3.04234561733333	3.08231458266667	3.04828823533333	3.18886522	3.461680844	3.216528273	3.39362622233333	2.932113316	3.28814009866667	3.158461945	3.34202805566667	3.12469924033333	3.07537837633333	3.187592686	3.11152125166667	3.02144667566667	2.96635044066667	3.51127964733333	3.17915797366667	3.53097316233333	3.157010615	3.55054010233333	3.096350374	3.14678907433333	2.95100372766667	3.24145476933333	2.927232129	3.115253194	3.10497299933333	3.08984565566667	3.408162261	3.32072270033333	2.92449958033333	3.153832886	2.91258707133333	2.876649374	3.14725147833333	3.01289511733333
AGTRAP	4.997104144	5.490306101	5.262261836	4.96608857166667	5.982738254	5.061839595	4.92711121866667	5.41273248233333	5.394835732	6.09319305066667	5.01880646233333	4.901288139	5.03487538533333	4.844265998	4.70182281866667	4.686759091	4.84828649566667	5.09274094266667	4.783552599	5.152191459	5.323192371	4.934773415	5.15652994966667	5.071097847	5.082503402	4.62170282	5.113147786	4.811429429	4.98863043266667	5.13735028333333	5.00404189066667	4.57348259766667	4.85413227166667	5.09768784266667	5.24970526166667	4.77649059533333	6.15252290066667	5.46852513133333	4.95241445966667	6.202766957	5.12093988366667	5.40952905066667	4.96259358633333	4.52842556666667	5.85360885033333	4.93526523433333	5.68223530433333	5.66000759933333	5.731350593
AGXT	10.181601993	9.88920955533333	9.31610853966667	9.208679434	9.21356452666667	10.547170626	9.01348318566667	9.61726021866667	9.64830231533333	7.96222812	10.6476363403333	10.2299078283333	10.3039331043333	10.1298957203333	10.1226294253333	10.345480948	9.984401746	9.88074931133333	10.135422618	9.84121815033333	10.0880027403333	10.1520011466667	9.252702821	10.338041723	9.97258364733333	10.2104916856667	9.712329445	9.730739503	10.4159559996667	10.396340186	8.98817511566667	9.89685548566667	9.81501399233333	10.116089668	9.98542621533333	10.3416750123333	9.524240102	9.780081261	6.436925364	7.69432844	9.81210521966667	8.381918448	7.11329699966667	9.52539589833333	8.728278801	9.18747922333333	9.80414269533333	9.21651741433333	9.807973112
AGXT2	4.657510487	4.517910602	7.500271754	4.696728206	6.273644486	6.585931264	7.784659775	7.774678117	7.286597476	7.314278778	7.640521271	9.968000674	8.778781475	8.600580332	9.359527971	9.105261131	9.434834706	8.823532127	7.774723841	8.924707504	9.057636554	9.158550148	8.243602317	9.024810542	8.566797377	9.514346552	8.757131537	8.203328885	8.615596204	8.343334974	7.467815942	8.506818544	8.693648378	8.673863679	8.574204743	8.345118839	5.11588835	7.819529998	7.792909673	4.272440064	7.248806527	7.505345867	6.679972137	5.791680029	7.921140582	6.893818654	6.879911841	7.383739265	10.25067739
AHCTF1	6.4615351445	6.7932352405	6.7294587995	7.3192670595	7.5891555	6.2802458685	7.080074955	7.486945924	6.940612141	7.756664543	6.18640713	6.861724513	6.117456656	6.139734187	6.5405603315	6.5966932025	6.4269063955	6.707803744	6.570637979	6.4657471685	6.375266607	6.41405707	6.3602821765	6.5556797525	6.602188704	6.561138343	6.1689392055	6.7286117615	6.146546684	6.435917347	6.050745148	5.875390459	6.8195946435	6.620959177	6.654025406	6.393549242	8.0087765025	6.614000351	7.653679465	7.1288798845	8.216285417	7.534223639	7.1807250935	6.8071157815	6.5299696935	8.0406429235	5.9942166655	8.3721874155	7.3412630255
AHCY	10.07756497	9.336786062	8.026009837	8.896094657	7.994743798	8.114195528	8.921034587	9.397023002	9.627702263	8.885761935	8.76553534	9.460469255	9.300391999	8.695968459	8.23325759	9.140023314	8.15893558	8.282292887	8.080535405	8.405207099	8.917030089	8.787376575	8.448849704	8.562631013	9.057965516	9.014779894	8.365316648	8.355699759	8.291833767	8.725629241	6.658610238	7.486337816	8.736332224	8.541559195	8.874965825	7.98150818	9.041297344	8.799409326	8.755959225	8.86614743	7.924531478	8.600314875	7.959501891	9.608342915	8.360964043	8.747900595	7.932886331	9.016656351	8.430332609
AHCYL1	7.82710270375	7.221691562	7.16916583525	6.997917155	8.15086935425	6.78897257125	7.3278243145	7.5319792025	7.372936836	8.51613334525	7.28045985275	7.694600126	7.81615947025	7.448807514	7.76963197475	7.77189243325	7.767258466	7.480511455	7.57326229625	7.77992344525	7.50710834075	7.550867846	7.628212989	7.9331398975	7.83115277325	7.62730011175	7.5111276025	7.78289328375	7.60858328975	7.69844808025	7.315409537	7.693255582	7.49373696975	7.4578664	7.66885312875	7.7329633725	8.19089704575	7.82517102925	8.043552216	7.72853070325	7.705062362	7.42457004075	6.810681175	8.241895059	7.2249365525	7.60782043225	7.67336958675	7.98288907125	7.797091788
AHCYL2	5.506736039	5.381773448	5.5050674755	5.246489454	5.3804027615	5.546951003	5.5404861835	5.3119781075	5.5334368775	5.529959621	5.2052172145	4.9721531835	5.482668255	5.4110667545	5.5236831035	5.239302804	5.2390141105	4.979914967	5.078770354	5.4143699535	5.0280201105	5.4181868465	5.182144258	5.688299874	5.4544886905	5.183459014	5.067192076	5.2132645815	5.209186218	5.2585062735	5.1393947205	5.4017821795	4.978160152	5.456083864	5.185195965	5.4112654945	5.5928748575	5.4134153055	5.509414901	6.3648542415	5.3732020345	5.3735289115	5.3471703005	4.912998212	4.877064078	4.867540221	5.04117701	5.3856710655	4.9503877955
AHDC1	3.74534894633333	4.22042978633333	4.21256834	4.05947914033333	4.10120286933333	3.81662153466667	4.323284602	4.195285894	3.971841968	4.483537574	4.18984110533333	3.98835929266667	4.10955809533333	4.02170912433333	4.20942575766667	4.21220354566667	4.644781122	4.343109209	4.218500998	4.41832498133333	4.30232608966667	4.41298154333333	4.22641365633333	4.22424065233333	4.45302702633333	4.24761185466667	4.25053133166667	4.22201913266667	4.229274333	4.14618096433333	4.77706860833333	4.579772818	4.47222726733333	4.49367892933333	4.13212655633333	4.14480624533333	3.88344329366667	3.95845136633333	3.90358468733333	4.12015409066667	3.85510895166667	4.10097517466667	4.536676994	4.008508485	4.407855347	3.76795877733333	4.441202296	3.963416242	4.26847042766667
AHI1	5.0042195204	4.2030374882	4.34558198	4.2282546948	4.1305779124	4.9711733584	4.4370099074	3.6683496302	4.3877955796	4.2127809516	4.3840179988	3.8035016928	4.3682870668	4.5998397352	4.7151577502	4.5415447082	4.5817752798	4.6669447294	4.4014168214	4.5422119476	4.5162536526	4.4733445636	4.4377185922	4.7344110396	4.5586973354	4.1985141452	4.5871711106	4.821930964	4.322575167	4.4262793708	4.294299257	4.4195679044	4.200945586	4.7303984992	4.5836171828	4.3657407994	3.9204376514	4.4922054378	4.285843324	4.3492934776	4.6147837442	4.3171369324	4.1016945752	4.573801849	4.8404400548	3.512516603	4.4260443398	4.6704774936	4.6288807456
AHNAK	5.39959383825	5.7177633415	5.908508791	6.0569752885	5.5835516325	5.71006024675	6.4228686895	5.73108788225	6.0391678005	5.57920454375	5.85339146575	5.72404460575	5.76188692525	5.76210959375	5.81324044525	6.1322330065	6.11018327175	5.9216981195	6.112077005	6.029895684	5.95621808375	5.95353291825	5.88875642625	5.904905768	6.006237606	6.01777724125	5.998494456	5.938575665	6.21074781625	5.909887001	5.560948673	5.97535900175	5.7476961855	6.02260430325	5.87963377075	5.7601724495	5.613673541	6.30910064375	5.68407982825	5.36069305	5.81036052775	5.55527704425	6.0932196415	5.276590039	6.008928273	5.6162447555	5.6868768975	5.462286632	5.97231394775
AHNAK2	3.5338867525	3.3054567195	3.6698715825	3.5353346395	4.15775264	3.9192322895	3.733765523	3.480426893	3.753769471	4.1415441125	3.501126347	3.5958497385	3.4278280435	3.2814590825	3.355654574	3.916178249	3.638857098	3.5745831445	3.673708243	3.970900056	3.792166194	3.607918955	4.0354562445	3.4049925345	3.863320398	3.809758994	4.0987660115	3.5838909615	3.651837139	3.7697442015	3.4408038085	3.717352562	3.693065086	3.710534399	3.773261508	3.674510442	3.838262092	3.8571329835	3.6392351495	4.2257665765	3.388105017	3.527416853	3.4610670545	3.7044210985	3.3747813965	3.637260895	3.634408565	3.36218792	4.109949297
AHR	7.30742324	8.345012258	8.727847044	8.30625417	9.266356178	9.56041798	9.098953237	9.316473716	8.940230436	7.187745168	9.473545876	9.668109443	8.518253068	9.297865236	8.920263729	9.06557449	8.496194393	9.379692076	9.509056777	8.516935287	8.968912797	9.76165905	9.152184556	8.671541789	9.309991845	9.972470294	8.303327937	9.395548099	8.841885618	9.442627021	8.586075718	8.951749669	9.278106559	8.581101384	8.969342183	9.699642118	9.320212562	9.04690794	9.660481475	9.399824443	10.49937278	7.777105731	8.477311577	8.950353162	5.861115441	9.578741249	9.475489331	9.969695148	9.161008916
AHRR	3.326653082	3.450359264	3.487364128	2.944782796	2.886144685	3.326653082	3.13012385	3.122098847	2.831010908	2.908323335	3.195856165	3.441125204	3.606800211	3.337897394	3.142831654	3.142512653	3.56238038	3.329588273	2.965450872	3.168193638	3.579181451	3.305958875	3.201277102	3.290691455	3.140654378	3.258212699	3.591991982	3.283376614	2.850608473	3.700655203	3.554786656	3.444419669	3.653733859	3.195154994	2.909082715	3.03025498	3.128019208	3.742474227	3.676991534	2.800437215	3.299305728	3.626481175	3.628387253	3.23074524	3.272090308	2.702128671	2.943619707	3.1542804	3.431518507
AHSA1	7.186645331	7.727738433	6.605339933	8.681865502	8.009907164	7.715184669	6.740592144	8.06719959	7.94933414	9.00713688	8.32719339	7.342847622	7.980924827	7.515347711	7.484227936	7.76687194	7.41271292	7.133513961	7.96625909	7.519008507	7.743493088	7.842263819	8.039866563	7.434813452	7.372478546	7.442902951	7.69809276	7.889194562	7.327192436	7.643350876	6.523133989	7.483108667	7.230806833	7.022076607	7.95859083	8.003712167	7.951326873	7.570162377	8.421877461	8.856543944	7.289423291	7.452087478	6.62654623	7.825880553	7.551330278	8.261341785	7.93455563	8.670980122	8.103099987
AHSA2	6.462111624	6.149945236	5.42686775525	6.769192852	6.38752155125	6.88846499975	4.91362829125	5.04794443775	4.90531330625	5.73733829075	6.282695344	4.97206196475	5.60271453825	6.255405563	6.2169744705	5.4507417675	5.51521042	5.7650343765	5.45239543625	5.28428141525	5.69732860875	5.2737089495	5.16280323025	5.804407095	5.30660304725	5.37861048725	5.3129287745	5.85324721175	5.29989408525	5.9104131645	5.95285179025	5.7906700425	5.4051163495	5.3347689775	4.91681306625	5.648640211	6.1441988035	6.14840701125	5.02666652325	5.83892572325	5.45810066575	5.5586727515	5.16899433925	5.830455427	5.76194425725	5.3922383205	6.44384130625	6.276188345	6.48046840575
AHSG	13.138323255	13.777482865	12.04017563	13.028753325	8.3868029905	4.1338354325	11.911792675	13.39937474	13.722053165	12.976067095	13.135668335	13.501840475	13.30650304	13.22045015	13.27938716	13.345990515	13.294436165	13.12473666	13.253253585	13.116355015	13.304903305	13.1699846	12.744045825	13.093220105	13.068677195	13.23605339	13.348910975	13.121532965	12.98322768	13.48851069	11.44862812	12.8762435	13.129753785	13.416817505	12.847058155	13.29430906	12.3644941	12.23479657	8.572148004	6.720713976	12.468328265	12.132667755	12.984239245	12.667696605	12.4100725	12.74063547	12.25345458	12.526254135	13.34403441
AHSP	4.943167726	5.063251579	4.966789988	4.803602994	4.797164555	4.902301064	4.77542484	5.100672757	5.126758707	5.21206151	4.952871182	4.795698702	5.226755518	4.981026975	4.754987775	5.142960418	5.019652896	4.953982818	4.777165423	4.860342632	5.135561328	5.137392354	5.55511344	4.389199623	5.04859564	4.712819677	4.837121657	4.743345085	4.993621869	4.430667142	5.067325809	4.974004639	5.388389903	4.929688497	4.905111257	4.941021147	4.962302267	4.60054159	4.888521237	4.950996678	4.643030631	4.727694456	5.269903786	5.039941049	5.032089647	5.016308278	4.517825215	4.825151569	4.854459119
AICDA	2.684322091	2.6925047415	4.3053901495	2.7882803955	2.631786026	2.7810819705	2.890941128	2.846020517	2.7657389855	2.645358201	2.5043648185	2.7787233805	2.8068068965	2.7677133025	2.628991401	2.8840161075	3.143528099	3.0815466575	2.7963186605	3.279610114	2.8355523915	2.901590944	2.6269542045	2.6374094255	3.128259548	2.8276932125	2.818866333	2.675055758	2.806767591	2.925667238	3.315527367	2.6481412505	3.0268998195	2.681106541	2.640210008	2.708464061	2.655900316	2.6018896055	2.5601050035	2.7157899165	2.693596623	3.0592956475	2.9516499155	2.911586449	2.8972612545	2.548045235	2.6129534295	2.6113784105	2.4980625995
AIDA	7.7882141625	9.303212034	8.6604675635	8.4062814845	9.7140941525	7.979328773	8.6716861305	8.9567321565	9.5201999055	8.5260710255	8.166887183	8.7608662185	8.261094085	7.9336853155	8.3125232785	8.397725871	7.7416863015	7.1353964325	7.73360971	7.9571945395	6.823689538	8.262279255	8.0961490515	7.9949938445	8.1328243085	7.942514486	7.6185111925	8.1284404115	7.8575755435	8.3713854515	6.674855207	7.846043249	7.8811516755	7.909656903	8.2157099365	8.1560104875	9.906320019	9.023614859	9.6453572215	8.5991616685	9.73802108	8.288731219	7.2112909385	9.1249279195	5.965261572	9.7411872365	8.141326766	9.042782956	8.334520596
AIF1	6.11994410925	6.891556567	6.9014467795	6.45163142425	6.255994913	6.278209442	6.07073388	6.482655571	6.01774198475	6.9260303295	7.3406148945	7.35164679475	7.3311486305	6.39419698025	6.872498121	6.87137654375	6.983412839	6.5021024525	7.258324943	7.19223629825	7.32570038175	7.15258916275	7.83142114725	7.57715684175	7.164671712	6.767597703	7.40064126325	7.39631303825	7.2131962785	7.24869528925	6.94891856125	7.50127330875	7.27625863275	6.7008746185	7.3351893655	7.40400337425	6.042236303	7.04658843525	6.82668103375	7.12194508425	6.323456801	6.25362935825	6.626533741	6.35176540525	5.927274279	7.6124893795	6.8013558755	7.20126151425	6.498042013
AIF1L	5.185469667	5.3251437395	5.126348995	6.152682086	5.0769740525	5.711936224	5.5810855215	5.254199882	4.9623920355	5.0476471325	5.2952910145	5.4653388905	5.0288146215	4.8212457005	4.7562670975	4.128291053	4.8909766825	4.9980840885	4.5864786115	5.038128145	5.0602725745	4.87094777	5.0915930495	4.881805911	4.7419784715	4.842114176	5.04586869	4.7186359985	5.1813612565	4.732067578	5.1015876055	5.4130794955	5.1276924785	4.83863757	4.5735615455	4.6512465975	4.9280804095	5.3823366445	5.289319303	4.724966234	4.875043997	5.1747945855	5.039507603	5.0247756595	5.886404404	5.653133085	5.6151213255	4.89568664	5.451915434
AIFM1	8.375121535	7.193405574	7.109833032	7.493735579	7.661586361	6.863795477	7.706335502	8.553973691	8.555687371	8.87089173	8.014156063	8.334689729	8.770462324	8.373348261	8.784410308	8.730707888	8.661508731	7.818671936	8.559729643	8.574328619	8.498210025	8.726779536	8.320852132	8.538802569	8.373571232	8.291569095	8.656860539	7.849643596	8.22103175	8.6057167	6.405341245	8.278649009	8.939322144	8.756411247	8.877319641	8.508075758	8.061146607	8.152460594	7.741134168	7.96671549	7.767274147	8.055082083	6.854831617	8.546462725	7.389138072	7.550743923	7.976873213	8.638159175	7.873276394
AIFM2	6.284727602	5.829783389	6.6602669925	7.676291665	7.092598855	5.431736105	6.157650449	5.9001887815	7.542986986	7.525605194	5.9560660015	6.087306644	5.9886153325	6.2801736475	6.151456025	6.1142726415	6.479953351	6.2505922845	5.974589206	6.119488957	6.4252008115	5.968159596	6.3639585265	6.653695076	5.4520301545	6.2248243315	6.042578998	5.66258114	6.3739524525	6.0810568615	5.881671746	5.8269751525	6.2558484095	6.3469374995	6.398048509	5.9961620155	7.560451406	5.7656642925	6.4686544675	6.0044821525	6.9511055915	6.9812226515	7.4297135455	6.0334930865	6.015568631	7.0709482145	6.792832722	8.024156898	7.3636958815
AIFM3	4.985526135	4.737280447	4.995027341	5.065889255	5.494600255	4.915393082	6.107836859	4.995008245	5.561570081	5.173914261	5.205397823	5.277173867	5.368713717	5.160569599	5.256359642	5.235422721	4.808267191	5.100425231	5.178239875	4.542540692	5.035744698	5.312795534	5.3267366	4.373004365	5.495448803	5.639112632	5.282409421	4.903688141	5.072486059	5.547162315	5.241621655	4.983509886	5.58343549	5.347472443	5.26117222	5.314557208	4.907616317	5.073351322	5.024444951	4.871348294	5.336269309	5.235348705	5.39306481	5.681629725	5.851861498	5.362100056	4.988702903	5.670973899	5.053733873
AIG1	6.723123486	6.779379136	6.72412783566667	6.540128973	6.134149911	6.65638870866667	6.68323280866667	4.90514902333333	6.38115158333333	7.402949454	7.266879695	6.33231134066667	7.481198407	7.45718453033333	7.502662462	7.12870861133333	7.40631486466667	7.472254312	7.16709390666667	6.93821453933333	7.213319599	7.09037135	6.969851262	7.38825854066667	7.12392552966667	6.933643822	6.99096244233333	7.44649199666667	7.01476914633333	7.41336216066667	6.08740136466667	6.80613859266667	6.72505703933333	7.15310531133333	6.96373723566667	7.304508313	5.88867707133333	6.467020537	6.95668487	5.21375774133333	7.02520030933333	6.29947338533333	5.98493106333333	7.15554312733333	7.47845439433333	7.13558013166667	6.438610553	6.75306733933333	6.846742496
AIM1	6.644197257	5.327952677	7.33538745	4.046684198	5.407306926	2.867457161	6.714350377	5.703887533	7.611636088	3.256644331	6.726649261	7.247726296	6.594689742	6.442229739	6.438387144	7.401871534	7.269044956	6.925925629	7.223014873	7.045760796	6.504329545	6.9610218	7.409988914	7.162717012	6.824671475	7.162415924	6.561328411	6.440633172	7.643906803	7.055128422	5.980193795	6.276896861	6.871974976	7.403126778	7.275710279	7.044612187	4.047080592	6.592805628	6.838750804	6.106427295	8.041639325	7.604825818	3.634773486	3.040048709	3.665007323	6.035044414	5.052173106	5.545857373	5.703990433
AIM1L	4.864468608	4.711952237	5.025455531	5.160655111	5.2264851955	4.9794751245	4.868215399	4.6576014545	6.9080912585	5.079072909	4.9427801155	4.734558343	4.6935772875	4.856673445	4.6856669605	4.8057957895	4.88854359	4.525391752	4.9346859535	4.953681803	4.9099975395	4.8107008265	5.240065505	4.881548567	4.9500544395	4.7983957735	5.247128059	4.925142281	5.3281704635	4.90514542	5.4208320765	5.152983447	4.9512483655	5.006558287	5.081543898	4.899930286	4.9729780615	5.3554300005	5.0174533655	4.7344370855	5.339865273	5.777538849	5.877506129	4.938132162	5.05008597	4.7311975775	5.3289749155	6.016595014	5.0364180135
AIM2	4.103836228	4.223934808	4.348376755	4.241624235	4.333396067	4.221031195	4.078929622	3.726374387	4.056640276	4.011995171	4.144526273	5.793758268	4.61841002	4.225154176	4.212056121	4.724672103	4.474009956	3.759183187	4.194353726	4.901788492	4.520045984	4.566580652	4.979142357	4.492974369	4.352407441	4.392453713	5.204670415	4.629541722	4.69985734	4.667569511	5.157486875	5.010720398	4.614114379	4.270109966	5.317852229	5.341190016	3.955415033	4.224630471	4.084985813	4.577522619	4.086534043	4.362742489	4.398210027	3.847148342	4.279270822	6.516567005	4.314246972	3.993921173	3.954443113
AIMP1	5.75563860333333	6.493885524	6.44046095366667	6.44497228466667	6.579666551	7.24969936666667	7.04689085566667	7.390898893	6.47886175666667	6.74877926133333	6.72021012033333	6.385685336	6.56392393033333	6.74919113133333	6.92930711	6.70460485033333	6.58813205533333	6.67793573666667	6.59441725566667	6.11735364666667	6.20782444966667	6.61208422066667	6.41964183366667	6.40711707966667	6.45295106166667	6.71883169233333	6.43469745233333	6.96793327633333	6.18139445333333	6.74919019933333	5.79847748966667	6.007567062	6.471471004	6.57425179233333	7.08913994966667	6.46796606033333	7.25511295933333	6.56997885166667	7.298916641	6.844563406	7.192207833	6.227783981	7.03497886766667	7.14095140266667	5.40927351333333	7.47505457133333	6.68048349	7.765049397	7.325708438
AIMP2	7.861089133	7.605659342	7.369614876	7.952085743	8.15887785166667	7.19664686966667	8.05947119733333	7.775354767	8.30618602866667	8.095405134	7.431263141	8.194275232	7.44659655866667	7.55397095233333	7.792952065	7.52177205	7.68191392033333	7.66229474666667	7.60815928066667	7.48384130066667	7.664879128	7.68152891933333	7.414622985	7.383145124	7.51043884266667	7.37811595966667	7.65367831833333	7.55304886133333	7.45047363666667	7.58532144233333	6.63991630766667	7.50695409866667	7.765662737	7.853538097	7.62936092366667	7.41137923766667	8.49606978166667	7.479487381	7.40753197233333	7.73930448633333	7.744623051	7.930598508	9.011843031	7.753197184	7.67347177066667	7.20930953866667	7.12592805233333	8.47673654666667	8.24639450666667
AIP	6.74789804	6.735821221	6.0041634595	6.3276579595	6.9521761055	6.0141222455	6.449390734	6.734286075	6.844768661	7.0123240365	6.791725331	7.1649646775	6.845364237	6.471546398	6.8947624885	7.0206829545	6.5118321785	6.6103334955	6.5058654175	6.347035494	6.589748986	6.544581998	6.350748619	6.6270476545	6.8226943085	6.3780635595	6.5656426235	6.41901732	6.4180965895	6.485903953	5.8794986635	6.712531384	6.76918007	6.3937083895	6.4928953055	6.4028137615	6.892039836	6.770371502	6.424325316	6.2496046395	6.33760773	6.3165399585	7.071260517	6.3384581565	6.3793627995	6.083631322	6.468041522	6.58630619	6.2497483345
AIPL1	4.340990521	4.3346271015	4.4669723585	4.1225532035	4.298547884	4.264193482	4.0515825985	4.1779492945	4.337562699	4.35528879	4.044402341	4.3005979395	4.408153162	4.371171665	4.271867698	4.087592251	4.490151162	4.8431002195	4.314280662	4.627066348	4.4552567455	4.3477340905	4.340354015	4.238951818	4.0869288455	4.533077451	4.4165851855	3.9552688305	4.7960482285	4.1295748255	5.030094402	4.5930809105	4.3904589695	4.428224166	4.023895349	4.166381562	4.2110219535	4.0667246435	4.173965005	4.0283695355	4.0552910055	4.311855556	5.31573278	4.2131687815	4.2382373645	4.282978331	4.3168986155	4.2955667975	4.0490464235
AIRE	4.626495217	4.813511557	5.004130145	4.693934303	4.282170147	4.063816491	5.005677619	4.771837678	4.210279411	5.052022957	4.688410368	5.568061417	4.977436303	4.945469971	4.779730359	4.889222426	5.033354684	4.923798341	4.799146036	4.906055128	4.794763028	5.153869704	4.981613592	4.944517144	4.982628008	4.942385715	5.127165518	4.726865331	5.140571574	5.169565327	4.696677275	4.782571208	5.042047801	4.723326409	4.93627531	5.346875423	4.69856379	5.022176039	4.722183166	4.665215667	4.592936222	4.855206859	5.045937014	4.759900899	4.397719293	4.601980291	4.440015826	4.555901569	4.698125693
AJAP1	3.1885231285	3.05924171675	3.3127772315	3.15347409075	3.19294612425	3.08024686125	3.5117662335	3.376932455	3.32383398	3.32761688325	3.0009770405	3.41156286425	3.293283951	3.41528874075	3.33508169375	3.40426642425	3.469906144	3.62950772875	3.31824751325	3.517039495	3.37445382125	3.44592023675	3.4168671725	3.35242132425	3.54896433675	3.54926268425	3.5247923235	3.107227784	3.43334771825	3.095240459	3.5038238205	3.42739741675	3.41112796375	3.35076851425	3.4318893235	3.196719861	3.3084247065	3.092986205	3.062848021	3.1402697255	3.082778659	3.246667494	3.57028907575	3.2332270525	3.3460269705	3.377641819	3.058148072	3.0702163465	3.29186076175
AJUBA	5.56450920925	6.1106880925	6.55607123175	6.45587411875	6.2712702865	5.1331035995	6.947623939	7.20331356725	6.346631093	5.5178715485	6.4447430125	4.35599628825	5.2914898285	5.0724444055	4.628941282	5.08877207125	5.32084891525	4.578455487	5.16974664725	5.54901274525	5.81844010725	6.171295961	5.5428882835	5.40517688025	4.991908883	5.49674514675	5.331171899	6.67037873025	5.56037550725	5.28546656075	5.12491542725	5.21143764	5.60833170775	6.1457537235	5.008929626	5.81585194475	6.279030908	5.96716318525	5.3393694305	5.38868063925	6.00748208075	5.317817288	6.58011013925	5.05009969675	4.82755153575	5.83142511925	5.61765781	5.5346769555	3.9597725455
AK000798	3.143475447	3.509023121	3.291708415	3.988938545	3.439015142	4.297707175	3.224658009	2.924803826	3.37096753	3.293505798	2.841377619	3.130827954	3.177438296	3.185894266	3.454397391	3.095345003	2.979162906	3.328006678	2.856250321	3.276082669	3.39274189	3.037463656	3.198011878	3.135439225	3.43286157	3.190438874	2.871168631	2.908381815	3.640813415	3.191832641	3.522499837	2.904140483	3.144911297	3.017385948	3.182627641	2.987363879	3.441950638	3.07844212	2.83405204	3.225658667	2.796157444	3.355107293	3.437131566	3.136818047	3.317228365	2.747321374	3.054414408	3.329450157	3.026849414
AK021537	3.709868084	4.52631938	4.429174358	4.878476076	4.125949334	4.340254764	4.652598971	4.707371857	4.783670663	4.865217578	4.338341546	4.95965934	4.859695175	4.494616478	4.286562415	4.742138482	4.286046967	4.867061696	4.470518623	5.331029971	4.567702958	4.755638454	4.603449831	4.937526535	4.926384136	5.128880449	4.67377294	4.644232125	5.048727262	4.706669759	5.148732415	4.866478406	4.547091303	4.4484419	4.590921527	4.389390846	4.582777529	4.625388593	4.204926259	4.407250327	4.225027768	4.867881041	5.499742651	4.1474515	4.724586247	4.378968198	4.251927165	4.342114124	4.360623615
AK021804	4.048836034	5.8226317325	5.1118993645	4.7437724905	3.7382947035	3.2346983715	4.574153539	6.1882637535	5.6587382215	3.21204414	4.848995141	4.1425289915	3.8842236745	4.2509746955	4.189781679	4.637364538	4.1689799575	5.074335315	4.021692676	4.032671568	4.4659812155	3.633609024	3.6589878975	4.4539596445	4.451515889	4.4721736745	3.85031225	3.837217054	4.952814533	4.098076399	5.5051259805	3.4823319975	4.219925866	5.129175017	3.9376674445	4.0412318335	4.0097663045	4.909664711	3.388414453	3.4733413735	4.842725678	4.1716868935	3.7405372145	3.5002788145	4.2235578075	4.125247266	5.031813527	3.023389967	4.937584488
AK021933	2.7661270925	2.602923961	3.2370448275	2.543932287	2.5907888875	2.9175319795	2.8876351425	2.8407696135	2.7344450635	2.8039147625	2.418915485	2.745871106	2.611720612	2.548216108	2.5200367295	2.841418288	2.6986432235	2.8554014045	2.5510416935	2.986185594	2.6995931325	2.724961619	2.526272356	2.7557340245	2.956513268	2.7242073835	2.8143336025	2.5107627555	3.061637419	2.900646301	2.967806898	2.3488882225	3.0981464205	2.5922547905	2.7695326375	2.65664476	2.7873093635	2.572474368	2.6453428915	2.667025453	2.852193031	3.597133208	3.4085472855	2.9243323475	2.9831817555	2.610520104	2.38667134	2.9622092325	2.705086028
AK021977	4.309205665	4.223898289	5.231373526	4.525892027	4.006513967	4.728138511	5.132227318	4.897491863	3.680786214	4.213672139	5.735989902	4.045451116	4.210020016	4.473136488	4.472281969	3.52214192	4.535206464	5.131948344	4.952867739	5.131448586	4.321969421	4.703200239	4.981353524	5.233396031	4.493007388	4.182310288	4.304371744	4.485356222	4.946495078	4.037012525	4.976925409	4.720022501	4.526658263	4.218160732	4.577680894	4.862168251	4.358868347	6.320625925	4.902456256	5.139738991	4.588428919	4.299974195	4.268806499	3.783398139	4.486789894	4.092107252	5.388134284	4.36018182	4.815270939
AK024936	3.011466326	3.209458629	2.832951735	2.925587717	2.849980572	3.020032655	2.980307713	2.815468662	2.897478257	2.78197566	2.919367064	2.802004917	2.883690018	2.507217597	2.823351754	2.847207026	2.975266712	3.663027796	3.256210243	2.855910876	2.811835558	3.026176476	2.848420425	2.85594365	2.777977655	2.803370199	2.918172455	3.136362939	2.992014824	2.701355014	3.726879353	3.270459927	2.891562352	2.890179711	3.065217452	2.703307211	2.892961746	2.818206826	2.986348465	3.049866437	2.724173031	2.675567987	3.246153633	2.897709136	2.695130323	2.815527769	3.256912179	2.820270238	3.262678076
AK025288	5.910692945	5.887363451	8.356933746	7.341874815	6.650623292	8.095456365	8.39249589	7.940026942	8.120608984	6.277943597	9.158391956	7.71597676	7.140208504	6.700252566	7.490056075	8.348843746	7.925143199	9.722366366	9.019263581	9.844973255	8.690164291	9.782498262	9.281432217	8.462956891	8.983543618	8.427022001	8.449020819	9.10038919	9.789384144	7.734599624	9.777726142	7.251712485	8.653774341	10.14597772	9.45134961	8.883548524	5.681335556	7.389976871	7.558719466	6.807680209	7.330632842	6.455872131	7.849677723	6.61769594	7.506724548	6.560669528	7.598513496	6.157354257	5.415071211
AK026905	4.63523007	4.204119804	4.514629127	4.997311711	4.211366418	4.686846649	4.294468033	3.974026231	4.116835628	4.610727615	4.747094606	4.366951626	4.49560696	4.4006771	4.907186688	4.882040955	5.231387476	4.757105278	4.945451508	5.074050958	4.855905097	4.918986542	4.690390047	4.457130385	5.123697473	4.485825287	4.830700427	4.526614995	4.615138649	4.704761303	4.96332627	5.383542945	4.612002565	5.243223361	5.09877021	4.774011793	6.756382831	4.668227777	4.38506849	4.59343269	4.459016411	5.449161622	4.254181848	4.409342737	5.043818937	3.899129454	4.462020153	4.494551483	4.845178588
AK054988	2.067448133	2.187392326	2.552707763	2.487845569	2.627211684	2.394993006	2.358161276	2.421887832	2.345205322	2.600674437	2.53685415	2.44842108	2.283706276	2.410942081	2.360769984	2.631880527	2.220787786	2.483450758	2.326173337	2.470439971	2.554248656	2.525728568	2.498383073	2.583083226	2.59382663	2.375322845	2.26113527	2.277337899	2.389233371	2.417779845	2.537086818	2.482046003	2.2337119	2.527412148	2.330243503	2.288988801	2.56668099	2.357898179	2.34942392	2.292720453	2.400383886	2.749983327	2.794128678	2.572078364	2.501321805	2.445650427	2.435467575	2.387264648	2.307053044
AK055458	3.2928886765	3.2161649725	3.6128426725	3.2252733315	3.3346784115	3.2802546835	3.4853680885	3.505185436	3.5705313225	3.0981592055	3.1399136	3.656240666	3.372978797	3.5200836165	3.375763587	3.493858804	3.6122303765	3.266207844	3.388390578	3.363321864	3.3472379665	3.406408518	3.4651453835	3.368266608	3.519676351	3.3854762975	3.3711155755	3.3698601355	3.640678138	3.4168293505	4.02783303	3.4548552665	3.899013812	3.439284914	3.4316530605	3.2477351215	3.321605089	3.3345331455	3.382140939	3.2417163	3.2561105925	3.7959588445	3.8392863365	3.4714958955	3.6431957405	3.159382673	3.244363505	3.31459629	3.2749851765
AK055981	5.277550549	4.68967152	4.009235908	5.388888714	4.212774017	4.209056613	6.228553718	3.938191182	5.553611199	4.532764226	4.904073406	4.327325699	4.672976867	4.211575585	4.256526454	4.806252706	3.528785221	4.205953336	4.700550219	4.777557275	4.142588623	4.457423938	4.126118211	4.020399085	4.37103579	4.00678643	4.723449789	3.845280329	4.49114174	3.978988857	4.129318643	3.866949024	4.109477927	4.342320212	4.561086358	3.954138305	3.908140935	5.546301174	3.305227405	4.52088409	4.112001755	4.228912217	3.987447893	5.860243352	4.43743442	3.507510834	4.537232812	4.17545891	4.944964103
AK056098	3.671049968	3.987770327	4.297596891	3.92613719	3.798584613	4.635122814	4.084962654	4.458541851	3.80411361	3.339920912	3.512303924	3.819276451	4.041351225	3.92644883	4.416109126	4.713007448	5.021542176	4.326927922	4.159050696	4.674130344	4.024978421	3.737758729	4.675215094	4.029169091	4.390114295	4.006525811	3.790355371	3.87877015	4.455323405	3.876845345	4.596229696	4.533610956	4.396917845	4.144604577	3.952747906	3.85302745	4.188095061	3.869572061	3.611223552	3.963650167	3.717094742	4.678040304	4.722560411	3.978697392	4.161859967	3.700955433	3.903724569	4.183894647	3.558718277
AK056982	2.610376971	3.048086257	4.107153739	2.926807571	2.931556273	2.977813222	3.356000287	3.173621172	3.208563937	3.329645451	3.294804598	2.962699014	3.161618009	3.122690431	2.737321766	3.321692438	3.599584055	3.137500247	3.360621347	3.788519184	3.253072964	3.373138736	3.570198644	3.006912833	3.730898533	3.616805075	3.026021149	2.869436268	3.410033808	3.165991183	3.969274986	3.139716339	3.665512798	3.134303684	3.079183856	3.292196349	3.030119171	3.363985644	3.113244095	3.40933657	3.62443935	3.751919084	3.925288638	3.188530521	3.336179006	2.948001775	3.420789179	3.215631649	3.120163015
AK074476	3.58685831766667	3.66637024766667	3.92288724066667	3.95390176233333	3.50897465233333	3.27006850733333	3.80802195733333	3.60592772766667	3.69925765566667	3.557844588	3.31695595466667	3.58670315166667	3.27734193266667	3.44587472033333	3.35781513566667	3.31999391066667	3.89063327933333	3.69545133333333	3.63981368766667	3.58728254966667	3.73961818166667	3.65867680533333	3.81082820766667	3.882047203	3.89359272066667	3.57133835166667	3.27115120433333	3.49553996166667	3.51571548366667	3.63368035233333	3.69080549066667	3.64020889466667	3.88307172666667	3.912209656	3.544539594	3.35993503	4.04931174166667	3.38678934366667	3.538516143	3.699781113	3.79509514333333	3.88930525733333	4.291734382	3.82572947666667	3.62739469566667	3.812067094	3.50411386033333	3.79052848666667	3.62331045266667
AK090844	5.632011085	5.507213644	4.905859609	4.559348968	5.07546898	4.990752189	3.966230268	3.498791987	3.657534201	4.400183359	5.303494867	3.728839665	4.4819955	5.142434404	4.973312793	4.086000557	4.731400992	5.269509908	4.804139586	4.79176856	5.170604655	4.225335686	4.765606944	5.241673376	4.815513873	4.594070817	4.60569196	4.794375175	4.520662337	4.820175184	6.382933176	5.183745182	5.507480805	4.411765539	4.438212148	4.698788269	4.243456134	4.389050406	4.575033057	5.106191137	4.247182215	4.894770433	4.547043704	5.116941208	6.018382742	4.143624306	5.707002812	4.590474708	4.91866523
AK091729	4.689493834	4.638228199	4.544371804	4.602689153	4.408762629	4.921395621	4.438494904	4.25820699	4.511987336	4.544205695	4.285339259	4.249062218	4.271171382	4.718221156	4.563922415	4.218752043	4.589905081	4.524235003	4.416391461	4.928774022	4.064747387	4.21039182	4.466221199	4.371327256	4.189016105	4.177329667	4.341730151	4.182409084	3.993480266	4.606440494	4.747273058	4.784549128	4.835316227	4.143216743	4.076623372	4.021543998	4.536782655	4.516087724	4.192185524	4.136530474	4.354310396	5.163065589	4.822284997	4.594556878	4.98915808	4.63276817	4.401510845	4.504100496	4.609295795
AK093205	2.32624275	2.184241233	2.4479272885	2.2470062375	2.119516597	2.2008215765	2.5848050405	2.249463212	2.299097201	2.3363806275	2.3207235535	2.322884362	2.1971449435	2.104111384	2.3986858615	2.475018842	2.207203122	2.8411656385	2.330575172	2.5111449285	2.2143394665	2.253479277	2.7147612805	2.5004575715	2.3881118745	2.268067582	2.2317845295	2.156064105	2.5062290475	2.5834278245	2.5097240105	2.5409923965	2.4961822205	2.398776011	2.290381657	2.2606926385	2.242472819	2.205483925	2.313347424	2.180310137	2.286031083	2.6953100165	2.794693539	2.251935505	2.64908843	2.3370732805	2.267429335	2.253726759	2.2237331065
AK094644	3.440672201	3.942414912	4.356729184	3.910950741	3.389064096	3.189168978	3.699591251	3.26700546	3.210572749	3.941782214	3.176862872	3.523796238	4.490074095	4.491484148	4.792245991	5.140446248	4.721798216	3.851991708	3.164591359	4.504301446	4.16829286	3.632741986	3.826512164	5.180169959	4.505250478	4.492983281	3.568054359	4.641372954	4.390478946	4.491609997	4.691598144	3.819627097	4.525520577	3.71249449	3.367301848	3.49674427	3.558122022	3.26783009	3.259314992	3.398507691	5.593169802	4.399922321	3.876623068	4.072280941	3.717941437	3.743612167	4.268466841	3.8008979	3.863521637
AK096159	2.582540077	2.527943501	3.041739525	2.358886625	2.410174513	2.53936612	2.353940059	2.418000343	2.584795189	2.228259748	2.463060396	2.583756027	2.403672293	3.154778119	2.235913809	2.86802329	2.680536681	2.558040575	2.495105339	3.070554417	2.492448407	2.779413145	2.966798193	2.459602296	2.781487367	2.53430857	2.272766434	2.516053531	2.659708548	2.390443093	4.871912445	2.485838319	3.234890702	2.539043312	2.435992312	2.491162167	2.351440295	2.26312913	2.6733972	2.399064825	2.876152209	4.568480689	3.061102265	2.468894635	2.787163832	2.387716608	2.375539495	2.712333478	2.221531473
AK097370	3.629293165	3.232012338	3.141880519	4.011265486	3.74805834	3.474716389	3.500016586	4.298895104	3.51643595	4.260973264	3.580637231	3.573097418	3.356111212	3.793999045	4.126201255	3.239093272	3.435035511	3.760646272	3.446768294	3.714868793	3.4776807	3.554704044	3.825919751	3.875868256	3.721352629	3.519069668	3.511295909	3.474870557	4.056198087	3.275307917	3.988144866	3.807228831	3.636629838	3.333438937	3.864997993	3.861668341	3.897413458	3.600130254	3.344087954	3.685983633	3.154595162	4.022438747	3.405595262	3.864244319	3.850214028	3.503258537	3.382938328	3.38658709	3.785359169
AK097453	3.96510961	4.062267888	4.274308434	3.971369178	4.013266383	4.324399637	4.061023086	3.800929645	3.616449535	3.979470734	3.88862578	3.617306594	4.264677464	4.075497168	3.868902915	3.70442454	3.85773321	4.078220877	3.733085952	3.795249827	4.314358434	3.99614437	3.959716928	3.981027625	4.676847508	3.981024409	4.02725791	3.865614722	3.910178359	3.959405361	3.804497604	4.144039544	4.378134301	4.089243353	3.670380415	4.092899808	3.856347982	4.01449096	4.003733259	4.270566272	3.745619457	3.767148803	4.632324184	5.310302293	4.625680082	4.01624144	4.913969856	4.094178321	3.992132062
AK098263	2.598086333	3.012738949	2.423701886	2.829731605	2.801044058	2.597298063	2.552657981	2.512507512	2.602352739	2.609365936	2.428489524	2.439131014	2.463713738	2.517444831	2.600609099	2.736783321	2.434057135	2.771885224	2.417363943	2.496628457	2.557502169	2.645278386	2.580915074	2.549269432	2.441478849	2.488352929	2.869313615	2.506735579	2.690022509	2.632726725	2.514207983	2.611216591	2.567274705	2.314852811	2.554317288	2.444188877	2.414649517	2.588671607	2.407487197	2.406678897	2.372223098	2.35635267	2.607872868	2.646955368	2.554722832	2.743421433	2.636880493	2.518420752	2.440876193
AK1	7.3790202145	6.5612649375	7.164104656	7.052461431	7.0728246405	6.6867481455	7.6031510735	7.338998974	6.723062383	6.924271391	6.729233174	6.5599185995	6.5257897025	6.316021668	6.807678741	6.856861693	6.892171873	6.547002558	7.15558172	6.9788608535	6.80235466	6.503730166	6.664149462	6.8971851295	6.5439588715	6.519505166	7.3416536665	6.3674985995	7.1160189385	6.4268229735	5.9374579335	7.183132302	7.0776155375	7.5302244295	6.775754117	6.743154026	6.9498021185	6.4375188005	7.048500794	6.7854365685	6.5478278465	7.1144047955	6.6092452145	7.095006523	7.046679383	5.3204061925	7.078236224	7.510231927	7.3938205765
AK130486	3.903949077	3.993495899	3.967436149	3.9469908625	3.7016213825	3.841878122	4.0595310585	4.0525135855	4.1914074885	3.917986665	4.015036246	4.037864532	4.205333985	4.2964678255	4.0895049455	4.2509085965	4.319299934	4.2706605265	4.095593984	4.286571489	4.161610701	3.9607519925	4.126581015	4.440531306	4.213847607	4.3295472835	3.94394291	4.1223131775	4.445566201	4.134402987	4.92708875	4.264711278	4.3686058535	3.8885143935	4.2483903475	3.933263977	3.9486795955	4.0393567325	3.905874959	3.712666786	3.707873481	4.5671931465	4.4051838515	3.982935725	4.093797232	4.1239347005	3.9953108045	4.133687659	3.927712658
AK131021	3.445991933	3.486959314	3.403681842	3.591341291	3.239512057	3.540216985	3.611143915	3.620970035	3.407154575	3.325045055	3.465628096	3.881545737	3.618481066	3.5876227	3.395669057	3.60885736	3.657625352	3.472205648	3.430023352	3.632318451	3.545696044	3.835807759	3.380233965	3.058873052	3.533406219	3.862960721	3.651952348	3.131786365	3.826061915	3.606015424	4.389004682	3.451949305	3.690944516	3.463917926	3.400168242	3.486145025	3.651889966	3.298623805	3.436446876	3.782593182	3.373745399	3.699426092	4.048312063	3.579652776	3.748214008	3.243903467	3.228454701	3.154610034	3.396192927
AK2	6.51746842266667	5.52172805316667	6.29380870083333	5.6138017555	7.11148238683333	6.28219254833333	6.79594807833333	6.41683151433333	6.33938142183333	7.40062165016667	6.28969734416667	6.23952794066667	6.9820647855	6.90966356533333	6.87598106033333	6.73916138716667	6.63587014333333	6.34269744983333	6.8243163085	6.72103485616667	6.46062923483333	6.63111278416667	6.392494309	6.68236296583333	6.6910651025	6.52558103633333	6.7768528325	6.78308834666667	6.48525508983333	6.80878249566667	5.8847110145	6.37550701116667	6.578689155	6.69579806716667	6.97762109416667	6.65169366033333	6.1607597515	7.11856631566667	7.3552787525	6.7955454905	6.91227490416667	6.724890685	5.98483926283333	6.13512296183333	6.18595911066667	6.176980691	6.40461223766667	6.6004030415	6.5734466855
AK3	8.2311634695	7.9975485455	8.730483535	7.9806302455	8.6135250925	8.340582791	9.51170126	8.6150198715	8.592930395	7.6314319375	9.5649725245	9.6367014755	9.377165703	9.6664803755	9.575369496	9.848687502	9.367491507	9.1424795265	9.3748763285	9.2146291665	8.9679227485	9.668817551	9.533679931	9.6192953265	9.9595607845	9.274413226	9.1998008065	9.1743289065	9.264777736	9.560351094	7.4645966135	9.181536783	9.558548421	9.4572789345	9.953597211	9.482027692	9.0391819395	9.345736212	9.00045016	7.888693936	8.544493489	8.6850793845	6.5844272235	8.5740768745	8.68359021	8.9539006565	8.0197309825	9.608631501	8.4634955485
AK5	3.4292759735	3.1980980735	3.5200274415	3.145158129	3.192662398	3.2633610635	3.5182741615	3.2632481345	3.274075208	3.259607998	3.249088286	3.315543567	3.367393586	3.221214474	3.0021703435	3.6999522115	3.3875056185	3.4135469675	3.13610508	3.208711807	3.295574377	3.223626163	3.3573093345	3.3901712675	3.517091652	3.2956039225	3.6087934665	3.104633936	3.3720533615	3.4988358255	3.505520594	3.3281759445	3.4708723855	3.411848841	3.327895163	3.0992353535	3.1846896795	3.1097156275	3.16832276	3.045152873	2.8421502305	3.621709365	3.7220709945	3.2044503145	3.6476014375	3.06755579	3.101921508	3.2718764235	3.20470759
AK6	7.608003234	7.653355874	7.747441823	7.434367144	8.373606374	8.669422882	8.567745542	8.508773622	9.176401794	8.97183769	8.021530943	8.844749799	7.611999057	7.442725457	7.842789872	7.960073824	7.496895179	7.286339488	7.902729718	7.963121941	7.205609525	7.762873947	8.043103946	7.469436653	7.667980522	7.968977323	7.334829217	8.334657751	7.897437993	7.933573861	7.425239217	7.544463215	8.136351075	8.324719585	8.49881022	7.864968254	7.938762764	8.143222217	9.682652434	7.719995947	8.835093088	8.813089395	8.965714563	8.635552535	6.706806305	8.778072722	7.680884074	8.456274118	8.330731449
AK7	4.164618221	3.8450070535	4.211410919	3.86566589125	3.9025641465	3.96641230225	3.869332443	3.8946095025	4.09140326375	3.77062060825	3.78176355575	3.95093702575	4.19486117075	4.13928410475	3.950139636	3.95186726875	3.9204309845	4.04120385825	3.68781130025	4.14202336675	3.834274238	4.1634952085	4.1750984345	3.78843936475	4.05337775625	4.1092219825	3.906743719	3.79247349675	4.01418237175	3.9826624655	4.11002709825	4.01644494575	4.27945707325	4.0628727195	3.82943025625	3.87074630775	3.9553086865	3.65528463725	3.7441254035	3.994797853	3.68787296075	4.34827059075	4.193868736	3.94330885675	4.14941497975	3.96357471375	3.785690556	4.0351942785	4.001611028
AK8	6.0041330305	5.738099342	6.0921837755	5.539492762	5.62635313	6.4794658275	6.0239235245	5.5886089935	5.8534806625	5.94187013	5.600617854	5.780064517	5.725571083	5.842596959	5.7842422465	5.517279637	6.5126643185	5.904873485	5.760174784	6.1702161025	5.726124413	5.900279606	6.3018021145	5.965114885	6.2201895615	6.1348426675	5.735539486	5.632545365	6.022171578	5.796097096	6.45870558	5.9340335105	6.0409788725	6.1675627045	5.937638932	5.93554972	6.045018097	5.770896207	5.646295619	5.4723770545	5.4907129805	5.8987197195	6.072789672	5.6488472355	5.886205275	5.8027322245	5.484661747	5.8573938275	5.6719524425
AK9	3.43855081033333	3.68927562333333	3.17195823766667	3.32592087333333	3.25077869333333	3.773349746	3.194251982	3.02187608733333	2.91057404966667	3.280301693	3.247928159	3.19466421633333	3.44903845033333	3.36195987533333	3.03773637	3.51446386966667	3.34984806766667	3.20601790566667	3.12217105866667	3.272113648	3.09924841666667	3.26689448833333	3.29724215133333	3.175214853	3.16510948733333	3.19103906433333	3.14429921433333	2.995918396	3.40595163366667	3.30830173166667	3.29199123366667	3.34581411333333	3.14779821	3.076249414	3.130896876	3.15233253133333	3.03750143566667	3.15755411333333	3.548901334	2.786074263	3.42292665433333	3.18341947833333	3.63892267933333	3.62509445433333	3.205018454	3.56472162233333	3.08087485933333	3.595288631	3.16480531133333
AKAP1	8.0443199955	8.17440770075	6.49020744675	7.176225434	7.59784932175	8.17006663575	7.27390979125	7.06008088025	6.25865754775	7.066180622	7.3580111375	7.0913314315	7.2571721825	7.54745492925	7.46951641375	7.18781430625	7.103873084	6.71817033025	7.50856073975	6.8375331275	7.4662640395	7.29278706025	6.54634838525	6.97639492475	6.90101702225	7.49891684825	7.0977063675	6.89265878175	6.9230914655	7.30413152975	6.40434650925	7.247562628	6.62776237875	6.50904099325	6.66375687975	6.96010954225	7.0946291685	7.4050637235	7.6760390935	7.582202255	6.9691551305	6.65053560425	6.86007746975	7.3435056675	7.00734700275	7.091577634	7.627506445	6.89737477825	7.12549313725
AKAP10	5.727913098	5.70355970025	5.15944330925	5.3124653985	5.001214699	4.89290485975	5.290936992	4.404719251	4.600941636	4.704649293	5.06450177	4.7839515425	5.15921330075	5.082474161	5.24122959625	4.6669614135	5.021978306	5.371027777	5.1988529265	4.666797064	5.56884373975	5.2414735935	5.0783107075	5.522179921	4.877139454	4.51857839525	5.25095442975	5.1075480135	4.82763802675	5.52858696875	5.54603251525	5.27656323375	4.86334943	5.014100527	4.7648292965	5.166377226	4.7585726295	5.42756940525	4.47747885175	4.79538798625	4.93155791325	4.56597785975	4.84240214325	5.0043866725	4.63968360025	4.72795037175	5.8317131785	5.21682289475	4.93470587475
AKAP11	6.145179835	6.7263649985	6.4064028485	6.6972965085	5.9488526565	6.561364167	6.367028207	6.2914208525	6.1620710935	5.2354587275	6.7439721905	6.0780724795	6.8078346885	7.071188417	6.9205472845	6.4635166745	6.232358513	6.383365422	6.4546300175	6.243857921	6.452585821	6.3489546535	6.4260642275	6.6057702685	6.6225674735	6.2682024815	6.3373856985	7.1207707255	6.18687453	6.8531828415	5.735644592	6.6117278635	6.37422128	6.5340259915	6.3390973685	6.344846735	6.855806172	6.6796466865	6.2452585655	6.151832574	6.2935088615	5.9578192015	4.436420632	6.5044039385	5.8893123915	6.458790504	6.4156355915	6.4616927785	6.563508805
AKAP12	4.5658171826	5.5423048858	4.691119292	4.6339497084	3.6614346908	7.3617778594	4.3753003738	4.4293587292	5.3882052922	3.9927939524	5.9727455928	4.5232186284	5.3615304932	5.192398308	5.6278010476	4.8913639796	4.115901459	5.1252418196	7.2570995982	4.9656399904	5.4175942582	5.4313041444	5.7154739208	4.4409333112	4.9142570412	4.9525429116	6.0667322102	7.2957110956	5.5025028064	5.4988483454	4.2789727388	6.4843999154	4.8829305338	6.7671368224	6.9825387562	6.7464497784	4.6273177298	5.5577616302	4.8552721742	4.129018888	4.1755986668	5.208621591	4.255107648	8.2683355162	4.0926557862	4.0409645044	4.8951132566	5.4175140004	4.7640197274
AKAP13	6.15646315455556	5.72696562988889	5.57876457055556	5.83928820977778	5.40590590344445	6.01335862277778	5.58304790988889	5.81537661477778	6.15555285055556	5.85951787488889	6.108830332	5.78595197644444	6.08681376666667	5.71531088788889	6.06361324511111	6.02174262322222	5.86053239855556	6.05639361511111	6.49375585333333	6.249925238	5.959599121	5.84021953688889	5.86765169511111	6.12998862833333	6.386510085	5.900219795	6.25744325433333	6.22145973477778	6.47807440511111	6.27663954811111	6.25924702588889	6.46260035366667	6.12698885033333	6.17379339488889	6.13289586433333	6.01636587511111	6.01186850477778	5.95381766966667	5.55814371922222	5.626873883	5.65012121188889	5.30486531355556	5.26332559011111	6.241953707	6.53721618155556	5.55244723377778	6.25955381922222	5.44761908211111	6.286555998
AKAP14	2.53902458733333	2.60241580066667	2.736298397	2.377704538	2.488953433	2.45562251233333	2.548556762	2.655032814	2.902713004	2.65693581733333	2.46698241	2.76386082133333	2.389188087	2.55881684533333	2.407712986	2.77954264666667	2.54202189966667	2.597327664	2.56084242566667	2.63604236166667	2.50844020533333	2.523786455	2.77139057366667	2.50120134933333	2.79689766733333	2.424648695	2.46211326866667	2.45534677266667	2.607260211	2.50052809633333	2.88433278233333	2.471016433	2.520690128	2.46553511766667	2.61795646266667	2.41096896366667	2.65342744033333	2.39673887166667	2.58155050033333	2.46201049066667	2.54230660033333	2.94918222233333	2.87526224133333	2.418653767	2.66350957133333	2.57422850733333	2.42580884833333	2.50807184933333	2.40268473333333
AKAP17A	5.59641907066667	5.52909121566667	5.42585310066667	6.05952849866667	5.99262290466667	5.85804817866667	5.115870472	5.10955303766667	5.55204634266667	5.608707983	6.20426034666667	5.401687602	5.98196590866667	5.755609066	6.02614034	5.06118414833333	5.27056805166667	5.24734695066667	6.00943866766667	5.209810217	5.58148610933333	5.31348728533333	5.35604576533333	5.245754913	5.41446578533333	5.51399396	5.952974356	5.944993103	5.59676848866667	5.80157800566667	5.726153913	6.04627579466667	5.14212176866667	5.77871271366667	5.37162414566667	5.916606532	5.35453389766667	5.769087825	5.49020907933333	5.66818633833333	5.184735494	5.10139014566667	5.29374550966667	5.86771464866667	5.21059268566667	5.293556694	5.981442885	5.64393620033333	5.70451299033333
AKAP3	4.04978213	3.776492574	4.148802406	3.454102108	3.425325849	3.400744313	3.732860736	3.831574058	3.53628564	4.09847145	3.673876277	4.353336245	4.176150387	4.088184199	4.09659932	4.226725119	4.252723928	4.031337284	3.630577382	4.166279993	3.727821568	3.90262593	3.723910848	3.494475473	4.565881216	4.092936069	3.461094494	3.213451085	4.229222029	3.864445942	3.80636557	3.815500182	3.712576757	3.769296705	3.431822165	3.872802071	3.469948802	3.556270731	3.498249054	3.470009674	3.660237004	3.741950821	4.202029234	3.158366522	4.286514237	3.910535754	3.437817211	3.751982814	3.396903611
AKAP4	3.551098204	3.66370645	3.719030959	3.543300582	3.609762638	3.579583526	3.625728252	3.730297381	3.378644807	3.926152033	3.548793645	3.84139018	3.576107904	3.681409421	3.867916675	3.817447465	3.639179192	4.553138552	3.7212452	3.562076617	3.691304213	4.180273897	3.821385992	3.769730354	3.956988665	3.767275495	3.887767868	3.653001468	3.923731616	3.630189811	3.711288893	3.869390505	3.742398305	4.140693309	3.885593511	3.734873806	3.547734617	3.775983613	3.691637425	3.119543661	3.548631088	4.053669873	4.368990756	3.657102491	4.054281011	3.603854001	3.598380842	3.701417992	3.57809774
AKAP5	3.108226589	2.874817518	3.096557223	2.8068211225	3.037284263	3.0825443035	2.897287856	2.9633714315	3.01146124	3.348035422	2.9012838955	3.6892813895	3.2516084345	3.413899604	3.1830841705	3.1466504765	3.15771031	3.2044858935	3.102476761	3.138310494	2.8718924185	3.237172653	3.1938134135	3.134359391	3.2735363925	2.8990004715	3.153433361	3.101507437	3.0497037655	3.299469713	3.361350247	3.1831891455	3.421976455	3.4334969935	2.8560670255	3.0668203985	3.518976831	3.0817098555	2.8291902135	2.9476791815	3.098365183	3.4791305535	3.3224254455	3.20645589	3.485260067	3.1139528225	2.769221404	3.088002786	3.3678997095
AKAP6	3.2726531685	3.461184603	3.2728640295	3.286445861	3.166261084	3.0897956595	3.3346295555	3.383070953	3.3471141545	3.466448145	3.371035579	3.4033955785	3.5348158545	3.3675410155	3.1212457245	3.32323471	3.372809627	3.230139666	3.353867226	3.8577694065	3.5361087945	3.352359551	3.5758268035	3.1552337195	3.8213515665	3.550318151	3.402441618	3.312441998	3.896232574	3.324538929	3.4171419285	3.4223484335	3.4018763755	3.4228491805	3.2045530535	3.3606139315	3.3909204955	3.0704849355	3.350800843	3.286865484	3.322570103	3.487927732	3.836129525	3.4040656975	3.644953052	3.2672466755	3.2478333755	3.3398582095	3.374446802
AKAP7	6.5537471275	6.43737722	6.581073973	5.6226131115	6.4766107805	6.900987507	7.117392051	6.2575002825	7.370015767	6.2904682975	6.8585155465	7.279512593	6.527183777	6.468583181	6.6266919195	6.781350883	7.1262199135	7.406934576	6.756385444	7.015159509	6.628853218	6.7425707265	7.22703727	7.2325741965	6.8188413815	7.0536997995	6.864281329	7.1844689465	7.113146923	6.85404109	6.65913815	6.845472454	7.1696660605	6.959997175	7.6200109365	6.8477301295	6.3614732985	6.490204269	7.0518105435	6.7615735965	7.346099974	6.775715697	6.872540127	6.054183154	6.4206162055	6.7712242795	6.106362612	6.447049269	7.596630692
AKAP8	6.3779820855	6.954158379	7.396885611	7.5604925675	7.5295705325	6.5524436335	6.804746277	6.309170744	7.2543760565	6.3664828615	6.9043422005	6.524529547	6.6321035475	6.8008243945	6.823078116	6.5111158775	6.5836825205	6.8553431695	6.657020282	6.3972676255	6.830327774	6.599030683	6.363871643	6.576655987	6.5421631975	6.6621361945	6.8086018115	6.9648171895	6.4737375185	6.6191943965	6.83684225	6.167975389	6.678400172	6.3901676355	6.659775222	6.3004250845	6.8290264245	6.653781125	6.4940924795	7.2144465415	6.568637302	6.800898716	7.431726185	7.1377781225	7.076812783	6.5317112955	6.8663516715	6.6728269485	6.8293211965
AKAP8L	5.8278371714	5.9835779306	5.2257384946	5.81888237	6.6214280448	5.9134740352	5.21812755	5.1373359744	5.2690496062	5.1721192616	5.8462841836	5.0559425212	5.5352735016	5.849041392	5.7500795786	5.3394483574	5.2330375008	5.3888089116	5.6526854596	5.2225103052	5.7509610706	5.3533936574	5.0176667826	5.2193198076	5.3177578484	5.3111545218	5.5195141202	5.559029694	5.2809303474	5.5509675984	5.5166123744	5.6279213272	5.1707410514	5.3844713446	4.9406033384	5.5178570072	5.3378443016	5.4170229014	5.113379622	5.0917394086	5.102625729	5.1602167676	5.3197706778	6.1382484726	5.7807525664	5.135050362	5.5314239938	5.0250807828	5.9291092986
AKAP9	6.28626726466667	6.07458958566667	6.00299936966667	5.78211413166667	5.83315156133333	6.73989774333333	5.88161410033333	5.83134519366667	5.78126550633333	5.85809925566667	6.44696358133333	5.71298888533333	6.15072883233333	6.40029297733333	6.58392222233333	6.214454327	6.167183449	6.39979418933333	6.116237305	5.757727511	6.03093203566667	6.33375876733333	5.87024658166667	5.61928401733333	6.23360354066667	6.058920531	5.706479846	6.06813180966667	5.87038157233333	6.21256004	6.20084643133333	6.005938371	5.80635406433333	6.00805177533333	5.57305534466667	6.12113849	5.68148226233333	5.88096262433333	6.20341022466667	6.035347234	6.564941559	5.193291854	5.77453321766667	5.846350998	6.074238279	5.73471111366667	6.37518857866667	5.76624252666667	5.39648821066667
AKIP1	6.4555305225	5.70629323	6.478004464	6.171154023	6.9721827735	6.5265805095	6.441230786	6.7711403425	6.6498312925	6.4792507815	5.688295926	6.119471874	5.6619875795	5.739852118	5.355215611	5.5814814535	5.759579623	5.7224383725	5.6597125915	5.624902924	5.6337866835	5.6190817395	5.3967434065	5.8481799085	5.397314905	5.1020641785	5.6528512905	5.8482185055	5.515750329	5.8212120115	5.686447394	5.7547161865	5.6301896485	5.434013762	5.5896090995	5.3537059275	7.05999778	6.135477339	6.4936234705	6.825295246	6.6056511835	6.6833261945	7.1951691055	6.092741897	5.8384361005	5.6597976315	5.632326481	6.3381383485	6.418601841
AKIRIN1	7.003584631	6.50751874733333	5.73900158566667	4.91112665066667	7.123167058	5.470901356	5.13314867833333	6.298295002	5.87508714733333	6.372326797	7.73533639	5.70560320366667	7.101796124	6.48655989133333	6.44345097266667	6.061020219	5.739661455	5.09226494933333	7.844796646	7.11670513133333	6.518981309	7.35062419333333	6.434712421	6.16493808633333	6.60294798266667	6.81329628066667	7.25182740533333	7.89461808966667	6.352498568	6.91283873933333	5.00380737166667	7.09573115833333	5.61064504733333	6.63547247433333	7.42552551066667	7.77725832333333	5.70307888966667	6.761690049	6.70063215333333	6.92998599933333	6.217429205	5.80600966766667	4.77950048766667	5.96893520833333	5.21482082233333	5.941661814	6.08877039033333	6.466274337	7.32931368033333
AKIRIN2	6.18099397766667	6.34448532633333	5.74052844066667	6.52214032366667	6.47961701833333	5.69406331933333	6.49309981833333	5.338404518	6.841507042	6.05520347866667	7.551503864	6.224119084	6.57592651	5.987199548	6.40015497233333	6.356910245	5.99669094166667	5.894818591	6.99537798233333	5.98238875333333	6.12988230533333	6.68082209	6.248126286	5.91440119433333	5.64254823733333	6.42759032433333	6.48872306533333	6.980766442	6.26853738133333	6.628802992	4.681216593	6.28535255966667	5.91500948866667	5.87522021233333	6.612929349	6.74409201866667	7.41657114	6.612591526	6.265700617	5.61327880733333	6.77584244466667	5.12019568266667	5.51794182033333	6.13845195633333	5.49858426666667	6.68970352466667	6.87163711866667	7.38072332433333	7.138908199
AKNA	4.6249851025	4.9274902665	5.031331716	4.807163186	4.4472089485	4.280126232	4.861665139	4.3085945455	5.081853211	4.4539117055	5.1627222065	5.1476348225	4.678483032	4.6507595605	5.1966276105	4.406759417	4.7991918615	4.862923052	5.5325213075	5.5769400945	5.0734637565	4.748533616	5.373840615	4.848832831	4.84046268	4.6764882285	5.205517096	5.168759102	5.1208023815	4.964778919	5.5273943285	4.806099233	5.0829176015	5.731072061	5.059157098	5.135081563	4.785550238	4.9190249325	4.4593669935	4.7818073485	4.8041789285	5.383445552	5.2477522095	4.4196006785	4.810467633	4.558205444	4.9627998145	4.620039403	5.155587691
AKNAD1	2.64140272033333	2.54882008066667	2.88223146866667	2.506248936	2.50132942933333	2.511871286	2.61983013833333	2.47435927	2.71434416166667	2.69447575333333	2.40814264866667	2.598182344	2.532166888	2.547218096	2.51517495266667	2.721680988	2.836793036	2.97384592	2.41658680533333	2.750430227	2.665301284	2.60933994433333	2.80166217666667	2.63855239133333	2.68721435633333	2.61760135633333	2.85935906933333	2.40434186466667	2.75841197766667	2.607609845	2.77111452	2.76810371333333	2.723830444	2.74743626866667	2.59959074133333	2.54160315366667	2.458424029	2.43377615233333	2.537632665	2.60873508166667	2.584308983	2.75412851866667	2.70853987366667	2.39495198166667	2.71045566966667	2.65765698033333	2.52106476633333	2.60535722366667	2.58467865333333
AKR1A1	9.215384352	7.090031625	9.539298314	8.634362047	9.714988551	8.481947066	10.63027915	10.63354146	9.722098388	10.13029856	9.052521554	9.945250469	9.496561385	9.641113653	9.998709536	10.09265252	9.797818008	9.764081675	9.494823539	9.655155886	9.658001624	9.819125482	9.32211311	9.780594394	9.477322129	9.856368745	9.621688072	9.470144709	9.484981455	9.751119299	9.161348132	9.224681283	9.723112043	9.788351622	9.518943125	9.711822584	9.957132995	9.845406826	9.681307818	9.194692928	10.38511291	9.468837534	9.669595777	8.607386809	9.820323195	9.674705208	9.564080327	10.3387728	9.002124169
AKR1B1	5.564057546	6.587957158	7.94814928	6.876853285	8.782252515	7.329914807	6.399925584	6.314888234	8.233113795	8.61719101	7.558377292	7.842500251	7.078176515	6.46207406	6.867528319	6.568545691	6.531905186	6.473186256	7.088490335	6.854385229	7.654603646	6.797216431	6.873338711	7.370433914	6.910215857	6.263216326	7.622857915	7.768124018	6.698839076	7.644500701	6.281890331	7.616537219	7.392136415	7.059417082	7.536372165	7.671620834	7.327443458	7.630383606	6.797400855	8.153670676	8.391324034	8.256493664	6.62719042	7.983572093	6.502554804	6.833748817	9.239987186	6.654838941	6.522684293
AKR1B10	4.17519139	4.208448764	11.4092563	9.942737479	13.78226058	12.90533592	7.019847939	11.18825937	10.07818347	13.33345145	9.386981146	9.92137683	4.20117379	3.728885261	3.909348148	5.824653244	6.120590614	8.977959737	7.104324581	9.503011818	5.359536356	5.142221569	7.485345392	8.556342089	4.13450821	6.626189783	8.956481929	8.368790312	8.830503247	9.252163158	13.31926325	8.058821604	9.138937729	10.07410373	8.63322038	7.639158365	11.67607593	12.99496958	13.21163011	11.10332016	12.9415441	13.17487546	8.974765807	7.701040912	4.010459233	11.76230005	9.941425615	12.84494234	6.681658072
AKR1C1	7.505146228	6.230141435	7.2384168352	7.7199779238	9.4102491874	9.3542013862	7.389633277	9.1976452612	8.4665363972	9.3392269474	8.4096067592	8.6752975968	7.9084478768	8.3425346824	8.5534430222	8.17483371	8.7822979388	8.3314489944	8.5897908278	8.0701223666	8.7147859732	8.6115224196	8.7203887336	7.9235220842	8.2519153632	8.6636425558	8.248712724	7.3429806492	9.0212037382	8.8548100826	9.2630281756	8.439568344	8.437724598	8.9424597794	7.7507493542	8.335124016	8.7758567024	9.1905986214	9.2869386732	7.184415444	8.8534995818	9.3203789694	7.9311238244	7.0232040562	7.335360347	7.6572892686	7.9884419396	10.4063658334	8.9754251876
AKR1C3	12.28720074	10.85853577	11.09485306	11.88890296	12.80306282	12.8681993	11.23763245	12.92651126	12.10613477	13.08892749	10.8151423	11.71155651	9.860500825	10.56535771	10.35270409	10.13801668	10.47798601	10.37045495	10.34843973	10.29309374	10.54755896	10.78921011	10.31218019	10.25493653	9.654839722	10.78478738	9.906277382	9.487701224	10.49562361	9.979058007	11.67257939	9.659602824	10.88998495	10.99037324	10.72612003	10.38264575	12.22515773	11.96762603	13.06073732	12.4034623	12.49954303	12.95541424	11.73947221	10.86678804	10.65121895	12.00911345	11.29970373	12.79187865	10.54759459
AKR1C4	7.066765112	8.801884428	8.040715784	8.90862982	7.009021435	11.4823165	9.472148213	11.55024054	8.803398388	9.095869718	10.39851578	10.29751823	10.69434532	11.09065385	10.80658751	10.89749061	10.71134623	10.39716109	10.30798149	10.41576987	10.7694406	11.12871371	10.71259419	9.977160794	10.44173932	11.52022242	10.49962768	9.820622571	10.80850835	11.14702186	10.0459227	10.27721504	10.95257086	10.97435847	11.01605889	10.73998605	9.91517098	9.970003975	9.749674099	8.049495073	10.72505743	8.691808549	7.933760141	3.421280398	8.654454415	10.63179084	9.94149166	10.87097436	9.951778148
AKR1C6P	4.37745445	3.887140794	4.919837819	4.142042179	4.327813215	5.153942127	4.456993066	4.581256645	4.57574273	5.193031275	5.468786172	4.878155732	5.424744406	5.663949865	5.690205752	4.943071953	4.280269962	4.287453784	4.772215514	4.993405134	4.459479244	4.98360425	4.576626389	4.960527454	5.231547183	5.656098388	4.424967401	4.595022638	5.431702741	5.455618356	4.872985458	4.894234079	4.761845118	5.080581541	4.067460171	5.10282532	5.143512458	4.902788913	5.02272925	4.142042179	5.788971023	4.937876111	4.657229681	3.910686327	4.186378121	4.480370813	4.720110082	4.626101975	4.80639875
AKR1D1	9.622623915	8.853910984	10.681956	8.179221495	3.447050772	2.67363973	10.69361242	9.408172786	6.831296305	6.991446847	10.80942826	11.23792626	10.40268145	11.15083052	11.14566154	11.47073056	10.97189711	11.22338222	10.82941734	10.34467738	10.48019629	10.68940596	10.42211191	10.10430972	10.50723807	11.44268055	9.958338296	9.513618155	10.42679204	11.22757536	11.08659854	9.953232081	10.88306654	10.76575018	10.16265036	11.03680382	7.542122958	9.977914022	8.093244564	6.831533388	9.829459978	5.197895397	8.907420844	7.029321183	8.779762677	7.8475591	5.125663585	5.226180618	7.218820568
AKR1E2	3.78070690266667	3.96685104166667	4.39039745766667	3.93168184033333	4.00152815033333	4.12504511366667	4.072902594	4.38211228033333	4.02083856033333	4.18702350833333	4.05829597666667	4.25458761233333	4.113031403	4.018388902	4.13657088	4.21388275266667	4.50643214	4.317025174	4.08207746233333	4.24024900066667	4.098428049	4.25920207333333	4.12108641533333	4.136487065	4.22458204966667	4.20494416233333	3.931936557	3.99748592066667	4.493509194	4.18850852133333	4.84072567466667	4.07653024466667	4.05388053033333	4.25556282333333	4.08810994133333	4.15649171	4.00748806	4.14554023333333	4.17393543466667	4.10234593533333	3.93477075366667	4.27579523133333	4.25073609033333	3.92142706766667	3.88499574066667	4.01651581233333	3.76327605133333	3.84343666	3.91306246633333
AKR7A2	7.703190041	6.3077768815	7.1795897475	8.075369281	7.9560295585	6.467175124	8.8050463415	8.6582573195	8.890825442	10.53542321	8.17280741	8.2260631115	8.2410764775	7.9242757585	8.355767624	8.567103629	8.094627583	8.0075799125	7.9476233465	7.840320777	8.6083864285	8.224830628	7.519754733	8.0761131925	7.8599998195	8.4375861535	8.1053098635	7.8193616645	7.4568140375	8.2271433745	6.254526429	7.2170444215	7.8049097785	6.725666893	8.0534740585	8.1009964355	8.8162460655	8.0917067675	7.8783554535	7.992203163	8.7199152065	8.8170431505	8.1342973105	7.806098836	8.7155727295	7.2125641675	7.7079201405	8.2426926375	8.300834992
AKR7A3	6.297633587	5.480019408	7.623914756	6.562091912	8.1940542875	6.155775377	9.04753531	7.596636594	8.5046239735	11.29259254	9.3514061715	8.5074299285	10.03505312	9.8405156925	9.881457839	9.7117715525	9.9057256925	9.501797299	9.441188817	9.7688129175	9.6775116655	9.6919449505	9.8528241945	9.8798990545	9.8948437615	10.03460675	9.8178023965	9.4251997295	9.838177845	9.5310443915	7.50869625	9.1457089305	9.4769261375	9.001302072	9.9965464445	9.6685989645	8.4586362285	8.911418801	7.675619213	6.464803463	7.857857828	7.7377940635	6.9987726755	7.2877023645	7.7208885275	6.207987261	7.4722614975	6.6147668115	8.4440189635
AKT1	8.200414276	7.61967602	7.442708341	7.759439291	7.400873698	6.817084606	8.232994348	7.632224981	7.965220895	7.737260398	8.315088314	6.98474903	8.080310682	7.764508025	7.868302495	7.595527979	7.66867343	7.163566729	7.875668017	7.578039944	7.413965879	7.484894694	7.4745032	7.635449545	7.577245097	7.519950875	7.778975067	7.677669254	7.241425475	8.093715715	5.049117201	7.785538594	7.00894681	7.34718449	7.350109295	7.43042734	7.343274181	7.604556414	7.002102806	7.516116913	6.997951933	7.446989223	7.106652358	7.034952219	6.918364337	6.659919976	7.482018421	7.163784191	7.55104625
AKT1S1	5.9167056765	5.6847917845	4.658392375	4.5785344215	5.458220658	5.567456667	4.7026811965	5.1347452705	4.926825401	4.82285863	4.787555409	5.0276908475	5.545571399	5.411335177	5.289063899	4.9538958755	4.584292639	4.9138136035	4.8085970135	4.4981711185	4.8231951505	4.759312583	4.958906133	5.0252019315	4.657416634	4.9998723545	4.9329071635	4.722652101	4.3642076905	5.1395290205	4.408963473	5.36143988	4.7194349205	4.6840616325	4.951469426	4.87887567	5.0749121465	5.1217134895	5.5079210125	4.774907626	5.075653012	4.4566173755	3.913936046	5.1559437085	4.799292425	4.922965651	5.2694829885	4.754412557	5.486499009
AKT2	5.18388392966667	5.40269459233333	5.28062064816667	5.3144486815	5.2863165345	5.36557889316667	5.35352585133333	4.80927337883333	4.90717261416667	4.61975178716667	4.96921426633333	4.88406806283333	5.4609937815	5.23578820366667	5.33550577183333	5.1519674005	5.201081065	5.38828876616667	5.00988289166667	5.22977915666667	5.307053726	5.0367730405	5.06758405216667	5.09340276566667	5.1134142465	4.90512941566667	5.24597915683333	5.248995302	4.99774326716667	5.06056137483333	5.39487324416667	5.24383527883333	5.021753528	5.08868127933333	4.96124232	5.00757837766667	5.31486648483333	5.2723107765	4.74622549933333	5.09081699916667	4.98375810483333	4.829065069	5.49326724316667	5.45699079533333	5.58900895033333	5.15613714283333	5.24479183133333	4.93498290816667	5.27627780383333
[truncated: 21,027 more rows]
[truncated: 85 more columns]
