# Supplementary material for: CELSR3 mRNA expression is increased in hepatocellular carcinoma and indicates poor prognosis
Source: PeerJ. 2019 Oct 7;7:e7816. doi: 10.7717/peerj.7816 (PMC6786253; doi:10.7717/peerj.7816)
Supplement: Supplemental Information 7 — The liver cancer microarray GSE60502 and GSE62232 in the GEO database and performed batch normalization using the sva package of R. [file peerj-07-7816-s007.zip]

Archive with 2 entries (2 files):
- merge.txt
- GSE60502 and GSE62232 database performed batch normalization .txt
