# Supplementary material for: CELSR3 mRNA expression is increased in hepatocellular carcinoma and indicates poor prognosis
Source: PeerJ. 2019 Oct 7;7:e7816. doi: 10.7717/peerj.7816 (PMC6786253; doi:10.7717/peerj.7816)
Supplement: Supplemental Information 7 — The liver cancer microarray GSE60502 and GSE62232 in the GEO database and performed batch normalization using the sva package of R. [file peerj-07-7816-s007.zip › merge.txt]

geneNames	GSM1481292	GSM1481294	GSM1481296	GSM1481298	GSM1481300	GSM1481302	GSM1481304	GSM1481306	GSM1481308	GSM1481310	GSM1481312	GSM1481314	GSM1481316	GSM1481318	GSM1481320	GSM1481322	GSM1481324	GSM1481326	GSM1481293	GSM1481295	GSM1481297	GSM1481299	GSM1481301	GSM1481303	GSM1481305	GSM1481307	GSM1481309	GSM1481311	GSM1481313	GSM1481315	GSM1481317	GSM1481319	GSM1481321	GSM1481323	GSM1481325	GSM1481327	GSM1523329	GSM1523330	GSM1523331	GSM1523332	GSM1523333	GSM1523334	GSM1523335	GSM1523336	GSM1523337	GSM1523338	GSM1523339	GSM1523340	GSM1523341
A1CF	10.79809019	10.95525275	11.00638876	10.53985205	10.79069558	10.38549576	10.55954564	11.01791026	10.13960599	10.81916297	10.73209398	10.88942447	10.80884107	10.99144505	11.13654632	10.82805378	10.90416122	10.79725068	10.80160791	10.5624473	10.68228709	10.30990599	10.56225889	11.16341475	10.44359198	10.15429784	9.559722337	9.856315458	9.430201786	10.45626547	10.60329077	9.948890882	10.99643172	10.06946096	10.4401314	10.37932884	11.359726475	11.140052155	11.194898055	11.102326415	11.25241004	10.78169946	10.98782295	11.034162325	10.87373906	11.05925427	10.58176272	9.1292573695	9.8502416915
A2M	12.88752822	12.38023711	12.65460693	12.77445185	13.22046154	13.07963854	12.8293861	12.68424982	12.1677235	12.92393191	12.48885887	13.07278883	12.82424054	12.60667994	11.78631288	12.77266383	12.51325833	12.90166779	11.55212401	10.75464058	11.22676553	13.0729896	10.73701124	11.58409283	11.47432679	12.45334293	8.924027528	12.23983477	11.51375163	11.42014957	12.79637581	11.57615631	12.14707724	11.21668	12.74455179	8.496951789	8.828596794	8.942095339	8.9656815585	9.023378668	8.9839106325	9.2690299745	9.378344333	8.7500695305	8.8719380965	8.766685777	8.8536325125	8.364459955	9.109360595
A4GALT	6.168227592	6.404441131	6.459151729	5.995181224	6.113628568	6.273991637	6.078926129	6.431987703	6.08771997	6.262938249	6.230085007	6.018908232	6.301941256	6.305445173	6.08988557	5.901237015	6.666320979	6.254090604	6.190612824	6.285209258	6.313602809	6.306319371	6.036870036	6.127384118	5.918206762	6.020832865	6.041091616	5.752545878	5.723702231	6.406511781	6.242674189	5.862508424	6.288197926	6.259312575	6.289960391	6.113588677	6.247520514	5.85476564	6.096257697	6.162368388	6.226128954	6.109024058	6.197526152	6.579708593	6.12184385	6.019619046	5.67809697	6.097268538	5.775698057
A4GNT	6.68582898	6.828246685	6.505554754	6.736667078	6.593012006	6.56470584	6.710326337	6.506860763	6.749650446	6.598040067	6.638801703	6.598382462	6.579719178	6.672810373	6.638580827	6.71963097	6.798559987	6.571080122	6.536952887	6.456168793	6.522694488	6.610075128	6.536446066	6.584545798	6.813843179	6.474293015	6.73533866	6.24436905	6.584862299	6.439222368	6.585860088	6.488476931	6.418256895	7.252361825	6.528454777	6.611985242	3.72824389	3.992790349	3.988118694	4.175171342	3.72017034	4.045852981	3.998181607	4.061957944	4.028223009	3.903226207	4.645235966	7.715590385	3.892595312
AAAS	7.971109331	8.179058198	8.110807363	7.938425122	8.187815496	8.24702368	8.074741206	8.171618571	7.76786008	8.332134389	8.188019521	8.047203797	8.228076946	8.042763136	8.092626244	7.86282544	8.193289817	8.043250755	8.212375515	8.200595538	8.14073089	8.137496799	8.442562223	8.125448574	7.876344146	8.095696221	8.310238707	7.842413941	7.601062623	8.126707683	7.92132097	8.366358177	8.144182473	8.259324376	8.374710935	8.336618782	6.837104541	6.75784467	6.437853921	6.643788942	6.758845697	6.726306191	6.747109868	6.896792944	6.877497734	6.94368221	6.848245585	6.934177428	7.173152967
AACS	5.785924168	5.931781433	6.136021689	6.382866037	6.197886485	5.841700442	6.036355897	6.000677797	6.251146886	6.330503597	5.961157578	6.192633515	5.934745764	5.914221259	5.847575905	5.757693565	5.759845158	6.049218327	5.69508751	6.704693664	6.792255776	6.565259304	7.817055495	7.439215197	7.74013397	6.265595111	6.981359538	7.649641383	8.172465467	7.663919921	6.563538352	8.82915244	6.311687759	6.720027421	7.130803468	7.470470914	5.220404405	5.508380155	4.733996452	4.920685384	4.76935568	5.388492783	5.102214109	5.118172139	4.749779156	4.818510198	6.295847199	6.349553681	5.704901176
AADAC	10.62151864	10.50286879	10.86607509	11.01476616	11.17942539	9.862623209	11.11850125	11.05127145	10.75958202	11.18506801	11.21538574	11.19485864	11.17982604	10.90327892	11.29904578	10.5758492	10.39833521	10.59156611	10.33638735	11.13859407	10.18740725	10.8987312	8.083648115	9.294739673	9.915284106	11.01567398	9.387658092	10.16334255	8.054881133	10.13822167	10.64847792	9.212362516	10.63593707	9.991173315	7.804180771	10.17503891	11.49691658	11.92651248	11.3978129	11.10274777	11.29577382	11.58882624	11.56859548	11.26220305	11.28568131	11.62177282	10.08036404	8.74333272	11.17573071
AAGAB	6.720595863	6.687117694	6.783088614	6.827595797	6.720261707	6.859613245	6.724601187	6.712463927	6.839313557	6.884267471	6.766999622	6.833362869	6.802951059	6.758812338	6.585813544	6.726831561	6.937057288	6.967063984	6.596666039	6.6336669	6.616569973	6.760703462	6.765084774	6.825303182	7.288243574	6.702231759	6.874904056	6.917010372	6.647797144	6.794398474	6.833625249	7.774751903	6.649901317	6.917520288	6.738041259	7.021721804	5.44346564266667	5.46919741766667	5.41174906766667	5.252513782	5.44652187233333	5.25457579566667	5.28072762233333	5.3769371	5.452805811	5.593099193	5.524275636	5.93763873366667	5.82812582433333
AAK1	6.219630955	6.333261562	6.147864874	6.039578765	6.087707709	6.120625123	5.843709697	6.134494603	6.007991249	6.112315242	5.98377895	6.015206694	6.109268727	5.950221819	6.038494083	6.263781036	6.40075382	6.300595334	6.121227766	6.080678072	6.09933644	6.125882763	5.844965102	6.068553911	5.935742088	5.922527199	6.617080732	5.855137732	6.199310722	6.01943213	6.020823719	6.126553263	6.021545056	6.268136762	5.987020951	6.060053398	5.16734730228571	4.82520412557143	5.037326886	5.09750174514286	4.95755243585714	4.90887180114286	4.85480280557143	5.03773166385714	5.13073662985714	4.85559233214286	4.76130224228571	5.17701131928571	5.12984846071429
AAMDC	6.15646556	6.03954421	6.120987831	6.140823937	6.270916996	6.226361732	6.150566335	6.114343583	6.118630088	6.150740158	6.310651235	6.11624779	6.142057241	6.062855349	6.110028395	6.095098332	6.182959928	6.137297045	6.312678274	6.167747076	6.082908821	6.159462917	5.917582785	6.209804375	6.149680864	6.07086541	6.21385181	6.047768784	6.169969847	6.328215781	6.249977785	6.158898183	6.451444834	6.468897268	6.318541701	6.286895198	5.57057097966667	5.76944061833333	5.71402084966667	5.58048095633333	5.67320841066667	5.57395460333333	5.80551871433333	5.580602398	5.366112473	5.67083276433333	5.59463399833333	5.47231862833333	6.20904162766667
AAMP	8.219451186	8.444848557	8.312873019	8.521233902	8.89634017	8.343697158	8.957098733	8.811212887	8.635674876	8.701765139	8.772433006	8.689453742	8.732122101	8.799699179	8.460687348	8.481865038	8.636650194	8.363230497	8.56788758	8.178915552	8.667673151	8.754057378	9.276395225	8.473478968	9.187588653	8.806411243	8.456768018	9.031008382	8.466614474	9.159799968	8.602081511	8.977823318	8.763070003	8.590336962	8.58502969	9.128878919	8.236991282	8.12259128	8.113309434	8.233831919	8.232625979	8.32701752	8.389067622	8.140687021	8.020477389	8.382121205	8.516254125	8.047456041	8.628050573
AANAT	5.643050611	5.501490279	5.325469933	5.28579612	5.480968594	5.289713423	5.30292669	5.398598397	5.342370207	5.457051119	5.386747733	5.293244301	5.294657795	5.446249984	5.321651745	5.356809737	5.424316395	5.542957701	5.238085758	5.306786427	5.216923731	5.399867474	5.28442981	5.143958971	4.824356187	5.180213707	5.101440123	5.186110598	5.098299558	5.27372129	5.293225264	5.191040606	5.281216432	5.178169443	5.25256907	5.264122719	3.700869762	3.946019532	4.021609639	4.302990952	3.841084214	3.959598637	3.842892078	3.899644363	4.173982481	3.500479664	3.35203037	3.498413766	3.711310295
AAR2	7.955611936	7.985809849	8.115298796	8.175428649	8.179492069	7.962355086	8.082747125	8.099642484	8.03357891	8.127005296	8.199721775	8.049742641	8.052727527	8.169017135	8.2684211	7.900535566	8.091380555	8.268403475	8.214430063	8.13616591	8.145234921	8.092919338	8.366326961	8.125441382	8.35670077	8.049074821	8.128865786	8.441806904	8.481720697	8.377167418	8.326856577	9.249354722	8.391053492	8.132485517	8.472066331	8.296888617	7.109690866	7.127931149	7.666703268	7.557870909	7.453424154	6.96493471	7.201929661	7.474462743	7.133528745	7.248497502	7.908590134	8.101594189	8.185697409
AARS	9.004148528	9.074791955	9.077509614	9.062845316	9.150317103	9.205620451	9.51726213	9.200200717	9.371677876	9.134642044	9.226147552	9.024313652	9.104141727	9.612528306	9.241135046	9.229877167	9.187585836	9.29201654	9.085586354	9.713334965	9.511242623	9.186485975	10.31997086	9.461715162	10.57449568	8.990179826	9.430081565	9.785796507	9.91552385	9.826513172	9.444949292	9.040516659	9.860314493	8.763935209	9.057059476	9.420399662	9.058924891	8.849796167	8.856808648	8.52304543	8.824402511	8.653834172	8.795109549	8.908007615	8.730501706	9.202796162	8.832817853	8.917032802	8.681755076
AASDHPPT	7.159692377	7.223915958	7.401499994	7.404440712	7.15544698	7.039446123	7.71055416	7.607620269	7.737501292	7.349522637	7.517214055	7.560687062	7.698027955	7.611177968	7.433027781	7.503098681	6.99579044	7.413914494	7.276286883	6.507290243	6.794941245	7.562439478	8.138683824	7.001340114	8.715735955	7.000116902	6.524966934	7.658132658	8.168190297	7.364502891	7.315324735	7.638337887	7.862450665	7.36313138	7.46324805	8.02108169	6.55176119066667	6.69312377066667	6.62162639466667	6.440849791	6.681826275	6.41419704333333	6.57631218933333	6.24685881433333	6.174793331	6.562520958	6.60948984266667	6.21231553166667	6.45538600333333
AASS	6.355122645	6.610410142	6.101040305	5.764365604	6.321391214	6.524630171	6.244364596	6.188994269	5.570262699	5.980209033	6.271534812	5.998999765	6.296343905	6.557631061	6.231154231	6.510495277	5.943752132	5.948273487	6.370912936	5.635993297	5.855892856	5.836818464	5.548204044	6.189850667	5.14897297	7.296330457	5.602794904	4.770365733	5.051284377	5.46219385	5.31593599	4.760212386	5.423694881	4.911428661	5.210309674	5.283718583	8.2468745795	7.448885964	7.660065719	7.328968736	8.153736405	8.017031858	8.3601237225	7.201231541	7.0215396215	7.5005685675	5.2546706045	3.8830079	5.679683665
AATF	7.857865417	8.094769106	8.041948362	8.1210136	7.88868396	8.287205794	8.066583532	7.908772766	8.156607302	8.03250691	7.886691772	8.041714314	8.030099104	7.832465743	7.773841991	7.744856837	7.906878486	8.103340486	8.155399439	8.098458844	8.214664247	7.918085084	8.88484266	8.410070493	8.597754307	8.145516103	8.32950005	8.552891357	8.731944808	8.316987284	8.209110285	7.95932553	8.133921439	8.308623979	8.068400043	8.520700642	7.951500401	7.665877574	8.00307883	7.979968638	7.94727302	7.516122306	7.612894534	7.856611557	7.536118157	7.821481134	8.10349342	7.629135068	8.246189973
AATK	8.169771569	8.351821352	8.251507154	7.926055426	8.225399924	8.237230453	8.029927856	8.186214104	7.923595631	8.344105275	8.052910492	8.009552538	7.974920653	8.03630281	7.914057985	7.910834831	8.389660854	8.25181525	7.956888356	8.024642211	8.035795449	7.8536478	7.682866525	7.837728591	7.498924293	8.034983593	8.20974795	7.867879057	7.571314914	7.66952492	7.987616111	7.977933999	7.735012791	8.454642375	8.183587997	7.71876149	5.838543876	5.695967845	5.969001268	6.159367924	5.915505831	6.197979845	5.673190751	6.038607138	5.694906632	5.819009299	5.836267474	5.997811081	5.76369302
ABAT	9.769876564	9.659434168	9.320014743	8.653884118	9.451835802	9.859024428	9.614566463	9.809965702	9.807161284	9.392393961	9.613965529	9.296430546	9.805728323	10.07444231	9.947971177	9.64933733	9.537843879	9.29187611	9.205808126	8.757281853	8.993358954	8.417292681	7.804743338	9.286734936	7.382614288	9.581514304	7.961755188	7.311926212	6.856839068	7.517383116	8.902946819	7.533889849	8.778141553	6.899047176	7.561774132	7.572988167	10.5070221083333	10.60269506	10.3707621443333	10.2300399816667	10.7002003413333	10.5339009636667	10.6356265696667	10.4517139313333	10.295700201	10.811062359	9.096894878	8.85770094066667	8.63851621066667
ABCA1	8.33548809	8.485087792	8.129988334	8.250086196	8.142773334	8.962104387	8.389631753	8.191285318	8.436246396	8.328263026	8.283908216	8.270196058	8.242282803	8.559987471	8.467267541	8.417683358	8.305112087	9.034284051	7.405496915	7.640492279	7.802911122	8.046918072	8.50197479	7.69344088	8.283089028	8.077759491	8.388539375	8.407155649	7.631498838	8.343747948	7.93737444	7.927880037	8.590855522	8.460722675	8.300307724	7.672867976	6.724761275	6.66008949	6.988579367	7.0226578315	7.3424957265	6.38781310225	6.432422044	6.919331367	6.89451699675	6.790075662	6.77068866475	6.53335242775	6.63916442475
ABCA11P	4.950342651	5.00332193	4.754541495	4.522843842	4.812877298	4.868075002	4.719981089	4.803260407	4.527999827	4.95690458	4.68605275	4.65497434	4.978797952	4.798067418	5.06054004	4.915563766	4.85592182	4.69448044	4.796823123	4.742667769	4.776703747	4.736167051	4.705054417	4.759503774	4.653296999	4.692451522	4.730089931	4.514928301	4.704245683	4.734332735	4.662034554	5.073327197	4.599285822	5.197385793	4.689854434	4.704935824	4.788068575	5.103050762	5.283295087	4.907370582	5.198894929	5.146031536	4.906998625	5.050825455	4.879460365	5.036042926	6.316397622	5.917689449	5.836244991
ABCA12	4.276977907	4.121520917	4.10405828	4.100141932	4.100816159	4.151854332	4.123318109	4.219194648	4.094772453	4.141748249	4.144760142	4.110108311	4.20809523	4.092513578	4.211641287	4.130872795	4.147321681	4.17225085	4.10774471	4.073324058	4.133457613	4.15759249	4.074222639	4.078820347	4.016851142	4.03176283	4.119086373	4.019949531	4.091387751	4.108277684	4.145264105	3.997466798	4.04055796	4.109375667	4.073283521	4.246725338	2.347197294	2.665309564	2.445824493	2.40305022	2.464708943	2.875725687	2.859892785	2.333950798	2.480120466	2.512625995	2.226530416	2.426220554	2.672922615
ABCA2	5.773479407	6.03692162	5.905306025	5.812210539	5.835396249	5.67614057	5.843235684	6.11944087	5.858302542	6.215414778	5.999520156	5.997105572	6.005742308	6.045636351	5.893967245	5.874437004	6.060844752	5.879557389	5.998928215	6.010438317	5.827798807	6.087204675	5.646649368	5.928575757	5.608759846	5.871060034	5.933501424	5.650777739	5.747090161	5.859176311	5.883168255	5.705619292	5.879039888	6.031020732	5.633499156	5.937467463	5.49618546033333	5.55872410533333	5.39758431766667	5.45591037166667	5.789086263	5.85470192066667	5.84534563	5.64455851866667	5.53745515466667	5.39323084533333	5.22101788166667	5.06742533933333	5.121517572
ABCA3	5.767162035	5.918609092	5.97808961	5.922747211	5.890934544	6.045841798	5.80854542	5.861166252	5.835227411	5.949422102	5.826990575	5.79119215	5.830283234	5.91319563	5.55237955	5.989472197	5.890771378	6.088247185	5.710421937	5.706502608	5.507441466	5.639107535	5.721291583	5.657789147	5.643350389	5.697990639	5.629250068	5.38797193	5.989299619	5.700812761	5.788577739	5.700057915	5.609630092	5.781623425	6.078035041	5.719095339	5.183964531	5.367439768	5.595524701	5.499898675	5.225527677	5.862373749	5.518541589	5.70799472	5.736750772	5.249487371	5.246429446	5.28254832	5.737745741
ABCA4	7.276497048	6.937059143	6.396000673	6.198844314	6.744551324	6.540897375	6.33850395	6.743537262	6.557957937	6.688960322	6.581542665	6.580887493	6.661446851	6.600031995	6.351481995	6.762747354	6.868651469	6.496870166	6.50906004	6.422557032	6.534226739	6.30961753	6.686135999	7.305968842	6.01159391	6.293034708	6.537240569	6.558133576	6.126500016	6.27902259	6.382418654	6.284695213	6.265689353	6.539877304	6.593975106	6.454003371	4.750202053	4.642509899	4.527288017	4.9099101205	4.5602844065	4.7572301985	4.6359898755	4.4354796865	4.693612374	4.0928247115	4.0940923045	4.0874740535	4.2529050575
ABCA5	7.435904355	7.324559727	7.696224426	7.175828137	7.213129634	8.553722782	7.600804777	7.436801046	6.735606821	7.237908221	6.823019669	7.177708774	7.346911661	7.661690051	7.155200796	7.501260778	7.131180129	7.232113279	7.02252408	6.875636081	7.61016954	7.098270034	5.856942019	7.732759907	7.221468132	7.907479055	6.950129997	7.664923777	5.548024137	7.043749337	7.071658997	7.062528445	8.28453421	7.144038223	7.870900636	6.657597274	6.7738723515	6.9649604135	6.091247115	5.675635859	6.282575184	6.02094075	6.234344515	6.3812477775	6.5422719655	7.424329569	6.4860356175	5.758274238	7.0344345125
ABCA6	8.324049178	8.490658476	7.932849977	7.537677842	8.038216429	8.104403838	7.956178568	7.762492088	7.390142234	7.68992304	8.064875471	7.744757422	8.121561884	8.307196278	8.236290909	8.272570952	7.723903575	7.51283166	7.814471646	7.555477915	7.505206954	6.828667027	5.686226036	7.686631069	5.435542929	7.299541034	7.784430595	6.445908071	5.706384791	5.839614504	7.562639169	5.297327695	7.345409956	5.742512462	5.574302618	5.373471994	9.858108834	9.874306178	9.414921554	9.144878413	9.819551046	9.302429492	9.630197284	9.669889129	9.337140536	9.954745573	4.969930937	5.397582297	6.90337044
ABCA7	6.256771912	6.600181421	6.562585277	6.597500043	6.432817731	6.636238232	6.496375174	6.40854565	6.318019783	6.428546439	6.299532253	6.350362796	6.404681082	6.460415628	6.478302713	6.429260549	6.391822231	6.587692125	6.581841	6.511630602	6.552342788	6.850814225	6.16711977	6.284991458	6.346656802	6.043366458	7.079570496	6.358479825	5.859206958	6.39237049	6.545228586	6.685935806	6.677674255	6.490909725	7.031499504	7.10612992	5.155529188	5.267709305	5.060316832	5.271837732	5.132243812	5.03291634	5.249185002	5.355002066	5.105267765	5.116818005	5.29830557	4.813620108	5.113900435
ABCA8	8.500150395	8.552397351	8.359555846	8.172599712	8.333955678	8.649421257	8.591208164	8.331947324	8.193641529	8.022533655	8.499025086	8.385243109	8.488635823	9.359518809	8.358013415	8.327621771	8.176878137	7.78493294	8.902639402	6.969705118	7.072654139	7.689521994	7.326868499	4.450622401	4.888843615	5.907926593	4.178419152	5.817690095	5.941234366	4.87711743	7.196501515	4.175337505	8.811813215	4.498023097	4.178478088	4.248676305	5.431624193	5.53414838433333	5.57334765233333	5.58534765566667	5.40256248933333	5.856692005	5.82065517466667	5.49107614166667	5.50952277133333	5.490847078	4.09784267066667	4.43079820366667	3.54570833133333
ABCB1	7.618151659	7.742626588	8.318816198	8.669784142	8.379323139	7.449755592	8.388778524	8.511706386	8.474362633	8.383640676	7.971608407	8.038996299	8.606147484	8.365831319	6.826553103	8.253643197	7.887843864	7.938111683	9.114051632	9.505719865	8.326833197	8.377753907	6.815763681	9.793470276	9.015155244	9.584425877	7.581641812	8.860674026	6.53177054	6.062435557	7.92566379	5.246438317	8.919735995	5.583244617	5.461805229	9.676214362	7.453026161	7.276703932	7.70475678	7.486355485	7.7275936005	7.0765570495	7.1878900875	7.2670585285	7.0249150055	7.52442322	4.210338321	3.5947165015	6.972944124
ABCB11	7.094557103	7.971955847	7.417270828	7.504639944	7.271935726	7.103253148	7.271964276	6.987732066	7.14415392	6.676120373	7.136504096	6.517339609	7.057717789	7.38274118	7.503315203	7.093700962	6.774372755	7.389149061	7.025439241	8.680020016	6.306470558	5.833360493	5.62239413	8.394453438	6.013993168	6.329349784	5.450302578	5.867367896	5.348096068	5.832585148	6.119903836	5.365402937	8.632603497	5.312837079	6.612024323	6.369312803	6.236614749	6.417891713	6.4795129635	6.017760258	8.032261876	7.657068322	7.6328498925	5.891384069	5.80649535	6.6348261295	3.896062946	3.8675857175	5.8285037875
ABCB4	9.251686231	9.747373575	10.35925761	10.38309127	11.00183409	9.450347308	9.670304825	9.551502508	9.765874351	10.26585836	10.92825703	10.20919818	9.451901035	10.78138245	9.625901731	8.848267189	10.80560777	9.394405238	9.696146068	10.94500795	10.32801709	9.28751991	7.340632146	9.187511072	8.182319342	9.483469291	8.829921322	8.414133655	6.959036712	7.260028496	9.369707157	4.974786394	10.42272595	7.093962111	6.601146753	8.595504527	8.2212750585	8.420995691	7.501415156	7.214506017	7.549858294	8.540357904	8.7618235825	8.4109501005	7.9021680535	8.181103777	7.2757492005	3.417384263	7.6625603545
ABCB6	6.334876428	6.559431924	6.740335531	6.169818129	6.421647854	6.481418098	6.345408651	6.512583209	6.552312403	6.505076273	6.527921333	6.311691868	6.494446379	6.510229914	6.586531222	6.264338617	6.553228393	6.443471582	6.647796013	6.593094251	6.584735553	6.699355928	7.376885855	6.747793808	7.237163034	6.134904427	6.441472968	6.887322577	5.863895877	6.642211475	6.470342394	6.494215143	6.727949283	6.558123371	6.398285765	7.095902356	6.0187604105	6.131553878	6.40738267	6.289997866	6.5599952515	6.242340104	6.1293810645	6.152089617	5.993307063	6.120252644	5.9437145585	5.821661814	6.0803004465
ABCB7	7.065592939	7.151595101	7.167117553	7.138269615	7.26385526	6.914929243	7.366539583	7.332113363	7.196363151	7.121439686	7.261307908	7.173508313	7.379165376	7.505181812	7.249045574	7.01601221	7.158672914	7.103042956	6.917032248	8.070787442	7.283619831	7.175978811	7.55630413	7.011114942	8.602523998	7.797451321	7.201641584	7.284160551	6.689313067	7.274375276	7.279545938	6.700676919	7.272239721	6.787491805	7.086668675	7.264616345	7.961546756	8.089864545	8.185389495	7.834866179	7.943595828	7.732804968	8.096120261	8.060961474	7.653018002	8.103302638	6.718706279	7.392036327	7.532580847
ABCB8	5.844055372	6.264425223	5.928673139	5.904168186	6.106422748	6.044187902	6.088543434	6.434572642	6.120688648	6.175533227	6.238963548	5.878913048	6.304928099	6.232170709	5.953663008	5.948459608	6.173260737	5.933957841	5.953145649	6.641254964	6.255466342	6.387340079	5.924300368	6.282130527	5.914960619	5.985636624	6.055711533	5.839414322	5.730692657	6.214890573	6.235871553	6.013422255	6.149103187	5.847144101	6.061457978	6.942797155	5.594244789	5.435015674	5.4800266495	5.5557853485	5.406139674	5.5826757355	5.5008032165	5.4091576035	5.5277436465	5.369073454	5.6099806825	5.423136742	5.577303314
ABCB9	6.374575649	6.496272916	6.464091005	6.073830914	6.141715054	6.339812837	6.018279216	6.272701353	6.032197298	6.281403347	6.210229344	6.063380337	6.388707873	6.00292668	6.329409201	6.111196671	6.534780329	6.374877612	6.211244401	6.543931451	6.110526646	6.216798879	6.07205394	6.366372037	5.593138707	6.153984959	6.427354903	5.852025009	5.752570861	6.329377514	6.27529852	5.972963763	6.153879086	6.277525372	6.197177894	6.464538758	4.952958829	4.70325188633333	4.895297632	4.93913690333333	4.982445062	5.00334239833333	5.164301777	5.03389584866667	4.95433457366667	4.90054041966667	4.69554459533333	4.69648798766667	4.79969698766667
ABCC1	6.749164694	6.720316445	6.687131372	6.729427043	6.703438949	6.587954497	6.818972866	6.7809279	6.76851706	6.595753409	6.563899635	6.837862891	6.839428257	6.605876823	6.672907349	6.670899908	6.954135335	6.684826666	6.879225278	6.350041743	6.778109439	6.544792433	6.272391415	7.317796957	6.765109301	6.788430988	6.842654639	6.80505152	7.994398294	6.784028294	6.752255038	6.986014726	6.54000821	6.631220796	6.438472263	6.854451901	5.4847355355	5.171122065	5.452807557	5.2978254905	5.329637297	5.1219623385	5.4241305825	5.447992493	5.3612347915	5.408917827	5.7168467825	6.2322779765	5.5998554885
ABCC10	7.586032423	7.529847043	7.613825797	7.537977549	7.421240963	7.564625493	7.475908947	7.138651963	7.434334338	7.330399759	7.38000058	7.418095788	7.296880857	7.450701727	7.139523364	7.39176727	7.571727026	7.465906629	7.620190364	7.159253171	7.715137976	7.61733347	7.806997138	7.648410691	8.238962708	7.62383121	7.95347603	7.486171082	8.469959911	7.47897509	7.427442323	7.657541094	7.800021747	8.982064894	7.915647792	7.592858043	5.6983045625	5.708092014	5.465026601	5.449657325	5.288775122	5.5539360675	5.077066968	5.551588187	5.705201851	5.4362027085	7.7570766715	7.7386014965	7.338315632
ABCC2	9.014253749	9.616174316	9.505359693	8.869015586	8.896120605	8.791395911	8.79348341	9.031675266	9.356700567	9.276429852	9.169188782	8.888446698	8.921675856	9.475450151	9.746550303	9.592697814	8.706600371	9.807581061	8.244243984	9.636258133	8.611878242	8.471588161	10.0150114	10.37233906	9.547605108	7.414311502	7.588529628	8.42135725	6.391916263	6.279771077	8.580199274	6.150172794	8.769936511	6.590669531	7.469670261	9.252695257	8.365969659	8.973728686	8.818672951	8.604437717	9.594474851	8.27339789	8.425969757	8.79636612	8.372973717	8.853293919	8.305858481	7.18281707	7.568776091
ABCC3	8.945013621	9.562255345	9.341061663	9.271869329	9.177656493	9.690719466	8.825345409	8.93791234	9.044133757	9.084923875	8.976371906	9.001851689	8.836401635	9.350639406	8.708845988	8.686223056	9.318177567	9.819188569	8.747543907	9.608979327	9.09724379	8.79047226	8.630213615	9.142541884	9.011590503	8.960908633	8.876186993	9.127514824	10.3081171	8.103256763	8.788122923	8.323842219	9.234288028	9.848717255	9.162868376	10.17559354	7.2747530042	7.352401746	7.4729903616	7.4011690468	7.5200416446	7.2236442156	7.2858666158	7.4498135286	7.362988387	7.3482784594	7.8073606328	7.745808219	6.899491619
ABCC4	5.418687701	5.317879737	5.46550881	5.748989513	5.354833599	5.420907923	5.377353203	5.34481919	5.424994743	5.402496192	5.525579403	5.505885794	5.509532795	5.324132967	5.395328186	5.178365466	5.456351886	5.219574298	5.553315396	5.297676623	5.997432274	5.656172797	5.579799566	6.202068035	6.040268942	5.658333739	6.11324601	5.529740891	5.999537936	5.495261783	5.570720584	5.402582103	5.359820869	5.625691341	5.706754102	5.810959647	3.860492974	4.01991595775	4.0083106195	3.79360091425	3.88244279425	3.87228084975	3.646058648	3.71801711975	3.8101554915	3.9337665185	5.41626734425	4.3762157175	4.264212877
ABCC5	7.313342913	6.901474171	7.193004856	7.027354747	6.94833217	6.856301442	7.200148067	7.014429926	7.016879133	7.207845727	7.154676478	7.258364134	6.825755786	7.199975507	7.073957657	6.945311445	7.368075429	6.954052256	7.220227075	7.055123636	7.267600533	6.823783214	8.272937091	7.252753832	6.999388609	7.283568242	7.340959379	8.01987062	7.766793444	7.423308946	7.012361206	7.552420428	7.144134204	7.233593701	7.146440156	7.407289322	5.04070409766667	5.043890458	4.75180932466667	4.907952078	4.43002233433333	5.141442477	4.86873032366667	4.82334511866667	5.07568906166667	4.94200000766667	5.509195469	5.55252446866667	5.42134347433333
ABCC8	6.122667874	5.911841267	5.785785655	5.587399564	5.796778283	5.865121554	5.560757332	5.993925436	5.753927076	5.832813074	5.737779172	5.690854623	5.910288718	5.986136289	5.762826538	5.781269833	5.948487053	5.818032448	5.943266476	5.906449775	5.84160525	5.823151044	5.572625844	5.8706779	5.486059284	5.608569536	5.964069907	5.439296625	5.403170547	5.579367226	5.64109375	7.162047693	5.696767269	5.983220912	5.80048913	5.833593668	4.9918287345	4.9488259355	4.7676540375	4.989998234	4.893213232	5.149248977	5.126365824	4.9565437335	5.172329784	4.956991748	4.669570873	4.5236239625	4.617446641
ABCC9	5.581355019	5.789179966	5.493589041	5.099381829	5.150559448	5.199741697	5.608394236	5.616719257	5.186985863	5.405515032	5.724301431	5.3092652	5.602615043	5.960150279	6.30690558	5.605806673	5.252984226	5.432266102	5.478165567	6.017222339	6.180901547	5.289265352	4.925104126	5.307790144	4.935883429	5.441549384	5.078584974	4.998631443	4.963755303	4.900655713	5.249183078	5.034663511	6.230917272	5.085020039	4.933518707	5.297732283	4.6590799866	4.7973579852	4.6788187226	4.2990373896	4.9152533004	4.7351351058	4.57242269	4.514774995	4.520006836	4.8953273446	3.3967072432	3.2803665274	3.7809077502
ABCD1	8.141935587	8.438747792	7.999625437	7.864609478	8.246926289	8.323375543	7.639740526	8.42372215	7.776225771	8.21883819	8.191138308	8.102046784	8.18148673	8.171912007	8.045081875	7.874990159	8.102946749	8.119924847	8.472975314	8.780781166	8.225562358	8.166993208	8.051654477	8.069926925	6.911098682	8.05732511	8.1883622	7.908982519	7.067044164	8.100387359	8.191727095	7.888504061	7.880104197	8.241668476	8.490133981	8.193882491	6.633539367	6.517105405	6.910938592	6.966777369	6.609322553	6.886175613	6.853617997	6.816666895	6.799482804	6.138291173	6.486133006	7.189131821	6.848732483
ABCD2	4.438041631	4.267922141	4.110416067	4.116433214	4.18591923	4.231750016	4.04998135	4.118629287	3.942692291	4.256626992	4.076357911	4.131886386	4.191898413	4.176482318	4.319139487	4.375009648	4.402745446	4.365069795	4.103765541	4.226884123	4.088775486	4.216197856	4.022548359	4.216181616	4.048465412	4.129020095	4.382061497	4.029456118	3.979874333	4.038256176	4.059840707	3.963167626	4.2060906	4.15906875	4.069455546	4.215338289	2.245693544	2.325481319	2.212198961	2.294552864	2.170843102	2.157610863	2.51723409	2.141840251	2.373019736	2.177620115	2.253398374	2.170352815	2.273781384
ABCD3	9.629489654	9.911862405	10.39922668	10.51264045	10.33537883	9.830111427	10.25669659	9.652098024	9.906243723	9.497684112	10.01038524	10.16859046	9.773044342	10.56148794	9.956750471	9.786076547	9.861407376	9.978733715	9.322870422	9.682703312	10.14723864	9.497259928	10.25409132	8.994781674	10.20958146	9.001338435	9.408818791	8.755639356	9.038098355	10.06044747	9.510384624	9.81064257	9.827100797	8.991313169	9.794293823	9.091768973	8.0004413185	8.7131528235	8.5244850065	7.884321034	9.438208026	9.104452061	9.0837364675	8.436130488	8.274026942	9.3672788345	8.729893276	8.17300722	7.358257616
ABCD4	7.283055723	7.188639825	7.039997728	7.074848754	7.25544624	7.20677344	6.998390513	7.025582058	6.928446973	7.108599387	7.051827808	7.002854344	7.008511602	7.124727746	7.082148119	6.855125598	7.193651917	7.051243017	7.148553115	6.907509365	7.346509743	6.91679785	6.799815351	6.905852664	6.782734933	6.774364261	6.966872641	6.796520658	6.563873538	6.772500895	6.930862518	6.874457216	6.952103689	7.066678345	7.436441139	6.691659752	6.2484729375	6.399990869	6.093880854	5.9468759535	5.9847959615	6.2626747765	6.3982848285	6.109003545	6.3510294735	6.1584435035	5.969273328	5.9684659345	6.28946006
ABCE1	6.845054166	7.068725104	6.988945488	7.06025515	7.060852152	7.38852952	7.532590429	7.264543294	8.103741309	6.909084527	7.135402647	7.246868751	7.269188012	7.249077432	7.430034926	7.485983338	6.379363647	7.727166078	7.296126976	7.232294135	6.586320225	7.35022261	8.681379083	7.441166472	9.148062535	7.095400151	6.556268189	7.949630145	7.845738422	7.430888582	7.11826333	6.474647449	7.588910756	6.249512938	6.793873443	7.125717194	7.3576689475	7.8318451525	8.373384331	8.162633067	8.7383478485	7.5938413455	7.7013994535	7.643682512	7.5806814685	7.9240098025	7.742195028	7.702576397	6.923207317
ABCF1	8.350009125	8.280838164	8.277220159	8.450351376	8.429882794	8.55199375	8.589717445	8.550424696	8.577159837	8.478397218	8.493810778	8.585824041	8.48132198	8.555778035	8.217239107	8.26324681	8.278105526	8.556520549	8.526309474	8.373746764	9.370617999	8.941590042	9.098974228	8.95541586	9.135578894	8.69525776	8.896524078	8.978098998	9.230732463	9.002167189	8.452777588	8.772927928	8.587149987	8.916888526	8.986433809	8.835923471	8.020281547	7.923517387	8.377525419	8.481322637	8.172140021	7.817924569	7.812209502	8.086359644	8.028893993	8.098107409	9.156509568	8.627271931	9.508539661
ABCF2	6.334390273	6.368715034	6.306072887	6.282483889	6.291443363	6.357090442	6.265626231	6.338130075	6.563393067	6.319508083	6.316002625	6.232193049	6.286937712	6.279363457	6.241019311	6.374426424	6.46706697	6.539037539	6.503075481	6.801182153	6.46898063	6.528464567	6.5018569	6.635277645	6.661301575	6.416314555	6.546864926	6.398423762	6.586948807	6.279029477	6.371696173	6.38461029	6.343038396	6.307863064	6.273179126	7.100463327	5.3534964008	5.4415101464	5.725156658	5.6700121806	5.747122564	5.4066717094	5.4246594454	5.3579630796	5.3195806758	5.5129467432	5.7211423864	5.6261564402	5.7066362682
ABCF3	7.123636771	7.175291166	7.098574743	7.025998486	7.282722498	7.251481209	7.153517027	7.090889367	7.346402038	7.158859157	7.186852155	7.159576653	7.09820267	7.305158714	7.098671198	7.062777308	7.130392181	7.263291042	7.317132867	7.253305271	7.213716842	7.137462543	7.152903259	7.215670119	6.872669219	6.94040278	7.166283435	7.020114682	7.00162411	7.462057629	6.930807766	7.407296408	7.308393751	7.085542844	7.056144524	7.005586213	7.219305963	6.984057417	7.413705503	7.550490823	7.618270972	7.433541246	7.418181583	7.359414327	7.087362637	7.216281294	7.411327366	6.942691956	7.300056267
ABCG1	5.567204607	5.762562823	5.555871408	5.714983963	5.984405563	5.751198698	5.996269181	6.027956901	5.879829384	5.850859077	5.682355001	5.974575192	5.929200428	5.860073841	5.936274467	5.778845304	5.674579238	5.687442647	5.830128188	5.819872429	6.069922133	5.818620828	5.309734015	6.05082661	5.539225218	6.311648778	6.595798523	7.162978227	6.048889419	7.878740923	6.173278418	5.941566056	5.729985043	6.061941893	6.234432743	5.437488708	5.603242467	5.18530978625	4.85709886075	4.8566671795	4.86929943075	4.745498214	4.9707671225	5.44443739375	5.22638772525	5.1667267505	4.904063247	5.83635156475	5.11206692975
ABCG2	8.474134265	8.16497297	8.132044265	7.572046859	8.519913504	7.433836384	7.983307624	8.363825264	7.401210325	8.289788922	8.558824873	7.971435011	8.425427017	8.626634208	8.893894123	8.409503223	7.596933709	7.892571315	9.199844447	8.065166144	6.938559091	6.360401401	9.369696188	8.460188164	9.076271538	8.000099712	5.847702535	7.676706427	6.75317496	5.940274955	8.107647505	6.345151563	5.751465307	5.673059723	6.325128565	7.598387844	8.480122271	8.759948084	9.315662992	8.894579855	9.645556446	9.036424021	9.294498929	8.742621426	8.508111886	9.348638711	4.982386952	6.315613749	6.044528395
ABCG4	6.596265561	6.471374892	6.355374025	6.272646352	6.200390926	6.528733734	6.148343937	6.586784745	6.214023384	6.296587635	6.503810024	6.244440557	6.319611204	6.464276915	6.264587428	6.340490876	6.712020639	6.504832102	6.263802674	6.376390207	6.159496444	6.280925041	6.006788788	6.291770286	5.84660377	6.075842839	6.415512278	5.814326902	5.681361479	6.028152165	6.257087996	5.949233905	6.275480921	6.292106411	6.204961349	6.261353113	5.790540624	5.952375212	6.081600008	6.175363241	5.912505922	6.37026868	6.085809403	6.152087693	6.466200447	6.068604353	5.351512453	5.543595304	5.5389341
ABCG5	10.05619118	9.815337111	10.50222639	9.852694319	10.6788658	10.0743981	9.745061504	10.07977959	9.09220804	10.42126598	10.32139676	10.14784399	10.11972484	10.68242212	10.26103612	9.526949079	10.26495188	8.492637879	10.73487249	10.06986373	10.16636402	9.183783199	9.810884404	10.27882867	8.364457415	9.590314409	10.86735986	8.310545486	6.84185397	10.44516491	9.619083102	5.483830723	10.99150237	5.467154008	5.845173534	9.823629586	9.817078452	9.969055702	9.091121541	9.026079778	9.197963903	9.860683278	10.14229024	9.652998472	9.426258391	10.0336031	4.790140352	4.303938948	10.06322508
ABHD10	8.244950183	8.221304895	7.847043391	8.333339627	8.677132443	8.225580365	8.44395446	8.195702575	8.229200024	8.512734938	8.644356814	8.622077653	8.090558882	8.765065035	8.456334187	8.162451589	8.223541133	8.38755185	8.761573737	8.662807584	7.921417785	8.004348544	8.414774461	8.259009051	8.996732532	8.465829047	8.316713177	8.17377619	8.319218397	8.387605368	8.389681228	8.463750754	8.364888004	8.03289203	8.360179665	9.070119944	8.0627450295	7.9532898985	7.8896520575	7.5150540775	8.243831955	7.9893055155	8.013373822	7.8548351155	7.7114853215	8.5041073435	7.3672228035	6.442374009	7.531171859
ABHD11	7.045581061	7.263060975	7.044037425	7.108993085	7.024491617	7.159053003	7.280891487	6.851412285	6.848881815	6.922255962	7.097022719	6.781163271	6.838653994	6.878912678	7.050049847	7.214803128	7.156535951	6.994196407	6.887489429	7.485022403	7.322346508	6.773250512	6.493937596	7.378162197	6.630184334	6.884960836	6.695597323	6.82217453	7.695546548	6.855183309	6.891396546	6.957110071	6.995256782	7.81738134	7.957145951	7.684203223	5.40528308833333	5.49840673333333	5.31230921166667	5.62884085333333	5.398273566	5.5241462	5.68436551	5.634222222	5.507628286	5.56565678333333	5.37186217866667	5.959183445	5.348934535
ABHD17A	8.324971733	8.56680235	8.256885854	8.460985214	8.606798645	8.844982253	8.572284391	8.278475984	8.619164236	8.298951237	8.45035153	8.597771337	8.198497889	8.548327694	8.338256711	8.347765734	8.652175769	8.106623925	9.017854316	8.271783002	8.808219866	8.698207548	8.018256277	7.514451768	9.138135147	8.974224118	8.363101594	8.366443635	9.11465296	8.508860913	8.49788319	9.293972345	8.454698411	9.035015187	8.754519018	8.172610834	8.075954477	7.990060522	8.020156693	8.00072453	7.914541263	8.060661661	8.011115478	8.4839377	7.976381587	7.84168101	9.028747105	8.911709178	8.521705306
ABHD17B	6.892373608	7.070265978	6.186301359	6.475890934	6.677894839	6.35591832	6.715776499	7.203704456	6.772356943	6.811990648	6.919833241	6.507966301	7.094654648	6.913838519	7.181299459	6.772924565	6.613198345	6.468450747	6.742232731	7.486558611	7.261808058	7.140294009	6.668034704	7.021311906	6.969750624	6.354067538	6.561444158	6.288303653	6.606327352	6.794531183	6.519304054	6.418542491	6.926734754	6.418493358	6.728470055	6.755861046	6.485058194	6.20163533233333	6.20608242933333	6.254773533	6.48334747166667	6.160217975	6.280176858	6.084451496	6.08842852566667	6.61319437533333	6.09232537566667	5.965134763	6.00029403866667
ABHD2	7.676377418	7.879580885	8.045547965	8.449750331	8.039513375	7.387702165	8.149070083	8.216584077	7.831081447	8.140537367	8.49275953	8.010352309	7.966445573	8.530857076	8.247904608	7.796200538	7.521393318	7.937400541	8.570280155	8.00761757	7.247121103	7.59840362	6.783480122	8.430676707	7.779313645	8.034929254	8.141194375	7.143023627	7.919762905	6.705576004	7.400885903	7.471698745	7.821438319	6.841199282	7.363019191	7.757039976	8.36409305266667	8.95422660966667	8.8081271025	8.46619003383333	9.01861059316667	8.78784654233333	9.2191248595	8.84841867033333	8.42073740666667	8.72499565633333	6.36476407416667	8.61941934916667	7.74440310833333
ABHD3	8.267060893	7.869978512	8.393027388	8.462943851	8.204473189	8.41108483	8.522408943	8.376113306	8.309265275	8.349346296	8.429961374	8.394473602	8.362499569	8.481962411	8.284057773	8.058313872	8.090280635	8.356171666	8.865001706	8.311830822	8.815592682	8.682392191	9.540035581	8.724484306	9.55248181	8.392706695	7.825490038	9.335514037	8.50273528	9.011551656	8.484905274	8.223335899	8.542204368	8.182152988	8.546003344	8.883280707	9.273172464	8.870625617	9.03138545	8.751388053	8.938648572	9.354321214	9.355015668	8.917962464	8.990543435	9.178355739	10.16909495	11.2361723	9.282859675
ABHD4	8.470128285	8.284971225	8.054343336	8.256703381	8.314647916	8.010895205	8.061346695	8.10686551	8.270607489	8.221849589	8.270903971	8.219397482	8.287679495	8.357560738	8.184962244	8.45129295	7.947844384	8.299736271	8.193383994	8.05092018	8.303968997	8.554357689	8.081911196	8.715644278	8.407758024	8.200089543	8.229905649	8.222012388	7.599779236	7.947848623	8.107715543	8.11882907	8.345034877	8.072024117	8.191507441	8.669904354	6.6983546285	6.693337697	6.500533787	6.2245169935	6.3965409865	6.888785109	6.9064376275	6.690892314	6.6230825905	6.27543885	6.5456327215	7.0906226	6.644060951
ABHD5	6.385997027	6.291397266	5.618126126	5.50771055	5.691237296	6.531471097	5.806387354	5.644180112	6.141924838	5.629491353	6.132248142	5.660359998	5.848604401	7.022103837	6.237466111	5.993599344	5.580344558	6.474408046	5.591388876	5.737889587	6.000583505	5.307550321	5.226551288	5.603042321	5.513661499	5.709311657	5.623282304	5.629672212	5.45018267	5.768086797	5.416034503	5.314909746	5.447829635	5.336740233	5.418169444	5.400579456	5.76842118875	7.296085575	5.835547486	5.79244152075	6.04574300525	4.7980527335	4.99411470575	5.1780682935	5.373233799	5.70466562725	4.4140682905	4.38313088525	4.66372911575
ABHD6	6.733952385	6.940925282	6.786286385	6.894003994	7.542455423	6.584287628	6.922018207	7.010724655	7.207023838	7.367180131	7.668024036	7.09024269	7.022369285	7.665246458	6.943976735	6.729051477	7.002619815	6.733882881	6.459840847	7.459894559	6.858366007	6.505724341	6.85870282	6.272329898	5.604530159	6.590176136	6.250384946	6.087254372	5.734242702	6.348646785	6.838419372	5.741318052	6.367927522	6.287900175	6.284001889	6.762773884	6.8942227365	7.096636836	7.0238855125	6.80927488525	7.199106998	7.22426062675	7.2800054075	7.07151267125	6.84385766225	7.40159289	5.71711557125	4.99739624725	6.1743798905
ABHD8	6.237187617	6.300178406	6.15355266	5.745966555	6.362600438	6.141040171	5.906411348	6.470393473	5.98068009	6.025713859	6.211521359	5.976756257	6.16916822	6.253649457	6.18191865	6.109071337	6.234402401	6.070245659	6.206728029	6.496972387	6.505545795	6.351301655	5.913570359	6.238217947	5.72543842	5.849520426	6.318005875	5.929483755	5.493748611	6.107208573	6.000810322	6.331811454	6.284169253	6.43000928	6.282629025	6.23387661	6.004563457	6.158886308	5.977960194	6.018998051	6.208396484	6.354600112	5.823226251	6.308261439	5.785396339	5.675523255	6.333712556	5.232148944	6.341862585
ABI1	6.248011596	5.982275158	6.090995555	6.975696338	6.517141373	6.182786389	7.308993405	6.590543229	6.935503193	6.2286045	6.411274572	7.003313333	6.851009645	6.725133021	6.419209474	6.635271795	5.780408543	6.141004636	7.118659399	6.431485747	7.323930546	6.959809242	7.353332758	6.732468857	8.073084371	7.057201211	5.993224915	7.349370159	8.146807173	7.154315553	6.824574578	7.974798406	7.30549479	7.772428854	6.844205666	5.912243757	5.98114132533333	5.98951624366667	5.903318576	5.71096248766667	6.012388144	5.776711477	5.914233968	5.759823863	5.58277588566667	6.11464091366667	6.95810637766667	6.712504191	6.25177030233333
ABI2	7.214321893	7.220091666	6.996060584	6.855133529	6.941697799	6.999925183	6.977101458	7.087157889	6.939587809	7.077748243	7.015619071	6.944254733	7.092816925	7.048760069	7.061903246	7.326745812	7.244360012	7.008565592	7.16454966	6.855144904	7.194398092	7.266154882	7.339403871	7.119828717	7.42087773	6.982453535	7.168820643	7.098304015	7.511917296	7.021947979	6.875754126	7.341338734	7.028644314	7.298408856	7.088077173	7.235573393	6.08362167571428	5.949867578	6.02997284857143	6.08566418271429	6.04892720971429	6.03862227114286	6.13647014457143	6.15754549271429	6.12087538571429	6.12603988814286	7.02159862871429	6.43781954428571	6.57223004385714
ABI3BP	5.411802091	5.475937057	5.324538235	5.242863983	5.296104964	5.363457081	5.286350204	5.226348806	5.239892901	5.301355122	5.261261501	5.274767248	5.209428236	5.266969552	5.22947172	5.427285586	5.548574316	5.268597713	5.266406729	5.260501268	5.239349601	5.201002967	5.162653674	5.213484551	5.015930001	5.297421221	5.325013537	5.007936121	5.128563168	5.119601255	5.142658453	5.198263869	5.243553209	5.264390592	5.221478066	5.219974323	3.94288519433333	3.94760047933333	4.04326705666667	4.06052104666667	3.94724637733333	4.239849804	4.161158947	3.780180894	3.880217861	3.78947475066667	3.56551356066667	4.86610392633333	3.273287063
ABL1	7.617680898	7.84236229	7.836006581	8.197988802	7.67279065	8.034451476	8.071280478	7.195575075	8.018932336	7.770857304	7.39433282	7.68268879	7.355902987	7.627533824	7.747373716	7.801469581	7.583413188	7.830396718	7.591276831	7.859507277	7.785590203	7.57203778	8.547554067	8.020806659	7.916189745	8.193016762	8.498906926	8.380860848	8.86297934	8.112899511	7.946053999	8.038224255	8.001092657	9.276807994	8.091893858	7.418315309	6.737235748	6.829776871	6.789136437	6.884692954	6.485646256	6.948703038	6.808474549	7.192002141	6.845972552	6.370067447	8.182542032	8.007326466	7.765917741
ABL2	7.09887719	7.100257494	6.857336998	6.600007625	6.942755324	6.892810277	6.807188191	6.930747394	6.950108895	6.891607347	6.927546235	6.857322193	6.971936498	6.979032833	7.034775231	7.120369753	7.182266418	7.018806756	7.061724217	6.971742384	6.866989269	6.906049674	6.843060449	6.907362294	6.883861002	7.015186718	7.166043772	6.840864746	6.765286754	6.780542857	6.868592929	6.861533543	6.88982426	6.823988037	7.111496284	7.03646212	5.55396739733333	5.35124521533333	5.82369111733333	5.68555474466667	5.52675360366667	5.72397609133333	5.58392979533333	5.15633318233333	5.57296991566667	5.156221626	6.554934154	6.385077782	6.68280612566667
ABLIM1	7.215541094	7.850144736	7.495379365	7.938494903	7.532863528	8.415271006	7.577423169	7.457671713	7.838215184	7.380188603	7.389401721	7.623293568	7.362013666	7.332742644	7.431747658	7.588208577	7.2638772	8.302165667	7.699580918	8.129416186	7.046237042	7.573754602	8.083782928	8.251463919	7.747537331	7.309409633	7.422087432	7.280669175	8.522691909	6.811369766	7.757317494	8.033095856	7.724466324	7.853135273	7.69851334	7.423915283	6.650451469	6.745575119	6.970936459	7.100984678	6.9831610755	6.7117299525	6.812449949	6.853339941	6.6780167405	6.4635428355	7.662296095	6.777537587	6.6525335945
ABLIM3	8.131088351	8.833093844	8.84503206	8.479526991	8.490141871	9.115226625	8.563878788	8.26389952	8.88607034	7.608768931	7.819668378	8.718069365	7.98907068	8.000264861	7.921831368	8.236765351	8.666920783	9.734167595	7.52881133	7.447804159	7.405431387	7.562368363	6.786761906	8.650823853	8.266398873	7.628096749	7.733677919	7.463436453	6.53976678	7.912664286	7.878797073	7.682753905	8.756712565	7.555313761	8.543785763	7.05566851	7.827879539	7.111393987	8.575133478	8.520858925	8.879004217	7.885862022	7.8770012	7.93038871	7.695607179	7.407914402	6.805290529	6.33058459	6.844021024
ABO	6.425910504	6.074298063	5.975212195	5.789189311	6.166131567	6.23687798	5.822576173	6.07149176	5.916625479	6.057300224	6.063579798	5.984683353	6.177344864	6.042250906	6.003604636	6.112518893	6.20747597	5.974299241	6.204326102	6.201471827	6.018054944	5.943919102	5.918921205	5.902485427	5.580329335	5.886172615	5.965877541	5.716454581	5.414885777	5.838962488	5.910381555	5.851729004	5.951432457	6.046926884	5.989863292	5.844407807	5.4610762005	5.4676959295	5.6353152315	5.6528983105	5.523776145	5.484515468	5.7435801065	5.668047717	5.73409522	5.543696317	5.1844104535	5.171354181	5.3823808845
ABR	6.625885811	6.739110188	6.673236214	7.033287265	6.637224274	6.77557818	6.937771793	6.677119739	6.64832143	6.694283968	6.641362642	6.783231573	6.643482582	6.694267696	6.651478269	6.589689315	6.785408371	6.629115149	6.649775345	6.427224985	6.341481393	6.618713708	6.328383703	6.415124536	6.443007956	6.959059164	6.266586841	6.821599578	7.110215652	6.47407007	6.929073303	6.440249217	6.358917387	6.48261727	6.986036926	6.780574098	5.2015234075	5.126430219	5.3655642145	5.4000180725	5.255774831	5.28123025	5.163514005	5.500392826	5.6194079605	5.2518545955	5.2482183765	6.033289875	5.4429264335
ABT1	7.73037961	7.943246997	7.495374964	7.625031397	7.737017387	7.670885208	7.825139373	7.769129097	7.810967014	7.553010489	7.808585551	7.701737969	7.622243057	7.704171437	7.519955463	7.883462915	7.547719102	7.914996401	7.756028737	7.629748325	8.038315309	7.954323332	8.358463552	7.70835924	8.346623365	7.66766098	7.562573638	7.878129654	7.861613076	7.973476559	7.654277627	7.911877606	7.670181215	8.100050528	8.043400823	7.963140287	7.298680735	7.177000772	7.581637141	7.651573365	7.491361836	7.391094402	6.959655358	7.018284634	7.142188157	7.206974838	8.050847058	7.748834443	8.219590707
ABTB2	7.561716679	8.056795528	7.378502457	7.350437473	7.872424529	8.337343723	7.400642154	7.689313968	7.568645588	7.453726148	7.700232406	7.476485406	7.549707252	7.876781031	7.100918831	7.76731347	7.554847	7.449531252	7.573452471	8.1449092	7.553879639	6.869469374	6.926980796	8.056411159	6.789042938	7.780313355	7.709783555	7.172655464	6.912842159	7.099430861	7.299654103	6.705129203	7.391282207	7.246116479	7.476766259	7.453251938	5.962209474	5.7714193785	5.817865292	5.7409035025	5.6525393455	5.98312077	5.923383223	5.8069952855	6.0783222705	5.6465836315	5.4804415665	5.58169862	5.6737032885
AC003989.4	7.223396201	7.440143495	7.258620528	6.732521613	7.291275927	7.166336471	7.003644256	7.295785983	7.074129489	7.475001715	7.365197288	6.867064748	7.170570975	7.194335197	7.052069843	6.73239443	7.431619617	7.150826001	7.009333516	7.044844098	6.982268736	7.09522004	6.890259584	6.646969024	6.676502734	6.839515685	7.048601135	6.900561658	6.538631439	6.717352827	6.978101602	6.938610876	6.778331694	7.121415709	6.998639209	6.476678659	6.353600868	5.823077124	5.76313152	5.788211649	5.90627959	6.088750126	6.195320335	6.112235901	6.286310297	5.969063669	5.068720053	5.183458043	5.207899701
AC004692.5	6.074606445	6.193977545	6.236522826	6.470931745	6.134937258	6.191033569	6.481294385	6.026291606	6.394375665	6.175175814	6.204167896	6.279713142	6.104381469	5.863515851	5.779450724	6.261394077	6.044371197	6.166854385	6.453930295	6.040189189	6.221495542	6.41226599	6.634210865	6.222144196	7.874963189	6.222553311	6.2765831	6.4676578	6.949210101	6.299657939	6.385755645	7.066191481	6.398665996	6.190833004	6.453093734	6.287743965	6.315372625	6.584684773	6.276647835	6.559356691	6.195036456	6.569718931	6.32154541	5.967636399	6.236381235	6.217450939	6.687705073	6.631289905	5.98140312
AC004941.5	5.43413829	5.65421311	5.743306143	5.69684767	5.614261712	5.617555471	5.515842374	5.554509103	5.478272874	5.538670382	5.4716563	5.556703453	5.392763182	5.584085208	5.440695756	5.460362259	5.358048739	5.515588503	5.566771373	5.133387131	6.002710328	5.650816409	5.743389839	5.530811885	6.4184	5.456283575	6.072454454	5.495365552	5.785864936	5.572379951	5.437372756	5.453921174	5.500991015	5.836976223	5.755424773	5.944431615	6.177869824	6.104207433	6.2330261	5.777196254	6.322365529	6.278241273	6.085514483	5.967128714	6.118296756	5.911687987	6.939223868	6.375525103	7.235496576
AC005838.2	6.097706296	6.046265274	5.724683011	5.304315348	5.589757672	5.82234662	5.412687572	5.569511312	5.454682403	5.697281748	5.581415317	5.664709751	5.759895824	5.668892197	5.681439868	6.228855545	5.764754342	5.88284279	5.515241195	5.811437964	5.549192799	5.665878801	5.561584052	5.532617488	5.207941831	5.481557004	5.822590999	5.467389095	5.266967955	5.320614547	5.390748968	5.524241561	5.551214312	5.360629728	5.73619388	5.737516448	3.753694566	3.585957331	3.631098855	3.535743542	3.289286191	3.774570107	3.4330703	3.685745465	3.719564174	3.260632374	3.026601381	3.252404885	3.379558746
AC007292.3	6.355955213	6.653352864	6.492386206	6.241906767	6.341096475	6.580292282	6.264779935	6.22792606	6.35020291	6.431516143	6.365131229	6.35230087	6.337307959	6.507976861	6.290341138	6.506180818	6.406398929	6.415234451	6.584454525	6.204599223	6.149790211	6.328238976	6.151066831	6.132027009	6.201316412	6.090472168	6.334640288	6.148029997	6.177574062	6.088572094	6.250884382	6.511892951	6.282047347	6.460790079	6.077029395	6.193655428	5.026711215	4.810991681	4.863078691	4.894904895	4.723351955	4.913883212	4.583628104	4.859785577	5.243999136	5.01588148	5.245820991	4.872361991	4.892485649
AC007389.3	8.975178045	8.701026812	8.292593909	8.079862899	8.475722192	8.45126858	7.779506986	8.469264241	8.239267701	8.436438797	8.425994901	8.250793919	8.474871442	8.244642116	8.475243788	8.523245093	8.79820831	8.383178505	8.623240836	8.823405291	8.471390326	8.342234263	8.032929381	8.475672745	7.162763597	8.083004761	8.539627276	7.889764159	6.984560143	7.970019769	8.063561452	8.050953672	8.292782302	8.596226412	8.322995769	8.132052269	6.270265385	5.840547813	6.079119962	6.193549293	6.121063387	6.542776143	6.118923127	6.349806415	6.448934053	5.633626868	5.597657226	5.773165557	5.653655831
AC012065.7	7.560692878	7.574787636	7.426699952	7.204412923	7.544686412	7.421282837	7.08480407	7.169016518	7.007596201	7.288407598	7.370506048	7.298218561	7.147917634	7.344912024	7.270447999	7.372795654	7.338692719	7.191887429	7.261820883	7.071875705	7.228762486	7.107341983	8.109844972	7.169896153	6.343866356	6.954050657	6.997617221	6.971217831	6.496959214	7.06753719	7.032882808	6.531650414	6.702619892	6.920165474	7.503876001	6.501281228	5.744613035	6.403947335	6.047487656	6.159587354	6.276361277	6.911226735	6.486684679	6.020959987	6.231671241	5.311199024	6.576151255	5.580933546	6.538432308
AC068039.4	6.493882054	6.71529809	6.156158779	6.54061355	6.056157986	6.514804961	6.044986091	5.904915677	6.08568917	6.196616744	6.068458148	6.19197526	6.009444031	6.104031864	6.118932318	6.182858014	6.408482864	6.445766027	6.164944558	6.031570471	6.163120214	6.163696385	6.118106326	6.080112131	6.088108571	5.969627397	6.398398422	6.063736618	6.767688293	6.002138342	6.057987804	6.336222029	6.297091244	6.357385802	6.130537893	6.154888812	3.678633364	3.098173405	3.242467522	3.165072754	3.116503709	3.129949058	3.150764369	3.334533483	3.406282116	3.077179464	3.526082859	3.5758957	3.130700975
AC074212.6	6.414875469	6.582009031	6.568959053	6.137806755	6.257950127	6.886976047	6.1647249	6.47755342	6.097384856	6.320544511	6.421118476	6.202025148	6.310160995	6.108592415	6.361565776	6.216762191	6.576059502	6.327574518	6.186468562	6.320649202	6.084801126	6.364934549	6.125544007	6.233933657	6.00552929	5.993850099	6.249342132	5.777493907	5.629688038	6.106411131	6.303159401	6.114176218	6.263844864	6.239256597	6.417463141	6.009624068	4.9864730215	5.1255510045	4.996126866	5.412679377	5.1315275035	5.297802474	5.1574900855	4.904384551	5.3363658585	4.963106111	4.5752715845	4.660950159	4.720894314
AC084219.3	5.450904049	5.370824137	5.293351787	5.196422461	5.283610174	5.339763495	5.211704876	5.338131016	5.304925411	5.369126195	5.397990121	5.206915113	5.32689681	5.251674477	5.11507536	5.42976506	5.372091326	5.305493738	5.217031422	5.138046664	5.393464366	5.26018795	5.268912697	5.273138647	4.683028818	5.099989665	5.192403246	5.093988567	5.065861664	5.070633713	5.212959793	5.153009095	5.008634478	5.139021472	5.223002222	5.044915885	3.766090712	3.48246792	3.849637945	4.078713519	4.05044071	4.283981079	4.207645489	3.870861325	4.136025025	3.336478709	3.12353225	2.979148726	3.201868168
ACAA1	9.912449175	10.49000925	10.59233479	10.51589611	11.24387691	10.30226827	10.19217387	10.42855453	9.984628356	10.58195934	10.94359341	10.79180344	10.31976331	11.06745972	9.511605679	9.514459521	10.25882779	10.07957603	8.908542916	10.12630808	9.036248958	9.593129454	9.58387262	9.132823524	9.14391518	9.363436184	9.668497588	8.577809197	8.448298632	8.691509484	10.08168916	8.814555453	9.23488782	8.586538917	9.703330461	9.58083401	11.27819645	11.6897645	11.13319124	10.99977784	11.046022645	11.22675947	11.32795476	11.50452722	11.221424775	11.533840545	9.2817559175	9.074269164	9.2560278915
ACAA2	8.968722353	9.346218894	9.197032261	9.511941373	9.565602909	9.120846993	9.124261722	9.416981042	8.942775694	9.389348743	9.548967135	9.246661049	9.279791672	9.520933336	9.249174779	8.789148177	9.12971306	8.999022573	8.323332602	9.22031434	8.464740076	9.205686079	8.718537835	8.853175454	8.964717352	8.977772098	8.465771191	8.506523287	8.160107042	8.224369715	8.96128695	8.107567349	8.822831943	7.632161366	8.687302145	7.897282305	8.94708965066667	9.02461391433333	9.11397003333333	9.11243522466667	9.26092872566667	9.052842061	9.12474516666667	9.05753513366667	8.943730062	9.34218951466667	7.24813117966667	6.926865664	7.38829085
ACACA	7.503758997	7.653952854	7.471420056	7.114656156	7.387406498	7.511540712	7.03846051	7.01161396	7.19228235	7.415127509	7.334836358	7.453291455	7.128148529	7.245471281	7.228613719	7.491960723	7.433971716	7.604461333	7.508539281	7.431625786	7.734764432	7.370090276	8.037668213	7.792187538	7.814032756	7.294068199	8.245252119	7.782156462	7.278808329	7.654749446	7.321840921	7.591198467	7.818993007	7.591284133	8.116402939	8.087069527	5.9307904235	6.597432827	6.3566257565	6.3792959555	6.2938926755	6.374543599	6.4777877205	6.585849797	6.5000665965	6.2929501425	6.490537114	6.239807649	7.278890714
ACACB	8.268500951	8.457719787	8.63519483	7.980430591	8.57070158	8.446942126	7.783659916	7.792402052	8.178555875	8.150962147	8.368434664	8.609462319	7.881860049	9.038456659	8.348414232	8.241008492	8.242223723	8.389795574	8.236110288	7.712741938	8.395171866	7.380449078	7.336392553	8.043683203	6.691065841	7.960588603	8.869339796	7.369972512	7.056822875	7.61741816	7.291280033	7.564922584	8.869525185	7.232472623	7.676607797	7.782646061	7.95457211466667	8.50568098816667	8.02855688583333	7.97176824066667	8.35949378533333	8.24867821533333	8.43960510883333	8.21513581783333	7.83615736966667	7.91582452033333	6.63760187266667	7.038210768	6.84072289833333
ACAD10	7.29485652	7.189925851	7.48985548	7.008746781	7.322643922	7.708456034	7.100328397	6.971667077	6.64453613	7.174656169	7.162305875	7.049404844	7.070207832	7.213598013	6.672256335	6.955323698	7.157594296	7.149489533	6.945069088	7.400577067	6.768800912	6.887566356	7.185329568	6.983119184	6.66119349	6.988989965	6.585046698	6.450257378	6.103324391	6.861632742	7.017817984	6.832559679	6.613368176	6.845556215	6.978101602	6.907711082	5.100445421	5.01900144525	4.96580211875	4.9918999695	4.95337996025	5.129579398	5.116775351	5.00623376125	4.957859686	4.887327065	4.92766325025	4.90997507175	4.86425056375
ACAD8	7.035361393	6.903516238	7.190831089	7.174233273	7.76072706	6.549995734	7.140859017	7.278487116	6.911670224	7.088566031	7.342293788	7.186201604	7.25100261	7.716227665	7.044367524	6.995079832	6.801422511	6.450910192	7.298859504	7.30386014	6.978259528	7.39386072	6.995018582	6.116875188	7.677581053	6.749699923	6.165318758	6.768399209	6.359561931	6.577767095	6.910346726	7.172272821	7.848380069	6.935934984	7.894744771	7.47081391	7.358617787	7.758746349	7.287746832	6.982963937	7.401741636	7.639631019	7.580277464	7.511606764	7.18259145	8.010901396	6.906259089	6.612317585	7.244700614
ACADL	7.228586873	7.552294486	7.05317159	6.433030231	7.551235253	6.891422112	6.98208255	7.171577727	6.245039819	7.030184761	7.496972608	7.411065188	7.268162354	7.69825381	7.306213255	7.122405682	7.235524844	6.895325121	6.477923091	6.505487728	6.651136256	5.581159503	5.247389497	6.519005576	5.131821543	7.586061211	5.796334312	5.694237574	5.294318037	5.439366201	6.283012578	5.306286714	6.525150664	5.184685156	5.305563777	5.751944518	7.0236493195	7.298686444	7.942716299	7.569745343	8.539038493	7.2412615565	7.3332063385	7.3699401605	7.1540975525	7.782239612	4.2574821	3.426433708	4.4908101205
ACADM	9.628012777	9.948292302	9.539527149	9.797851514	10.32495414	9.0868797	9.74848954	9.624634062	9.896340096	9.911663189	10.14233597	10.33048247	10.04437391	10.4382528	10.0456783	9.479805359	8.997795187	9.345611392	9.485575396	9.456337272	10.36490878	9.884230718	9.416603034	9.872943192	9.854572075	9.814643238	7.712572976	9.149274686	7.967300752	9.612246017	9.489793325	9.083228722	9.427195874	7.595603307	9.682432929	9.029657915	11.61042994	11.9620407	11.75626138	11.4422184	11.79393139	11.61625336	11.72580528	11.60344948	11.5965915	11.97267017	10.25674084	10.21739653	9.933553084
ACADS	8.210388742	8.477572657	8.744113136	8.327992573	8.293755402	8.424711615	8.162150209	8.436700439	8.551743513	8.434483905	8.478912495	8.165878018	8.534495232	9.000386685	8.531169639	8.289498255	8.672050086	8.245835466	7.700309867	8.220565866	8.173664194	8.063223856	7.800418732	7.957512905	7.780293134	7.845062677	7.650617871	7.472943319	7.232047657	7.913476184	8.191439763	7.726842915	8.356869771	7.789424747	7.878371557	7.884342029	8.756490985	9.049723145	8.407073121	8.179031405	8.086629246	8.615484731	8.74169799	8.567875409	8.407794536	8.539239148	7.044351064	6.904716018	7.153800584
ACADSB	7.837256795	8.244891163	7.780622832	7.125314584	7.628395574	8.036749487	7.94945503	8.045244965	7.794640836	8.040836851	7.995785868	7.585514762	8.282612214	8.608627445	9.0450559	8.127511213	7.831949519	8.062801116	7.423145039	7.390957168	6.66075248	6.969339344	6.444076988	8.534315137	6.323508029	6.650543872	4.820630174	5.644630807	5.14827114	7.172352882	7.643183967	4.920426333	7.87028467	5.603780136	8.38152089	6.105780817	11.12740037	11.078259435	10.847266655	10.775264545	11.205338785	10.910199065	11.05350374	11.093713105	11.0560185	11.561719765	9.487913192	6.810077232	9.2977281925
ACADVL	10.3348887	10.89443092	11.21386755	11.46227604	11.20836138	11.32517342	11.02679101	10.92761089	10.68755138	10.93603984	10.8335477	10.99045748	10.88250755	11.21125176	10.92559666	10.11489859	11.00945774	11.06488371	9.468557364	11.56987609	10.42972388	11.31525696	10.09341464	10.07521516	9.143770672	10.26774193	10.17444813	9.545699029	9.783945922	9.664924406	10.29578066	10.28353621	10.67796964	9.945179432	10.90013185	9.118747893	10.8187099	11.10494604	11.20725393	11.10581234	11.22010058	11.57649352	11.45272323	11.09170929	11.12500386	11.10690819	11.113104	10.85043028	9.462373588
ACAN	6.64135695	6.882780256	6.533786707	6.411616357	6.652971398	6.810232828	6.584186804	6.647221888	6.678052124	6.63567809	6.731438232	6.509869181	6.629150185	6.648416457	6.575722721	6.63820396	6.947023694	6.73590482	6.652190561	6.445488719	6.536264873	6.740865934	6.323815608	6.690073603	6.436017993	6.520417532	6.475484343	6.424634207	6.352206492	6.425107964	6.589522449	6.582472999	6.28400521	6.787599474	6.61389712	6.690512045	5.1618393115	5.10043142075	5.17084032025	5.3058403635	5.20715792975	5.22787658725	5.272781792	5.1377949845	5.235817853	5.01666689225	5.0324663335	4.9789221945	4.8811052265
ACAP1	7.000917968	7.26190906	7.200548315	6.872754625	6.831711507	7.237756024	6.81422802	7.318018899	6.78057264	7.007811256	6.987791501	7.141330185	7.055151601	6.872062025	6.727039444	7.00980748	7.230283957	6.930372173	6.891955335	6.764516898	6.613059272	6.961535584	6.496204394	6.566669492	5.936164228	6.853975046	6.741824846	6.592096597	6.174705411	6.975506747	7.027870462	6.249182179	6.396840513	6.645350816	6.8263258	6.22693002	5.36500744733333	5.375740045	5.42099808066667	5.504482003	5.55903681933333	5.61719346833333	5.40541376033333	5.719208561	5.51448294666667	5.36567986	4.98823087766667	5.09628479066667	5.24913147333333
ACAP2	5.77739673	5.339693429	5.62556888	5.68632663	5.422348297	5.445814491	5.818358332	5.6329277	5.794572841	5.384361441	5.642633299	5.757624219	5.724461067	5.807786756	5.673994519	5.680507746	5.411788436	5.375062205	5.867865961	5.557593783	5.559367161	5.620991472	5.565719341	5.794342667	5.958144503	5.714336864	5.891960572	5.652245346	5.927734865	5.80560891	5.571663938	5.770502859	5.681535589	5.767936341	5.669866378	5.748827072	5.12850072533333	5.12053916033333	5.28857291333333	5.12752032	5.06612060333333	4.97367491033333	5.13751932266667	4.78415143733333	4.82663175733333	5.244427207	5.37874266366667	5.768137316	5.43016001366667
ACAT1	11.69906007	11.51383482	11.43296532	11.77987617	11.95190415	11.17642085	11.62822216	12.15990734	12.11783604	11.72732276	12.29627926	11.91289345	12.13384909	12.34755061	11.96906993	11.45164749	11.92565685	11.53789286	11.01865859	11.22379387	10.80107464	11.64734491	10.50255033	10.53659126	10.62248362	10.99361396	9.278491661	10.58019351	9.730219171	10.86688551	11.92385088	9.580714563	11.90750979	10.42380875	9.758273831	11.00487517	7.28349056133333	7.22667716433333	6.998044405	6.90162673633333	7.31388595	7.12282314866667	7.28571424033333	7.18435281866667	7.229469563	7.40717341333333	5.964338277	5.56439288233333	6.739948509
ACAT2	7.988715156	8.16171171	8.155258405	7.699682203	8.968449232	7.883019476	8.303178798	8.014549276	8.308316302	8.465459156	8.327613959	8.336812946	7.899643265	8.023015781	7.976136015	8.697172364	7.996664629	8.308341354	7.530171487	7.322377249	8.411508839	8.159594948	9.077256495	7.782479987	8.391545484	7.717398986	7.630355163	7.958551686	7.042521876	8.284142919	7.938201783	7.858179196	8.768021708	6.954967842	9.351752724	7.496313104	9.220179036	9.642638884	9.630462312	9.277726027	9.739923535	9.562888565	9.655677108	9.284653021	9.147320331	9.75624455	8.071204424	8.144761169	9.603770709
ACBD3	6.468782002	6.546750511	6.625166799	6.930967973	6.583767913	7.211714693	7.132198522	6.866813536	7.124692629	6.384995143	6.506579426	6.776908885	6.762508894	6.5965163	6.846588893	6.79635819	6.391581804	7.318740308	6.820801144	7.221046293	7.397378555	7.652091521	7.277332047	6.37980452	7.690235714	7.10863637	6.666144501	7.40588414	7.865348134	7.884235725	7.176807841	7.351432727	7.20214726	7.35191256	6.764888158	8.194187858	7.5509744015	7.458227946	7.2478334785	7.030741274	6.762795674	6.7283989115	6.9532251895	7.3675965475	7.0686488845	7.3185709545	8.693277354	8.1351546395	8.3489969765
ACBD4	8.21796025	8.644429298	8.696108674	8.350062918	9.059702746	8.504290111	8.198001299	8.50916512	7.872824566	8.631942714	8.65431895	8.278204374	8.534940033	8.517430516	8.416755787	8.048684004	8.407419735	8.277617317	8.194821852	8.395921167	8.206957322	7.432123964	7.605420079	7.504977337	6.761089923	7.946739763	7.930552866	7.703226733	7.388103681	7.599702934	8.205432825	7.288305368	8.11574055	8.309361883	7.989865523	8.41809203	7.534089222	7.805865014	7.750550028	7.927942529	7.729884447	7.923514595	7.809683147	7.715128778	7.579312779	7.584972989	6.973030304	7.012614052	6.743112716
ACD	6.134848218	6.067554102	6.135330552	6.139201187	6.005786685	5.805631969	5.90195646	6.116362311	6.065038708	6.016851694	6.088857873	6.215396246	5.954530597	6.038685422	5.814138643	6.110158401	6.212048745	6.037988923	6.321347836	5.95915491	6.370574727	6.314228666	7.496208552	6.352616371	6.504528142	6.270088395	6.193389317	6.512622874	6.440147684	6.405591075	6.218533119	7.18202986	6.214261138	6.595453305	6.659275592	6.263516793	5.900720991	6.280958087	6.276647835	6.552875879	5.8625814	6.643154622	6.654813591	6.444998781	6.074187136	6.299581578	7.156146409	6.513118059	6.680003489
ACE	4.965533884	5.100474225	4.938977316	4.723316168	4.986437066	5.180768388	4.931778026	5.153445671	4.875883782	5.126756107	5.006865898	4.951132203	5.094370498	5.033769729	4.899015344	4.943237021	5.031893154	4.92891365	5.211556835	4.713387626	4.901789278	5.064469708	4.803205355	4.842912156	4.823278461	5.096090609	4.72634135	4.945313249	4.640973121	4.926899846	4.869608041	4.892766831	4.668929816	4.954371006	5.119969032	4.921312253	4.7526163215	4.670397406	4.704579583	4.821570909	4.673861722	4.6653591505	5.1090532165	5.078708745	4.9145353195	4.7093735505	4.833886263	4.9854507965	4.8820188035
ACE2	5.565817954	5.54500802	5.888858886	5.46006279	6.147890749	5.36387021	5.312101721	5.840749613	5.612501087	5.717197548	5.803119328	5.37671772	5.665183871	5.449385636	5.340957767	5.361654993	5.561214656	5.562752214	5.149186674	6.584204524	6.598470342	5.256583317	5.108423855	5.244645574	5.088229969	5.085710665	5.362120984	4.912677027	6.045801357	5.111999548	5.217676695	5.033031598	5.31068768	5.135761895	5.203949133	6.138659292	4.314363961	4.4520485935	4.955010541	4.6800171515	4.731229376	4.700530729	4.569119781	3.696552132	3.894865956	3.8223412165	3.1437486425	3.275245531	6.758918265
ACHE	5.542409403	5.560926555	5.364929019	5.443413139	5.43954891	5.512941157	5.358224379	5.535588047	5.31267585	5.509364326	5.446656167	5.402989013	5.37258845	5.321160434	5.345200995	5.462814618	5.496532409	5.497812575	5.699883062	5.323176202	5.540811262	5.464766215	5.255562541	5.780266075	5.049013754	5.301254109	5.299783654	5.287281667	5.081138077	5.307122049	5.425009827	5.143742384	5.448780697	5.393111729	5.629165579	5.48017691	4.80215508633333	4.85219279933333	4.84622470933333	4.89531182033333	4.76112993366667	5.05718554233333	4.94615277333333	4.85576233233333	4.776301941	4.53547764966667	4.403582272	4.95397678966667	4.60274387966667
ACIN1	7.25611868	7.499499683	7.279787811	7.089581173	7.166710596	7.523486991	6.996463145	7.172186567	6.897365541	7.122866236	6.991768791	7.258904606	7.338008304	7.081402771	7.007105534	7.111576323	7.424801594	7.07172202	7.343391892	6.771436894	7.57683938	7.029892142	7.073098107	7.071502416	7.393508157	7.285868331	7.306268466	7.017430841	7.204511299	7.284443266	7.023540518	7.862281822	7.116428199	7.993271482	7.562515223	6.617380843	6.287803393	6.208293232	6.341695349	6.297318441	6.158135017	6.26875806	6.379396781	6.333854463	6.057120556	6.22300683	6.96241478	7.032374655	6.706402574
ACKR1	6.908472645	6.904770535	6.717932741	7.004567575	6.72373357	6.966925063	6.607392482	6.821880745	6.802386266	6.964900743	6.761283746	6.858988401	6.757851947	6.682283525	6.760717259	6.614603492	7.060226201	6.838608028	7.166392196	6.745554858	6.497390434	6.843853408	6.494481447	6.913854966	6.451990344	6.813398829	6.445623946	6.346628586	6.416944988	6.522971069	7.535276172	6.483449397	6.581040105	6.677359336	6.663903945	6.939235187	4.861690693	4.806304828	5.04173976	4.884510791	4.482634515	5.132713476	5.104984482	4.838407095	4.731492961	4.916711435	4.49185019	5.044756957	4.658977314
ACKR2	6.664571661	6.462367836	6.29216037	6.032178633	6.447914873	6.335309937	6.135488554	6.629867556	6.322795463	6.436338278	6.173963783	6.345372455	6.44625972	6.386103942	6.545496978	6.420698995	6.748452388	6.496826271	6.465281239	6.432330267	6.327369883	6.59702976	6.012901595	6.539541514	6.306504474	6.096626232	6.192622805	5.938828323	6.019334882	5.905085545	6.053070929	6.082249324	6.546367959	6.45944571	6.368149194	6.629695417	4.83124002366667	4.89459973666667	4.693608824	4.98707194	4.69389716333333	4.818560166	4.67265131533333	5.04318443233333	5.12914039333333	5.15621496866667	4.37751909833333	4.35620736366667	4.31280496333333
ACKR3	5.450976227	5.361230466	4.871612395	7.564503652	5.080053731	8.68295168	6.849139815	6.472024534	8.139812552	5.14299454	5.860800891	5.243342049	6.166388658	4.737374377	5.72741074	5.312035354	5.749702379	6.318192665	7.483194064	5.41559155	6.790701037	6.645513225	5.209325284	5.714641522	6.505668712	9.034710902	4.893611697	6.709234082	7.479979455	5.260489536	6.158550295	6.503757226	7.197175955	7.540187856	6.009771583	5.615390643	4.971932733	4.535711173	4.923053697	4.807154415	4.701255727	4.459550326	4.6508721715	4.999759515	4.854845601	4.420465874	6.2176625475	5.8425536145	5.725971102
ACKR4	4.482842385	4.407136652	4.180304165	4.151017438	4.165129234	4.342358324	4.103534079	4.19413696	4.242410003	4.125332358	4.372317136	4.261093655	4.190860017	4.216977897	4.091414687	4.324797952	4.316415274	4.250658668	4.107852235	4.10646584	3.993090258	4.308977418	4.047133017	4.108590845	4.179783721	4.162194929	4.251589029	4.035149908	4.001764801	4.09996681	4.048898411	4.095889093	4.119128959	4.207423512	4.127048271	4.199618577	3.192243756	2.937960984	3.089065728	3.205523301	3.39112819	3.078901582	3.118629142	3.112573426	3.455618735	3.620926046	2.690609373	2.818917612	2.799128706
ACLY	7.6057223	7.986739099	7.967377499	7.769042714	7.742623938	7.624549005	8.036551457	7.750600481	7.92989994	7.728153802	7.779833413	7.855583548	7.777248154	7.668891017	7.620014634	7.490678475	7.560923855	7.599257986	7.875726395	8.626982129	8.481953314	8.401510239	9.637512107	8.318977745	9.410722788	8.239327746	8.30224659	8.728115498	8.805351893	7.854762694	8.06465352	8.698840817	8.584238155	8.274254397	9.129887098	8.789645668	6.97783333666667	7.035876719	7.416891351	7.15423135333333	7.537709283	6.71977417466667	6.92416172866667	7.031755839	7.177050341	7.10736339566667	8.76321419833333	8.350984899	8.69818460966667
ACN9	4.548780429	4.437333025	4.303290154	4.337323488	4.393760274	4.436410115	4.259374257	4.56460228	4.479370982	4.485897875	4.634882989	4.503908564	4.470132205	4.531326622	4.477605164	4.446184873	4.46741355	4.362030397	4.472586459	5.468878397	4.634575649	4.345562894	4.955874	4.486742596	5.317412869	4.636916434	4.534008806	4.557842489	4.201849548	4.46811991	4.426022995	4.433491328	4.581390474	4.301610893	4.561429865	6.056301925	6.19251815	6.526374803	6.395916125	6.46644109	6.706773299	6.284619917	6.129064079	5.969068742	6.27378212	6.99686977	6.179617618	5.110385279	5.593174841
ACO1	9.632382129	9.646547996	9.866258407	9.683821213	10.35039157	9.252042319	9.92601188	9.807692745	9.703846241	9.974468115	10.17893845	9.833339513	9.732418864	10.18149125	9.363584447	9.494343369	9.568364541	9.754097379	9.459926352	9.458858561	9.994505106	9.949259572	9.721700483	9.78166693	8.670529419	10.1583258	9.693293415	9.042117074	9.24163362	9.709051765	9.45847689	8.60404807	9.57129108	8.95668704	9.532645647	9.72553953	7.19477241	8.576712878	8.3165318725	7.9602669255	8.145119631	7.5471811165	7.4724383985	6.837877623	7.024793139	7.1101873865	6.1440990235	5.984684801	6.9232397845
ACO2	7.568099372	7.758155112	7.608829535	7.696424684	8.096380893	7.484329498	7.731669688	7.823441581	7.959577656	7.875068614	7.859723389	7.747981417	7.764567599	7.764125848	7.520813932	7.525852404	7.54595688	7.620225347	7.727024345	7.755162666	8.076785846	7.77118149	7.6405164	8.044589475	7.746916004	7.99412572	7.305115816	7.455870596	7.855951363	7.812012369	7.717728912	7.932308856	7.382214722	7.510183729	7.929416316	7.684301449	6.9650404845	7.1680779935	6.798567579	6.7685176415	7.036799837	7.419971446	7.494304407	6.7284928365	6.827100833	6.9212649765	6.59919095	6.4811213615	7.3310049675
ACOT11	5.699604716	5.830361894	5.721117214	5.737980007	5.722764184	5.714542736	5.633378279	5.753762381	5.59466414	5.805602708	5.743073716	5.768671291	5.666897462	5.674523115	5.756361773	5.690905803	5.786362399	5.715551187	5.711015199	5.69104478	5.652825182	5.807799244	5.610661852	5.769943127	5.636407551	5.636304415	5.616446742	5.552649683	5.787005009	5.585485348	5.669083315	5.615613049	5.599672354	5.694267348	5.701939733	6.046421039	4.72482174725	4.825595054	4.7319773775	4.79648794525	4.4560800645	4.679027944	4.6411053325	4.61461893475	4.71738487225	4.45287107775	4.3801867725	4.79651861875	4.48407791425
ACOT13	9.435215395	9.290713693	9.000775018	8.237635291	9.832606737	8.492414477	8.534060073	9.235322063	8.785471971	9.277827732	9.703400171	9.150520197	9.40289937	9.384193522	9.268212868	9.005718941	8.8187823	8.768391484	8.476933941	8.76562855	8.999043865	9.770421149	9.770766352	8.85759893	10.63410047	8.585564319	7.656498946	8.550971694	8.008193172	7.756985503	8.875227972	7.521826956	9.274737985	7.877719295	9.333526342	8.956202671	9.429434386	9.767209569	9.764794239	9.697798797	9.898011004	9.530579696	9.500974091	9.763371121	9.571548593	9.972625724	8.880924147	6.331756262	9.827650403
ACOT7	6.698382363	6.577513564	6.737354345	6.631368091	7.036780025	6.541878805	6.648892155	6.81869837	6.736139638	6.795922978	6.897438587	6.755811852	6.877641671	6.917609831	6.528192459	6.528357391	6.800341713	6.657441652	6.81299122	6.710986531	6.783666386	7.135599352	6.727778891	7.014787222	6.508935245	6.877648745	7.536924792	6.976100824	7.025048901	7.716147075	6.765458469	7.015477539	6.50459666	6.415375778	6.828448475	7.961056873	6.236146325	6.764115601	6.5571598665	6.4337664995	6.134455397	6.630565289	6.5588140295	6.5294074735	6.023808702	6.524525187	6.342466384	6.1341281765	6.589799807
ACOT8	7.569278942	7.660306045	7.446192863	7.367819121	7.774683585	7.523096704	7.651599374	7.836342255	7.582629148	7.71186126	7.935258892	7.654906553	7.562153582	7.783519335	7.47654571	7.677770501	7.850100894	7.45164395	7.600084202	7.566105689	7.552282183	7.826893413	7.849132928	7.968933614	7.81591171	7.786712738	7.958949234	7.631105372	7.446789153	7.957990366	7.767345306	8.239382941	7.628778674	7.616472221	8.119742109	8.072436205	5.452071318	5.665564252	5.2782298525	5.1136048735	5.026916647	5.0788915545	5.2086124315	5.33862371	5.557727074	5.408988903	5.425898972	5.8420868415	5.8824840905
ACOT9	7.672948072	7.934765088	7.824766006	7.921153823	7.82331112	8.160110739	7.929363971	7.377462178	8.044484732	7.557459506	7.528205473	7.94581515	7.226274248	7.399038011	7.523270956	7.708290854	7.39969363	7.744722081	7.89024652	7.706074892	7.608887577	8.076024526	8.013653863	7.857737038	7.699578506	8.09833364	7.599438255	7.975565312	8.473567971	8.070101172	7.7815496	7.096455682	7.670686698	7.974206542	6.680317219	7.77480608	6.889420198	7.148866327	7.293941683	7.141190098	7.00977871	6.975796029	7.039843654	7.026307875	6.922472506	6.957822068	7.088757654	7.052812029	7.559027322
ACOX1	6.253828851	6.488727022	6.575217077	6.588849506	6.663103835	6.001290809	6.621000546	6.498935917	6.23413828	6.273273497	6.579485009	6.404843775	6.570356769	6.687753286	6.558293997	6.250879038	6.253731195	6.344657164	5.916942447	6.322074423	5.928635603	5.917565346	5.623929576	6.371081577	6.19216941	6.233304524	5.800867529	6.137333546	5.615664323	6.105263099	6.201316733	5.583637009	6.122911397	5.75157304	6.101842459	5.986374548	7.4903673866	7.7673235964	7.4721309688	7.2950951304	7.5049378076	7.463021848	7.598445119	7.4781178038	7.3355398832	7.5678460606	6.2328736324	6.4023727764	6.6512008726
ACOX2	10.22539672	10.52408969	10.2582779	9.335008636	10.9257965	9.749989193	10.16961679	10.13522667	9.855892696	10.60840486	10.81260706	10.3929086	10.18311338	11.09083021	10.43014821	10.19819362	9.906921148	9.454903075	9.602859801	10.50658029	10.50940919	9.409089934	9.114285246	10.51363112	9.087994921	10.32551107	8.665532637	9.17909924	7.299766909	9.179971324	10.01386282	6.01868485	9.601667246	7.172989974	9.973189466	8.195441957	10.59954607	10.42914246	10.25890923	10.0774746	10.56340595	10.26839343	10.30260132	10.56019024	10.3305373	10.77447709	8.084024983	6.016026163	9.439470215
ACOX3	7.180541739	7.220838421	7.027208292	6.759462842	7.202371774	6.921017872	6.944794759	6.925353506	6.969841948	7.144366599	7.101871096	6.978307416	7.217927764	7.162132629	6.896880531	6.762922076	6.901642696	7.105897455	6.77749756	7.007407649	6.661963749	6.979137814	6.87401638	7.010399102	6.520546919	6.879906459	6.662932682	6.793594672	6.706222957	6.731462324	6.968114998	6.431487129	6.623913932	6.761692214	6.367185963	6.539370707	7.3369351935	7.5862373745	7.320615179	7.3734173355	7.192712225	6.971219122	6.6936331905	7.196150408	7.2518491065	7.3522887215	6.2652358845	6.284249888	6.438388368
ACOXL	3.865536319	3.928791391	3.950453996	3.943600278	3.804865561	3.926770255	3.827173921	3.860548598	3.840572721	3.825034855	3.969299041	3.851786725	3.81828782	3.826320178	3.844657848	3.920770837	3.96258995	3.938594154	3.936617363	3.849250351	3.857985955	3.834993394	3.787248675	3.877036909	3.855039618	3.859460699	3.912825271	3.793501189	3.815010675	3.891018126	3.83017215	3.784269185	3.845067596	3.863408673	3.834253779	3.818141598	3.1986482815	3.325298109	3.1602293165	3.305665766	3.077054341	3.4757849085	3.385841921	3.204983852	3.3923367395	3.256253244	3.071107934	3.144397331	3.068790564
ACP1	7.720236512	7.921451649	7.956617435	8.121613522	8.28652939	7.730270182	8.389340844	8.32841564	8.05082279	8.19400858	8.422758203	8.160167008	8.242627572	8.118353265	8.180382943	7.901400069	7.652611427	7.920555093	8.194946369	8.875846994	8.804977117	8.534848805	8.948750357	8.877506312	8.529810643	8.438871876	8.445267805	9.051251937	8.582222702	8.74434364	8.151821168	8.286201565	8.296460499	8.182486528	8.733828787	9.716719471	7.02180865675	7.132746466	7.015429172	6.6590360665	7.1064756505	6.96443248375	7.10690980225	6.82634523125	6.760303546	7.340802032	7.71802433975	7.156682734	7.62071079375
ACP2	8.489011061	8.494558593	8.580269116	8.422157391	9.049338373	8.720190982	8.55707248	8.710728526	8.524979695	9.074647253	8.837764087	8.855603926	8.60231698	9.148810794	8.465543915	8.18264112	8.553270076	8.244213458	8.424951638	8.614664379	8.944696354	8.994666717	8.296320813	8.297021294	8.122578841	9.095656422	8.596938696	8.751474493	8.294625562	8.596868199	8.520511371	8.568993112	8.616719284	8.349276328	9.053326974	8.058380545	9.134865884	8.742270651	8.133788774	7.818419901	8.60684476	8.505724662	8.650102653	8.946299609	8.7565995	8.950851118	8.277787453	8.443121594	9.002541123
ACP5	6.698465767	7.401777604	7.223597714	7.566167431	8.101434648	7.433756509	7.818403825	7.387900241	8.035667493	7.723443322	7.868529531	7.933919904	7.371702813	7.92574926	7.430411216	7.224149294	7.828940685	7.146831943	7.043602931	6.488712306	6.686221708	7.415488376	6.92421406	6.634764459	6.637441356	9.35995761	6.647195971	8.766356503	7.667108449	7.600258621	8.418709492	6.830305566	7.085782361	7.539666979	6.95650234	8.540685148	6.773623276	6.476950419	6.505175792	6.288963924	6.335374491	6.375057127	6.228199339	6.521623293	6.157330117	6.30715376	6.863128722	7.609795464	7.924538829
ACP6	7.535457062	7.479963979	7.597068935	7.789556872	8.10734284	7.596754895	7.801842462	7.834460646	7.408784024	8.13521937	8.003387826	7.491298473	7.792388532	8.003973466	7.656723701	7.916091955	7.935189108	7.437311566	7.575509397	8.023944985	7.985067583	8.354664755	8.180660429	8.876763936	7.986060343	7.674576488	7.929626556	8.289427863	7.033127491	7.733434519	7.558384274	7.695423823	8.170885896	8.852603449	7.784755256	9.03026796	5.099559686	5.33954779	5.7493879915	5.568693205	5.6984409695	5.4207271535	5.539525307	5.725129779	5.489835683	5.619790866	6.5459142635	4.7397159115	6.5981253675
ACPP	4.498648104	4.484132179	4.398556163	4.3594514	4.480053053	4.487450364	4.350981149	4.488257582	4.341047763	4.744560802	4.449334074	4.497629654	4.429233797	4.37962027	4.453522889	4.504985709	4.846330863	4.554126066	4.519522886	4.294330788	4.374707952	4.556543359	4.40605604	4.485438627	4.378834676	4.344554039	4.457719819	4.343203363	4.504340698	4.417984936	4.399818218	4.398754536	4.455598057	4.479326324	4.398417376	4.702323161	3.36407670166667	3.52661619366667	3.39742012933333	3.498655922	3.18302137833333	3.57324667866667	3.40847157533333	3.25769012366667	3.53926393366667	3.390408651	3.00380496566667	3.17989167	3.37306910066667
ACR	7.277516555	7.332254674	6.806034684	6.79473583	7.130443112	7.023525401	6.686356242	6.995181931	6.841096312	7.242760966	7.013111255	6.808263142	7.014976743	7.117787243	6.874504736	7.096071548	7.216411463	6.986888306	6.948181725	7.292765407	6.872612237	6.839720562	6.56057879	6.850741011	6.120176183	6.641492425	6.89949854	6.365277258	6.243058971	6.722512744	6.796191197	6.568575251	6.488584593	6.748870817	6.842200119	6.887002529	5.210718039	5.454038659	5.420624423	5.80666325	5.663070293	5.60395294	5.238723041	5.638520177	5.785535706	5.354014161	4.917046095	5.136854164	5.227751203
ACRV1	6.520566191	6.319343247	5.912355242	5.889668447	5.989853424	6.12895919	5.776186299	6.00854252	5.961684323	6.31950385	6.017596309	5.963790912	6.126283506	6.00624927	6.075750199	6.277644904	6.487695271	6.077118356	6.007672419	6.112590105	5.805902982	6.006243489	5.656720506	6.193489601	5.667524034	5.785733535	6.063044334	5.696373684	5.567082527	5.73765733	5.720587421	5.68501471	5.926643509	5.91369349	5.996309134	6.052093114	4.23881636133333	4.36060880466667	4.28399020966667	4.3198753615	3.923000579	4.44750341633333	4.50492386116667	4.40853420316667	4.38468445583333	4.22113358233333	3.86987874533333	3.99257535816667	3.95058193833333
ACSBG1	5.213643444	5.155021809	5.052544071	4.895143804	4.973210942	5.072385935	4.855976994	5.045630324	4.880746241	5.22097421	5.177454108	4.901278742	4.981118844	5.015523918	5.09655604	5.214424301	5.4759942	5.166868014	4.907164502	5.270975648	4.943866847	4.886291495	4.825434269	4.942755165	4.816688035	4.801684269	5.072148223	4.837754435	4.518823829	4.712874916	4.878881602	4.833418548	4.891721138	4.927982193	4.953009792	5.0310227	4.254791604	3.992249345	4.276263478	4.5123401465	4.139793434	4.2976435345	4.39531596	4.3382905135	4.3930348825	3.9095593375	3.6755487285	3.7597851415	3.9639578925
ACSBG2	6.272503681	6.435923441	6.043272199	5.959901641	6.171087669	6.113658161	6.059990579	6.356059268	6.16015056	6.383664919	6.209964875	6.17169384	6.199715543	6.222484244	6.455143844	6.581417965	6.441514137	6.230724894	6.305694708	6.283277056	5.995166255	6.580477541	6.054415049	6.493178026	6.20165283	6.112664383	6.419261664	5.940067665	5.864808542	5.838522717	6.247307709	6.112553812	6.196257237	6.296803802	5.982267339	6.425746562	4.851162159	4.744954975	4.992807327	5.110425812	4.782031033	4.706051881	5.008465906	5.015328458	4.538577755	4.570189151	4.493925144	4.547772209	4.547366771
ACSF2	7.840724812	8.356393164	8.230832444	7.991643913	7.958069695	7.77183385	7.555526506	7.967305932	7.778834245	8.133478869	7.9563236	7.982833604	8.250973321	7.902687907	7.557338408	7.484789054	8.100163251	7.640133574	7.706922756	8.141999508	8.007669	7.680114122	7.473810811	8.00152783	6.771931099	8.413387461	7.859227691	7.347049958	7.041501679	7.389818626	7.650909959	6.973866977	7.673931831	8.334929179	8.643520923	7.40021045	7.730378898	8.078602635	7.506337524	7.657121951	7.355478809	7.779034408	7.761425959	8.270594471	8.014091996	8.129037426	8.265858257	6.718635587	7.57965602
ACSL1	11.32722348	11.558277	11.35926999	10.77059629	11.38145881	11.28621076	10.8700833	11.23234648	11.1572933	10.94706584	11.22388732	11.35422044	11.1976774	11.63807604	11.01641987	10.99663532	10.8182962	11.58966698	10.78642272	10.88678929	10.55334485	10.57698793	8.873626613	9.891322406	6.319414554	11.11760049	9.84107422	10.02415821	7.788025315	11.11723668	10.41796931	5.464560258	10.6702198	6.925852283	11.19882789	9.292238993	11.35253511	11.93594489	12.170681935	11.90207315	12.29289014	11.551897775	11.664572575	11.538906665	11.5207777	11.82421363	8.4026717135	7.3246844705	10.218635552
ACSL3	7.752456759	7.256797987	8.028336876	7.880126572	7.884262418	8.222999968	8.166611245	7.912893237	8.758728144	7.811758926	7.450870482	8.053628735	7.97582676	8.072861309	8.247051407	7.933588618	7.537292954	8.839828911	7.774581807	8.072194742	8.331355482	8.322951876	7.322220885	6.735975067	9.211417605	8.302052794	7.9139318	8.609775804	8.475197918	9.000339091	8.518603256	8.257011619	8.947970151	8.535554756	9.01912992	8.501287132	8.272895426	8.29953499166667	8.725371531	8.53411778433333	8.780620471	8.07233249966667	8.18824878733333	8.602370916	8.31631811133333	8.527445661	9.10894696766667	8.92646329833333	9.97617020333333
ACSL4	4.674460801	3.893145288	4.453831614	6.156171854	4.149276923	4.28371547	4.65316054	4.45323249	4.970185271	4.413459606	4.226626425	5.096667777	4.364113141	4.054475859	4.029047685	4.450883571	4.503159471	5.692868798	4.394302458	6.947728	5.971257881	9.009786169	7.517473133	4.614357044	8.599574023	7.082339421	5.481973051	8.148491423	5.330818519	7.472446408	6.562053158	6.411744775	9.218812374	8.748738322	8.724518967	5.418258532	4.18544433133333	4.80017371433333	4.31197926233333	4.52869789066667	4.17201193533333	4.41865866233333	4.62808683	4.37229405033333	4.563966485	4.47386469466667	8.11517723666667	6.50364920366667	8.30145687666667
ACSL5	8.804167589	9.25827988	9.430759036	9.785783915	10.01204555	9.360980569	8.9939541	8.722460714	9.3074946	9.502491449	9.891270959	9.121220559	8.718366981	9.699222459	9.186251199	9.152199424	9.368681239	9.433770508	8.622350147	10.25308835	8.798296533	8.440640904	9.891940196	8.969338895	6.306681984	8.397514684	7.059652171	7.841742404	7.061236788	7.89813913	8.611695169	5.972078113	8.937519156	6.656306303	7.967838003	7.816096528	9.9164685935	9.870856334	9.6375379015	9.4423063355	9.940355942	9.6866909275	9.8656716935	10.38452055	10.19838003	10.49090442	7.7142416225	6.3427366175	8.194648392
ACSL6	5.525622133	5.420027808	5.254862552	5.211806315	5.235199671	5.320897925	5.110550344	5.214771875	5.138572037	5.455773436	5.261661776	5.240141637	5.269265695	5.278249958	5.231070062	5.434765042	5.344333174	5.259351365	5.323157044	5.535403947	5.101108622	5.234081487	5.153256202	5.058557323	4.984627701	5.068269035	5.149349355	5.047060832	4.94202896	5.009581024	5.154890065	5.03212732	5.140430847	4.979623874	5.544321154	5.077355464	4.1359326458	4.4516076996	4.2411360614	4.1571786438	3.983289218	4.2815263632	4.2311447192	4.2000968486	4.1727698754	4.0572992662	4.4670358808	3.8689774706	4.6012462504
ACSM1	6.05912582	6.854403405	6.264658471	6.101708861	6.188322083	5.911385604	6.072139902	6.028807464	5.816201424	6.752169579	6.059193422	6.105540362	5.742231949	5.988938401	5.905424347	5.886228627	6.412455622	6.027626223	6.106389731	6.32464694	6.744281361	6.146395339	5.745423747	7.089308215	5.193105632	7.903067571	5.780506756	5.812598871	5.609433831	5.876279761	6.54962509	5.759520569	5.726909391	5.851103391	5.744897173	5.920630547	4.344816829	4.1061937475	4.30029525	4.7206448835	4.455207138	4.1493712235	4.246221346	4.761992043	4.4139023195	4.451868831	4.0392518575	3.8633612255	4.115514521
ACSM3	7.922984747	7.909234314	7.690250172	6.928846282	8.259680466	7.377139194	7.818471669	8.122489611	7.498734217	7.553484874	8.363883306	7.47365201	8.018425146	8.589290788	7.847517656	7.875013487	7.297012542	7.748526953	7.812344296	7.712349796	7.27188394	6.331350273	7.459538493	6.624048057	7.368493424	7.872844586	5.318495105	4.984788558	5.298364541	5.220050051	7.519787685	5.423934014	5.703213774	4.948129577	6.503690807	5.687016271	9.11624563	8.9508463225	8.587248441	8.148293696	9.383348257	8.641110225	8.790831221	8.908665139	8.8073366145	9.885592654	3.5308568365	3.781730905	4.8991965425
ACSM5	10.08874705	10.28523239	9.687310749	9.30962794	10.3635243	9.990623216	9.602458101	9.769786047	9.484682434	10.49110241	10.07962973	10.38722195	9.717735869	9.995910017	8.652203495	9.894291593	9.381797554	9.729865292	9.783662647	9.735589123	7.514311177	7.514256847	6.747837204	7.875939914	7.057710627	9.240215912	7.647406578	7.912427925	7.292954517	7.065309865	9.699193597	6.488060544	7.624805706	6.693395244	6.676118104	7.216756068	8.81707427166667	9.78022251766667	9.23545997633333	9.29838708133333	9.308947461	9.02468095466667	8.97706784333333	9.29489343933333	9.262433923	9.41692238933333	4.94433330833333	5.09110179	5.10078686
ACSS3	8.183202071	7.842617023	7.906243772	7.829596747	8.001407023	7.887481169	7.868318856	8.017390117	8.167030486	7.748377664	8.069115289	7.621281704	7.945752124	7.975472829	8.125931742	8.307119099	8.098911183	7.917486867	7.518007317	7.739860786	7.342018412	7.707892443	7.774897701	8.08260332	7.033198792	7.498555712	7.605180609	7.4312057	6.401586771	6.423737862	7.723551866	6.611129407	7.997673938	6.483922985	7.679768895	6.546872245	7.4669647575	8.261208335	7.244951856	7.0143606495	7.3743962685	7.9505507295	8.197759933	8.1263972025	7.817286343	8.422519103	4.889639514	5.076000391	7.099369632
ACTA1	4.951177466	5.132437021	5.085616618	4.633580528	4.786910168	4.854814005	4.835502758	5.163349739	4.845816981	4.994416453	4.90680473	4.773888232	5.060966989	4.795753084	4.891140803	4.855163587	4.949463927	4.844115216	4.898644926	4.956625581	4.839121223	4.87513161	4.891201867	5.037133352	4.574315546	4.890828385	4.795543753	4.652306422	4.780450569	4.906689345	5.007460588	4.493536187	4.882468095	5.042786513	4.860497629	4.825128694	3.980883255	3.769444627	3.977075496	3.88407554	3.964378787	3.441863811	3.723967869	4.139487387	3.748031425	3.520126354	4.339355955	3.303512457	3.882812426
ACTA2	7.656470305	7.482650833	7.792194453	7.631552657	8.023674607	7.468928898	7.743317328	7.770558161	7.394152513	7.640108222	7.431527127	8.064448327	7.902881259	7.021655407	7.778529256	7.771587634	7.689748356	7.787962663	7.998510907	7.676039006	7.515238261	8.038269397	7.377159419	7.731667214	7.258324733	8.223502661	7.485025548	8.251729532	8.396937723	7.404567358	8.490370195	7.568603769	7.666193757	8.64603602	7.61334336	7.644366379	6.190155126	6.676343711	6.6304900785	6.848219203	6.5496945055	6.0100087535	6.1419613775	6.5347677535	6.3962312415	6.249940032	7.085351613	7.4534357245	6.3479749315
ACTB	12.02649838	12.06369684	12.1735625	12.32030937	12.41885733	12.34801631	12.29776762	12.54394463	12.47707163	12.46350779	12.17642229	12.64204466	12.42128939	12.06107614	12.48707944	12.26692382	12.28244168	12.24941181	12.86821524	12.73346561	12.93513904	12.76238094	12.677041	13.11678318	12.19253435	12.93897478	12.41555376	12.98181519	12.77436191	12.54272986	12.77048947	12.685117	12.54380806	12.80249012	12.39408621	12.78553298	12.0109641866667	12.1364558466667	12.1782806583333	12.0200631178333	12.29978865	11.8892320716667	12.1644706583333	12.31287283	12.0216524736667	12.15478461	12.19826997	13.14959161	12.8814031483333
ACTC1	7.868865792	7.962449024	7.963963222	7.976298155	7.977001047	7.927908504	7.953308754	8.000889652	7.847276156	7.976349106	7.969920026	7.94427456	8.073529205	7.888724805	8.01632092	8.023408759	8.070918429	8.013229618	8.106007245	7.980102632	8.021644568	8.195142243	7.868120459	7.988670702	7.889771806	7.906925747	7.982505313	7.977873893	7.858744945	7.902771814	7.966670079	7.971504809	7.814174429	8.018779541	7.991552424	8.135122968	5.959591439	6.002591755	6.124664693	6.045932958	6.014444898	5.885058342	5.949927872	6.177717159	5.972801704	5.944816744	5.844972129	6.179053826	6.110590978
ACTG2	6.053484515	5.941619836	5.989560826	5.789272313	5.901359015	5.822209289	5.915284033	6.010558368	5.730771684	5.783949526	5.842988583	5.881030515	5.765097072	5.703954781	5.9243883	5.908806318	6.059147631	6.135234103	6.297619656	6.359519862	5.91355952	6.19777213	6.012284017	6.371714874	5.497116419	6.020003449	5.987618973	6.701045043	5.732650693	6.068698716	6.371274717	6.173791539	6.121607059	6.477623705	6.139717698	5.913689721	4.773741672	5.323353309	5.3206962005	5.4536850085	5.17584398	4.977053508	5.2641256865	4.995876033	5.1694282155	4.9380693845	5.365216828	5.2576495205	5.559485249
ACTL6A	4.833958976	4.717701977	4.859903414	4.955616636	5.021645262	4.620445679	5.000699514	4.580007582	5.055876688	4.811511172	4.932886808	5.15030372	4.796167749	4.978261121	5.039168701	5.123228969	4.263691521	4.988545797	5.347791309	5.064067952	5.857454661	5.100721244	5.963799861	5.202759166	5.86655365	5.561062753	5.358514799	6.089930131	6.046560703	5.918959972	4.993660652	6.516431432	5.056446144	6.24571937	5.251055836	5.370527378	6.859318141	7.194057827	7.451913145	6.997180483	6.950902605	6.64161108	6.555916651	7.265505223	6.789835352	7.193299112	8.325670788	7.510860789	7.52543231
ACTL6B	5.357141426	5.353435481	5.208713858	5.085002776	5.206548029	5.223971144	5.071634106	5.359347816	5.188691042	5.197064254	5.236555905	5.114103697	5.227765382	5.257908748	5.121451883	5.320143221	5.287422946	5.295490715	5.230591562	5.342739541	5.204252075	5.304889479	5.086873442	5.193997305	4.994960328	4.982445128	5.166469493	4.860862997	4.713715351	5.136276859	5.095389593	5.160171076	5.009737804	5.099618476	5.367873383	5.124293967	3.9986762445	4.242245186	4.0798749435	4.3609181215	4.0062723595	4.3136347705	4.0525912595	4.2220528815	3.9887764985	4.3044022695	3.644924637	3.81333674	3.822435374
ACTL7A	7.018310865	6.62099676	6.623759294	6.166641584	6.594790736	6.360931886	6.459963091	6.599045145	6.500953866	6.841497119	6.38961446	6.237526514	6.438241739	6.629459465	6.346412257	6.690854867	6.494381214	6.396389422	6.572264101	6.385670677	6.444234467	6.443151859	6.343572664	6.511686703	6.139593224	6.129314341	6.32225745	6.140567065	5.776366593	6.023577963	6.411683641	6.175830921	6.211682106	6.413424668	6.115754964	6.548595623	5.238026643	5.356726321	5.466379272	5.563973872	4.727835226	5.731968448	5.4274295	5.439586782	5.297905883	5.00730618	4.879037824	5.009129813	5.287877641
ACTL7B	5.735403579	5.960213533	5.55064095	5.642521244	5.544431324	5.474140979	5.882886618	5.950315291	5.650640951	5.840030205	5.852428635	5.478269123	5.633641825	5.599077217	5.620353572	5.582423046	5.789922557	5.851371983	5.602047706	5.722467613	5.645985262	5.742866974	5.5677819	5.617396248	5.598658161	5.591858185	5.631713488	5.437659165	5.448461843	5.583271252	5.563079943	5.536674414	5.650839124	5.60741287	5.630233715	5.591639009	4.931147544	4.913622156	5.237362565	5.167801721	4.859106664	4.986178763	5.121846552	5.136212146	5.07912135	5.242242819	4.773969318	4.718730119	4.66030613
ACTL8	8.080038184	7.670682788	7.88586743	7.647945058	7.548522577	7.875824122	7.348408719	7.542076101	7.412778989	7.774693396	7.795188383	7.500411491	7.515460302	7.464722064	7.750658801	7.70745064	7.781053465	7.803531391	7.487733859	7.609145869	7.403513452	7.261109628	7.502000735	7.283912195	7.182464523	7.346848128	7.676603364	7.179544724	7.114573872	7.105225404	7.507421916	7.296920202	7.348408719	7.298075469	7.43626018	7.24914291	5.963585579	6.037577272	5.930482866	6.240203824	6.5326937	6.088878921	5.997326893	6.310142227	5.903328693	6.015717533	5.134802708	5.651459033	5.605219624
ACTN1	8.375743642	8.674299762	9.066395332	9.107500321	9.077651383	9.16728432	9.009640756	8.977181624	9.161608003	8.86958892	8.705357493	8.948585209	9.025232687	8.727481673	8.932447694	8.893866804	9.079864086	9.144006407	8.665153651	8.994110801	9.352380403	9.061631767	8.537391949	8.875310154	9.006210106	9.246644143	9.117302315	9.192935239	9.568557989	9.251173315	9.455190229	9.231732917	9.337067712	9.801268588	9.306913604	8.3246346	8.096119861	7.68773595325	7.833979961	7.982795643	7.8577114185	8.0401613615	8.23705973325	8.15603487	8.0185393865	7.82116936925	8.2153947675	8.67896934575	8.0500656575
ACTN2	5.805619012	5.823402255	5.582525083	5.428618369	5.5561591	5.563220793	5.34799764	5.558476518	5.404735038	5.676830992	5.574702323	5.474997334	5.528818759	5.480741467	5.580577894	5.661312997	5.760109123	5.641740533	5.608018145	5.69592759	5.516912406	5.513446619	5.40278748	5.543992989	5.286604012	5.584585141	5.615028703	5.2972142	5.282072147	5.332734134	5.494207305	5.39051159	5.398248272	5.794862379	5.45166461	6.103095753	4.2217934185	4.0394318605	4.1829814695	4.2301803105	4.3469252135	4.28639287325	4.0910253265	4.1009464065	4.2852795	3.99680671375	3.874081923	3.8893043975	4.03456307825
ACTN3	6.389659379	6.409727938	6.027220824	6.074660315	6.231936295	6.248016048	6.178555481	6.188852874	6.117126012	6.233526068	6.303115016	5.926757719	6.311826094	6.195437438	6.373366576	6.381886741	6.528219932	6.421060064	6.358871488	6.202596978	6.364485263	6.177615906	5.997829291	6.413085617	6.180568014	5.882074281	6.524484889	6.009137732	5.766403868	6.036179021	6.094287428	6.024715754	6.19766789	6.242285629	6.36696696	6.272831211	5.508768953	5.185486304	5.342858577	5.429996582	5.317341187	5.798387178	5.327487419	5.478025222	5.824144037	5.331366833	5.108261495	5.023552774	5.310279517
ACTN4	8.46193612	8.833034828	8.626362712	8.881963475	8.874964855	8.985640678	8.656887586	9.15617692	8.79156575	8.996655686	8.494912188	8.931599673	9.005792029	8.453391452	9.000203891	8.62742423	9.072018492	8.673330905	9.319548318	9.193215622	9.147130992	9.427878824	9.055313109	9.374492745	8.915377649	9.059019512	9.481422262	9.203436646	9.753138553	9.080086827	9.285562491	9.998937233	9.790456407	9.818332548	9.251271548	8.800100336	8.583109451	8.418378682	8.821011219	8.914595677	8.599454114	8.305239351	8.407649365	8.881792044	8.502804192	8.401659872	9.490679049	9.743077206	9.433310441
ACTR10	8.406024838	8.322818824	8.655174043	9.158237285	8.534698541	8.074548509	9.241173594	8.873066805	8.998236394	8.705076623	8.916500119	8.79563976	8.997156266	8.726337979	8.902299977	8.769983089	8.253723373	8.583579021	8.43443826	9.323632396	9.963327178	9.354799323	8.472186489	8.918047551	9.196011293	9.434592348	9.071257801	9.34353453	9.347054007	9.533126242	9.342008989	9.255095461	9.265000266	9.019735968	9.750150789	9.97481041	8.873446843	8.769774808	8.955325281	8.818169532	9.055405496	8.742453336	8.784583876	8.666750609	8.246607386	9.069265016	9.516624397	9.469243792	9.225647254
ACTR1A	7.462896809	7.667092273	7.629894348	7.733643244	7.910793394	7.53704628	7.831256282	7.909768407	7.821889075	7.777172258	7.791034469	7.659344027	7.832968429	7.67840851	7.906918758	7.717857241	7.586043877	7.788779445	7.819972421	8.094171447	7.831138631	8.137879221	8.056769243	8.13190733	7.77780431	7.874388518	7.965071539	7.768357501	8.688252991	7.819395523	7.934797995	8.21315131	7.823915497	8.06477309	8.144212899	7.810000182	6.7383051525	6.787600168	7.050039786	6.8807014015	7.0337938165	6.779150379	6.850036873	7.0629674055	6.6030807965	7.092846055	7.540232068	7.562765781	7.5041239065
ACTR1B	8.751651298	9.06002087	8.961992551	8.752145521	9.338247797	8.866168864	8.885142791	8.893255145	8.812422814	9.086685738	9.073286293	9.144332527	8.636515559	9.041911932	8.86346908	8.817693176	8.850938585	8.554597259	9.115419643	8.829499719	8.639597364	8.964295061	9.173662343	9.21679501	8.805344266	8.794728643	9.182433255	9.015010072	8.953769271	9.066850725	8.880625881	9.058454245	8.879108783	9.115592643	8.972575435	8.93541875	7.318442253	7.666809719	7.608572236	7.699439302	7.561389721	7.70827648	7.467926553	7.504841101	7.497019778	7.245443667	7.901186259	7.862485004	8.18196978
ACTR2	7.94840395	7.741374555	8.545848626	8.622559243	7.753664197	8.214144768	8.729703702	8.339513078	8.566378524	8.121185476	8.236609537	8.486136212	8.392702948	8.314422466	8.565155013	8.137982974	7.748326682	8.187732896	8.289617506	8.271820812	8.939180037	8.968540639	8.417880162	8.855018832	9.221073085	8.529330336	8.645570422	8.66419907	9.219433618	8.750300591	8.42782178	8.540861528	8.741360338	8.862880039	8.68643731	8.915778655	6.53993565057143	6.298806796	6.30148756	6.06707045457143	6.87401599528571	6.27815131128571	6.38599315514286	6.392976166	6.20066160285714	6.91997255814286	6.92421726114286	7.40313634171429	7.183436305
ACTR3	8.54053024	8.464570435	9.063626211	9.210709699	8.881717085	8.982015956	9.370294912	9.234000408	9.391488419	8.900416825	8.987420291	9.377091869	9.210120971	9.038503231	9.089129201	8.990676515	8.355949893	8.879806808	9.009160499	8.995832767	8.512656657	9.556764437	9.628996933	9.577908997	10.12452293	9.927687043	9.197091177	10.06305477	10.25609689	9.637155271	9.548413844	9.78330565	9.558951506	9.776101789	8.966590424	9.537669254	7.4457832682	7.7852509902	7.8096839128	7.7545781918	7.7684914294	7.7307967084	7.484743232	7.617627186	7.52315787	7.8792857448	8.7465054372	8.4776214004	8.8601363054
ACTR3B	5.313909554	5.246554071	5.372773706	5.221964366	5.171622053	5.494197275	5.300353222	4.999718962	5.504484927	5.341646008	5.391179745	5.183045132	5.101138292	5.443598452	5.313390696	5.353457056	5.07437057	5.848661657	5.334420964	5.459895962	5.433011073	5.351673455	6.107913353	5.151903656	5.727876505	5.518749531	5.355278632	5.347668674	5.229023596	5.308423869	5.26069778	5.314669735	5.183735299	5.277983159	5.39070387	5.378863252	5.815886639	5.9532833805	6.143018251	6.1387802705	6.2553759425	5.77161785	5.926627763	5.6306828865	5.632208103	5.964381296	6.1119268295	5.5777729985	6.0749506045
ACTR5	6.06227746	6.178217454	6.077856112	6.171065813	6.123416576	6.169506743	6.207398206	6.068158408	6.115375168	6.06403772	6.109343121	6.0442579	6.006721003	6.200178874	6.132847068	6.035711779	6.194835422	6.109824452	6.233467224	6.277063567	6.217103052	6.028493335	6.219786608	6.152114089	6.287201809	6.188585326	6.567683819	6.361194203	5.641497117	6.739159795	6.074632487	6.860743751	5.948347331	6.266931022	6.181911014	6.559358119	5.6328024075	5.7075720615	5.9041338495	5.692405	5.6711676705	5.553631772	5.6520155685	6.806332074	6.7528879725	7.0186261515	5.812989985	6.2842092405	5.9897823915
ACTR6	5.016615255	4.814868041	4.897210243	5.17596362	5.34484531	4.794406375	5.425774104	5.480859729	5.435159303	5.145995107	5.267172241	5.351724022	5.530167567	5.467662124	5.057228559	4.872093282	4.969198083	4.522557904	5.071004839	5.35998734	5.660506255	5.270110259	6.945635415	5.421645196	7.828159766	5.426580705	5.947823391	5.825710859	5.692612528	6.155048712	5.349990948	5.833388147	5.938315499	5.271764841	5.436852104	5.605760106	6.055189932	6.030252703	5.7977857035	5.593187661	5.566996275	5.673106841	5.651211055	5.7413716135	5.77842515	6.055243904	6.332068432	5.8653813975	6.2907475855
ACTR8	5.932707464	5.743973357	5.640911004	5.663468875	5.753851904	5.694200268	5.807056119	5.797375692	5.762316218	5.987302395	5.834137665	5.885916702	5.729873788	5.866530042	5.813772375	5.984596819	5.815608909	5.921438755	5.760077119	5.645450756	5.72001865	5.66590499	5.794310772	5.74208612	5.765338095	5.66771908	5.924716023	5.676170069	5.865110828	5.809544374	5.735430227	5.942119452	5.804021003	5.72161858	5.765094884	5.806648828	5.9100393755	5.986941116	6.0642580945	6.0260866325	6.007927889	6.1919812625	6.3412502505	5.69635657	5.9797147225	5.8967598585	6.235956273	5.771118244	6.125812144
ACVR1	7.470173069	7.264952586	7.220955251	7.650924655	7.420197709	7.203802554	7.967458831	8.156859261	8.142411057	7.370303644	7.590418101	7.733671971	7.875529921	8.163288228	8.147507413	8.329623718	7.640135869	7.786580157	6.96028841	7.577618789	7.281013505	7.851974128	7.385004985	7.340151841	8.811933446	7.800158596	6.986901974	8.179839242	9.117499962	7.807136909	7.910973693	7.934290809	8.293240884	8.323698694	7.521015178	8.261257413	8.251543535	8.447216958	8.657130325	8.290914181	8.909461229	8.001829223	8.120292576	7.983532883	8.206438754	8.513898287	9.539643417	8.813065914	8.955825494
ACVR1B	6.835783573	6.825375424	6.767482181	6.622659503	6.688971005	6.961123002	6.700175955	6.850685577	7.013416692	6.769945139	6.727824594	6.670781129	6.740040559	6.904463919	6.723323412	6.976675202	6.748667757	7.158347525	6.675641469	6.73802943	6.979437158	6.668608198	6.383351629	6.963350742	6.994910217	6.826108768	6.954468347	6.744373031	6.313091048	6.56584183	6.662248059	6.967618498	7.064955637	7.071798585	6.661054479	7.112803419	4.92890560566667	4.91638729683333	4.9762178725	4.82406071866667	5.10537537716667	5.09725483866667	5.03259636766667	5.26647308066667	4.93502761133333	4.96001361316667	4.793287515	4.9905024225	5.12154694566667
ACVR2A	8.059192583	8.151842208	8.200890669	8.232693867	8.23641021	8.367892854	8.446894659	8.377817694	8.032259799	8.326298914	8.184823658	8.157583479	8.31727496	8.188710627	8.537252827	8.465768343	8.522938985	8.355400541	7.959489441	8.101587942	7.904160957	8.219709274	8.094981634	8.07107901	8.569301685	7.994923008	8.177704764	7.950113119	7.893917174	7.869112164	8.220864606	8.861307775	8.112324205	8.482207921	7.897521319	7.897514728	7.0068184385	6.9672027125	7.0786547185	7.02621745	6.9559939715	6.5580073005	6.5775350205	6.7991474255	6.6609298515	7.02436676	7.979941821	6.660076682	7.852014039
ACVR2B	7.300464605	7.273174382	7.114458911	7.09711096	7.081981607	7.603454938	6.8820162	7.072368981	7.165521162	7.420057462	6.968233473	7.207459526	7.140453515	7.366767817	7.234993038	7.385977396	7.04115994	7.227247162	7.016074073	6.932905632	7.034362362	7.039050611	7.476190664	7.028203124	7.465963319	6.810293638	7.038617871	7.010215394	7.069911265	6.960109252	7.16766288	7.958924193	7.04835044	7.119348102	7.311000988	6.978004171	5.54301995566667	5.83686345733333	5.75441789366667	5.96546429233333	5.84701492033333	5.80023549066667	5.70220612566667	6.17526009933333	6.20593550166667	5.42046216166667	6.235951114	5.74079683066667	5.915441647
ACVR2B-AS1	6.442558954	6.580340603	6.416876697	6.190089856	6.343801936	6.310236373	6.169619236	6.18833632	6.395703722	6.604922096	6.463442038	6.475107136	6.25372607	6.337236752	6.383776354	6.374151422	6.431834908	6.333947093	6.296518969	6.369052374	6.148174213	6.356988306	6.296571309	6.280315324	5.848989427	6.136326809	6.508842406	5.875488124	5.967028807	6.063257437	6.153612677	6.176972236	6.232023433	6.247232487	6.118557418	6.478529966	4.725244502	4.898529101	5.003683494	4.584459686	4.946656793	4.637234812	4.496707436	4.92854688	4.794672145	4.445345231	3.77932557	4.229092268	4.637183314
ACVRL1	6.605790952	6.460982046	6.717346884	6.051841985	6.403222068	6.870309496	6.337720774	6.836106717	6.459896923	6.504562351	6.521360296	6.364075837	6.698448107	6.757058472	6.367740965	6.312459779	6.856747706	6.317961145	6.386348035	6.396093173	6.3479073	6.326098113	6.201343175	6.227923005	6.190332116	6.411543157	6.343240451	6.242225035	5.837593642	6.218931446	6.465900847	6.119937865	6.400216764	6.389687419	6.581650476	6.120316388	5.538421729	5.4736619525	5.412239018	5.41520133	5.380869204	5.5802074955	5.488417386	5.6834266495	5.580432927	5.3320015555	5.7768648585	6.047047721	5.952487613
ACYP1	4.77445477	4.903210376	5.138244003	4.980314571	4.946652563	4.938191245	4.911920398	4.718443449	4.747578074	4.961899327	4.989109569	4.943595157	4.782163416	4.837665958	4.732736054	5.099498575	4.610308694	5.049906225	4.963263273	4.75630274	5.897308984	4.798410913	5.054395428	4.908380221	6.976046902	5.181904356	5.30403908	5.434625615	5.906913374	5.752247255	4.951988027	6.329465835	4.897521018	5.532895848	5.96930728	4.8236746	4.869212317	4.974676294	4.152394354	4.157504403	4.193097697	5.370709637	4.972228408	3.751932268	3.915856932	4.260284888	6.140669072	5.989065676	5.167975618
ADA	6.453275233	6.423090107	6.235077668	6.29421152	6.453185202	6.405114505	6.309659779	6.308437506	6.416785089	6.392780315	6.409363448	6.461094524	6.470110223	6.212277812	6.234761751	6.531855254	6.350631506	6.448052344	6.412488489	6.107211598	6.307352408	6.342609689	6.059841797	6.606875664	6.044279921	6.63939908	6.836685024	6.664863459	6.118520443	6.833014056	6.61638074	5.972459808	6.087181556	6.545371307	6.261766033	7.088224648	4.997181727	4.9352750425	4.9820835905	5.2400105875	4.8355387725	4.9685314855	5.1786749265	5.3311741115	5.1062142355	5.1282552265	5.690047988	5.82569351	6.524482623
ADAM10	6.328145777	6.33165597	6.468495515	6.892964238	6.307473143	6.486356907	7.263166793	6.701953996	6.714702074	6.491631277	6.608226643	6.669862787	6.561170682	6.734897086	6.71519019	6.570195393	5.877907846	6.444206555	6.776490851	6.459619067	6.277235404	7.17520353	6.615145564	7.011701373	8.615816507	7.101016553	6.356016703	7.32033507	7.962096087	7.026875105	6.887360024	8.239532009	7.141992756	7.180472088	6.746192843	6.914927824	7.04348989233333	6.77409971366667	6.608246927	5.962496249	7.00725366266667	6.513050202	6.70162012266667	6.45325586666667	6.42818531633333	7.25357474633333	7.94745260166667	8.51626086833333	7.69140720133333
ADAM11	8.220507346	8.369887908	7.800456119	7.640937054	8.003543593	7.907424451	7.633281986	7.98872503	7.868014176	8.166138704	8.006761562	7.747910374	7.906659897	7.935703152	7.967935692	7.977771627	7.99479115	7.905642635	8.219735968	7.935507962	7.770206797	7.547857312	7.560395069	7.993353891	7.362166315	7.441297403	7.847911511	7.212288527	7.024189996	7.392862924	7.78407787	7.361852355	7.632760304	7.909685371	7.939338858	8.121818324	4.878413157	4.833686225	4.816706087	4.965696309	4.9138265265	5.1534238835	4.9618080585	5.0060300655	4.8924092685	4.4055995205	4.2914265845	4.5313918995	4.701628378
ADAM12	5.895286268	5.825675435	5.661520443	5.622107302	5.60080613	5.697296944	5.516037458	5.597917527	5.611913635	5.74982045	5.610731593	5.671351569	5.593169574	5.631118773	5.686785014	5.755980636	5.792589705	5.71197254	5.604906038	5.563633502	5.489697234	5.580524011	5.45713598	5.649765962	5.380260315	5.687663929	5.577560925	5.537597411	5.422300327	5.350655843	5.589643471	5.477698166	5.598417332	5.823960521	5.518610159	5.593823519	4.0169107388	3.8716565746	3.7948253968	3.8370102286	3.7533049304	4.0530433042	3.9023307584	3.9100154298	3.7897799228	3.8073805754	3.5458653676	3.8791944818	3.6670848464
ADAM15	6.451880537	6.645727793	6.528338913	6.446670549	6.704860409	6.722199181	6.429822068	6.683663233	6.364452163	6.689688773	6.476472627	6.550397675	6.665635115	6.599455789	6.278842329	6.497012726	6.523411823	6.643248672	6.918640574	6.628317074	7.580477878	6.749653289	6.636548025	7.406359786	5.998652733	6.607597172	6.700946226	7.00319877	5.974233059	7.353987616	6.460499128	6.216655291	6.251865413	6.490070581	6.617561673	7.359030848	7.2216035445	7.052921851	6.9173179765	7.347049742	7.1456851685	7.3357453135	7.4589500225	7.3259416005	7.332089216	7.0811736945	6.8903421415	7.286529829	6.9496357645
ADAM17	6.105913755	6.140699913	6.149915137	6.100075246	5.793627794	6.235904287	6.011856807	5.930145386	6.155869686	5.87404329	5.830200295	5.94356865	5.901750531	5.821749675	5.987651976	6.144296285	5.838322174	6.21084114	6.112560546	5.987941813	5.975740047	6.05451172	6.182004279	5.980463352	6.441990874	5.992951892	6.738834954	6.50656734	6.849491448	6.039402657	5.904601761	5.763703328	5.897808564	6.287019516	6.129288679	6.006742468	5.47212570833333	5.34201207333333	5.579162411	5.684958792	5.67271959866667	5.29290141266667	5.52530921166667	5.459782882	5.29783103233333	5.51607931066667	6.28869676766667	6.204415305	6.28168344366667
ADAM18	5.267897729	5.186057983	5.120751154	5.037683143	5.152980265	5.215799096	5.050636017	5.187645699	5.087895421	5.345150467	5.335281095	5.34455659	5.302869917	5.116548643	5.057089437	5.370484474	5.280145145	5.381091839	5.22545012	5.168127399	5.115530106	5.199350564	5.238049022	5.281755617	5.010068688	5.058173481	5.201927285	4.918872342	4.980668466	4.913595807	5.056791307	5.099694966	5.27875344	5.093084738	5.116144594	5.16331579	3.244298474	3.383953743	3.222272188	3.129868011	2.996305078	3.234463844	3.1416117225	3.090396594	3.0750999685	3.051799009	2.897827314	2.9937194185	2.991052527
ADAM19	6.565810017	6.672012448	6.535266268	6.351259714	6.733739435	6.894276194	6.476597766	6.580738938	6.729795313	6.541144175	6.293769184	6.541622915	6.510197399	6.316601706	6.476695417	6.701269635	6.652458917	6.782718474	6.60215962	6.232907549	6.249063694	6.537921635	6.283797573	6.414988923	6.121723575	6.290332087	6.369350517	6.355382542	6.170864602	6.117509292	6.569096183	6.027701434	6.402449748	6.580838458	6.51833843	6.394970912	4.705511347	4.786910126	4.937726304	4.8299712555	4.7615251375	4.8448622205	5.090918112	5.1615799025	5.1733954655	4.566715734	4.650185681	5.1134346905	5.140832919
ADAM2	4.31282872	4.273548329	4.216186921	4.112310914	4.213015793	4.349564811	4.279887975	4.39818114	4.270707987	4.457834538	4.336899035	4.192063584	4.317525525	4.268472466	4.183905066	4.294410445	4.337643637	4.267563115	4.246989071	4.243532929	4.197052486	4.159302568	4.218268668	4.25233666	4.139996959	4.255782234	4.288571231	4.110814891	4.119193482	4.113134487	4.243065887	4.141296116	4.204454901	4.279887975	4.199345354	4.200666965	2.882516362	2.959815352	3.117219201	2.940668997	3.248448236	2.627539398	2.915123938	3.087132529	2.641725616	2.960817934	2.631018453	2.592820497	2.564238212
ADAM20	6.522740805	6.392198402	6.331657303	6.15322247	6.127935889	6.393548556	6.055874734	6.269700497	6.194155273	6.373805639	6.286317926	6.213724428	6.30576876	6.241219661	6.374772311	6.290017633	6.527627638	6.376344498	6.316648675	6.345856135	6.15451044	6.476805866	6.252242356	6.313724356	6.059051067	6.08693517	6.357753098	5.940324007	5.878497712	6.01038019	6.065508891	6.076924866	6.173339122	6.230642447	6.156961599	6.35674962	4.8042071475	4.5576470865	4.736309453	4.9782069635	4.711451558	4.849616403	4.6121124375	4.906305179	4.8762386125	4.4773215805	4.468375762	4.5301224395	4.5564046885
ADAM21	6.928250192	7.076242086	6.789508374	6.667891248	6.882740848	6.885241964	6.756742056	6.838433362	6.69278158	6.97565849	6.897552567	6.947261815	6.85399721	6.741719886	6.989436418	7.020103052	7.216576373	6.983961481	6.777477463	6.964026345	6.817858951	6.842533697	6.630130313	6.782294052	6.467697492	6.76789742	7.038171118	6.653250057	6.414675274	6.768655312	6.742897959	7.017730093	6.982518548	6.74337713	6.827412401	6.761469875	3.6638143015	3.6932196205	3.762433535	3.8121918195	3.9631668415	3.83689389	3.65682048	3.628830212	3.890858108	3.680335708	3.7223537675	3.4564184075	3.5213898335
ADAM22	5.909575839	5.865880488	5.659025682	5.64833947	5.666307359	5.750477163	5.609973565	5.710223594	5.657325652	5.751960943	5.694701674	5.637280805	5.697794092	5.704984864	5.752353012	5.906577999	5.992292133	5.715999237	5.661972223	5.648679529	5.642952325	5.7595273	5.548612573	5.669398506	5.56584479	5.549717729	5.863476657	5.553598566	5.479687447	5.466846866	5.556792199	5.680216011	5.598504888	5.699181179	5.853979865	5.738403438	3.5049424205	3.47158133075	3.462015008	3.5444538795	3.317081086625	3.59389713075	3.454408072375	3.4408100055	3.702390409625	3.487313522375	3.25626369225	3.198462464375	3.3289577455
ADAM23	5.810981438	6.049149897	5.898132906	5.742867177	5.790515225	5.942088695	5.675136803	5.751459661	5.686749499	5.81204635	5.77090682	5.772895602	5.749680501	5.623354064	5.715652221	5.861941397	6.098133226	5.81373253	5.911313315	5.899293053	5.782342182	5.717474506	7.218895295	5.899262015	6.542514765	5.743264552	5.890534508	6.669119195	5.594142562	5.845259099	5.787538672	5.972549807	5.646718783	5.713945792	5.698582867	5.742732787	3.4157965365	3.42491016175	3.3175258385	3.4794304005	3.32780336675	3.600267625	3.38822518675	3.48451005375	3.62769689075	3.48746045	3.253077012	3.402134812	3.2527605165
ADAM28	5.781750915	5.768457097	5.775143508	5.833694725	5.602987801	5.591109132	5.539557818	5.816857619	5.470929302	5.632505731	5.533547538	5.967495513	5.85797854	5.476112187	5.688874905	5.812641	5.807497459	5.580504564	6.01965643	5.409729037	5.366962849	5.762587634	5.37319918	5.645614724	5.272969046	6.06430757	5.537203673	5.93302121	7.067672071	5.630211935	5.937044998	5.301646941	5.500729825	5.52650073	5.442870594	5.549020229	3.65013999025	3.7329304965	3.77072592475	3.8415789575	3.6783894095	3.6999573575	3.7852821425	3.84128447025	3.6820829415	3.7433992925	3.51006078575	4.219786732	3.81803503575
ADAM30	6.829093389	6.654850316	6.363976303	6.178349554	6.256096689	6.531335933	6.124806179	6.220905651	6.161538084	6.463791497	6.326866538	6.169609255	6.30763821	6.317297203	6.596959561	6.375182221	6.796928061	6.517714524	6.327574518	6.379157687	6.220827657	6.47164695	6.147107328	6.447565783	6.053361093	6.09075736	6.415942834	6.058227496	6.006738814	6.001975109	6.10014416	6.112462893	6.326567791	6.29046757	6.422356235	6.458481547	3.2641374785	3.248548365	3.295350539	3.321657907	3.374575944	3.4413944135	3.4395559765	3.4594052585	3.3787227315	3.1999348175	3.109812867	3.0715491945	3.097258494
ADAM3A	4.130536222	3.996971357	4.052590601	3.85969157	3.951672372	4.040447899	3.909132905	3.920835113	3.898757293	4.008131154	3.959324412	3.990939551	3.928556862	4.017985234	3.921126697	3.997238686	4.160384403	3.981103867	3.957930481	3.88388285	4.063905989	3.947596415	3.985538415	3.948005935	3.897846438	3.840953002	3.982126314	3.896497885	3.856087027	3.948775378	3.94638303	3.920406871	3.878689871	3.954153659	3.924738391	3.90678792	2.972700027	3.179203266	3.476744938	3.406154472	2.87680787	3.207414873	2.889818058	3.072344067	2.797531496	2.811685432	3.010365334	2.973303134	3.048271534
ADAM5	6.212519733	5.970795103	5.672659395	5.745492838	5.816914737	5.761370856	5.680598086	5.7158892	5.625004455	5.961193039	5.686782917	5.7076637	5.696136955	5.656057861	5.747828861	5.831103933	5.915152577	5.754916209	5.654524426	5.747805419	5.600223234	5.455832605	5.499606156	5.610284555	5.356800859	5.558686694	5.818701397	5.631649667	4.959649096	5.499321477	5.668645592	5.665052807	5.595101939	5.532710895	5.629192555	5.53533866	3.499916882	3.472858003	3.4481762955	3.5953419175	3.3596516325	3.5355718325	3.3978438845	3.4580539825	3.4974154425	3.116836551	3.0130226865	2.9775634115	3.142526648
ADAM7	4.91093222	4.913579871	4.918917566	4.754368634	4.83490805	4.868241504	4.706680907	4.761851369	4.727354822	4.865058042	4.884586082	4.867347531	4.875720661	4.759233461	4.901712431	4.939019451	4.976331365	4.894925038	4.76369749	4.953646584	4.76272756	4.871252239	4.697047916	4.854245836	4.597127429	4.679198858	4.824169938	4.650568282	4.705821848	4.709661313	4.724432847	4.692516546	4.783285569	4.770134535	4.751070081	4.767612667	3.323453027	3.16867890533333	3.22985147533333	3.257317184	3.16692392733333	3.33549102066667	3.02399488533333	3.04630131166667	3.35213558933333	3.013165268	2.93571243666667	2.91917056866667	3.06302022033333
ADAM8	5.54128501	5.686643232	5.715185737	5.631255235	5.381841534	5.891111629	5.509459798	5.41808573	5.538709778	5.612279745	5.538282471	5.591355218	5.604309985	5.647973067	5.56774368	5.564816516	5.653164151	5.776180886	5.783202771	5.478209461	5.42619173	5.767734619	5.454964653	5.596065161	5.82345262	5.57897672	5.486447997	5.877531923	5.899334948	5.599441548	5.64491087	5.711655315	5.324875572	5.624928695	5.426419325	5.619830981	4.6528513755	4.7361020985	4.8838549745	4.918815207	5.1333899615	4.7611943425	4.7393086405	4.90297294	4.6768187095	4.5330792885	4.877023203	4.7529705045	4.8120906495
ADAM9	5.576586891	5.516393948	6.202839445	6.606012494	6.196576031	5.611559026	7.593364683	6.392634202	7.480327198	5.958794284	6.58399059	6.588806249	6.515322231	6.630351847	6.872754486	6.328533605	5.779330568	5.915669725	6.743020737	6.083112552	6.586559194	6.796527349	9.482641644	7.639886116	9.925483076	8.871952521	5.766044823	8.87508073	10.49704573	6.431054726	8.061306898	7.208593649	6.659467525	8.000365229	6.480566143	8.435361746	5.45875083	5.15305437133333	4.97876319	4.63503577066667	5.34024686166667	5.28816696333333	5.18673096466667	4.97169024666667	4.995116934	5.404978055	6.12234751	6.74736480966667	5.337645794
ADAMDEC1	4.887216102	5.12104876	4.936316581	4.776052984	4.823591714	4.779460154	5.041667847	4.937377706	4.648472597	5.121393239	4.775900229	5.168648099	4.980910831	4.661417641	4.947672909	4.774229543	5.027632131	4.693801616	4.98867254	4.789622006	4.75777865	5.097764131	4.847540665	4.947030183	4.977070386	5.333047419	5.005179077	8.212254987	6.109287118	7.019252717	5.528700362	4.934144384	5.265494157	4.827151549	4.794051116	4.917933503	2.969258495	3.192181363	2.875021834	3.012572213	3.167563509	3.057227909	2.958321505	2.736638601	2.820168121	2.829243441	3.800814934	7.266263788	5.948136001
ADAMTS1	7.539497429	7.256465769	7.991409535	9.567260677	7.294202016	9.1984151	8.981616355	8.335335034	9.131626273	6.743580371	7.365143453	8.647151843	8.219531737	7.465558392	7.365647051	7.829504885	7.717587741	9.746940969	7.185185949	6.570128606	6.440015212	7.314055895	5.726004381	6.599511594	7.163448961	8.083112975	6.517109349	6.907910693	8.050421843	7.664043009	9.314530686	6.030695058	7.375582364	8.20051457	6.868928876	5.725518513	7.026900699	6.6080161965	7.6516750865	7.285841127	7.379572336	6.8539107745	7.0112562005	7.5045251745	7.5782433955	7.0145049115	6.805686548	8.9111646855	6.0156266765
ADAMTS12	6.293179896	6.411050581	5.859179863	5.853518326	6.035497353	6.03592105	5.917600893	6.038678555	5.921631248	6.236639911	6.293655561	5.904278454	6.057014937	5.952287287	6.152121865	6.338251744	6.240287115	6.230195446	6.323354749	6.150626152	6.124145608	6.059995943	5.845687927	6.017421449	5.807631342	6.052337721	6.275041194	5.724950197	5.855052139	5.68499981	6.017600858	5.931140101	6.091243664	6.068479891	5.691514602	6.171500069	5.723422762	5.6081966675	5.52951114	5.4819879425	5.074363694	5.554662838	5.287762873	5.5298436045	5.973165025	5.2684681575	5.672922537	6.8630913985	5.2749187945
ADAMTS13	6.512972243	6.652424525	6.449334953	6.35784404	6.607554761	6.271095881	6.875577884	7.185913363	6.678804118	6.774180088	6.788238871	6.596679757	6.944230806	7.033731382	6.740915579	6.555921649	6.668489034	6.628048706	6.522181162	6.364797535	6.25751076	6.485623435	6.184439447	6.702244185	6.087025282	6.252038382	6.313186191	6.037366765	6.067249867	6.177759794	6.699810094	6.289473688	6.288543358	6.285320785	6.326540951	6.468473811	6.946687793	6.6615511745	7.058016644	6.958237887	6.8842083555	6.4961755185	6.747345394	6.839459506	6.671352297	6.946933534	5.8465327255	5.701264209	5.9288818205
ADAMTS2	6.887924678	6.728927967	6.593333943	6.704632787	6.704824526	6.5533863	6.864808726	6.800746963	6.634509631	6.718564763	6.675845488	6.734768922	6.751134473	6.615396731	6.573467401	7.055250313	6.707045986	6.659096789	6.611662647	6.132063499	6.178020337	6.510609883	6.166439269	6.189672789	5.838402912	6.938312925	6.177911289	6.31888303	6.64256714	5.970234962	7.073513355	6.298000074	6.083895866	6.418881949	6.408322719	6.207978432	6.08649580466667	5.25487879466667	5.65477467466667	5.90887248166667	5.77912710466667	5.75704056966667	5.60192971166667	6.138731247	6.03971966233333	5.74164277433333	5.84378477066667	7.832356987	4.93776818533333
ADAMTS20	4.157176652	4.123841822	4.07873928	3.939263066	4.066342749	4.166963008	4.051561574	4.148675976	4.055053834	4.196391989	4.083872209	4.05340244	4.133558338	4.078444318	4.037484757	4.367074631	4.171006188	4.10100221	4.032674266	4.065256152	3.93121213	4.163628053	4.000914886	4.009790951	4.082981662	4.054283458	4.043863889	4.044238906	4.013585391	3.934283901	3.931790894	4.036164	4.109913277	4.028561941	3.993567811	4.086028613	2.7683547115	2.753870907	2.789662256	2.8228329845	2.6435198175	2.83089791	2.893750962	2.754385402	2.7071824575	2.8863694285	2.64644035	2.6676254605	2.765219189
ADAMTS3	4.473974318	4.58503969	4.52719038	4.392545387	4.478893218	4.55441281	4.52667211	4.575980178	4.519385997	4.629562229	4.542405078	4.552280709	4.473645685	4.561192116	4.50325901	4.635372886	4.646787206	4.547834223	4.39538121	4.447934137	4.608436007	4.465120589	4.411283906	4.464682434	5.198063956	4.473911884	4.519181477	5.75780949	4.583563835	4.448164574	4.596234752	4.37412828	4.633100161	4.565887311	4.465808434	4.514122738	3.002732008	3.06329293	3.184211258	3.301791588	3.054783847	3.124842713	3.425039128	2.872689921	3.273380345	2.879390963	3.472567226	4.823536079	2.886412971
ADAMTS5	6.073724953	5.566080137	5.949396771	6.168880296	5.799636148	5.453421008	5.966408124	5.649652039	5.603301331	5.879632194	6.142908414	6.04711667	5.508892388	5.911522092	6.664839665	5.905296311	5.933718764	5.671758825	5.850288661	5.848765269	5.915998527	5.75954499	5.617392103	5.897442403	6.424911108	5.817453113	5.795126136	6.862074771	5.926179437	5.792197542	6.01160122	5.970489168	5.911270431	6.933995966	5.781569476	5.785892965	5.307128658	5.07994741825	5.23161629575	5.13232904625	4.73555043325	4.84524819275	4.8043395805	4.7818178435	4.71934477675	4.780725344	5.32583025475	5.619915126	5.101830473
ADAMTS6	6.185190501	5.949540473	5.874945591	5.877443594	5.884139768	5.942460243	5.864175462	5.885984361	5.969569361	6.35378814	6.014580165	5.962027644	5.971782749	5.992458042	6.142019246	6.023975303	6.290020505	5.926769905	6.04995407	6.00190117	5.855790037	5.943538458	5.935098263	6.079519522	5.845415753	5.79171233	6.040934557	5.590821385	5.796287103	5.623972289	5.853761924	5.678589109	5.868601693	5.930672176	5.905607849	6.173565077	3.33240690666667	3.36116716766667	3.20045854266667	3.26522129	3.29379038633333	3.111134879	3.26236418466667	3.38645096033333	3.352264403	3.23467911733333	3.51571550033333	3.30114983333333	3.290263662
ADAMTS7	6.354186093	6.45394044	6.315302416	6.058497921	6.191553923	6.304503116	6.003674117	6.255791223	6.085098298	6.272919967	6.131179364	5.97773126	6.218461449	6.234209772	6.322518554	6.315690652	6.469481144	6.287196621	6.146664681	6.321646847	6.064725852	6.105948908	5.877125615	6.256768164	5.748080566	5.956304196	6.12815372	5.724943547	5.660016786	5.913238937	6.100940809	5.815147261	5.96609908	6.146245782	6.12519929	6.089406986	4.801372799	4.960650572	4.89945808633333	5.162629126	4.935345887	5.209160924	5.110968238	4.975649054	5.10257707933333	4.73805558733333	4.60661031866667	4.54860262166667	4.727668074
ADAMTS8	4.931376703	4.947020367	4.807236832	4.670864424	4.840599408	4.825046764	4.742054076	4.942582778	4.813151558	4.810366252	4.846724671	4.753350114	4.891026814	4.842231818	4.853816719	4.808856737	4.888107849	4.841631593	4.887407134	4.978075629	4.819355427	4.864286693	4.867190281	4.955954268	4.691091801	4.724685362	4.747306514	4.557958205	4.525201143	4.821212647	4.817919974	4.718491484	4.782898584	4.827703179	4.827112881	4.834957336	4.31928896233333	4.60341491166667	4.56995912066667	4.727713645	4.69200956566667	4.70764142033333	4.66956741466667	4.66546325333333	4.38163470833333	4.66130832633333	4.12224164	4.29839837466667	4.223864303
ADAMTS9	6.663288019	6.445527725	7.007144016	6.744452361	6.241042463	7.162816907	6.507667441	6.593024735	6.668694009	6.877114168	6.48660008	6.583898521	6.560351607	6.344148034	6.364232897	6.938190665	6.748833785	7.110315223	6.485066011	6.397705435	6.401465781	6.543342325	6.397971835	6.464941583	6.523140234	6.449505471	6.700416115	6.249884352	7.178286129	6.098664981	6.66204831	7.159504342	6.591305308	7.05447073	6.324890361	6.541474608	5.07720305075	5.032335151	5.381069828	5.3095115795	5.25274390425	5.0279209445	5.108155307	5.2359783755	5.38623202375	5.037574928	4.97360836275	5.7972199945	5.23143371775
ADAMTSL2	6.125954712	6.50423303	6.279060805	7.301315324	6.382230139	6.25411505	6.612571202	6.470629626	6.526690557	6.28028679	6.124733575	7.032694968	6.204472735	6.252905696	6.169709515	5.90754157	6.61360104	6.117020052	5.877749108	5.693541418	5.574213949	5.649944114	5.510520689	5.756848115	5.413467903	5.727087804	5.982115853	5.55986783	6.027352861	5.466862787	6.986857593	5.169206015	5.550713489	6.218440058	5.656736595	5.524018835	5.941215348	4.896138789	5.99413773	5.891342295	5.431014262	5.755552601	5.604925347	5.775900439	5.36743179	5.170646383	4.649419368	6.621943709	4.463148708
ADAMTSL3	7.096628242	5.908368311	6.102643511	6.336615745	6.336763022	6.233772948	7.726490971	6.530072089	6.638458961	6.453562379	6.867917388	7.182035926	6.63610348	7.596776483	7.070856018	7.226901358	6.349532577	6.622866643	7.56410094	5.192854045	5.497622424	5.692656909	5.009246387	5.327609211	5.348373191	6.844787368	5.310626018	5.491821146	6.825797526	6.544094087	6.558669155	5.1108101	5.475899404	5.771720066	5.463474852	5.493211603	6.5086685875	6.7363335215	6.908754806	6.7773982795	7.037959543	6.929436058	7.0695297675	6.736270988	6.6386257535	6.5885917305	5.673548693	6.3880324035	5.9742163695
ADAMTSL4	6.782234399	7.099860363	6.947051735	6.601894483	6.744317744	7.037496592	6.700084436	7.013239184	7.027247667	6.92795144	7.01179165	6.665177661	6.882329239	6.990440826	7.119005029	6.795380748	7.016924682	6.902328107	7.028728879	6.83578949	6.689648204	6.850229974	6.607908409	6.641260407	6.470037201	6.668773997	6.698525598	6.487003697	6.48486733	6.569555943	6.752965776	6.388046303	6.945710693	8.046983017	6.66589229	7.257898966	5.494270207	5.589978064	5.521075361	5.7828569055	5.4631031205	5.4635602145	5.485370754	5.581894014	5.7380199595	5.477926287	6.2622620915	6.003986174	7.0845489955
ADAP1	8.146822509	8.212417692	7.984484168	7.883111392	7.914614982	8.040538587	7.754132173	7.988951214	7.789783637	7.945550685	7.861494625	7.891629952	7.75360224	7.887643493	7.752149612	8.021722827	8.055738003	7.928744004	7.826847376	7.882194915	7.713911784	7.738704827	7.530850509	7.74390855	7.182601392	7.593159138	7.736158993	7.635032202	8.114456449	7.646372098	7.82665521	7.772073116	7.509390446	8.57506594	8.02526044	7.54617177	6.0840953625	6.14649787	6.203204159	6.489337394	6.191540419	6.572282061	6.3042392385	6.363911057	6.48833979	6.0878408215	6.1148244135	7.748916318	6.1226938805
ADAP2	7.579909734	7.293566396	7.818438402	7.841634077	7.753870324	7.674217973	7.898784101	7.834147385	7.848608305	7.872876068	7.629147749	7.90239122	7.426627486	7.612531402	7.859810789	7.233330256	7.582079905	7.315761824	7.740681188	6.724667398	6.901378905	7.338083063	7.189097494	7.152156776	7.019119764	7.75930802	7.042512248	8.120077905	7.824748518	7.197411311	7.882982997	7.136560389	7.622048031	7.326609014	7.050754388	7.137351085	6.999506684	6.5020995225	6.5068585525	6.2720490825	6.320827042	6.3405155155	6.522798427	7.2152008335	7.1982582005	7.3304646405	6.23478655	7.340239014	6.519743296
ADAR	9.144764228	9.418975218	9.806263074	10.09377414	9.775058299	10.29767068	9.71043665	9.404204541	9.734640797	10.03168835	9.657653138	9.873287823	9.321718562	9.885469448	9.541548523	9.24999888	9.083672994	9.606874233	9.48454623	9.555305809	10.30889857	10.10951204	9.489063974	10.93723699	9.719772721	9.649353516	9.830200302	10.9116354	10.4931379	10.55206915	9.896034918	9.98881194	10.7543477	10.10578807	9.116405216	11.37295384	9.759795525	10.14450938	9.981866682	9.836245722	10.11780996	9.529532991	9.747788708	10.0330878	9.885530485	9.815536309	11.45722048	10.35334495	11.85578374
ADARB1	6.887342547	7.00589271	6.99850211	7.187333542	6.761395891	6.972246955	6.865919129	6.82466608	6.880122644	6.874609673	6.803094584	6.700092806	6.659372475	6.882125501	6.964284657	6.73644042	7.035758512	6.865817583	6.86242254	7.060667264	6.578062053	6.794399528	6.478205971	6.73568371	6.223694212	6.688485671	6.768744912	6.490196774	6.635196702	6.670009521	6.88189108	6.751448139	6.702496448	6.870421831	7.004456127	6.756823217	5.1145126656	5.4016248738	5.1924117774	5.278840761	5.2030640826	5.3503356464	5.3944456778	5.3198362544	5.5111964036	5.256570102	4.97578454	5.1369169862	4.8324333356
ADARB2	5.381147538	5.105037167	5.125789225	5.001207349	4.985006452	5.077545437	4.861458756	5.058743809	4.865334465	5.135822219	5.063117172	4.940740115	5.106479829	5.050658948	5.10657254	5.1387068	5.069972435	4.984273378	5.142677989	4.946436843	5.114647736	5.09394396	4.979861377	5.134928693	5.04869686	4.903222157	5.070062391	4.717649803	4.819558676	4.808365855	5.056384398	4.89067474	5.026752773	5.059638966	4.828067335	5.060776597	4.305420125	4.4641099325	4.652336561	4.4460575095	4.3682436975	4.4653909785	4.336184934	4.1827561295	4.313689327	4.403089035	4.4895616455	4.021287896	4.036205523
ADAT1	6.269488662	6.508007651	6.404905411	6.606918979	6.737557524	6.766311433	6.615922978	6.34324124	6.664096409	6.409600664	6.467900257	6.730558774	6.365767397	6.748211117	6.652212336	6.455452515	6.483221671	6.620301361	6.546970324	7.025372147	6.315422901	6.466768176	6.999201668	6.626017471	7.182373652	6.848937889	6.385932902	6.874282555	7.811583359	6.888985845	6.581164358	6.3627911	6.750663849	6.601501067	6.880742225	6.352044813	5.345969495	5.937020933	5.764411181	5.61197294	5.497821364	5.103287196	5.345888371	5.192705709	5.005381354	5.550746726	5.90203779	5.978661912	5.681245354
ADCK2	7.045865179	6.807916474	6.787573896	6.706016136	6.930635785	6.808870989	6.667914489	6.772867981	6.776918389	6.884912489	6.926185604	6.811099997	6.769944136	6.918962141	6.809907258	6.808211718	6.996481264	6.679121838	6.892424463	7.248442892	7.094541466	6.901711964	6.488644353	7.068650502	6.404318389	6.975223374	6.890549232	6.841084724	6.743484224	6.918475954	6.864063691	6.800740251	6.659226459	6.872859652	7.223823496	7.296900037	5.53087199825	5.74223713975	5.8231422215	5.87460454775	5.635591927	5.7007303345	5.9603040515	5.53926642875	5.48422970525	5.4734668355	6.1580486995	6.02213309025	6.4075296125
ADCK3	7.952839168	8.300614083	8.295055256	8.289124579	8.426851332	8.25763843	8.177442183	7.854669025	8.360075672	8.1323178	8.354253332	8.391431241	8.004685832	8.391148995	8.085686976	8.299205304	8.063300223	8.481997735	8.303486426	8.762809896	7.385277454	7.755465322	8.620762227	7.772241591	8.554456043	8.007673637	7.502542993	8.223784307	7.2799949	7.911614152	8.219562368	7.835002525	8.058222362	8.031002229	7.628531972	7.967613492	7.159801934	7.106395866	6.835218087	6.782595893	7.223914759	6.697835514	6.87618889	6.742453459	6.455264635	7.141079226	7.5209035325	5.910856774	7.2348692855
ADCK4	4.962874037	5.291030699	4.906215337	4.855418682	4.967205198	5.58741039	4.990637017	5.064411855	5.064433894	5.23999341	5.054294171	4.9213732	4.964540167	4.937612611	5.079462815	5.181470827	5.141163899	5.188517973	4.901642835	4.976839284	4.873183357	5.029975418	5.040951375	4.970857262	4.845871941	4.956001196	5.134284409	4.881903587	4.878901004	4.84498692	5.032990631	5.103834292	4.964540167	5.201545807	5.153538395	5.083460471	5.050496142	4.8160024395	5.1018095035	5.134579851	5.0526900595	5.135260203	5.036300444	5.2125647735	4.9517941405	4.812168361	4.9400157525	4.7913003705	4.801794451
ADCY1	6.2349621	6.644534191	6.175477205	6.053990255	6.232579638	6.075512468	6.017627061	6.199351774	6.097083908	6.2258785	6.431121288	6.159434852	6.125537677	6.379320148	6.37471114	6.350408373	6.339247018	6.276851689	6.173156089	6.627671779	6.289077869	6.002626737	6.106857789	6.167211907	5.713439984	5.824557058	5.949160702	5.661335304	5.670526247	6.331218204	6.065126293	6.037371584	6.248403972	6.032670018	6.376485221	6.302548143	5.0886976284	5.3703961988	4.7918751278	4.8524350598	4.7151950572	5.2357185296	5.4172586384	5.1528263972	5.2237014604	4.9518724264	4.3233435748	4.9213106706	4.2369828032
ADCY10	5.183377239	5.306512387	5.284932646	4.728302463	4.939891854	5.540055226	4.784434473	4.983124506	4.914650662	5.048859139	4.988640408	4.992555898	5.045211972	5.436777704	5.162356575	4.924999619	5.160777252	5.15431364	4.943858775	5.136789313	4.911481465	4.907497935	5.191113848	5.254281514	5.074222732	4.773757032	4.903758202	4.813611829	4.655722999	4.791208307	4.832538076	4.838069087	4.968236061	4.84698445	4.832585537	4.882299176	3.7660185565	3.6955470675	3.890671198	3.69241361	3.925736642	3.6343432055	3.8542149295	3.9130937135	4.167654879	3.9606720835	2.989308389	3.176808122	3.2129624545
ADCY2	6.122455227	6.07146777	5.833558057	5.818201323	5.94067571	5.884798819	5.782080796	6.050532642	5.941510453	6.209764194	6.012943925	6.020513881	5.958915034	5.882085801	6.028696766	6.285277576	6.081667351	6.021118923	5.960417673	5.875741746	5.875529906	5.905784132	5.714146986	5.907226976	5.705310362	5.782687153	5.924089652	5.656407336	5.742586348	5.634672561	5.862780431	5.827050891	5.851857519	5.762061407	5.748502369	6.09634922	3.846944583	4.08081166366667	4.09186411566667	4.15340229166667	3.976012622	4.25827103033333	4.19719888466667	4.144174238	4.166899009	3.933184005	3.81922938166667	3.80625681033333	3.89650108866667
ADCY3	6.384457789	6.402961879	6.37804168	6.498414929	6.245713472	6.388668781	6.358442847	6.40542086	6.250206088	6.2958332	6.365669992	6.306373397	6.334889236	6.16493041	6.33663155	6.411315342	6.493453707	6.374759051	6.43308169	6.336277815	6.547932525	6.445515809	6.0357195	6.360059668	5.90024613	6.421821388	6.241709522	6.237217008	6.28559683	6.222377969	6.486437947	6.205973792	6.240090462	6.518385691	6.372989035	6.23718502	5.197819182	4.924245203	5.001470111	5.237086444	4.9991679305	4.7320201075	4.805864475	5.646888827	4.9228750945	4.9276405215	5.3917868475	5.945653604	5.216321763
ADCY6	7.728590274	7.814433032	7.908646171	7.710039866	8.042938022	8.01466178	7.604264606	7.698942224	7.701432295	8.147149224	7.673103547	8.025840765	7.736773208	7.923800558	7.915722274	7.825549832	7.968014532	7.775228525	8.226924629	7.776590465	8.031891374	8.021035606	7.84654608	7.820981788	7.892130222	7.728885565	8.274334908	7.823419982	8.022354205	7.820970574	7.670887604	8.161755744	7.908168957	8.367705373	8.36180483	8.064204881	6.723151316	6.623781345	6.128268594	5.874618475	6.327882208	6.60991296	6.669250707	6.676991965	6.709077123	6.438471061	7.664874364	7.248572766	6.915065899
ADCY7	5.382043934	5.118203457	5.379000524	5.502384201	5.481748663	5.224647828	6.065724955	5.329633706	5.75420486	5.363551386	5.292700095	6.266522533	5.418490206	5.238671038	5.588519002	5.309624141	5.333431861	5.002480284	5.65078583	4.76994455	4.837299954	5.303741086	5.202492915	4.970523736	5.036767522	5.864828446	4.891725442	6.336186176	6.556742975	5.51024055	5.956569307	4.575943542	5.067070423	4.511576249	4.991944128	4.925170376	5.198256568	5.112352633	5.3726666965	5.2395818825	4.8385890725	5.0166943155	5.164099955	5.166683489	5.496048776	5.245170144	5.1517566405	5.9878462165	5.544080091
ADCY8	5.314733057	5.504249006	5.553268181	5.318996824	5.204162251	5.673182885	5.234985495	5.488795279	5.169656505	5.556767856	5.54122526	5.108790314	5.337521872	5.163445081	5.232719469	5.328789589	5.501675884	5.51193088	5.213923883	5.750989739	5.144997416	5.179519464	5.129227224	5.253436824	4.481280535	5.081397407	5.301011011	4.738487151	4.850362651	5.053303633	5.401586786	4.606763384	5.171003114	5.277702075	5.303694595	5.156958562	3.593384292	3.273807506	3.575369788	3.817192086	3.666213256	3.898432033	3.528500991	3.922734361	4.008978807	3.685430238	3.04095647	3.209357874	3.386495191
ADCY9	6.818993991	6.93555997	6.781553971	6.982336282	6.777470072	6.864761364	6.750434062	6.501659936	6.683433694	6.725000629	6.904350773	6.609918855	6.480175708	6.822968187	6.845325282	6.64550816	6.719337205	6.701603896	6.976085786	6.851954244	6.555189456	6.719815861	6.995355384	7.216225364	6.171056227	6.699928041	6.564083114	6.322719057	7.084688968	6.393362665	6.703432847	6.488506789	6.834788952	6.733194588	6.812899975	6.615999976	5.94297068566667	6.30600419833333	6.21324457033333	6.30429538266667	6.014710873	6.45625568233333	6.276938188	6.309075353	6.34127215966667	5.853850495	6.09263696433333	5.882358519	6.01486876866667
ADCYAP1	6.25439527	6.212531322	6.0533638	5.921662059	6.000577867	5.975858587	6.075690729	6.097106981	6.145306639	6.212469108	6.174350293	6.062955196	6.027148933	6.033318768	6.186525835	6.257114089	6.115800878	6.176955727	5.900439209	6.338055764	5.924562709	6.150019041	5.656301017	6.041274921	5.912630632	5.865819845	6.262477009	5.837441428	5.621965508	5.754712092	5.99562842	5.757551563	6.113326433	5.95606301	6.051547666	5.999375034	3.628297351	3.6551470145	3.681144864	3.421622673	3.4984453155	3.5824429675	3.646329775	3.6989701715	3.4964125225	3.412559637	3.215660016	3.506968578	3.5967651065
ADCYAP1R1	5.420886293	5.497401674	5.523261663	5.582018331	5.510952236	5.373226686	5.441437337	5.52273577	5.28496541	5.636599406	5.405254883	5.272540948	5.466975302	5.507015502	5.554677785	5.467376132	5.373169318	5.518216313	5.541580094	5.597646492	5.504015952	5.523195382	5.403209171	5.369051866	5.33302226	5.397988668	5.572824037	5.231402158	5.467623637	5.172191505	5.467753652	5.317948309	5.574862048	5.399507983	5.246920025	5.49949644	4.2229825705	4.0273571825	4.2540937635	4.1484483715	4.171165433	3.9176375955	4.040822953	4.34961162	4.156902653	3.92784235	3.8158715505	3.8629256015	3.778224139
ADD1	7.645202085	7.486541963	7.639806736	8.116962267	7.734832784	7.567304608	7.988922289	7.680970815	7.755986635	7.859717974	7.847448901	8.002958038	7.746520296	8.062277073	8.007877718	7.620574939	7.859191792	7.543054783	8.123491592	8.051277507	8.047264792	8.02719984	8.334722741	8.280000292	7.951268125	8.129063403	7.581727998	8.000625637	8.423992129	7.889683846	8.260590069	8.373981036	7.845820802	8.668444651	7.773923424	7.375854255	6.91629995475	6.98444476025	6.81189469875	6.593705076	6.9867769595	6.7597679375	6.9295589945	7.02558213425	6.7272902025	7.0159660475	7.388154776	7.41958471425	7.11360824
ADD2	7.164151507	7.071091762	6.94343763	6.901497708	6.866829928	6.999798076	6.762101586	6.991595707	6.759743553	7.012663529	6.965535369	6.856321765	6.958792022	6.888631217	6.939346047	7.027673467	7.181915111	6.978276425	6.766722523	6.952062963	6.715423961	6.80081223	6.580990655	6.875318762	6.316669324	6.555646287	6.960244227	6.428589112	6.548909159	6.651219394	6.776639062	6.465900702	6.772529458	6.717014109	6.628391894	6.749518178	4.65674711783333	4.72678054883333	4.75501759816667	4.789634514	4.808967178	4.89679961183333	4.86969347716667	4.69168568266667	4.80401140716667	4.6802245915	4.14763661966667	4.28874542233333	4.28850861416667
ADD3	8.526408701	8.537380022	9.100770547	9.543390027	8.574071837	8.391617375	8.82045518	8.416431979	8.388834013	8.31343725	8.650630792	9.002776033	8.567407653	8.935573439	8.551384186	8.812474628	8.272247337	7.996038099	8.871253486	7.368014423	8.163885317	8.849181189	9.3132814	8.060876585	9.17172008	8.646942664	8.081018552	8.400900827	9.589085769	8.521623573	8.737712503	10.30766628	8.389855587	9.77983324	9.552016977	9.581637525	8.0842221955	8.195805627	9.002677656	8.65641227475	9.26185456525	8.3612162095	8.534312838	8.1683168595	8.038036816	8.36448683175	10.09709267875	8.97755206725	9.088712317
ADD3-AS1	6.071010341	5.785300811	5.521119176	5.482420099	5.409088741	5.609286555	5.450996658	5.464269713	5.425322261	5.638765182	5.535082998	5.425424724	5.53593345	5.56929182	5.515465674	5.784256403	5.877182287	5.500045947	5.426573166	5.469922662	5.476378869	5.356025773	5.304511308	5.428025008	5.144934939	5.364388527	5.570876151	5.33733205	5.213878428	5.310626799	5.408151943	5.356489862	5.408665425	5.436329088	5.428226806	5.370418688	3.72349553366667	4.02277068	3.79079190066667	3.98274389533333	3.78557067533333	3.948762787	3.92365299466667	4.014912585	4.227067171	3.77441796433333	3.82732071466667	3.82678772433333	3.74510550366667
ADGB	4.189802982	3.963687269	3.988245531	4.003566421	4.043063547	4.037929037	3.982809081	3.992668348	3.974791116	4.011692966	4.006003627	4.05035155	4.051880766	3.981704514	3.946469365	4.03374575	4.053528244	3.918749677	3.959396525	4.114837425	3.96265356	3.987538353	3.989511116	3.955482252	3.926763841	3.981929304	3.993740749	3.937704694	3.849472016	4.016575857	4.000711593	3.949538976	4.004143911	3.928430304	4.010555484	3.91414282	2.942507896	3.055832543	2.9699116	3.522838543	2.957011578	3.238448372	3.072510211	3.045104795	3.042264537	3.023420778	2.874670333	3.032143298	3.00859478
ADH1A	11.17441863	11.06141795	11.13863734	10.72761594	11.57788868	10.92129453	10.59003248	11.31320818	11.11699978	11.00296445	11.56452748	11.24603977	11.15909126	11.56331955	11.30887889	11.01102707	10.87739459	11.00052594	10.57659002	7.820258813	6.674677363	10.75680128	4.87158983	9.558361072	8.138889647	8.645715075	6.327165006	6.863777326	7.708058987	8.806222637	10.53421692	4.977705821	10.88655493	5.976582651	10.83966128	7.166466111	12.0714624	13.13170676	12.51645112	12.3701565	12.50508617	12.68994592	12.89628787	12.39089243	12.44045902	12.84973089	11.64619258	6.86040333	10.89855711
ADH1B	11.3694093	11.52061717	11.39173975	10.69904004	11.46229459	11.12757781	10.98719029	11.37935484	11.36115607	11.16574391	11.56479969	11.49572777	11.42577899	11.79554037	11.53552732	11.26510044	11.16317132	11.14785458	10.71139447	10.69721829	8.500563494	9.99456228	4.865093665	10.25576077	5.090689405	10.3316361	6.727850004	7.604298794	8.529804361	9.333436415	10.82869848	5.202179444	10.60870128	5.168322273	7.156223891	7.386054517	10.40354568525	10.16240608575	10.26503498975	10.091703201	10.8250261565	10.03374335	10.05298441375	10.04800822775	10.048004056	10.88099888175	7.597207254	6.91175577675	7.95415259075
ADH1C	10.85748718	11.26621832	11.04211806	9.862648362	11.55455255	10.61270296	10.96699969	11.1444457	11.35479435	10.79645597	11.32659574	10.75545245	11.02653722	11.16511973	11.46491532	10.3967468	10.94679503	10.90029695	9.826753036	10.58598239	5.9726376	9.324419686	5.175292144	10.77788396	5.696753174	10.73006821	5.332503247	8.792882194	8.347734321	8.818004303	10.65360281	5.205390104	10.55562482	5.322767996	7.251790502	8.937112499	12.61455583	12.7172215	12.63038158	12.49140378	12.69940773	12.24818299	12.46689146	12.71179083	12.56039424	12.88785698	6.765561386	6.038736397	7.261702393
ADH5	9.246012684	9.079339748	9.168813926	9.265151015	9.399953996	8.659611478	9.220773605	9.372709427	8.992286971	9.160588857	9.370816868	9.304918794	9.486595324	9.579925912	9.563103058	9.161914467	8.890406304	8.937122924	9.443993216	8.142210794	8.624989549	9.41549327	10.19261688	9.234341692	9.396085332	9.402738785	7.316003949	8.840146624	8.526847119	9.00302529	9.175388942	8.121928035	10.08164665	8.445182008	9.913396643	8.513539134	9.8059303395	10.05989899	10.036755524	9.943522192	10.2385704195	9.523708547	9.475166851	9.6133168355	9.6647048415	10.1794670655	10.230470575	9.4957493145	9.517995635
ADH6	10.61970824	10.47116084	10.56266659	9.299260619	10.731263	10.22974052	10.07179154	10.58568164	10.18657621	10.38024096	10.7696356	10.22466598	10.55921811	11.19907875	10.9950941	10.36215037	10.2879597	10.2260459	10.51164164	10.25353677	7.920527018	9.260377929	10.00084463	8.649857843	8.420051661	9.164485691	6.798939064	7.263246678	7.069067287	6.410167702	9.702475655	5.420863525	10.03409731	7.169373027	9.584310774	7.646504791	10.6215448265	10.860117498	10.551745782	10.2789104255	10.926208165	10.331432887	10.3252614295	10.715578629	10.6090873385	11.183096255	8.773408098	7.0710695265	8.136573782
ADH7	5.068476409	5.030218519	4.905994349	4.932693492	4.958938596	5.012503032	4.722940825	4.935961918	4.806500601	5.024094645	5.045484705	4.979623782	4.927711166	4.858409881	4.898778315	4.884956113	5.120982283	4.971849035	5.066479099	4.881080124	4.883987722	5.106687817	4.87865925	4.971074033	4.854653251	4.82720083	5.090213135	4.891114616	4.81710039	4.754054367	4.91934894	4.915251968	5.050468435	4.879874398	4.779645514	4.901418498	3.555269871	3.693880229	3.990106892	3.433183297	3.597596588	4.031497868	3.796094812	3.568057024	3.327572021	3.265895266	3.430338072	3.401781528	3.395622882
ADI1	10.89654526	11.11241646	11.17896917	10.73522924	11.52741139	11.09104598	11.36634233	11.41599851	11.33784667	11.46077733	11.7819074	10.94559003	11.59650761	11.76746082	11.32822264	11.28625642	11.37339976	11.35594006	11.29314118	11.38361988	10.87456739	10.02463965	11.2498424	11.62056028	10.81957412	11.64626656	10.83360521	10.63808514	9.760733975	10.41798926	10.98377287	9.669360191	11.0741716	8.906198775	9.961742157	11.28691626	10.5411945253333	10.6088692766667	10.7304612146667	10.657876519	10.6260507973333	10.2032972386667	10.301785904	10.3582653746667	10.349177023	10.764860002	9.05552411033333	8.59640210966667	9.652514204
ADIPOQ	4.520711122	4.712671009	4.365505826	4.312067721	4.208606716	4.431961065	4.252251658	4.450579281	4.352436787	4.599539457	4.406507951	4.290713307	4.335484943	4.288552752	4.360341059	4.526583029	5.04937382	4.547849829	4.193031918	4.296963078	4.286787356	4.232686362	4.201337953	4.503743037	4.261854941	4.32876678	4.756724523	4.130353355	4.101498783	4.292938737	4.319320701	4.290136537	4.314918551	4.282419831	4.285977113	4.352660838	2.692198627	2.958522237	2.960383366	3.098839343	3.418845752	3.01271708	2.75967124	2.777219171	3.273380345	2.948873608	2.3418872	2.635495415	2.607087078
ADIPOR1	8.949131358	8.882920281	8.633305011	8.858091463	9.145595631	8.285469082	9.115560591	8.773097944	8.852930075	9.238088502	9.255932394	9.017515706	9.043114838	9.197408322	9.218950243	8.958390403	8.561925002	8.42457503	9.141335571	9.504589579	9.482632017	9.335512954	9.178730821	9.489991899	8.957686837	9.320660342	8.932447496	9.607297122	9.364143751	10.11931056	9.332956841	8.639531195	9.246470374	9.292481539	8.871956901	9.385146105	8.837059042	9.025296576	8.567935984	8.390084006	8.943523612	8.669700907	9.05241582	8.870955894	8.461417837	8.824434901	8.766254768	9.100643098	9.555693226
ADIPOR2	8.890347058	9.3843235	9.914571152	9.590537518	9.644722318	8.927053354	9.378678152	9.533795522	9.390462962	9.571961309	9.620074896	9.472492187	9.224569013	9.726150143	9.512220961	9.184748298	9.218592477	9.552437807	9.238885274	9.765087609	9.389066864	9.044869693	9.115603938	8.877813889	8.366065699	9.317588313	9.981481271	9.21368767	8.896955034	8.174160313	9.371183244	8.290000197	9.383006406	8.783638823	8.733193357	9.111293955	9.356143887	9.681362707	9.95461545	9.953871036	9.914531245	9.501447276	9.487039198	9.592555038	9.485802396	9.522391884	8.489643822	8.813164129	10.11029939
ADIRF	7.510446734	6.677506697	7.533152622	8.621342933	6.853700527	7.473960628	7.429634121	7.348886778	7.962454615	6.745951598	8.265472909	7.877517655	7.334148876	6.567242049	9.001029011	8.407836039	7.784829281	7.795500112	7.246405862	6.533671639	7.908415685	6.366057004	5.662533132	6.443419893	5.568144404	5.955023184	6.433160505	6.254063314	6.101019145	5.449640018	8.276822122	5.966672741	9.699586964	5.944001496	6.441856068	7.612759342	9.003889608	9.692153742	9.042677532	9.094949042	9.165839695	6.755042598	6.645714945	10.09825613	9.618636968	9.780592835	6.439646321	6.691790302	6.444586661
ADK	8.340278669	8.198586189	8.109442962	7.67606143	7.933621672	8.104908143	7.738985261	8.42223491	8.105410389	7.9355901	8.430926531	8.176790429	8.444234157	8.40412173	7.985928169	7.945941562	7.949300226	7.988610606	6.876018523	8.417422411	8.068833171	7.432635143	7.931437734	6.879789658	6.710703158	7.330964007	6.490346428	7.126700654	7.515231572	7.455501215	7.646922155	7.015404189	8.319362785	7.080119341	7.783064114	7.129859894	8.9810153445	9.320325384	8.801527743	8.5960457855	9.142281369	8.111761792	8.4238928725	8.7862158695	8.8867967095	9.3373248465	8.616159049	6.141997901	7.9067313435
ADM	7.659494976	8.137651489	7.635273628	7.948789435	7.209197372	8.93400094	8.320098393	7.765143239	10.57481575	7.504213638	7.497833599	7.370249594	7.876292698	7.359583668	8.019387466	8.662811152	7.444001386	9.007547215	6.85744802	7.996691589	6.6603949	7.087900153	7.019035289	7.877912068	8.477488779	8.195671191	9.914601043	7.336566281	7.912442841	5.587953349	7.84898353	6.558947962	9.35319203	7.549045822	7.398537479	9.325592128	8.696000783	7.006266976	8.608523629	8.420062116	8.734032149	8.228674776	8.225348064	8.013848879	7.986456138	7.56102314	6.747334754	6.404158994	7.201152517
ADM2	7.646400622	7.826938489	7.63563086	7.383010033	7.509192502	7.662577786	7.237422648	7.560886011	7.390142234	7.690333962	7.695349648	7.421194547	7.630234008	7.706303331	7.491280595	7.525217146	7.710504397	7.555017767	7.63693254	7.334080367	7.566691975	7.394902274	7.318519896	7.486370528	7.168001408	7.387699564	7.468651798	7.251779737	6.935885167	7.354682736	7.628822915	7.167498615	7.096829964	7.645271344	7.500513676	7.425408501	6.380400894	6.569893989	6.525653834	6.539893473	6.395806566	6.948248681	6.810888432	6.582788305	6.405164674	6.4419091	5.919165952	6.154913355	6.223819933
ADNP	7.077516803	6.994403846	7.54962644	7.980133499	7.398701955	6.963890364	8.156359014	7.909299111	8.071683162	7.085791853	7.599368862	7.822140047	7.826326924	7.806357311	7.938092927	7.504869991	7.268107591	7.463928866	7.866362116	7.950547161	8.133300472	7.918251201	8.60661581	7.889224183	9.105951961	8.088385334	7.543147041	8.536426017	9.602999367	9.188172978	8.116598143	10.06775288	8.062123742	8.789705725	8.974349466	8.799870983	7.1700792395	7.378236678	7.667192729	7.39776236	7.7637684145	7.093310987	7.0331767175	7.1358508695	6.6801675115	7.399409257	9.4123742555	9.343780615	8.6886989945
ADNP2	6.839742043	6.663353988	6.955954481	7.128493345	6.69224315	7.046943292	7.082468247	6.695558329	6.909667001	6.876914956	6.63286172	6.872923042	6.785903139	6.970021113	7.038686511	7.039184482	6.908186429	6.835388038	6.616899259	6.940646522	6.663088554	7.040928285	7.051394515	7.119483036	7.42731171	6.991786824	7.126573103	7.444166283	7.715324185	7.711471145	6.893089714	7.613602409	7.037869931	7.232630692	6.859494867	7.780006005	7.125254861	6.883202176	7.110942449	7.0081751275	6.9269913175	6.562636221	6.731135334	6.886882059	6.674333208	6.796451271	7.6060684475	7.3662827455	7.6723510165
ADO	6.465381107	6.411157371	6.732198654	6.79313819	6.720085943	6.898926289	7.066288586	6.692737903	7.417111266	6.618655609	6.758633112	6.841085883	6.76913302	6.940863654	6.900645804	6.737141905	6.498784391	6.831404768	6.628132107	6.799707499	7.041499181	6.796463419	7.549972371	7.178792742	7.032351349	6.783314156	6.343188815	7.341386746	8.230887532	7.100245292	6.926501717	7.676624491	6.715284703	7.267685421	6.527510436	6.565336949	6.693431314	6.3857617215	6.8743990015	6.4968984315	6.5025833895	6.2761529335	6.3049906245	6.492875637	6.49307967	6.3257792545	7.813229619	7.7214608995	7.0592599485
ADORA1	6.319191383	6.332954441	6.548838219	6.41955948	6.265847606	6.513815631	6.33731843	6.498014472	6.31928022	6.473979196	6.391319505	6.402228794	6.358993368	6.404017547	6.307957974	6.245283683	6.533986609	6.44854316	6.395521735	6.372407349	6.487612144	6.474032985	6.299533014	6.255528524	6.214471763	6.240596804	6.226460434	5.958631989	6.121083506	6.221479221	6.618884083	6.206298899	6.211673516	7.08720044	6.339515577	6.432113497	4.97331498	5.306399498	5.1527952395	5.3494570205	5.3603737725	5.229945477	5.526944953	5.188783306	4.956037591	5.1580479575	4.7535963325	4.5340893025	4.79888031
ADORA2B	6.269978534	6.255679913	6.058335693	5.845811536	6.033703305	6.130000846	6.160535035	6.181712813	6.04348428	6.26567879	6.345049624	5.897222986	6.232239306	6.142248712	6.279368946	6.164421716	6.22307806	6.056823064	6.100174206	6.134925396	6.436730495	6.10185031	6.071186904	6.210329714	6.04867454	6.046881652	6.360803273	5.717085673	6.191113412	5.628501256	5.995020651	5.885730739	6.023601616	6.227943486	6.311344659	6.307681447	4.067524952	3.900301717	3.83313357	4.03123246	3.601954736	4.010984042	3.819961691	3.771819248	4.074181947	3.897597035	4.710528803	3.671473705	3.713988842
ADORA3	7.535009902	7.540998884	7.248122359	7.567151107	7.522915366	7.450554709	7.817982973	7.462583526	7.532209352	7.87374716	7.489817381	7.843930998	7.413657674	7.76271516	7.71072746	7.37703904	7.688867334	7.413934603	7.590136051	7.196542497	7.190182623	7.567556498	7.321368493	7.679857792	7.217845634	7.516323225	7.490945858	7.725228998	7.467358121	7.144423528	8.027559071	7.178873614	7.36439463	7.312007246	7.032976735	7.437333298	5.3551855235	4.5825859815	4.64469945	4.866082292	4.7601191495	4.4087072075	4.2312357095	4.72836538	4.527719401	4.6131982505	3.614281548	4.670316098	3.71170229
ADPGK	8.89619154	8.83516147	9.032711879	9.025363207	8.905140567	9.247676247	8.87586295	8.683492166	8.84520326	8.781634507	8.70879689	8.913041728	8.466239087	8.774357238	8.895517522	8.722856187	8.795336292	9.159768061	9.032872982	8.472501527	8.597778826	8.803696004	8.837776771	8.843818257	9.400223751	9.225103914	8.403476113	9.057955967	8.983687119	8.829618011	8.995373314	9.346384749	8.733195325	8.699076582	8.544018849	9.052918757	6.537239942	6.424233994	6.6268274635	6.3326680025	6.6982067475	6.2196478075	6.458060951	6.7318307805	6.685603555	6.8944861825	6.704367349	7.435705605	7.0938547845
ADPRH	7.176120731	7.012048332	6.784959184	6.55131762	6.858391627	6.764376079	6.663820435	6.807138215	6.649870212	7.049804833	6.905482035	6.859682922	6.874660628	6.900206843	6.955189469	6.842393805	7.002761375	6.877051363	7.02622647	6.887682892	6.922655509	6.95789842	6.381535129	7.025229391	6.403573574	6.658922364	6.846729716	6.556916617	6.199172282	6.508662948	6.571644713	6.733387556	6.769760809	6.913726696	6.599796276	6.779731063	4.36590048966667	4.58675175633333	4.39648770366667	4.48671565133333	4.24184781966667	4.59175952633333	4.36148973033333	4.66774858033333	4.83484221966667	4.40874314933333	4.21500939066667	4.51701929566667	4.65444832
ADPRM	6.648059054	6.268753302	6.550396811	6.852107392	7.140532442	6.36077781	6.687477165	6.989489139	6.319698769	6.618435087	6.693069167	6.593309251	6.97041397	6.452571418	6.633415193	6.299636155	6.306642749	6.748255603	6.455593792	7.346424304	6.646614426	7.174509579	6.489125997	6.707861486	6.982131824	6.739888212	6.661359633	6.345271092	6.697678492	6.192757258	6.840192416	6.443671792	6.792321514	6.664332832	6.821325585	6.530815557	6.764906528	6.080414596	7.0568752635	6.6556443275	7.431679501	6.401320195	6.5579242775	6.302470903	6.1541594525	6.5733059135	6.801236228	6.381327644	5.5796616135
ADRA1A	5.694317485	5.947470057	5.6529546	5.367456227	5.60905836	5.744482481	5.422012453	5.68189121	5.424426732	5.579358944	5.640356423	5.476568868	5.669724075	6.193724326	5.737779798	5.591833394	5.710341973	5.888231944	5.205531873	5.422061728	5.452153767	5.200448845	5.054632811	5.162671181	4.696738312	5.043709805	5.300176799	4.793585306	4.801839088	5.304313399	5.301346791	4.897788523	5.202508387	5.088299108	5.09313207	5.15176923	4.706655789	4.81340925475	4.53327634925	4.59922779125	5.21804199225	5.0213551935	5.07203226975	5.09427227325	4.71775208725	4.951525753	3.48190289325	3.47722609325	4.03175744775
ADRA1B	4.631399879	4.721947963	4.63470899	4.692814188	4.680500313	5.388469026	4.633627464	4.570044852	4.92681762	4.653869935	4.843155237	4.746720653	4.670994761	4.924065457	4.821564486	4.637252368	4.69683536	4.825656316	4.641020628	4.677911373	4.583021721	4.514258034	4.448765584	4.524870079	4.659712906	4.604386597	4.635784086	4.573791307	4.457058425	4.379601017	4.714110952	4.200630361	4.652167735	4.441366069	4.622362583	4.544206501	4.221910614	4.004371108	3.857027749	3.963259028	3.723261654	4.418129274	4.60377943	4.089105787	4.124268195	4.157015823	3.48812988	3.601534186	3.684807393
ADRA1D	4.881053951	4.942193892	4.938032312	4.734375141	4.918020289	4.882753616	4.778493105	4.894438477	4.759194914	4.898144701	4.949677074	4.732843852	4.890148036	4.978435192	4.855183557	4.801947732	4.978699848	5.008676005	4.981924073	4.917813062	4.942262021	4.843506498	4.739766891	4.963454222	4.652202468	4.74440849	4.832642629	4.656583201	4.566992721	4.850350372	4.866920813	4.679569644	4.771307478	4.898600819	4.94232341	4.917954441	2.993125313	3.064428913	2.9908729655	3.434925321	3.1818586985	3.461757482	3.202392045	3.1234680085	3.066258695	3.2211473335	2.833294347	3.1020742575	2.956579953
ADRA2A	5.979499188	5.803544269	5.512807702	6.112988742	5.749446048	5.687691504	5.638090931	5.737056576	5.523238065	5.9137583	5.689799798	5.731429315	5.766693121	5.407571785	5.743398527	5.976203025	5.760029291	5.508648336	5.499697089	5.498771565	5.346586094	5.593877635	5.240899137	6.291303053	5.190414709	5.497184328	5.786915337	5.512848884	5.487650682	5.195574288	5.95253411	5.572737272	5.590716756	5.601236024	5.372497278	6.08938982	3.240074112	3.526302662	3.814465144	3.773714642	3.116110438	3.535241548	3.492628874	3.505711029	3.715911156	3.083384304	3.740327926	6.100505249	3.708436941
ADRA2B	6.935467539	7.286241644	7.29332187	6.926967945	6.948569741	7.227671756	6.881556891	7.351996561	7.032803832	7.155302564	7.092590583	6.814423795	7.026054905	7.20352032	7.091008576	7.007382907	7.30219981	7.089762076	6.957935933	7.032214996	6.95647333	7.148642024	6.80065845	6.957872212	6.634640103	6.688722618	6.764459217	6.496491148	6.544246556	6.586370969	6.995381158	6.80783547	6.761986183	6.760520387	6.738927099	6.786793208	5.977951387	5.938082305	5.888386564	6.206680284	5.854144413	5.935292397	5.998499836	6.195732025	6.19922591	5.927062491	5.38416242	5.219675826	5.421839592
ADRA2C	6.414729089	6.666270253	6.412474	6.568322327	6.27287757	6.660614501	6.185351793	6.756137254	6.332821146	6.284546733	6.356929852	6.120293524	6.410965843	6.301268954	6.348202707	6.221511809	6.708086965	6.519619578	6.273183062	6.39956853	6.233503627	6.481476033	6.128474899	6.30233009	5.953946483	6.300014873	6.368268539	5.912059434	6.255220321	6.300014873	6.464175938	6.636996863	6.334219101	7.354955902	6.368175257	6.143368225	5.117098521	5.395910149	5.40522583	5.410968285	5.59957255	5.75255441	5.467112	5.391828171	5.623173453	5.311199024	6.261224378	6.350052824	5.028458328
ADRB1	4.944256201	4.880896835	4.55467714	4.531437323	4.635179064	4.723807437	4.490386565	4.705008531	4.59445422	4.587359483	4.732315086	4.512878968	4.749592431	4.752418669	4.530793811	4.593651089	4.65704576	4.632702741	4.671829356	4.611685259	4.646884726	4.732383019	4.514050999	4.642805721	4.45112969	4.427912957	4.596702215	4.372534401	4.308738896	4.408348766	4.521075262	4.576127372	4.364472319	4.550650206	4.827152151	4.665105268	3.38070395766667	3.36675502733333	5.28623741833333	5.34028599133333	5.05275642	4.791179038	4.815182593	3.59628553966667	3.75691762233333	3.43629927	3.060882081	3.32050781866667	3.22203886166667
ADRB2	7.603617422	7.422972036	6.951957164	7.034853064	7.108262498	8.252375077	7.227667711	7.480180598	8.758920448	7.041430548	7.259798955	6.792373332	7.582278495	7.370360339	8.820990954	7.586110477	7.187690404	8.37889007	7.222951595	7.831880483	6.76998381	6.95982205	6.430023667	7.106541919	5.717144081	7.337299562	7.430412997	6.495949395	5.967739544	7.055002054	7.07559501	5.709823456	7.316433189	6.313584528	6.549940794	6.377494975	8.021129608	8.286599124	7.587445296	7.629469107	7.87425593	6.999504968	7.29485381	8.380417765	8.258076774	8.219421796	4.603558682	5.088313088	6.445642861
ADRB3	6.440300742	6.36913921	6.264593083	6.236145593	6.210023988	6.295470124	6.063500183	6.250498109	6.200454766	6.315912486	6.223825246	6.168646261	6.226329364	6.260195336	6.303128396	6.392524302	6.445505531	6.341254009	6.224771559	6.274263179	6.253534847	6.268968016	6.04553382	6.206344392	5.662659459	6.071240704	6.210899373	6.06402193	5.721328323	6.087887623	6.160125467	6.066382036	6.107924266	6.172296231	6.206198624	6.18086183	4.5723784045	4.492086491	4.453454663	4.627350814	4.435116638	4.5524014575	4.5964301455	4.577301436	4.391103055	4.3618316625	4.2751509215	4.1423458045	4.162404159
ADRBK1	8.131412013	8.236910795	7.960517516	7.951430741	8.0678518	8.07650487	8.060347518	8.337874531	8.040708438	8.239457161	7.98815958	8.206759608	8.289757574	8.161442423	8.125419299	7.988514396	8.320374757	8.035763181	8.385383971	8.335825533	8.099997285	8.302352013	7.852076048	8.199127127	7.660928789	7.961481021	8.261968409	8.005281568	7.641724407	8.092977797	8.045427599	7.901918022	8.072324953	8.150440885	7.891658528	8.051830367	6.753693936	6.61858592233333	6.78907893366667	6.75418919466667	6.676641163	7.06912221666667	7.07842770466667	6.91639333933333	6.775388068	6.725674987	6.614506599	6.853071727	6.76688084233333
ADRBK2	5.433739715	5.362610714	5.348926177	5.376404401	5.513781399	5.332957068	5.353990172	5.521987941	5.307028383	5.310705489	5.316762054	5.356656411	5.364870491	5.251963827	5.218637158	5.249638465	5.432543335	5.380482018	5.223256477	6.280624621	5.263014796	5.350193767	5.596024975	5.168167087	5.121804492	5.389806856	5.387186148	5.315892989	5.352905249	5.240000436	5.38341301	5.713295075	6.313712514	5.360138959	5.293643097	5.306990141	5.157209101	5.04646249533333	5.19037817633333	5.21695415966667	5.09661419166667	4.88603130066667	5.12719378033333	5.08921166833333	5.15442030366667	4.84699079966667	5.666166176	5.48513112933333	5.54965503433333
ADRM1	8.512572066	8.969276004	8.759057286	8.278591542	8.761630086	8.86795308	8.746881722	8.71158891	9.173514328	8.701610664	8.568278537	8.778271952	8.571004088	8.561019061	8.545210912	8.600961597	8.666624708	8.708980139	8.468290935	8.764693575	8.931746134	8.871027365	9.495924652	8.623017612	9.548889001	8.558731485	8.744371346	9.362643313	9.068744993	9.396862235	8.626128862	9.440778667	8.74652193	8.285887142	8.914593492	8.748354516	8.281316675	8.281193959	8.869415756	8.926732038	8.848748525	8.354903026	8.329959151	8.827911562	8.34353035	8.351264588	8.209224875	8.850272015	8.725092181
ADSL	7.819416451	7.745701815	7.784173786	8.105300909	8.123956354	7.682356023	8.127004853	7.803404571	8.218907682	7.881786647	8.084118306	7.986926143	7.593677096	7.711479006	7.664927979	7.874376758	7.514495113	8.068129115	7.964076537	8.345304249	8.501309569	8.189001904	10.33512787	8.506996159	10.10669503	8.205049387	8.362656269	8.911284188	8.610299473	9.146680268	8.211870136	9.989848473	7.965674407	8.700800846	8.384783189	8.012410853	7.714325168	8.1687492325	8.3056084045	8.17840383	8.2985285855	8.0384136675	8.040867058	7.843972821	7.860869108	7.9966915935	9.6382223045	8.6451741085	8.924148525
ADSS	7.400684734	7.294773533	7.657802701	7.695912965	7.60933055	7.19470673	8.260806791	7.575891408	8.067653385	7.739501727	7.292957657	7.873889738	7.798133334	7.407660715	7.684923926	7.848294139	7.200564138	7.77887763	7.50640714	8.206501008	8.072392684	8.393747042	8.43076771	7.086044426	8.502073742	7.80409296	7.797152133	8.39265472	8.795947952	8.860031192	8.031193448	8.263363811	7.668118403	8.630024485	7.73685244	7.312731391	5.255002152	5.3845483435	5.4097618995	5.346261855	5.436259329	5.319327033	5.1610301575	5.033204357	5.1120623225	5.408626169	5.8460313275	5.688111829	5.582989715
ADTRP	7.519780779	6.912819504	6.877573466	6.799213518	6.892293697	7.055106122	6.804879902	7.000040785	6.915515115	7.334087324	7.037585318	6.87335709	6.974279546	7.099068177	6.801350967	7.112152717	7.233728251	7.047539597	6.906715324	6.808264938	6.534602964	6.987867065	6.585710128	6.770488456	6.578015992	7.182646611	7.236477797	6.596281956	6.250788376	6.492034796	6.547854403	6.699999662	6.704717113	6.536184809	6.781266408	7.779777095	4.0540195765	3.996803681	4.052596198	4.174473055	3.976883631	4.3552888825	4.406283466	4.0918316195	4.328801649	3.8727406535	3.657320816	4.0739735605	3.6768536255
AEBP1	7.188554087	7.066514711	7.304041607	8.891822003	7.698011474	7.174656758	8.771663507	7.7195368	8.251972007	7.248844024	7.181070881	7.930172264	7.490829872	6.712697964	7.516552155	7.460038843	7.993724372	7.260156644	7.526121257	6.227491835	6.67655732	7.489557829	5.61402033	6.005977509	6.413233103	9.063841788	5.459129229	7.769468956	9.937486196	6.516539219	10.10531372	6.409394463	6.1792498	8.850763448	6.701623024	6.713910223	6.887350616	6.817883616	7.484982168	7.382915043	6.885863284	7.106727776	6.914385786	6.835028176	6.672026933	6.433225863	8.505174253	11.01114649	6.580227135
AEN	6.469151912	6.8412718	6.979006573	7.001688763	6.730693322	7.015927353	7.122581282	6.893251626	6.991960797	6.863460358	6.855591681	6.709190691	6.567930138	6.677927793	6.765990617	6.422641223	7.043780371	7.290611078	6.854251178	7.219765911	6.503476048	6.904543337	6.924310757	7.122843619	6.812091208	6.342285494	6.94072132	6.716904943	6.565099072	7.05660593	7.02292285	6.645223056	7.175382865	6.614911689	6.802365857	6.894260156	6.510818914	6.184631132	6.941835307	6.508751357	6.748657776	6.542823616	6.798041154	6.529954388	6.471368007	6.102958105	6.577742278	6.761362081	6.589188453
AES	7.379700832	7.842005222	7.535088756	7.571667989	7.91368952	7.662363723	7.814576334	8.151209452	7.743863011	7.663106556	7.846516346	7.963214706	8.00154952	7.735876709	7.734999923	7.343470786	7.721647193	7.385940094	7.534792594	7.732534833	7.607848585	7.912065013	6.721063941	6.806367467	7.967751424	7.6938974	8.295283785	7.166654502	8.852012917	8.265650257	7.725713276	9.618489973	7.800056987	8.755031652	8.104068891	7.865225602	8.671098007	8.336897352	8.601798895	8.432234468	8.648549598	8.457698727	8.603050063	8.598107261	8.37256566	8.537695231	9.357206426	9.192374337	9.149822256
AF007147	6.762028177	6.816522322	6.70166755	7.015330209	6.52041534	6.877804873	6.680832622	6.855170898	6.48021516	6.915132009	6.55260923	7.152442195	6.940371606	6.670899363	6.847770539	6.887729745	6.830840639	6.825086999	7.053348563	6.595714256	6.591953849	7.080042431	6.401788137	6.659871633	6.144928144	6.646098703	6.540317996	6.628035362	6.25164721	6.775554958	6.822684159	6.616030185	6.730637227	6.668804123	6.450947995	6.804948104	5.047680332	4.941700305	4.961893551	5.121408893	4.74431556	4.962636367	5.032018232	5.068125559	4.645366687	4.859943695	4.687066086	4.974396522	5.133149446
AF070581	3.934035431	3.994975923	4.003043134	4.209899298	3.853590356	3.997756673	3.909773562	3.915130458	3.873994277	3.963319362	3.970199885	3.990409497	3.903395215	3.793492153	3.905711875	3.940622463	3.927373359	3.956606182	3.82074175	3.951852577	4.733811284	7.854123919	3.842243525	3.953846467	4.6857175	3.952469963	6.429232038	4.113585205	4.006127483	4.00264119	3.963711365	5.439196284	3.888910916	3.919445783	4.725566641	3.941518117	3.3293017835	2.9071722135	2.6341776625	2.69310835	2.700316487	2.6510072455	2.4271169525	2.738695243	2.9467011545	3.0354004875	3.334863907	2.809730801	3.2637522865
AF090939	6.147022608	6.004030993	6.196329831	6.066642909	5.573819701	6.294192774	5.690343871	5.794603409	6.028196391	5.997433853	5.859099252	5.905113531	5.605791563	5.725515309	5.775404532	5.976608649	6.009248066	6.59182328	6.302969434	5.943450369	5.947629742	5.877764761	5.839527061	5.878939366	6.321874485	5.78250582	6.066744334	5.503960998	5.725107529	5.716556294	5.957549422	6.376872835	5.555921201	6.180752952	5.615688097	5.740167529	4.250744834	3.986985523	4.093666068	3.97305954	4.108755991	3.897289827	4.267398209	4.249189155	4.039472278	3.55268001	3.88544875	3.963074066	3.984402361
AF198444	4.126593301	4.284042379	4.105474997	4.230236303	4.171019293	4.138280695	4.139799793	4.054077689	4.025611583	4.180705837	4.280271792	4.058790949	4.020247665	4.05806576	4.165168613	4.101019158	4.440338422	4.392883831	3.99242809	4.191269691	3.987365162	4.161273668	4.07583423	4.101977599	4.056864614	4.099892158	4.06820521	4.026611875	4.029726402	4.095654401	4.306058855	4.059674663	4.063807402	4.100111597	4.032158467	4.111621492	2.526428864	2.688502423	2.750410486	2.871275368	2.642317861	2.511325958	2.579527584	2.822759268	2.625149013	2.557664763	2.312588182	2.271779691	2.525526279
AFAP1	3.773117428	3.704299274	3.731540292	3.768836515	3.777837766	3.771995749	3.728251407	3.727974721	3.774909622	3.748568259	3.742186117	3.718452606	3.753046496	3.765528514	3.764220527	3.806600313	3.727908483	3.721093145	3.740178702	3.739706724	3.736461396	3.720368339	3.688250596	3.72918866	3.753811436	3.838627815	3.740212411	3.861632889	3.999194808	3.746746923	3.765037031	3.771604205	3.732943614	3.983760305	3.834127578	3.679567498	2.443626812	2.17016453	2.262719233	2.421088797	2.427394812	2.615446999	2.20338006	2.437098913	2.435835569	2.445840005	2.874670333	3.272745995	2.55816197
AFF1	7.070578992	7.086840453	6.945590393	7.043766199	6.807178541	7.268285963	7.061939825	6.971923594	6.951037557	6.922935229	7.010457715	6.95151913	7.004599806	7.210356066	7.182503068	7.317784025	7.094665801	7.264866373	7.170331471	6.415189344	6.709171358	6.902876284	6.902254882	6.763681885	7.089904164	6.924389494	6.845054241	6.7387487	6.928109042	6.697747234	6.892819762	6.748351634	6.932993606	6.838208239	7.001074662	6.913835314	6.43863100833333	6.54723792233333	6.52922064666667	6.51973631633333	6.637640295	6.45015838933333	6.350507867	6.48737899666667	6.48788338966667	6.65556828633333	5.997076992	6.18965882566667	6.08889413733333
AFF2	6.633748464	6.584499338	6.38061302	6.176919895	6.349948531	6.437582698	6.156777454	6.340618288	6.304263854	6.39143295	6.35301458	6.279602407	6.280915329	6.339774829	6.444405002	6.631071304	6.675470739	6.473087033	6.468906392	6.525647103	6.270107464	6.279730333	6.183079542	6.417010623	6.178576325	6.206489686	6.66625879	6.01079965	5.983234635	6.03575114	6.246381945	6.255253936	6.194519273	6.283774675	6.310957631	6.430564458	3.97022515666667	3.90575528733333	3.99585359433333	4.219404821	4.08384994133333	4.22420265366667	4.049632736	3.968775685	3.91621657966667	3.99148872566667	3.48085321633333	3.702989158	3.80107365966667
AFF3	5.234128259	5.26658057	5.343765511	5.070348277	5.154586906	5.312968854	4.990796806	5.37493881	5.103970564	5.158145459	5.25087035	5.171371788	5.288366882	5.213476588	5.197846295	5.306410436	5.220288047	5.2362183	5.264713241	5.2930182	5.198090034	5.306408036	5.211842149	5.490454242	5.031102581	5.033922618	5.337620138	5.100521493	4.963473165	5.132202942	5.176256379	5.078351415	5.199517133	5.306570608	5.181708319	5.249439658	3.93170394	4.26833391766667	4.18466536733333	4.20483740666667	4.1569029475	4.06600291766667	4.21415370333333	3.98695854633333	4.0368577055	4.15671283883333	4.54646104633333	4.41402239783333	4.45814617866667
AFF4	5.732708726	5.281789555	5.45398473	5.053996634	5.10716049	5.409779491	5.251331287	5.320009758	5.195487233	5.349730743	5.338642918	5.016214625	5.61174283	5.391783714	5.567477852	5.417411195	5.346632525	5.264206888	5.507001626	5.778589266	5.389856563	5.5189605	4.929384927	5.696695231	5.500553622	5.285572408	5.279023477	4.987604831	5.177007894	4.927143673	5.07477623	5.066770394	5.28680315	5.393528653	5.810516942	5.233537447	5.108534672875	4.90927857025	4.797744150375	4.661802147375	5.122752825375	4.63101454325	4.726542609375	4.7354394795	4.671575863625	4.955509536375	5.119113067875	5.016644932125	4.76283418525
AFG3L2	8.180317205	8.409867027	8.509663704	8.39170709	8.464449771	7.999663197	8.413272312	8.330751495	8.388365358	8.395735378	8.466012412	8.495843588	8.353623331	8.515472617	8.154749016	8.266034243	8.053652014	8.459289755	8.327937471	8.659797816	8.415094935	8.292416613	8.565788957	8.833829173	8.720234632	8.475615787	8.695602934	8.61277609	8.10200073	8.773754419	8.309919581	7.830449159	8.269583579	7.781213818	8.300113915	8.812488143	7.37941779666667	7.160135116	7.34332252266667	7.37087658733333	7.27177543766667	7.18279048133333	7.28981334033333	7.19144427766667	7.091069903	7.20375368466667	6.861655698	6.793516154	7.544023045
AFM	10.34314017	10.91347977	10.87493426	10.41718035	11.01279089	10.5411485	10.00750501	11.29734176	10.14243522	11.15306897	10.62940437	11.16935113	11.43731216	10.8879316	10.10240107	10.36917309	10.25001194	10.35309465	9.82047603	10.22056939	9.26337054	10.0045035	6.414845951	6.57138084	5.731950835	8.334658422	8.960616299	8.184779402	6.96126951	7.54281195	10.30977745	5.01024768	9.218812374	7.655875731	8.559786323	8.507232025	11.15213556	12.04322526	11.0907761	10.83517648	11.37227679	11.10583288	11.41433213	11.14321044	11.06424263	11.66827854	10.19158995	10.0115583	7.991596741
AFP	5.872738648	5.99136125	6.271061171	5.895423809	6.077712755	5.870811521	6.098493154	6.026835931	5.801776371	6.269316006	6.077575902	6.10549577	6.092471965	5.902954948	5.811996557	6.158108737	6.073381966	6.487812291	5.970323741	5.684109925	9.842910319	11.13210078	11.69562091	5.672967337	12.24593864	7.700154562	6.339637756	8.030742506	5.394559878	5.924133431	9.318346747	9.636499898	5.792184889	7.080477413	13.46693646	5.850239406	5.495947348	5.705972239	5.244199183	5.247542886	4.464630119	5.773003557	5.522962089	5.061562693	4.894702491	5.677442167	11.74895644	11.76296342	11.55970791
AFTPH	9.697352836	9.556664876	9.569340067	9.395145596	9.455667802	9.380650229	9.257819528	9.696103581	9.323439752	9.552418859	9.362609743	9.400959599	9.54848029	9.400328718	9.280973964	9.568839868	9.647214669	9.609732903	9.629174975	9.105985356	9.633857264	9.094333306	9.028041163	9.21697174	9.256015607	9.334407487	10.26531906	9.272059008	10.1062555	9.576731956	9.633774982	9.479690532	9.094662595	9.604164338	9.085638729	9.65374844	8.1435878165	8.4661231525	8.7460349475	8.6681180245	8.5245431615	8.249377437	8.3145365685	8.308460084	8.28717679	8.25718615	8.485606788	8.655644927	8.993492717
AGA	6.286042828	6.152832759	6.149539351	6.535406179	6.770680325	5.996559755	6.725566312	6.602868901	6.791574464	6.727545483	6.346461579	6.723702278	6.571252758	6.259885322	6.083499692	6.221364309	6.099713585	5.933843342	6.013190836	6.378854983	6.414989196	7.52913544	8.006889597	5.850285999	8.740781809	6.736641636	5.375065655	7.7734914	6.488175363	7.283942094	6.615411199	5.563512666	6.118192505	5.864914554	6.925916879	5.762822122	6.56093168533333	7.07283643333333	6.32178009866667	6.103131204	6.16549872333333	6.91824824166667	6.82603956433333	6.23062100966667	6.44982542233333	7.13082559466667	6.974930956	6.83849057533333	6.72945203433333
AGAP1	6.733951142	6.507996049	6.238697369	6.45545008	6.971132195	6.33606652	6.44328033	6.136996429	6.378810529	6.615005389	6.426563194	6.676068654	6.146973743	6.494403923	6.647180836	6.469361302	6.314084236	6.20315513	6.74943956	6.695878496	6.893744035	6.711039702	7.244579596	7.274091448	7.168887581	6.397127272	6.552902718	6.906084098	8.400643163	7.92153945	6.410382343	7.793657656	6.452757573	7.095535571	7.465761377	7.06438774	4.97741019966667	5.39186933166667	5.31438571766667	5.20983554033333	5.07728174633333	5.26883591233333	5.600979576	5.332005718	4.893445862	4.90941007133333	6.20088582966667	5.88234025	6.09254378266667
AGAP2	5.696578472	6.053627017	5.872950739	5.694634121	5.892500124	5.920701795	5.669248297	5.959048649	5.672784155	5.786879478	5.769133201	5.671125089	5.811856639	5.780455741	5.743714368	5.78245637	5.900504517	5.837003324	5.726520585	5.872716029	5.722743638	5.852794603	5.763189313	5.884417164	5.488803322	5.635728719	5.717530565	5.555547113	5.437855489	5.644918323	5.938466103	5.62611906	5.695883429	5.861795709	5.785970847	5.882747509	4.30333820533333	4.45090574566667	4.37838545933333	4.76754956633333	4.52462090133333	4.43226884366667	4.70063158266667	4.57731378333333	4.458343646	4.370040105	4.138107908	4.02923346466667	4.154192577
AGBL2	5.351446999	5.30414736	5.418902112	4.959886165	5.318129555	5.323465017	4.938968903	4.917112413	4.873051425	5.295964519	5.242437137	5.105497898	5.076954401	6.645407447	5.134808182	5.171126305	5.50084243	5.007814217	4.927045882	4.911120645	5.1458946	5.027940667	5.926252937	5.201067742	5.114201931	4.849860771	5.095107099	4.817001453	4.705755551	4.861552576	4.952029861	5.241922436	5.733440389	5.278732665	7.063920031	5.016318268	5.877516336	5.47098048	5.041987125	5.040678432	4.615154707	4.449238375	4.190362494	5.632055172	5.448429744	5.738565308	4.820597202	3.385161325	5.361309249
AGBL3	3.821334414	3.976635639	3.956616114	3.867577446	3.867503479	3.903321317	3.864081876	3.824382681	3.809057299	3.878519081	3.81547313	3.840816581	3.828270277	3.890753291	3.906518623	3.932738526	3.893038273	3.887932286	3.793429993	3.997246451	3.865740997	3.867088678	3.830397681	3.925387046	3.906894063	3.85335853	3.779545245	3.776608338	4.106166637	3.836546965	3.867719339	3.967968799	3.955962212	4.006074616	3.827860087	3.819891353	2.371916972	2.553407188	2.555792566	2.469395792	2.31629391333333	2.51413050666667	2.33163286933333	2.39793613233333	2.34240349366667	2.343347183	4.14509629	3.322990671	2.713617629
AGBL5	7.152679112	6.931645201	6.702634915	6.84826808	7.07267388	6.911711866	6.870796104	6.807289391	7.10586768	7.051385268	6.958263947	6.90951494	6.757688168	6.952917256	6.690656065	6.764964799	6.985902029	6.906048681	7.232571936	7.342376346	7.285808771	6.80615551	8.351060994	7.036231008	7.817572987	7.088425067	7.964151111	7.56558154	7.390825395	7.424468933	6.694216717	7.716782133	6.602465075	7.061540659	7.502116586	7.960799119	4.808642644	5.10993065366667	4.75346974966667	4.90859018466667	4.87954849733333	5.269710361	5.05355517633333	4.94248839666667	4.69767851066667	4.786648049	5.24664258433333	4.89334477	5.51311966166667
AGER	5.252312604	5.543763426	5.427160515	5.226085062	5.368542035	5.429401822	5.292239798	5.491139678	5.326551094	5.391513278	5.346016228	5.302315571	5.353850455	5.53527519	5.369709718	5.25262436	5.36852147	5.450175063	5.385285926	5.438355021	5.310470897	5.463203611	5.330181464	5.381875394	5.190868656	5.261268688	5.456262445	5.109629244	5.253452174	5.349588615	5.386399036	5.345313674	5.36553023	5.615481649	5.441979811	5.306049094	4.5039120625	4.7660641235	4.8292456955	5.0229143085	4.661365501	5.051712523	4.878866067	4.9624320785	4.8697719825	4.43299864	4.673192408	4.7715666785	4.7925182435
AGFG1	5.910249807	5.893858736	5.958361458	5.96985473	5.82626032	6.05368563	6.047524221	6.056848708	6.422927313	5.92983092	5.859322018	5.767630339	5.991047466	5.929488412	5.956350686	6.036042812	5.786364305	6.120488182	6.039547517	6.320986174	6.521570096	5.932976869	6.310700468	5.988971835	6.658006142	6.08426783	5.95636552	6.370957608	6.277217921	6.25183607	5.987906655	6.218337597	6.048058484	6.126825363	5.95682538	6.67698238	5.9911054866	6.067601757	6.0134090044	5.7526967512	5.8386758662	5.3432233538	5.4297114516	5.9274044406	5.641319991	6.1140158166	6.4104679694	6.1095834426	6.4434596232
AGFG2	6.811274613	6.881172663	6.737260868	6.480846635	6.877921443	6.529402306	6.599247761	6.797911968	6.592155942	6.95168257	6.780455202	6.645196335	6.705747892	6.909402633	6.734756698	6.720225885	6.76271195	6.589199125	6.581967234	7.188255816	6.799513101	6.573650207	6.88328261	6.611519566	6.395100252	6.539362876	6.95869695	6.456572336	6.577225345	6.551135675	6.610109926	6.361793355	6.776295614	6.980767604	6.691372329	7.073499404	5.831405353	5.73164473166667	5.674560989	5.58686958283333	5.59007048966667	5.90260360733333	6.06795316316667	5.7800265495	5.72337579083333	5.67806546183333	5.49206924516667	5.35993685583333	5.67817582733333
AGGF1	6.371481702	6.214714269	6.207532454	6.283257584	6.24167978	6.158404588	6.523529785	6.454706627	6.404682926	6.391439752	6.468251535	6.327878456	6.453945181	6.468570899	6.605673516	6.244423818	6.317189434	6.241407038	6.442534234	6.483622346	6.549300773	6.513090937	6.504393734	6.654519707	6.947366936	6.363341958	6.590246248	6.600155081	6.357369583	6.473247958	6.242449723	6.27345898	6.708855516	6.232063291	7.073295518	6.366452628	5.8085580565	5.8708380225	5.994219142	5.845299824	6.001058951	5.51872853075	5.69486366275	5.6726964395	5.71919793275	6.123038293	6.3159174195	6.1155941805	6.285893144
AGK	7.747666136	7.557320373	7.710981176	7.647435445	7.610330062	7.795074403	7.632816172	7.478002358	7.524130166	7.546075516	7.753710957	7.654020903	7.684140085	7.812073076	7.497038021	7.667780625	7.553679617	7.622026211	7.701417763	8.507066505	7.914586982	8.079481482	7.759905683	7.874220838	7.732849062	7.735292395	8.057414969	7.658879671	7.493995385	7.684824801	7.584290072	7.627631843	7.672968064	7.905896404	7.758101965	8.795122457	4.76299648	5.14961292066667	4.93251930833333	5.10068177133333	5.09850130233333	5.135916921	5.02343514866667	5.03942316166667	5.07653596266667	5.17657010966667	5.323692164	5.17285384	5.102164454
AGL	8.910993814	9.051173598	8.547585852	7.655545864	8.631552108	7.917878983	8.335075869	8.466526858	8.30197742	8.028401467	8.790187825	8.734655154	8.678964565	9.485983129	8.831003598	8.709736536	8.163140072	8.605689217	8.56363308	7.468482191	9.723019243	7.390880943	8.145430925	7.334144277	8.527046982	8.466176408	8.743086299	7.198030562	6.253839403	7.378095703	7.997885205	6.608309635	8.562972853	5.586964329	8.02045878	7.813819923	10.28282905	10.73326403	10.9109683	10.58653022	11.06683387	9.733861127	9.924289159	10.1441344	10.12861496	10.46348207	8.286263778	7.379263128	7.93188708
AGMAT	7.595531131	7.822771288	7.818003609	7.571915599	7.571361954	7.467722036	7.101296021	7.691659955	7.209136051	7.61669256	7.701574874	7.445048449	7.70116993	7.377786297	7.41605312	7.369168056	7.348836428	7.636252683	7.045882759	7.631877366	6.768560879	7.303674022	7.4954089	6.937257775	6.930737589	7.104405388	7.450750681	7.088097935	6.178328209	7.443409383	7.144304799	7.171890732	7.117926451	6.776682637	7.493812104	7.674561439	6.76663972466667	7.58685649066667	7.771989188	7.57824500666667	7.656458191	7.74997142933333	7.70604037233333	7.13661218166667	7.00476283566667	7.19544907566667	7.133346973	6.426720097	6.963527163
AGO1	8.053726024	7.866529144	7.848788879	8.188246144	8.069185666	7.687202691	7.769770066	7.393571223	7.859634297	8.142077919	7.795742775	8.081807254	7.469864197	7.982395667	7.804599778	7.677285677	8.207085072	7.629301437	8.024436929	7.749168002	7.746280754	7.693838338	8.434070109	7.834003196	8.117731574	7.940345205	8.374447505	7.997178293	7.838381952	8.552994535	7.744394179	7.998021952	8.161498205	7.802873663	7.823959354	7.97228681	5.40534989725	5.81056845925	5.5789288195	5.48466432025	5.597278402	5.81567361325	5.88646323025	5.70585849175	5.70971722375	5.36779420625	6.31980358175	6.0299746985	6.05844483575
AGO3	6.606347855	6.263706431	6.859352223	6.119502283	5.784545436	6.490483802	5.748723276	6.497148308	5.761748622	5.991881759	5.683239755	6.097067361	6.525604372	6.315634196	6.20542431	6.554622058	6.058100436	6.399443104	5.756964809	5.799315469	6.320649202	5.403163391	5.712948385	5.242359155	6.506596185	6.248851064	7.930381872	5.957721344	6.750725612	6.607312723	6.00844267	7.745521398	6.109369258	6.165477159	6.156431644	5.521448996	5.23567395425	5.39583696775	5.46181803325	5.3037327235	5.37274211825	5.05543561625	4.99881614	5.54233529125	5.2123847085	5.51690561	5.90161381	5.84016260375	5.04306891
AGO4	5.955105415	5.748647798	5.878073115	5.850707494	6.024333748	5.798064602	5.917516213	5.641224144	5.7250116	5.946394434	5.786325518	5.832869354	5.772036928	5.782969197	5.911852758	5.911039897	6.037572792	5.781330385	5.916623053	5.83410052	5.579482877	5.753093497	5.436237375	5.606179939	5.634181415	5.778906502	6.066296497	5.723262993	5.969465947	5.735411218	5.713358903	5.69945589	5.823419362	5.781982627	6.039550322	5.788972726	4.71828168525	4.93861476125	4.8058464615	4.66954415475	4.8418744235	4.95281243925	5.004216547	4.904579203	4.82137691475	4.71302823075	4.81165579375	5.13329291475	4.667104455
AGPAT1	8.509177889	8.463999557	8.195490991	8.385623181	8.984970065	8.224508356	8.418047264	8.754552663	8.132896344	8.724983487	8.638820694	8.762449212	8.63756763	8.595885072	8.80071828	8.507041612	8.602045682	8.177876333	8.923457686	9.194348262	9.841972942	9.40569277	9.407892897	9.125481013	9.175247538	8.825196302	8.90669614	8.581477318	8.763183395	8.794844525	8.695168386	9.161487769	8.941163594	9.888992715	9.262444904	9.715168833	7.948119744	8.239967952	7.7099336185	7.993865734	7.68085497	7.7998813585	7.777257044	8.137000665	8.1592166175	8.063788156	9.5386846225	9.0089835845	10.0335807555
AGPAT2	8.130080683	8.169789256	8.051354037	8.516597923	8.488788027	8.112814983	8.013516062	8.371885006	8.380079313	8.660270665	8.834519692	8.217019099	8.260368236	8.950418104	8.05048534	7.595313451	8.681291999	7.895726659	7.33857111	7.833468826	8.041106975	7.970095317	7.046091289	7.953351573	7.298238729	7.783449453	8.366704558	7.697100953	8.247179677	8.006530625	7.940765581	8.350979271	7.958379922	8.760749652	8.710339548	8.590991347	8.7364223625	8.6886081615	8.445956488	8.3297413255	8.5783621665	8.3291372805	8.3844779815	9.062828941	8.5736578805	9.0796505835	7.931617721	9.338007283	8.620488497
AGPAT3	7.0727426	7.305526074	6.860898471	6.835451506	7.320403707	6.96712991	7.220104642	7.254877641	7.157753103	7.456185826	7.247054305	7.22845199	7.261731024	7.228450117	7.405742565	7.05139265	7.205981162	7.09241377	7.179063425	7.447416263	7.237302402	7.553905923	7.05431249	7.668653313	6.567581309	7.14713702	7.037295108	6.870186397	6.671768282	7.317773565	7.196871219	6.912241089	7.328263209	7.184772449	7.561699723	7.267101538	6.49107735	7.2343506845	6.69519511416667	6.52610869833333	6.71198239166667	7.08328202716667	7.31642774966667	7.05033557066667	6.633016949	6.57903345916667	6.72496879816667	7.05830241366667	7.809291618
AGPAT4	6.12909383	5.670551344	5.747029979	5.604564175	5.889080796	5.842278414	5.737815209	5.657309211	5.850403899	6.053765523	5.84562738	5.80344318	5.720891497	5.661661227	5.538610862	6.178083499	5.98994229	5.861928508	5.922623998	6.136373747	5.674047089	6.165564383	6.265780504	5.885688872	5.573554624	6.104213818	6.11912561	5.758251557	5.835108939	5.726588344	5.721165538	6.739164906	5.767022848	5.886095204	5.636630241	5.93077776	4.245136242	4.2959564065	4.46896309	4.3378589045	4.1526394205	4.2518113085	4.091334904	4.255161488	4.307696641	3.970216036	4.188039428	4.2710850455	4.1268358025
AGPAT5	7.511603985	7.913340331	8.122359383	7.583209371	7.060811266	7.458804566	7.699865766	7.897483847	7.625915844	7.699741154	6.996868248	7.209326149	7.737533152	8.150652257	8.012075113	7.734086128	7.231841111	7.631697598	9.69346871	7.458870337	8.238480178	7.337505879	9.335591456	8.073745293	8.742846028	6.69485415	7.813171859	8.216040477	7.853205537	8.2409598	7.540327485	8.024399631	7.534994876	7.05604634	7.298167685	8.130360554	7.143984404	6.1298297615	7.198664137	6.8959748985	7.004124955	5.4722924595	5.391475996	6.761865053	6.649178924	6.944589115	6.350313828	6.973185539	6.58089903
AGPS	6.611249317	6.736453741	6.883542911	7.015648642	7.047098974	6.071530675	7.534046832	7.390463335	6.977662374	7.091352295	7.120618264	6.921076899	7.473496943	7.103633183	7.453124516	7.033677062	6.57995739	6.547590379	6.109316658	7.213828577	7.240540712	7.841099547	7.826086649	9.86336064	9.593432124	7.251744683	6.552298404	7.855421706	7.353766879	7.326935804	7.320367245	8.592234219	7.367749753	6.866252334	7.24753584	7.887691407	6.9921090015	6.935110629	6.69374122825	6.389968177	6.6906036545	6.8189323785	6.79398997825	6.8497029665	6.7191403415	7.455689997	8.19710708825	7.02751552775	7.47462087875
AGR2	5.822764764	5.864337886	5.681952162	5.533623369	5.462985743	5.686748822	5.821681707	5.803204964	5.696153182	5.724267461	5.608243221	5.723562633	5.64107029	5.61232425	5.619336689	5.685436504	5.93026843	5.675179809	5.770627765	5.551736283	5.467412596	5.687348814	5.605777928	5.997222534	6.080669666	5.651444532	5.731444463	9.573494873	5.484749727	5.58310479	6.057724257	5.799485315	5.624316992	5.540998459	5.534779751	9.311789555	3.955565505	4.2926445695	4.778294156	4.577852236	3.5755470935	4.1840312635	3.768495208	4.006650127	4.055882873	3.766789612	3.541596772	3.6801541995	3.719816256
AGRN	7.539392464	7.733049569	7.833218401	7.597472225	7.551330907	7.726666115	7.628855815	7.912068851	7.400784243	7.76788742	7.591757088	7.660838792	7.760167962	7.556907836	7.537364985	7.295230051	7.897871745	7.533436466	7.414802854	7.782775406	7.336314131	8.073584545	7.568899309	7.568663694	7.392360249	7.644659956	7.902613046	7.914214392	8.108884256	7.96098989	7.810140508	8.253458641	7.823882641	7.975211842	7.571939439	8.348971906	6.3446562535	6.29670895525	6.24256862725	6.3115960125	6.39829461025	6.4419963425	6.565132919	6.433172258	6.347311278	6.2244315915	6.46434586475	6.623248702	6.58732070975
AGRP	6.399113483	6.506370005	6.405329386	6.262467922	6.372946661	6.4562765	6.456254882	6.55994726	6.572038017	6.486323065	6.470008404	6.247891733	6.415386086	6.572319773	6.697731831	6.507845773	6.608468335	6.483713916	6.504715789	6.548202654	6.430755298	6.348259976	6.241714235	6.549541368	6.31110561	6.246476859	6.276431763	6.066445389	6.109429592	6.164671893	6.356137744	6.252742312	6.553232988	6.261073704	6.357793808	6.523673519	6.269920526	5.894763339	5.815962374	5.863969502	6.198998086	6.235809041	6.183423339	5.963910785	6.206908751	5.924382936	5.840801172	5.721513336	5.740920578
AGT	12.50118777	12.81967592	12.49776551	12.57555404	12.38525377	12.40054266	12.0005855	12.5649773	12.18876121	12.44910476	12.61613022	12.78745862	12.46336087	12.59082845	12.12745099	12.33493592	12.68244995	12.3626316	13.24228365	12.51804554	13.04917202	12.59566064	12.45261854	12.28941915	12.20094552	12.58116588	12.5696021	12.60954393	11.56030542	12.35997532	12.02725621	12.82974138	12.16753508	12.79781666	13.02928634	12.16594985	13.48104676	13.53195574	13.01951021	12.98242434	13.15052909	12.61825526	12.67987138	13.59274487	13.49101254	13.53847114	13.31584736	12.87062058	13.35463342
AGTPBP1	5.553681458	5.43019756	5.455519417	5.547231194	5.388690349	5.439838848	5.46735257	5.325371885	5.528953141	5.45294808	5.38302317	5.465368791	5.46123969	5.437622206	5.42887506	5.40518716	5.573026328	5.343031212	5.324474693	5.40886864	5.330730639	5.458983856	5.681532156	5.524747857	5.532063081	5.508608577	5.806321136	5.57253645	5.477136842	5.640693408	5.46125126	5.742234004	5.542640212	5.33854341	5.468613108	5.203984368	5.157027363	5.1901118315	5.3430975225	5.291527328	5.103196952	5.267476811	5.0837155655	4.9514747	5.3159608235	5.379617282	4.8310347	5.023740544	5.253846757
AGTR1	8.618537208	9.02435846	8.643870207	9.248549381	9.061926426	9.301961836	10.03830791	9.242363282	9.161653101	8.304710536	9.0603179	8.95584824	9.248171856	9.456499278	9.783033682	9.460628032	8.489052781	9.864415578	8.642767916	6.455450194	7.564807232	9.019156007	7.478251157	8.38966616	9.847102022	7.854145451	7.409363883	7.35062148	7.20800571	7.73502133	8.888016329	9.270593469	8.509494114	6.112057693	8.641426756	6.855951444	9.4487016015	9.635321641	9.683020889	9.3219506145	10.016802398	9.7866844755	10.028850313	8.8931269785	8.926329216	9.42971451	9.2200733765	8.9405014025	8.3804589285
AGTR2	5.342603086	5.368956899	5.228245765	5.143262218	5.13430109	5.277804707	5.120684246	5.226992589	5.190149095	5.301311102	5.263615332	5.158020777	5.197276992	5.201966208	5.278098986	5.380797113	5.388881438	5.262593916	5.177842432	5.148453695	5.091790531	5.19284577	5.149321552	5.249614592	5.077555905	5.097113991	5.296857634	4.990720703	4.938287196	5.077317321	5.222528259	5.181360523	5.161399949	5.158065413	5.157493265	5.209424883	3.30386671033333	3.29007506733333	3.18302268866667	3.491377191	3.388706754	3.25894757	3.359411888	3.18929294733333	3.32831577766667	3.19999637333333	3.132096091	3.22814242466667	3.19786682433333
AGXT	9.956190248	9.964381006	10.22702459	9.906340282	10.60671696	10.36754244	10.08535328	10.28437315	9.846400279	10.53858977	10.49845977	10.11703758	10.26335648	11.06121758	9.816576797	10.15782141	10.07703502	9.470267126	10.12406222	9.094920336	10.55992922	10.65268378	6.441897638	9.398572854	6.853622664	10.06731431	8.323019971	8.368063034	6.884877094	10.75673887	8.912076748	6.41814413	9.847594995	9.361620849	9.825493024	9.813697163	11.6741723206667	11.4446967606667	10.7285664173333	10.5665719093333	10.902977347	10.966816884	11.0865431596667	11.5088499896667	11.2652470963333	11.5116519143333	10.267291682	8.53687107466667	11.0353187916667
AHCTF1	4.814808598	4.806998626	4.696291706	4.869496906	4.613032448	4.908179897	4.848048947	4.860122209	5.02365327	4.622931791	4.662348903	4.56653135	4.79908626	4.869241139	4.714857372	4.730181292	4.749216871	4.801690705	4.883232382	5.113619507	5.298438761	4.779182188	5.272173192	4.404517409	5.754431924	4.669422933	4.807188308	5.408790426	5.519253698	5.562448536	4.792545119	5.336948153	4.805231309	5.037475115	4.754990188	4.585801611	6.650384092	6.9343190455	7.544958576	7.340793229	7.48341931	6.5597641955	6.882158449	6.8003785775	6.7072347935	7.0596027425	8.1468559375	7.3187929115	7.827151714
AHCY	8.719928232	9.216059329	8.839303774	8.954267084	9.578422065	8.798370659	9.857144785	9.071567988	9.131422558	9.410409077	9.509489234	9.160475372	8.726565709	9.937277249	9.357215001	8.985231334	8.337634594	9.144840126	9.516106934	9.660299599	9.863923943	9.220811863	11.07478161	9.382653349	10.2693858	9.497801581	8.925455798	9.804080827	8.083829875	9.958539975	9.432296277	10.39967647	8.949251527	9.302814167	11.09919222	9.096880687	9.432286202	9.786623597	9.633588141	9.41938236	9.502962464	10.11619057	10.23946718	9.577784444	9.106820384	8.972138414	11.31029302	10.05058554	10.14843404
AHCYL1	8.03532969	8.113657681	8.252652247	8.018659031	8.220837286	8.152411693	7.991023669	8.132052154	7.941071582	8.120332662	7.984587829	8.090307354	8.086781728	7.937423368	8.031250962	7.956942732	8.011340248	8.165201476	8.408932703	8.409763645	8.291958158	8.194998677	8.241226331	8.410609541	8.891247966	8.293579624	8.469484823	8.069248022	7.929781428	7.90862627	7.908406458	8.081279846	8.260749789	7.900413858	8.039137511	8.670648172	7.44309165825	7.7055127535	7.721539049	7.6447119575	7.95803117225	7.46376772125	7.622163691	7.72873825175	7.6364776475	7.843404935	7.293026347	7.7184328545	7.2222223805
AHCYL2	6.75399113	6.499933035	6.433193099	6.388912171	6.46412588	6.489506987	6.512262978	6.454816717	6.478306615	6.50078515	6.598368308	6.546384865	6.487093781	6.559524101	6.496894882	6.55259966	6.541179355	6.395194343	6.531666045	6.654636154	6.604790831	6.615029922	6.235487744	6.405401291	5.958786614	6.520176408	6.679048631	6.335046639	6.088805732	6.123935917	6.430375568	6.35464481	6.347452935	6.266168661	6.363239409	6.538563834	5.9093638775	6.2720873305	5.896490387	5.893920905	5.8746311915	6.0862256165	6.2593855525	5.737871659	5.7535383805	5.934489606	6.0480604965	5.5477512065	5.659760954
AHDC1	6.046482041	6.314718281	6.094696398	5.953591723	6.067098598	5.946989283	5.953445141	6.440244426	5.961633731	6.370716428	6.06696794	5.937262154	6.19983278	6.057948184	6.20217357	6.192721289	6.540008188	5.953987997	6.129862184	6.135253927	6.34857354	6.164767479	5.813508441	6.286907397	6.241749281	5.897866366	6.039203129	5.849429778	5.739434996	5.709069645	6.282904301	6.466424085	5.953609968	6.24938968	5.782969055	5.899674799	4.62449974866667	4.543773512	4.93325195766667	4.98707185466667	4.95530134333333	4.66581645433333	4.87849762466667	4.831251217	4.36524353733333	4.61446811366667	4.46902789266667	4.64253588466667	4.365549546
AHI1	5.95564799	5.875688052	5.924888792	5.966008162	5.81447451	5.935186165	5.928673467	5.877228989	5.933538363	5.857716739	5.779745114	5.821514876	5.844659656	5.836637273	5.790916946	5.910488188	5.971389712	6.012417707	5.845109777	5.638964421	5.752438794	6.093768054	5.852286769	5.662698778	5.753466819	5.85470279	5.954975634	5.576778618	5.895740439	5.975274195	5.859086137	6.027804785	5.931360144	5.740763377	6.028168106	5.780470074	4.3158986074	4.1318245806	4.169282209	4.0128720378	4.2176913856	4.1747255712	4.069516944	4.0677508618	4.3344690278	4.13195225	4.0398964412	3.7827730132	3.9737619846
AHNAK	8.020689408	8.049832245	8.155400348	8.312041282	8.259556772	7.855827143	8.353122211	7.888830682	7.837925253	8.073156886	8.005317254	8.116804144	8.053514858	7.869092494	8.387471889	8.303495261	8.247575084	8.143937826	8.413437693	7.727759965	7.672946336	7.772733732	7.535426701	8.077186648	8.568606562	7.898775998	8.426662328	7.499972172	8.394306558	7.949222626	8.52751248	7.630351682	8.520152721	8.412781689	7.761267793	7.114394188	6.55834180525	6.31951446925	6.6245758025	6.3827338685	6.85619723825	6.72927966775	6.7399202075	6.84675559975	6.31972811625	6.65902538575	6.25841519875	6.72240585525	6.48447769475
AHNAK2	4.722703028	4.563234753	4.486288934	4.370331921	4.587111982	5.22699276	4.569504158	4.485344599	4.559019755	4.767326133	4.575075273	4.4549684	4.552302159	4.487890325	4.578160727	4.573336768	4.60698481	4.74589486	4.709891808	4.521661723	4.605834968	4.51499325	4.368175507	4.651768275	4.242563142	4.462033697	4.545510844	4.582236648	6.002029511	4.646385144	4.649694964	4.313519775	6.18345653	4.629203796	4.868077702	4.933772061	3.692210164	3.595263396	3.8977980155	3.929247571	3.723383223	3.797891573	3.873001933	3.715852356	3.714932434	3.387772878	3.5228839745	4.0288088515	3.41942608
AHR	7.672753585	7.635418097	7.648338973	7.454199537	7.50742516	7.679282885	8.126065988	7.64826463	7.80217281	7.636896184	7.389095343	7.592761338	7.687426521	8.258756368	8.107952271	8.163037168	7.250454397	7.736329158	7.781622797	8.217434986	6.021119315	7.577520787	6.722145232	7.687683691	7.984374533	7.422483071	7.791664201	7.858607163	7.643513742	7.563967393	7.655681492	6.688740198	8.521035869	6.92605906	8.303519319	7.084263423	9.351032701	9.39476491	9.749747239	9.318410288	9.801127445	9.511609101	9.756385984	9.614403981	9.478184601	9.410017914	9.71053217	8.516996049	8.012011651
AHSA1	7.503765528	7.960706629	8.031545628	8.255476464	8.269800665	8.067339234	8.165261356	8.111237787	8.497557856	8.330445705	8.434060594	8.249662708	8.008848108	7.819089465	8.203460585	7.513902793	7.935573316	8.40345991	7.82490888	8.499881999	9.218446252	8.198894632	9.170254994	8.952043993	8.02584481	8.430335628	8.917185025	8.950081743	8.35847234	9.165039307	8.504976428	8.438150356	8.615550304	8.396334535	8.551467499	7.969287575	8.356338594	8.127997405	8.119150096	8.100905024	8.360544007	8.136657106	7.887971419	7.909612926	7.726252081	8.345402923	8.47361634	8.357465112	8.294545111
AHSA2	5.060114625	4.772755353	5.033187627	5.931057865	4.903938106	5.674194053	5.04996355	4.567187863	4.822764598	4.623169261	4.883478153	5.305894322	4.779202224	5.559793779	5.126955512	4.713949064	5.245848346	5.142859374	5.782512351	4.425940926	4.922984076	4.912592533	5.036436961	5.2543741	5.1275696	4.894000291	5.039545938	4.868305042	6.788847421	5.549609636	4.626435775	5.825313617	4.987451549	5.555699083	4.995197172	4.563872807	5.64097448575	5.70947314875	5.26041448925	5.20660733425	5.41212485625	5.0330113775	5.19014010575	5.653373081	5.5718776815	5.8636526235	6.296158096	6.660806312	6.436798177
AHSG	12.36500763	12.53345879	12.43967312	12.45488368	12.75325666	12.10067098	12.60094108	12.7376728	12.36427715	12.80144638	12.71394111	12.73692025	12.76847604	12.77516034	12.43714744	12.43264571	12.38214413	12.33077396	13.17605739	12.28953296	12.63239229	12.37976804	12.77106273	11.75226692	11.77971443	10.90493646	12.75359149	9.03326801	9.747995118	11.320764	12.2870768	8.222605771	12.40929193	10.87959745	13.19781793	10.92399216	13.44214854	13.610730285	13.38820856	13.34723991	13.325733485	13.521473575	13.519776275	13.42751711	13.39056051	13.599194275	13.033828575	12.213329035	13.61265369
AHSP	6.590018041	6.447062675	6.37313605	6.341768883	6.444245135	6.611967615	6.278363367	6.43826048	6.321358632	6.444822049	6.493556835	6.356572992	6.481519425	6.63447692	6.326720294	6.434095798	6.607643702	6.639644351	6.292789723	6.336213643	6.148634745	6.368481351	6.37154329	5.906159938	5.915366423	6.308779703	6.278277988	6.199338397	5.953752021	6.271551883	6.466884805	6.329619384	6.161582779	6.316617999	6.480281265	6.384044184	5.793331186	5.809078465	5.648149601	5.885903973	5.47115471	6.390774899	5.725912823	5.406925697	5.875621771	5.271837732	5.284567944	5.251993861	5.395074689
AICDA	5.154052672	4.957681436	4.804182059	4.864507835	4.861524033	4.915663898	4.652147695	4.917065313	4.898251142	5.167034719	4.753947613	4.879516226	4.917762705	4.864005838	5.020365829	4.895878661	5.148846342	4.840763666	4.895584592	5.00318797	4.873269902	4.853479003	4.753861137	5.078537127	4.741205133	4.771437084	5.050136501	4.67945303	4.72762011	4.845289901	4.85549683	4.707636331	4.827220426	4.776218504	4.775323126	4.901736497	3.2663129985	3.2003113215	3.0008511585	3.4513190195	3.017276487	3.241604752	3.204656273	3.1610118695	3.308072087	3.0847355075	2.8836178125	2.841692122	3.2085271165
AIDA	6.782857768	6.673568222	6.562589213	7.310365381	7.392782279	6.166719113	7.934927387	7.434437498	7.327065656	7.379543801	7.52650422	7.626359531	7.408205124	7.536146527	7.296678027	6.898735745	6.455536773	6.294702921	7.678039397	7.668608052	8.193014048	8.461031006	7.893026276	6.987471399	8.477633148	8.052181169	6.779643951	8.788714163	8.823823118	8.616898073	7.569405759	8.214593533	7.599232118	7.309007595	7.471127913	7.964274823	9.0622250545	9.1795965565	8.8214331045	8.410409903	9.1220937565	8.703290924	8.901223192	8.643602844	8.5334962395	9.376405609	9.6407463915	9.3829241135	9.6926405425
AIF1	8.396851694	8.098300571	8.228327475	8.129137926	8.435718637	8.373440702	8.338201965	8.429283961	8.635900777	8.508501455	8.379141724	8.478136156	8.366622921	8.025163516	8.41371944	8.141914119	8.202400989	7.840827512	8.293591691	7.960769199	7.798427623	8.03300086	7.644097756	8.156797118	7.124297481	8.237816687	7.452246292	8.465722468	7.698026992	8.076056359	8.565503443	7.4057278	7.741917117	7.501430056	7.713897798	7.69451748	7.20740114225	6.87758205775	6.8935059685	6.85844326375	6.958533676	7.0003785405	6.94424919775	7.41877289075	7.23273979375	7.35446150225	6.137741413	7.44730352125	6.92625828675
AIFM1	8.619522667	8.823260765	8.756741887	8.964485475	9.652292626	8.553569962	9.003510806	9.231540744	9.167754192	9.277111033	9.620074896	9.043043064	9.171276628	9.493973554	8.899079428	8.728717184	8.889901783	9.039217615	8.523380876	10.24660639	9.304954603	9.526565577	9.204631615	9.066509386	8.96913902	9.863318354	8.730920043	8.550413353	7.983561049	9.295734174	8.818620132	8.014187318	9.705639778	7.702727539	9.062389251	9.343665697	8.555843434	9.016432486	8.560107422	8.185948334	8.796752985	8.637303009	8.745134319	8.361014507	8.166092812	9.186752265	7.121328929	8.168989156	8.493710988
AIM1	8.318863396	7.914623051	8.365754348	8.725053315	7.787782079	8.370990701	8.519156568	8.012062591	7.821092865	8.456244393	8.0930507	8.343764771	8.119149092	8.364140266	8.0341244	8.210164711	7.962551696	8.035090287	7.70688729	8.192149762	8.422948656	9.05481939	6.637062497	6.544747596	6.080289162	8.040421011	7.573789348	7.608354411	7.183816991	8.220032753	8.033355378	6.226109518	8.207932043	6.301567377	6.505649277	7.468751113	7.134096966	7.68297093	7.602862018	7.361689919	7.367504732	7.470377301	7.379503003	7.715702479	7.56252251	7.982251008	4.816016107	5.630871435	6.289283951
AIM1L	6.038732884	6.101324981	5.945155766	5.816528862	5.905521399	6.049231887	5.847999908	5.937874689	5.847711939	5.928747775	5.879527864	5.881968895	5.922935922	5.935459006	5.753517918	5.954739284	6.055551172	5.880987005	5.932279979	6.051371772	5.801939593	5.713275466	6.841221416	5.905750726	6.27154524	5.776053207	5.898001632	5.819942389	5.797355514	5.74536933	5.791497795	5.860184338	5.91523229	5.981910771	6.058695954	5.964676615	5.1597083645	5.2288182235	5.227564158	5.237709139	4.8117463665	5.5874323885	5.1931754005	5.0708596515	5.1865874655	5.115364887	5.35729225	5.4842214085	5.2053583685
AIM2	7.093628501	6.8399616	6.805175678	6.387681867	6.551143533	6.944642234	6.67073903	6.520365802	6.70600955	6.768315038	6.459360745	6.758005664	6.709994199	6.578306859	6.459934582	6.826010478	6.850700007	6.615625273	6.520050612	6.251397642	6.362182449	6.250232852	6.179410523	6.341187752	6.017882002	6.450910192	6.350992765	6.706260928	6.15970058	7.117582524	6.307180419	6.383243422	6.283305701	6.353936163	6.496308813	6.334265798	4.587940092	4.545026433	4.572046865	5.046432579	4.393839332	4.509539102	4.716161723	4.382841814	4.735217033	4.558121323	4.313510327	4.410373479	4.787504661
AIMP1	7.057567332	7.097674209	7.095070291	7.458346658	7.425008671	7.308752702	7.777634721	7.294542286	7.740276828	7.305947408	7.331854571	7.384149688	7.200506605	7.376955891	7.375833268	7.345503179	6.806981619	7.45532548	7.353066706	7.236447464	7.074885628	7.863585329	10.44353873	7.824406382	8.824284221	7.651482642	6.531285688	8.234210559	8.180185012	7.511102761	7.429334639	7.011316176	7.761426235	6.880109467	7.654580562	7.653045546	7.01684486133333	7.233069628	7.624741946	7.339956835	7.631616325	6.91351560666667	6.975685903	6.914989549	6.892063516	7.381750777	7.649158081	7.858896291	7.30588679433333
AIMP2	7.814858423	8.163753518	7.935187136	7.982123571	8.257673738	7.724180761	7.949314853	8.316317806	8.339110081	8.127377478	8.330621889	8.05302117	8.089497645	8.099252289	8.057882209	7.964404048	7.921870324	8.238216969	8.017295726	8.898345615	8.258178566	8.161468548	8.773596542	8.740293076	8.620423384	8.401542631	8.418677771	8.422472207	8.196948359	7.954165976	8.210926598	7.900480593	8.30281363	8.369643951	8.39495054	8.701375015	7.69920053233333	7.74964892833333	8.08186382066667	7.86593196466667	8.10443633333333	7.65551767233333	7.75189917433333	7.847431128	7.53938156166667	7.93033619933333	7.303995541	7.60985673966667	7.985824541
AIP	7.896733469	8.031822795	7.729482937	7.956304938	7.974814682	7.710526024	8.118747902	7.959422109	7.982482343	7.897251548	8.208171338	8.073614302	7.907980972	7.972566625	7.631538999	8.07156801	7.894108601	7.644655784	8.033416673	7.464131837	7.639213486	7.765293455	7.899547989	7.980837999	8.148137228	7.995330694	8.145100764	8.317416767	7.953346076	8.202575081	8.075023064	7.96944128	7.505221249	7.505088173	7.796675792	7.383233645	7.4868067775	7.1441774445	7.051099215	6.5277107115	6.94011143	7.307760232	7.4670721515	7.132952114	6.8767677475	7.072384347	7.1554329375	7.095640277	7.059921396
AIPL1	6.170387585	6.523350899	6.254303122	6.160783795	5.994608265	6.404214462	6.1086976	6.22609662	6.201415408	6.316409707	6.17828928	6.10313621	6.120911936	6.11686707	6.32283941	6.201138778	6.105970577	6.298503826	6.126605056	6.387053331	5.992420927	6.172744722	6.001980881	6.332468481	6.131703969	6.051508695	6.199399634	6.016885295	5.961995043	6.029710311	6.049717356	6.017877097	6.146433156	6.0442215	6.150110218	6.474396595	4.274636534	4.4595499455	4.4405209825	4.449332692	4.268288549	4.551448344	4.746267711	4.587789622	4.604997201	4.512265084	3.987646507	3.9532102035	4.1152154305
AIRE	6.733099246	7.209588091	6.811609844	6.93166816	7.000831715	6.865628451	6.770333606	6.969745802	6.834984903	6.982433188	7.149585105	6.808124007	6.920049791	6.869363039	7.056361404	7.071492092	6.869056226	6.889097847	7.051500152	6.851206944	6.88263184	6.990356297	6.847807043	6.884863601	6.609112888	6.671667075	7.033151393	6.58916045	6.682506564	6.566608328	7.00551425	6.545328323	6.519850186	6.877553232	6.804489725	7.004405599	5.361782188	5.588278368	5.560481971	5.700758912	5.561921254	5.610745766	5.294508721	5.756503757	5.42865101	5.476181535	4.81015802	4.982488331	5.296573659
AJAP1	5.762638199	5.856965791	5.685559318	5.62553949	5.746696713	5.675145529	5.550505015	5.85219717	5.618600837	5.798761351	5.749387207	5.650196115	5.72983329	5.605051843	5.791588247	5.801052879	5.851543996	5.78861914	5.627985392	5.682984215	5.563101676	5.646699999	5.566183389	5.716246926	5.482179713	5.547007024	5.72010308	5.472057142	6.50612996	5.46770328	5.710793922	5.582679992	5.608934625	5.849419211	5.55930411	5.653060331	3.628074037	3.6747384115	3.5980307115	3.61805867525	3.43668413275	3.57094413025	3.6935788215	3.65205445775	3.607271351	3.5518153415	3.29544527275	3.3731606475	3.34524629575
AK021537	6.813835514	6.426793952	6.249480153	6.285104417	6.596903642	6.524580985	6.229495494	6.557019161	6.329528232	6.459145162	6.729990092	6.304100943	6.618847305	6.299008738	6.661747688	6.467473158	6.542625748	6.585127579	6.467477487	6.279435003	6.269285754	6.657507542	5.826323705	6.244420294	6.231962448	6.238953308	6.102834788	6.019214001	5.944406449	5.838478994	6.263506029	5.944049269	6.155966124	6.133198228	5.854513475	6.154956916	5.694524075	5.554537137	5.600733252	5.648158558	5.261093669	5.830034883	5.844283292	5.43783928	5.721122844	5.075920373	4.900815005	4.940497895	4.895121167
AK021933	5.407827301	5.328496759	5.122296562	4.958820898	5.065796026	5.08471493	4.923187072	5.074229344	5.050070786	5.275447884	5.124579708	5.116518334	5.087109747	5.179877329	5.061311997	5.389934325	5.301667876	5.158615291	5.017997355	5.120330794	5.073996323	5.089328074	5.195956007	5.224005512	4.905939093	5.029285565	5.174385403	4.829927129	4.922301425	4.93634854	4.964024449	5.067702333	5.034628894	5.101893152	5.095149055	5.068771569	3.2032510655	3.141579372	3.1123164425	3.131929547	3.1722048905	3.143330468	3.186030144	3.231530194	3.3584866165	3.117278756	3.475805735	3.4621240245	3.1553580495
AK055981	6.398804671	6.73691162	6.229582884	6.31652218	6.890551858	6.813878228	6.186164329	6.18528024	6.263437029	6.096357703	6.417601354	6.478106445	5.939586462	6.498614547	6.194180864	6.28804111	6.400667868	6.437730666	6.132086016	6.391219022	6.361360718	6.266113854	6.168535576	6.053523233	6.297466171	5.988804867	6.561485928	6.071059035	6.313599255	6.383550502	5.957491734	6.486204683	6.743520738	6.716679725	6.55373196	6.418432214	5.038846438	5.83603415	4.822930077	5.060316805	5.13330534	5.592488658	5.443990615	5.642252805	5.570111505	5.259875099	4.74106081	5.633639523	5.838529362
AK1	6.798484391	7.177771705	7.123562345	7.174835932	7.242777597	7.202514369	7.048490474	7.058601082	7.33348131	7.244365817	7.266011598	6.924898612	6.823763597	7.022363142	6.625792608	6.61588356	7.368206469	7.340493999	6.796699447	8.219825553	7.300514473	7.219549232	6.889882551	7.549506406	7.210565069	7.166865261	7.260662809	7.118791934	6.438028143	7.372166717	7.036535749	6.81682203	7.772577548	7.619101212	7.315463967	7.358721696	6.7699020995	6.863164879	6.601892376	6.617882208	6.303895269	6.9715768725	7.015329254	6.868732897	6.6873920275	6.6468778295	6.6184423305	6.339000431	6.6732700145
AK2	7.260578295	7.524163825	7.292390162	7.254756057	7.326277741	7.367658982	7.301479665	7.235315449	7.336172561	7.477783404	7.391357624	7.352045495	7.202519044	7.440298126	7.322204634	7.272130074	7.069331024	7.650958709	6.762163305	7.358393841	7.519385785	7.25787729	7.342226746	6.98952971	7.655364948	7.208213334	7.550328947	7.181037971	7.612721332	7.267189262	7.007767249	7.384510647	7.341735781	6.553430106	6.967860336	6.975506608	6.46824932133333	6.848955873	7.1363857575	7.0043697985	7.34342826683333	6.86983934516667	6.92467005816667	6.98849782733333	6.77814252833333	7.07270416816667	6.554642109	6.6117833815	6.34708871966667
AK5	6.094140425	6.086052598	6.017621053	6.016651136	5.91628601	6.172802345	6.006636026	5.901960752	5.997004396	6.370460249	5.931370072	6.102617456	5.936949351	5.950223316	5.952767438	6.070046087	6.095547561	6.109369258	5.921143439	6.063557812	5.857611355	5.970448631	6.174347977	6.091867005	6.117751108	5.978551586	6.181429899	5.899270016	6.017993102	5.794541504	6.01622133	6.058658822	6.016503825	5.997379369	5.803920171	6.312995428	3.88517362	4.196410824	4.2213399445	4.107407256	4.001541851	4.7491208005	4.192015087	4.151831298	4.419729569	4.0447648865	3.9185854585	3.744862039	3.996769129
AK6	6.886184283	7.237468063	7.372014236	7.04268397	7.421357508	7.272677823	7.605830138	7.488001417	7.71966873	7.241628298	7.455331261	7.325223546	7.43200454	7.343885171	7.454211817	7.388878142	7.266319803	7.579479859	7.652766799	7.721386046	8.032679918	7.408606054	8.252468598	7.39812165	8.472931159	7.61332716	7.203954114	8.105495901	7.309036602	8.10213785	7.521313404	7.634856799	7.501075693	7.26387682	8.475139274	7.440965358	7.808916045	7.928962592	8.296901201	8.038453359	8.413472436	8.013033152	7.973922964	7.575238663	7.400628865	8.296901201	8.316479484	8.04222876	7.866873169
AKAP1	8.081786901	8.511994913	8.220340507	8.327069506	8.344111861	7.944521564	8.160651838	8.25876513	7.912932076	8.229994191	8.32272679	8.131903532	8.188293794	8.550739061	8.430008172	8.0460182	8.140162305	7.858291382	8.365519402	8.526116653	8.692054596	8.089787306	8.807256265	8.534741871	8.556479624	7.966083709	7.925630895	8.477934866	7.586920389	8.041894193	8.052760451	7.727070184	8.579038412	8.200734155	8.956893833	8.225806941	7.78093206675	7.3913535435	7.67170276625	7.70045296175	7.88427152375	7.58875402525	7.694988232	7.8561189385	7.6438630055	7.87438455725	8.46757281625	7.8363164145	8.24887811425
AKAP10	6.106217823	6.033230789	5.957018138	6.102284712	5.918953361	6.149742082	5.987225658	6.178744266	6.0455849	5.992627143	5.963265545	6.01445289	6.096811451	6.300964716	6.097378376	5.827371263	6.221661372	6.071783602	5.926083747	5.951290435	6.009608381	5.930526627	6.526811974	6.175921939	6.332351347	5.906057059	6.012048989	5.923353911	6.076741292	5.699901273	6.056390325	6.007432631	5.952825694	5.931203836	6.486887814	6.269871763	5.1706208575	5.21318395725	5.355479006	5.17478887525	5.318191595	4.81809222725	4.822500393	5.39718295225	5.4639455975	5.355991192	6.24528131775	5.78220968325	5.30931143825
AKAP11	7.474478431	7.511401783	7.549571335	8.070223625	7.59408087	7.266426824	8.178347195	7.540574466	7.764462584	7.667562363	7.49678129	7.836654827	7.573961493	7.834924809	7.801520022	7.780914502	7.325895645	7.190854722	7.446821042	7.423071958	6.961520184	7.578724083	7.883541239	7.881123324	8.638027675	7.652760226	7.296990327	7.382682195	7.779102315	7.796481884	7.888909308	7.693464939	6.937723625	7.483246667	7.013684273	6.914588687	6.7754925065	6.915772538	7.2107436425	7.269211131	7.471573954	7.211605939	7.2074172615	6.6644832775	6.8980353625	7.120389958	7.184780203	7.369360927	7.3521011625
AKAP12	8.062251485	8.083573229	7.614399003	8.518131976	7.594009813	8.681805503	9.128768663	8.661527225	9.613730668	7.683672526	8.1997032	8.310858702	8.81646105	8.35936865	8.881467915	9.42274532	7.563070997	9.630331587	7.485936424	8.136156087	7.951755958	11.25812894	8.461189366	9.022158687	6.392774187	8.076695505	7.838489631	8.321592948	7.898237208	6.856737666	9.135863716	7.280703687	7.416960457	7.270242812	7.00360335	6.684694497	6.6491792908	5.883116767	6.402764583	6.2134399606	6.0171825432	5.6200953746	5.7582439892	6.2378012862	5.9506788846	6.3580749102	4.7794688882	6.0332796138	4.3878961526
AKAP13	7.018024485	7.203495646	7.321733108	7.286639239	6.995124014	7.245101832	7.058787103	6.927599279	6.96626734	6.785168286	6.81669571	7.150887866	7.119211584	6.711898075	6.862633136	6.897906208	7.03699673	7.028388383	7.471068655	6.764027678	6.740823083	6.821008416	6.520796958	6.834175969	6.781932399	7.161669265	7.094691176	6.835582243	7.400578104	6.751391629	7.138248603	7.216930068	6.952220432	7.450599692	6.705628385	6.975789619	6.02341650388889	6.204520991	6.20614924544445	6.13946300122222	6.254574449	6.09585612366667	6.222269066	6.14932397633333	5.86531165422222	5.37947168388889	5.80432643011111	6.80637956088889	6.18718569377778
AKAP17A	7.036583906	7.034404182	7.119379751	7.005202999	7.080337379	7.203863588	7.255898384	7.228943685	7.115060731	6.800777189	6.697207811	6.971252996	7.147221943	7.335836434	6.978134181	6.997993147	7.175023243	7.31000449	7.602900838	7.020859878	7.567663391	7.309543521	7.619968332	6.421566565	7.211044435	7.077059868	6.349415661	7.092758033	7.258250338	8.086640233	7.172779683	6.751497723	7.267328484	7.454292643	7.596939196	6.897593741	6.38890437566667	6.14175335466667	6.34280532666667	6.36827595933333	6.66090605	6.50744550833333	6.588215095	6.68482743266667	6.538093095	6.63998070566667	6.50741125366667	6.45301460033333	6.686036819
AKAP3	7.210944315	7.106585151	6.669925405	6.612129187	6.788388622	6.914296337	6.551693995	6.622764638	6.612027907	6.824574002	6.865210555	6.606375592	7.083460968	6.832309651	6.947076301	7.04550543	6.928697298	6.729162211	6.724135988	6.885734362	6.445292003	6.664433662	6.363781336	6.660381955	6.331438121	6.633948331	6.622731709	6.269475545	6.045845307	6.1615454	6.553691169	6.363586167	6.639266316	6.545957684	6.607740233	6.718982938	5.664849686	5.499504145	5.026377965	5.352055002	5.080871683	5.682660485	5.660076225	4.986112079	5.798924185	5.222169001	4.130926746	4.411161306	4.493536303
AKAP4	4.708712166	4.86141467	4.622723349	4.519991484	4.599157192	4.618862725	4.574338916	4.738129464	4.639608989	4.65875288	4.631917928	4.461684765	4.710542464	4.642409827	4.646398334	4.596566493	4.728119498	4.683421786	4.560298862	4.656183884	4.607659758	4.71839106	4.545078586	4.679331204	4.532084397	4.525083256	4.52846607	4.491902487	4.446879996	4.450185352	4.642683187	4.701558568	4.515918705	4.616042832	4.616255615	4.536303287	4.264724528	4.173327304	4.037708019	4.493768982	4.318924331	4.235657509	4.195088916	4.212686516	4.076333973	3.916203258	3.908612141	3.90059036	3.765422413
AKAP5	5.263310976	5.166197087	5.001022698	4.984754892	5.007482944	5.198463199	4.730129647	4.970876864	4.799486759	4.95269843	4.940253637	4.804656213	4.959278191	4.944432643	5.02312984	5.03835835	5.104074996	4.979222376	5.043237132	5.072590371	5.166865407	4.776124507	4.747015975	4.890795942	4.698373237	4.867551185	5.002281157	4.673163691	4.585024238	4.835292608	4.790666806	4.652493615	4.770924663	4.884455478	4.936554032	4.883467347	3.3435796435	3.401511578	3.3287318195	3.4098213585	3.322086606	3.584200815	3.463408634	3.310805827	3.5678502455	3.4812365005	3.2081083555	3.178775343	3.4416173895
AKAP6	5.356811023	5.38479374	5.12184931	5.058486431	5.045608465	5.21149362	4.807090512	4.907431055	5.01676436	5.131220705	5.069795341	5.023344822	5.076235751	5.090976003	4.979061443	5.132080151	5.33091752	5.130606948	5.071228363	5.160849618	4.975950266	4.936609216	4.934273326	5.134151092	4.788078682	4.941227681	5.27089914	4.809862126	4.737712442	4.832335622	4.916860619	5.050637516	4.931247325	5.074148151	5.065619304	5.156800116	3.798169902	3.8210859975	4.0012162815	3.668927005	3.6371193655	3.731684014	3.5719591495	3.8957170935	3.60015725	3.560324409	3.40200456	3.5734372775	3.5420930845
AKAP7	7.139514553	7.245759989	7.273320408	7.947563862	7.25862029	7.825652806	7.403760873	7.302264962	7.224667189	7.225675203	7.161983643	7.173987264	7.307703859	6.89053647	6.86737009	7.040722218	7.464898087	7.762694776	7.306527372	7.482402117	6.677249553	7.003774644	6.70911136	6.640274107	6.379248121	7.214568826	6.694774966	6.697409023	8.416796806	6.842517508	7.264727067	7.722846786	7.098372767	7.106622482	7.039541657	7.378072534	7.1243100695	7.2116004305	7.268560444	7.34615627	7.504019065	7.136227905	7.1386220185	7.2338419375	7.408187982	7.321806667	6.369031217	7.795973672	6.150409758
AKAP8	7.315829359	7.23121942	7.27212474	7.335743309	7.22883102	7.285688444	7.546303037	7.35198694	7.35694862	7.442173869	7.256097504	7.326141731	7.32952734	7.439585026	7.392069713	7.330464553	7.338773041	7.441642263	7.58811423	7.22776489	7.428195484	7.583655404	8.045283757	7.678503762	7.84187065	7.503050809	7.104439994	7.368888433	7.725058738	7.49706216	7.267335806	8.033798036	7.474019224	7.608406311	7.449105032	7.176924078	6.880139757	6.7408111885	7.221181916	7.119827459	7.201997985	6.7909986955	6.7695719455	6.8527871105	6.932267343	7.05750554	7.7022786135	7.4202620085	7.138630146
AKAP8L	6.302167749	6.72193334	6.717405549	6.406685719	6.572262148	6.689261625	6.492303708	6.655679827	6.303445915	6.484789943	6.377574937	6.418583161	6.443720952	6.622064031	6.491923051	6.349037655	6.678837344	6.539501979	6.657291126	6.342789236	6.55926433	6.907905762	6.606173841	6.462167384	6.634914481	6.422081849	6.601324668	6.2961842	6.575989542	6.514961703	6.425876705	7.033969639	6.788694425	7.025202114	6.899587345	6.40365251	6.0657667188	5.8121293214	5.9962171942	5.9401389922	6.0856596844	5.8453903338	5.8644709702	6.0374281464	5.8419787606	5.878424434	6.342650783	5.9338691572	5.9713597964
AKAP9	6.418619191	6.654480313	6.60731912	6.601891292	6.924483815	6.08742399	6.473780817	6.574069217	6.137865561	6.614601592	6.626647372	6.690393551	6.77553364	6.837745717	6.852973385	6.453122701	6.507672212	6.035820011	6.117829698	6.497841353	6.328855446	6.348093764	6.295679232	6.324005677	6.298873464	7.349249618	6.85164776	6.539524787	6.644506968	6.460815864	6.32633437	5.985366326	6.782273382	6.57738928	6.62532258	7.210323772	6.48109709733333	6.20820772533333	5.87775770933333	5.768115969	6.035432655	5.75188153833333	5.891563189	6.09098454633333	5.89005175233333	6.25471192766667	5.87457555166667	5.49221650766667	5.06039847233333
AKIP1	6.482579528	6.317505464	6.35103879	6.455337927	6.51606295	6.193725077	6.427038918	6.252681157	6.297863943	6.384467408	6.576981495	6.284989477	6.410643013	6.252616972	6.353049492	6.450198709	6.501330015	6.239870698	6.688542459	6.785648669	6.413086279	6.902139077	6.729724394	7.508505976	6.555386254	6.710835542	6.788660704	6.521227025	6.668516674	6.534197629	6.467679401	6.326257234	6.849269352	6.59980972	6.659454113	6.968703352	6.616827339	6.765725616	6.5219636025	6.1854649285	6.365678855	6.7468002325	6.595466875	6.6407910495	6.6992736645	6.8796783705	7.2339455975	7.0012548775	7.5467786635
AKIRIN1	6.933316984	7.102271409	7.305995214	7.275758256	6.630282048	7.233725931	7.26416659	6.977189659	7.668457274	6.843875888	6.965350697	7.059353246	6.810655636	6.969630457	6.856382304	7.222067496	6.678432656	7.787470519	6.638919842	6.638901739	7.251777338	7.002053653	7.429377762	6.50442594	7.441807912	6.508993935	8.497856502	6.711026851	7.526365535	7.038238659	6.828275893	7.418365222	6.993350693	6.529780936	6.520309024	7.240564877	6.832327419	7.52156786966667	7.98662220533333	7.57838755433333	8.09318541766667	7.39768886233333	7.55024321866667	7.50675580966667	7.204644726	7.66906367566667	7.828405096	8.102340545	7.393790491
AKR1A1	9.837457347	10.00566887	10.0283944	9.694297331	10.45203199	10.12870601	10.00782859	9.919741962	9.739073284	10.13901229	10.22857569	10.21311069	9.963611434	10.15805989	9.812590019	9.9693492	9.800169831	9.358425075	10.37052646	10.19505438	10.35268189	9.465284512	9.51727745	9.858422307	10.26380152	10.4448209	9.188012539	9.62999635	9.789582539	9.873361135	9.985483442	9.664830114	10.09748696	8.499442202	9.146821031	10.44918477	9.517934913	10.36694222	10.15632281	10.05113166	10.21796775	10.17626124	10.24317009	10.26590038	10.16673641	10.3582274	9.127079557	9.592320213	9.235666885
AKR1B1	8.023155677	7.88519828	8.035104263	8.263840498	8.887156195	7.743172945	9.050313795	8.426896383	8.709902695	8.455276297	8.392451002	9.024852194	8.283200482	8.058913244	8.704057342	7.943992159	8.426687065	7.788858568	8.378146675	7.559414807	10.81092466	7.861533227	7.994646	7.796108352	8.530112339	8.666618524	9.503346819	9.59163922	9.130701232	10.45636947	9.332692154	8.60525068	7.568067823	7.69896349	7.208029943	7.709483653	7.618941995	6.935850657	7.087556336	7.147496041	6.84766224	6.850817405	7.116933877	7.282626697	7.08184556	7.381175073	6.788161308	8.360607326	7.252965017
AKR1B10	6.352800721	6.523350899	8.237550138	10.009238	7.221523162	6.668804123	9.473333977	9.082893078	9.875935061	6.530465582	6.756317688	6.025755807	9.006764499	5.703996693	6.426797897	7.075629693	7.373011252	7.765629063	7.869419162	11.5978165	11.08076724	10.90941354	11.51381797	13.23296217	13.0207606	11.3138709	9.070400292	12.18098763	7.724730233	5.493061278	11.14692809	6.087508187	5.986266846	10.17463509	6.159706891	13.82847539	4.318430272	6.385095609	6.979341309	6.812084424	5.416958561	4.56865988	5.011399043	6.11084471	6.191738024	6.487291735	4.512809793	9.306274559	7.724986418
AKR1C1	10.55688918	10.57525735	11.70631596	10.81790799	10.23661066	10.60488055	10.34080984	11.26164653	11.04701587	10.14731451	10.89440899	10.18015917	11.22622753	10.55326857	11.28058205	10.94079354	10.80278536	11.54650596	11.03938093	11.74966671	9.765095506	10.49913408	12.14165458	12.09571514	12.44531994	10.55204023	10.66172174	11.08348782	10.86027268	8.521913804	10.71453275	8.245000302	10.35797228	9.770793002	8.878680959	11.61979458	8.5888727004	7.7414387304	8.5210697464	8.4271030494	8.3503106356	8.4634858142	8.681005045	8.3628316404	8.1329332102	8.3849353254	6.8322995064	5.8283970618	7.3438912606
AKR1C3	9.268999672	9.203208906	9.833644623	10.34778545	9.747689265	10.32907259	9.757148187	10.20634623	11.22996788	8.861117092	10.13305563	10.17201411	10.124495	10.11274194	9.57378754	9.580660598	9.03570821	10.45622944	10.52570409	11.21475003	12.20874959	11.13318968	12.31802361	12.32527001	12.75749144	10.12018131	11.8142856	11.8902643	11.42807302	10.71507441	9.481795965	9.81829798	10.26734545	9.683046844	11.93870323	12.23316614	10.71581439	11.21874266	10.07011978	9.760931917	10.24029901	10.1970751	10.50049497	10.64478162	10.53180849	11.01675866	10.97779845	9.633065528	11.67688637
AKR1C4	9.350438508	9.802978136	9.354133912	7.697215512	9.675005758	8.325983728	8.676772815	9.243861183	9.709694333	9.43754115	9.860651137	8.874317526	9.43269696	9.660853391	9.551553951	8.848689524	8.860006381	8.910403537	9.376251387	9.184674588	8.057525735	8.657872435	9.988062602	10.40215864	10.53446242	7.762895302	8.341957848	9.506697331	5.875600563	7.82826347	8.439286749	4.646850888	9.245823078	5.28516188	7.903163422	8.974395773	11.41836891	11.55638996	10.84578798	10.4839524	11.088889	11.13907658	11.33592563	11.36142814	11.0746309	11.91824443	5.560352454	5.744077026	9.153986787
AKR1D1	10.73884265	10.36582278	10.64314332	9.578182466	9.453470669	10.71881766	9.640792168	10.41828584	10.10045171	9.966671829	10.72037144	10.30343456	10.64745728	11.112981	10.5580503	10.32777991	9.933726804	10.44643201	10.00130729	10.18202715	7.255684407	9.234745505	4.687651965	4.24631469	5.680001277	10.6058024	6.31947491	5.487129066	6.244452697	4.917446648	9.490218785	4.729821223	9.719684707	6.958731152	8.814775612	8.167250265	10.49999772	11.32194359	11.73833861	11.89022667	11.99585175	11.3098592	11.57841262	11.55873456	11.49526028	11.44180813	7.967044526	3.948844131	9.819637834
AKR7A2	7.492205225	7.411046478	7.247606189	7.786271935	8.461313681	7.140228478	8.36901456	7.963613443	8.038121197	8.208707573	8.319829176	8.2472113	8.043932586	8.181530012	7.881934576	7.719318171	7.204187389	7.264928767	7.417333514	8.232022847	7.790256851	7.964557365	7.898107162	8.036484813	9.183489889	8.678976533	7.598133231	7.894820455	7.713005442	8.626993422	8.010591273	8.944072221	7.975179936	6.642145915	8.257994446	9.018262152	8.7421690235	9.322967987	8.900100548	8.497122401	8.7978619955	8.7690319875	8.815838541	8.5932937795	8.3811534965	8.921814925	8.7493213125	7.8590641385	8.0482206995
AKR7A3	10.0184815	10.67527159	10.32364978	9.57269507	10.84192448	9.890997979	10.19239154	10.24824871	10.11592055	10.63341801	10.55379779	10.09585475	10.08152269	10.15384139	10.20804124	9.618158889	9.957659552	9.954286807	8.830433357	10.92985514	8.748390756	8.384374766	7.810119112	9.460967497	8.861440904	10.09322147	8.338510831	8.406820933	7.823535289	8.054762283	10.06749977	9.723849623	8.91763484	7.087156441	7.922917493	10.60512747	11.328940075	11.52429337	10.28441997	10.01938525	10.316379095	9.8518658905	9.940635148	11.11777115	10.92703459	11.10803154	6.9522672465	6.9782180565	6.5880963145
AKT1	8.591326024	8.817357592	8.818811993	8.401869588	8.870731885	8.89190215	8.445405542	8.500889811	8.597459901	8.590947381	8.364916496	8.73780922	8.177741001	8.730929206	8.268105536	8.222383731	8.597227288	8.531755058	8.580605898	8.677507193	9.080508822	8.425142681	8.088193542	8.251278357	7.469059566	8.49122918	9.32351859	8.182909713	7.979751701	9.500459907	8.220590097	8.77973454	9.187730825	9.206462838	8.711385849	8.848071095	7.724604039	8.218414754	8.64286401	8.898921642	8.754830605	7.860675009	7.58485163	8.120557993	8.044736838	7.578942397	8.334182926	8.428428724	8.724610913
AKT2	5.938322673	5.867971832	6.017465162	6.000401285	6.038690919	6.094266584	6.206993925	6.824912022	6.125340039	6.207302585	6.172603534	5.93743593	6.479268751	6.218630694	6.484156862	6.156470511	5.806435565	5.910777256	6.489763118	6.566961141	6.563209951	6.672363987	6.255074671	6.332679999	6.357546931	5.986506333	5.963189636	5.830141146	5.959077342	6.401305092	5.911131086	6.834608853	6.788789571	6.08870749	6.293207009	5.916943709	5.91844168666667	6.03778120166667	5.68982962316667	5.67167686616667	5.839241023	5.82935541266667	5.98182679816667	6.11108591966667	5.950201009	6.0129602055	6.3470908245	5.79778605166667	5.8638229615
AKT3	5.925431051	5.684457913	5.777959396	6.189602512	5.675984515	5.819440913	5.854503046	5.585015429	5.74816188	5.748204689	5.756879354	5.893789024	5.80263275	5.832524879	5.819601135	5.880700253	5.697932016	5.687377704	5.678399343	5.61640462	6.08700068	5.574196874	5.273102174	5.430992696	5.268834412	5.780035092	5.443193029	5.558590887	6.807200949	6.498607869	5.827430653	5.367040158	5.537651104	5.758486818	5.35735473	5.458478407	4.60239710442857	4.51904328357143	4.38151181014286	4.30490481757143	4.529262869	4.466042436	4.32251114314286	4.61639069142857	4.75801274528571	4.632105685	4.58043083685714	4.97409192114286	4.21861898728571
AKTIP	7.50042871	7.423098572	7.473873591	8.265237082	7.770192753	6.973347439	8.035064159	7.767692681	7.895985382	7.686191092	8.243715917	7.740187876	7.646804957	7.977790667	7.704147423	7.22717711	7.620285472	6.941364949	6.876842155	8.193617059	7.546754447	7.676178663	7.665827885	7.393515134	7.060066412	7.516995995	7.876281781	8.123418016	8.066057661	8.061465447	7.715308329	7.678567851	7.957132459	7.407452333	7.125962894	7.909305634	7.3607165885	7.2227752555	7.174291527	6.7490706205	7.1608394045	7.3091377715	7.393903006	7.22146391	6.939777902	8.025364237	6.629727662	7.066275291	6.2436069785
AL109706	4.488571749	4.540871304	4.417436017	4.483816653	4.497004022	4.52434447	4.407444412	4.512203908	4.432703019	4.565992658	4.503316145	4.424395606	4.478173888	4.541611278	4.524247212	4.643760745	4.590743746	4.634696965	4.539398744	4.555851545	4.407398816	4.625778924	4.45607011	4.590974039	4.449567067	4.238375296	4.422338961	4.325340784	4.293621709	4.482227037	4.433337306	4.388898336	4.468314416	4.434566553	4.607075522	4.526948788	2.504608134	2.671680809	2.531594306	2.755510172	2.632447821	2.901879056	2.621356339	2.503212179	2.53362249	2.722293433	2.594234588	2.651964004	2.619029496
AL590762.11	5.971126916	6.566999684	6.04674705	5.776469342	6.061932392	6.137716684	5.834168043	6.01924195	5.829765563	6.215749621	6.003425248	6.016660232	5.990611502	6.106202516	5.880148316	6.079305966	6.025583757	5.980102965	5.934728889	5.902697645	6.093624394	5.955312522	6.003598033	5.601947149	6.220864576	5.845336808	5.908429204	5.708737057	5.610712408	6.145572659	5.690385967	5.934749395	5.977398872	5.973348038	6.207846025	5.845520929	5.83545064	6.028523698	5.992610923	5.287024789	5.917522208	5.63629511	5.957446378	6.191961152	5.851177708	5.820925963	5.800937887	5.979147107	5.838930986
ALAD	7.973264057	8.181012144	8.065899759	7.709297706	8.699796369	7.849387939	8.14916771	8.538214897	7.878671031	8.117219366	8.843694393	8.439715191	8.492643798	8.996097876	8.789693273	8.156555665	7.843946997	7.968670206	7.205737069	8.830892303	8.12222153	7.527293523	7.300181563	8.192605776	6.957614146	8.207746494	7.329845252	7.331661874	7.551776864	7.240211966	8.14307088	6.983561257	8.405845898	7.695079797	7.371605581	7.168501239	8.50830662	8.8240943275	8.689814709	8.5168081285	9.0880384925	8.97651435	9.0411730855	8.791713966	8.6091009865	9.1208678065	7.942715445	7.719310181	8.86897581
ALAS1	10.79308482	11.28012008	11.10377041	9.985635771	11.32348413	11.1236655	11.18717871	10.94228548	10.7281406	10.98539278	11.00692735	11.07833076	10.94958262	11.41723736	11.53981966	11.77396592	10.46155488	11.64339122	11.00344846	11.83426545	10.11095596	9.051807858	8.81215116	10.06282299	9.684442396	9.28613923	8.533770086	9.339909915	8.292465491	8.728165395	11.01881941	7.493636427	10.15769172	7.592636896	8.78126941	9.069368279	11.18130043	10.97859924	11.72591715	11.76340826	11.74609465	10.70475591	10.68531773	11.58725036	11.56291089	11.82559881	8.950448431	7.176905818	8.816351872
ALAS2	6.917745484	7.009881704	6.774953099	6.620297736	6.833257982	6.867673378	6.676103792	6.711509044	6.916957296	6.939288287	6.774345801	6.647565396	6.815240491	6.701316036	6.66663956	6.91748151	6.998505205	6.871239742	6.872549312	6.707383865	6.601866532	6.501454574	6.554925865	6.519771688	6.313929041	6.568800359	6.674517186	6.233741863	6.100669983	6.394385311	6.589171575	6.333686754	6.320654492	6.466984616	6.661680084	6.471897559	4.41855528	4.2490618375	4.104737587	4.757441647	4.0255077765	4.494251968	4.4442531505	4.1578382335	4.302876329	4.385798026	3.902667947	3.773656941	4.025444634
ALB	10.70032853	10.2849282	11.00307016	10.31396639	9.973159557	9.413135787	9.763329884	9.947128944	8.9407841	10.14827108	10.02426223	10.24070961	10.03829598	10.50394956	10.20779757	10.2059294	10.5673371	9.875035258	10.56184717	9.615685422	10.11712458	10.08044813	9.048205445	9.463921966	9.760443055	9.850988933	10.63331778	9.869617224	8.865240785	9.981267672	9.864915551	9.201710435	10.40701911	9.997912626	10.1030663	10.08864691	12.119249499	11.86981958775	12.19211058325	12.10582979775	12.193184403	11.79772082225	11.91270074925	11.76322462125	11.868231865	11.913170389	11.76542970925	11.20962999125	11.24338144225
ALCAM	7.857797234	7.602933893	7.961730501	8.244626528	7.721182461	7.98530027	8.182135696	7.670468128	7.420159226	7.719642667	7.608457332	7.984377189	7.880897958	7.899172971	7.261185097	7.84461139	7.844848412	7.732363596	8.506224119	7.626968758	8.449958078	7.724476979	7.357916734	7.964477395	9.671366674	7.984763165	8.999069742	8.360939475	9.524882801	7.493001764	7.784001128	7.765234367	8.980907767	8.307780632	7.517501438	7.982399754	7.873434641	7.97801857866667	7.288022919	7.10274903966667	7.250761634	6.72074718966667	7.00718732066667	7.74501357533333	7.636766364	7.957909334	8.72637406666667	7.02960766733333	7.997369657
ALDH18A1	7.545525291	7.633721333	7.888019024	7.971107774	7.942613052	7.624086573	8.310856626	8.059317702	8.248695036	7.861389313	7.737766022	8.146254734	7.992003828	7.993144314	8.010363606	7.836591705	7.424863851	8.0551473	7.775634803	8.532082917	9.062447168	9.250891391	9.891727889	8.564590039	9.001940025	9.022023511	7.947588239	8.407691477	9.060726758	8.832224283	8.300366897	8.945473549	8.35777364	8.752174423	8.779129655	9.004598069	6.2198238005	6.406979088	6.6494896945	6.381576946	6.5332778595	6.9569889965	6.8833957475	6.625431283	6.722826201	7.058460587	8.5530917105	7.966168726	8.410631219
ALDH1A1	10.61079198	11.54749026	11.52491068	11.14328561	11.61205006	11.16802449	11.45263102	11.54097782	11.40151922	11.24114491	11.42128736	11.25896597	11.36228975	11.39456919	11.41909479	11.02731422	10.86662953	11.47117026	11.53819832	11.71518796	11.12953688	11.41232239	12.08701022	12.6225579	12.23061392	11.31567853	10.9348261	11.03696617	9.15211483	9.681052731	11.14714923	10.27390967	10.96365984	9.710830021	10.72535097	11.89078613	11.70078626	12.32192902	11.82075267	11.22884498	12.23426976	11.90173929	12.19791098	11.61859788	11.56921374	12.07051763	9.471000743	9.336548432	10.98408011
ALDH1A2	6.875989928	6.964513708	7.017138007	6.540161771	6.717882237	6.827351004	6.426384372	6.998524389	6.487513577	6.735917814	6.747067622	6.634230563	6.773142355	6.811647947	6.737731636	6.753157507	7.226046162	6.722309188	6.749637548	6.886486101	6.695500677	7.06601613	6.675715461	6.722981544	6.108253933	6.534805984	6.629948888	6.032436858	6.346369419	6.435316559	6.795482839	6.425307816	6.590942331	6.622675101	6.731282582	6.579023409	5.775636318	5.459616044	5.64746985	5.8787684	6.012646494	5.660440862	6.007562236	6.003611452	5.574630941	5.739323283	5.078910179	5.343987218	5.454842023
ALDH1A3	5.929006441	6.391243957	5.878041245	5.533540683	5.626744357	5.989382518	5.854342886	5.715279587	6.132468792	5.865277288	6.016763279	5.639934189	5.96243333	5.945578884	5.931367188	6.741556982	6.331045765	6.731677996	5.800633423	6.026817326	5.18319124	5.32494671	5.444342421	5.666152967	5.496066435	6.229741163	5.637905312	6.126827434	5.72576824	5.190303664	6.180684685	5.430030991	5.194083119	6.776503859	5.489877241	5.51172029	4.5492298115	4.5227032305	5.2270156675	5.3584903495	4.811968746	4.1357896825	4.2656971175	5.1581557415	5.342953865	4.787160651	4.1811008845	6.0034549245	3.8775506115
ALDH1B1	6.571079868	7.332826631	6.805340232	6.51467499	7.710680506	6.240539157	6.49824138	7.105092271	7.275064388	7.362243392	7.249987444	7.09041126	7.024506646	6.913211359	6.310382779	6.251845251	6.588381626	6.330210766	6.778175135	7.477968689	6.641667939	6.70893801	6.963811813	6.052068575	6.345885255	6.264836585	5.666179805	5.885646853	5.678226554	5.450090435	6.679794278	5.726296199	6.306686257	6.015776052	5.48822114	6.009484972	7.9035750445	8.7331837395	7.8209279765	7.6545209175	8.0180726425	7.0597653205	7.421421931	7.600396408	7.4859880735	8.1857329805	6.271889285	5.4593738495	6.382527838
ALDH1L1	8.384015031	9.330139566	8.999159115	8.403841951	8.738205697	8.022782886	7.925160453	8.512918592	8.502635333	8.689371396	8.633020248	8.839589995	8.522767331	8.410354827	9.596242977	8.73419772	8.22521465	8.286847124	8.33721675	10.5507069	7.662323129	7.781011019	8.878063146	9.155817287	9.01781526	8.074432561	6.8396387	7.709468608	6.51357539	6.389950578	8.058951575	6.584965556	7.937463428	6.417617641	7.003683376	8.461522697	8.3213057555	8.074842979	8.589851274	8.503044091	8.661627717	8.577079535	8.64770187	8.424316179	8.177737634	8.4088058065	6.9381719295	5.6002770075	6.7087404545
ALDH2	12.08464005	12.11861017	12.09436626	11.64654811	12.45183384	12.21735993	11.9438818	12.47951985	12.12091925	12.15998215	12.18057516	12.12425621	12.44733149	12.60570908	12.46927911	12.24171861	12.11750414	12.16669068	11.79385225	12.29260472	10.80975347	11.32970993	10.49805653	11.83945024	9.831188805	11.27363646	10.66614772	10.62620742	10.08346655	10.73799292	11.99200827	9.614778379	11.9262406	10.25896926	10.56026792	10.43436172	12.73993293	12.39241738	12.52068342	12.38925737	12.6464294	12.45369739	12.7639506	12.59665325	12.36990507	12.64181044	10.69759793	10.17696139	11.38543939
ALDH3A1	5.746825491	5.927173317	5.699973333	5.754258084	5.677151763	5.599558159	5.361602763	5.922225792	5.613956469	5.57519644	5.676959964	5.472569232	5.661696077	5.434538599	5.496937348	5.510519404	5.669922731	5.753109959	5.672155426	7.30185386	5.377768454	5.495871913	6.069744599	5.95187423	5.319306781	5.541376289	5.71167612	5.65972574	5.408262784	5.512519969	5.965276143	5.243014273	5.446229468	5.70896596	5.686377179	6.22859409	5.322959089	5.345817164	5.001729578	5.358610643	5.040987065	5.07832694	5.620267423	5.688276199	5.464766935	5.33115651	4.960848095	4.993106617	4.837818591
ALDH3A2	9.688827565	9.536331296	9.726785457	9.856392586	10.17400178	9.34238087	9.943825291	9.836342795	9.88051173	9.858682342	10.30925339	9.589801981	9.869123723	10.3665048	10.31835823	9.72655877	9.531757181	9.599761061	9.956549121	10.1427771	9.999742565	9.561473176	11.14015875	10.99061885	9.605336859	8.806427249	8.818552856	9.764896275	8.037270993	8.367206098	9.725201402	8.393142022	10.18383252	8.879499831	9.8229877	9.685218232	9.81093809733333	9.992445869	9.61085437366667	9.414171031	10.0010355986667	10.1773604436667	10.2852127003333	9.75164204133333	9.50588215233333	10.073270611	9.94235547133333	8.19782227533334	9.18774038966667
ALDH3B1	7.6738401	7.804810991	7.851775905	7.768784072	7.701932446	7.941445447	7.481767507	7.631761437	7.461144307	7.733554137	7.63699364	7.476815108	7.757864831	7.432037264	7.846398612	7.550962057	8.005412071	7.801316977	7.55253316	7.730698092	7.57395485	7.649137138	7.471828841	7.681898803	6.866607953	7.661715215	7.780903098	7.327547512	7.360509585	7.477401579	7.779161737	7.141962778	7.523431915	8.064642532	7.546409847	7.60842684	6.25939726433333	6.16872402766667	6.17312901233333	6.29847084433333	6.386261794	6.23405956966667	6.42299396666667	6.57279869266667	6.325540641	6.20925384266667	5.891058702	6.215222722	6.29931841366667
ALDH3B2	5.195290186	5.24557133	5.079914782	4.96977472	5.077899997	5.099172645	5.001815187	5.234257385	5.062253011	5.305248326	5.128458722	5.004974998	5.099316018	5.089894377	5.005193972	5.156226786	5.185103633	5.067306916	5.090268368	5.108586209	5.036769903	5.060221115	4.995508652	5.167999772	4.859617823	4.997795519	5.117340443	4.875895841	4.998990772	4.975333266	4.94992234	4.874901891	4.983307417	5.040247273	5.113675696	4.896717418	3.3624737365	3.3580709885	3.214501938	3.700890423	3.4384307735	3.732070414	3.4299956425	3.34982958	3.529015347	3.454605678	2.969830317	3.0350677445	3.1947322185
ALDH4A1	8.991902187	9.294483283	8.865360971	8.770655127	9.677058171	9.314348094	8.598073897	9.430373857	9.31611025	9.348246357	9.189109411	9.215502034	9.364278269	9.597398485	8.891870601	8.882973232	9.145505322	8.896491183	8.198171463	9.881336727	8.846269049	9.381616519	7.766443534	8.433003724	8.424662815	9.098977816	8.540335209	8.04291311	6.790071129	7.480809559	8.881839535	8.039766641	9.764492974	8.693125129	8.834792732	8.550846943	9.016152068	9.2687578915	8.7903637565	8.819565857	8.924059849	9.132262787	9.364237975	9.37353935	9.013630161	9.267308658	8.6027263975	7.1379029115	8.5340513885
ALDH5A1	7.864905971	7.831486014	8.110479602	7.464098115	8.031531894	7.73349307	8.032884879	8.43129225	7.861197079	8.197445419	8.378608482	8.128832171	8.516703768	8.456085054	8.275287347	8.169605488	7.938241643	8.203801512	8.152810588	8.086921166	8.219038793	7.454357561	7.190988317	7.756860933	7.65191937	7.587354104	7.234154992	7.116899512	6.592215189	7.401790722	7.964337419	6.585388667	8.219461231	7.551202246	8.094760825	7.7171674	8.3930187765	8.581745563	8.870371326	8.619677566	9.048792616	8.6575024815	8.8863078905	8.504997683	8.230407179	8.6939440525	7.9133298525	5.993050481	8.7762056335
ALDH6A1	9.431059731	9.567070065	9.473564828	8.976564688	9.564840695	9.262320491	9.381868281	9.558890923	9.409904279	9.206366826	9.441612752	9.208218917	9.654938044	9.962814079	9.79198832	9.580982435	8.872866226	9.553332114	8.557235704	8.988606076	9.850099221	8.463896161	8.253069644	8.937693323	7.69924922	8.801372631	8.193677841	7.48014819	6.620608392	8.745265013	8.832174891	6.136806136	8.99569786	6.865833679	8.715841986	7.238890994	10.3953247594	10.19271351	10.106661995	9.8973309448	10.6493598436	10.3669043234	10.6500043294	10.5923810496	10.3023159462	10.7479680494	8.7176651686	7.1871919312	8.911263871
ALDH7A1	7.414575228	7.71951038	7.499690746	7.354185682	8.061198431	7.412563001	7.64793009	7.891072788	7.570291648	7.6242179	7.965698258	7.767322565	7.860147978	7.919219251	7.604861146	7.568868429	7.417426375	7.629129049	7.826610333	7.25347353	7.306743906	7.188490278	7.1171426	7.126164515	7.256119166	7.769617687	6.592522026	7.084877351	6.496927014	7.343553539	7.509296327	7.916588866	7.395132384	7.102854312	7.43161387	6.521248492	8.67047798666667	9.047609755	8.72326262233334	8.41569488733333	8.76032665066666	8.38483498566667	8.43488962366667	8.617688195	8.52085082566667	8.95343161466667	7.78340460633333	6.65661670733333	8.19350944766667
ALDH8A1	10.10541085	10.30359138	10.16767311	9.628224771	10.32166195	10.05243935	10.08338818	10.11555758	10.05374038	10.11657806	10.45037372	10.24919446	10.14871462	10.62577629	10.10705283	9.989195723	9.866741144	9.963191524	8.210956459	9.151667001	9.743834741	9.875553224	7.978547578	7.377556861	4.252282442	8.858475263	8.604033628	8.439763821	7.978351565	9.302724374	9.543218766	5.796141785	10.41132999	7.821124341	8.022699517	5.129489194	11.75345934	12.01360281	11.7410359	11.68959716	11.69026823	11.23766209	11.43447378	11.31603705	11.36466629	11.87017228	8.513856622	6.981051121	10.05365367
ALDH9A1	9.851900643	10.39334491	10.25364429	9.904597513	10.59086034	9.999650945	9.940491513	10.35702208	10.02133196	10.3382416	10.33954878	10.29373096	10.36279815	10.51842968	10.13428813	10.14636233	10.21833731	9.917257958	9.749868571	10.76108879	10.26395029	9.75314757	9.296585365	10.50653319	9.523955595	9.894994535	9.643365746	9.983598405	9.0289321	9.651180225	9.923965724	8.923343702	10.07698531	9.532350958	9.294136753	11.1497603	11.35905239	11.79701276	11.77688405	11.8505201	11.74212161	11.49309329	11.47402264	11.6738072	11.51941234	11.59629217	9.989843718	10.19352366	11.1737855
ALDOA	9.38489059	9.668500612	9.817024225	10.30034761	10.06177306	9.790043303	10.77385705	10.14530809	10.87580306	9.860198752	10.02822849	10.19322851	9.943832586	9.69806957	9.959264085	9.865554026	9.799562864	9.77878375	10.08452708	9.988950156	11.06658357	11.03126925	11.7853293	11.70365139	11.47748596	11.05023958	10.93972094	10.96304891	11.89094223	10.77367306	10.70804546	11.57268457	10.64578861	10.32817012	10.53941502	12.02458062	8.041880073	7.63053205033333	8.284792764	8.075619063	8.01645934333333	7.894774297	8.12850072566667	8.04733174533333	7.65122214333333	7.73357769066667	8.35331590066667	9.353058078	8.50433407433333
ALDOAP2	5.255867785	4.940828316	4.911568237	4.623351785	4.816945794	4.995609833	4.680876922	4.935137585	4.758156578	4.992692881	4.904667648	4.866110461	4.902680343	4.879164711	4.844604221	5.126550437	5.169881008	5.032099089	4.880595401	5.052552291	4.893611697	4.75974178	4.789955802	4.861163534	4.785369958	4.696452771	4.996554336	4.785025033	4.404004156	4.803748461	4.853289051	4.82868939	4.851930381	4.904369175	4.994057989	4.866579516	3.766757547	3.760690671	3.887962265	4.182851572	4.38842312	4.280814909	4.187078022	3.853155593	3.99407671	3.858012133	3.487755541	3.699560414	3.598569679
ALDOB	9.412393029	9.758393042	9.809648075	9.504865831	9.924842701	9.356422444	9.738016306	9.633406774	9.679536364	9.775413831	9.857958046	9.838998719	9.543941276	9.70530674	9.27912751	9.329724938	9.354202994	9.783341302	9.152760938	8.977822993	9.482937843	9.647327215	7.39490026	9.126415252	6.843899181	9.559921371	8.423419504	8.385671195	7.903465842	9.089911824	9.264817279	7.390865042	8.309090996	7.67030746	8.496192686	8.662069238	9.46726362733333	9.44411165922222	9.34369622033333	9.13897205555555	9.70578479211111	9.19953351111111	9.19588941955555	8.89624414922222	8.98039860422222	9.46757493111111	7.138837058	6.82970088388889	8.03999136511111
ALDOC	8.195475538	8.077509112	7.949015291	7.59130554	8.639826239	8.167892469	7.984307357	7.537856905	8.070072372	8.420897833	8.5815638	8.947714003	7.679709948	7.923097962	7.507114765	8.214354853	8.357200914	7.987467481	8.533000721	7.790364097	9.085559446	7.878233156	8.690834123	8.360629705	8.785647138	7.982905912	9.139582058	7.803474737	7.382321991	8.763671474	7.802108443	8.323249136	9.13604517	7.411072103	9.156958403	9.259871224	7.625010145	8.141807294	7.714063428	7.713286899	7.6394136	7.5508961	7.380319173	7.618152921	7.553159722	7.595561236	6.329355794	6.53150791	8.374977463
ALG12	6.470759312	6.704751033	6.57476295	6.247034336	6.312571919	6.594043525	6.007510922	6.414519741	6.244493716	6.096763004	6.20425751	6.308470089	6.27660202	6.364936313	6.333528282	6.177999154	6.307685085	6.274660647	6.406349288	6.671327651	6.625095046	6.573039087	6.609018333	6.668489034	6.425180568	6.310863419	6.246941624	6.287542373	6.24715442	6.843573178	6.135300741	7.189639202	6.683530387	7.180336202	6.758413289	6.516019941	6.465861771	6.656213147	6.010861328	6.458226652	6.346666264	6.74336526	6.525120378	6.783624009	6.407342085	6.547128044	7.158130149	6.983669327	7.183085188
ALG13	6.006760932	5.96486743	5.873376319	5.945612138	6.003796408	6.202398725	6.470496626	5.963568533	6.16911993	5.770502623	6.047494962	6.128041117	6.128883545	6.356667838	5.881951816	5.8839172	5.858041613	5.9012761	6.15406337	6.292519077	6.349025063	6.132723927	6.409507654	5.840827826	6.608288099	7.027540383	5.931016421	6.269382471	6.65481245	6.834579783	6.002960305	6.014979188	6.323635156	5.715713917	5.872785773	5.87749711	6.6417203242	6.7186219442	6.735898929	6.3792860108	6.592348266	6.7278512996	6.6986770708	6.5808137022	6.6072755672	6.7821679242	6.4059614674	7.036670011	6.4677927848
ALG3	8.229987739	8.454842358	8.606902355	8.441699673	8.66923441	8.517357215	8.464489479	8.44773921	8.43024457	8.656747212	8.716978012	8.549710279	8.464295911	8.621594493	8.480397201	8.328267145	8.395897533	8.553176842	9.071160115	8.942837083	8.603792913	8.831021631	9.340189501	9.142594419	8.494325131	8.905919665	8.794741334	9.128871652	8.717995652	9.3707352	8.637205343	8.714622743	8.577191531	8.628748302	8.59327741	8.975632607	7.733977401	7.610069739	7.713057704	7.892666627	7.873598413	7.869558775	7.929698264	7.974474283	7.859873314	8.018432818	8.069617788	7.788246339	8.639815796
ALG5	8.782548171	8.974280586	9.009692591	9.210070015	9.49295798	8.646764093	9.451090577	9.171983212	9.283261129	9.322008234	9.196724618	9.352425701	9.206498362	9.091236771	9.100674057	8.844707042	8.668031078	8.858452742	8.385354398	9.543845657	9.270173987	9.771502757	10.00405342	8.97230269	9.948526888	9.324487586	8.872282982	9.105671443	9.350914674	9.773121615	9.176156086	9.495975015	8.849736345	8.65011225	9.303221822	9.490823151	5.121667216	5.22593738333333	5.03566799633333	4.88007296166667	5.08182544033333	5.083551542	5.14791236233333	4.96857713	4.94871766866667	5.51347419266667	4.87181891366667	4.974522788	5.494372584
ALG6	7.605420079	7.516130364	7.745257993	7.572149883	7.961373794	7.359395354	7.850247214	7.743509591	7.567453686	7.985271059	8.007055477	7.884460674	7.95279303	8.102029862	7.988553058	7.781725054	7.575781524	7.582020931	8.786593293	8.404070247	8.852819158	8.122832993	8.318979912	9.126372731	8.783749714	8.475026181	8.353496513	8.209214019	8.17464422	8.792620091	7.690469604	8.11060686	8.256831749	7.770852451	8.767600914	8.718859123	7.10021548	7.43235496	6.966473224	6.767592879	7.171614251	7.119210201	7.277274672	6.911180433	6.812636256	7.412499405	7.172120357	7.593486237	7.348278827
ALG8	8.74089745	8.541193321	8.423208091	8.437651001	8.896226837	8.707552223	8.814274252	8.395741351	8.651565076	8.562196675	8.96470892	8.710935229	8.570501017	8.764882135	8.806747063	8.70709172	8.312251053	8.74341164	8.668251176	9.211785344	8.458382124	9.009786169	9.989471532	9.375015003	9.268311406	8.34954879	9.694927477	9.596517314	8.320877005	8.926891639	8.896585143	8.688469969	9.238686388	8.632186695	8.951707518	9.208063631	8.411694181	8.563403827	8.380426602	8.279443143	8.512772427	8.394944658	8.620203099	8.541232901	8.307871196	8.759740255	8.870791573	8.191686135	9.101436836
ALG9	6.390238978	6.392204919	6.601019343	6.335594505	6.916158689	6.403614791	6.644342084	6.792960371	6.506571051	6.6983193	6.610497887	6.600850675	6.81039265	6.619241308	6.630929863	6.388892522	6.349187542	6.263544533	6.683155016	6.794512532	6.57144044	6.905940632	7.071303464	6.156697923	6.673291957	6.198499566	6.241339677	6.729441887	6.625139077	6.437990896	6.970630222	6.352251207	6.865071714	7.189355991	6.585830758	6.901183007	6.270498928	6.901926906	6.0672971355	6.000302642	6.084426571	6.2387832755	6.186131208	6.923407244	6.641629378	6.9687864145	6.7231726845	5.9443654155	7.055549932
ALK	6.453774754	6.70375207	6.23911106	6.237588583	6.271229295	6.463442677	6.328198939	6.365873532	6.311261024	6.550721241	6.469968918	6.373101709	6.436384287	6.317749869	6.405113675	6.486473404	6.654526359	6.317121269	6.33577241	6.395335825	6.199589419	6.361075516	6.23694196	6.352220425	6.297828972	6.258644525	6.424384465	6.097525961	6.204099093	6.218958277	6.303053824	6.216244311	6.211899221	6.399586119	6.221498503	6.303335322	4.613220887	4.693019553	4.5784260685	4.968666305	4.816527855	4.8182503615	4.7280805855	4.627968531	4.645061685	4.852348722	4.4043579205	4.286993664	4.410661601
ALKBH1	7.869955845	7.821964633	7.902983624	8.116153606	7.924951419	7.890598237	7.975543164	7.925413089	8.038234984	7.870549026	7.782984681	7.854614533	7.854373408	8.009311698	8.032997017	7.838820221	7.935103464	7.949673085	7.467049581	8.004148949	8.463906838	7.765201274	7.694429095	8.149504526	7.224339062	8.015882577	8.035532722	7.689446744	7.676123547	7.920175754	7.787679744	7.83648025	8.007643086	7.858329336	8.258486001	7.862955733	5.3822254945	5.291327129	5.38452992	5.2684518185	5.353965281	5.06862899	5.503872344	5.3170384165	5.167362577	5.2449584715	5.565863796	5.4367474255	5.206696315
ALKBH4	6.164951535	6.393526847	6.219014827	6.10382918	6.276932771	6.228499416	6.151710911	6.229317977	6.073612564	6.254304077	6.351566554	6.090676222	6.172104412	6.336825515	6.038934619	6.160273647	6.339466045	6.379311473	6.145481347	6.605786196	6.259541358	6.181607308	6.487886793	6.2205848	5.959732764	6.237419711	6.387051753	6.241685688	6.164704551	6.229718396	6.292196805	6.010869607	6.173843285	6.114499514	6.573088743	6.391325223	5.047961653	4.793275371	5.485052494	5.51271114	5.310483643	5.272412936	5.060082935	5.681042154	5.152640759	5.498615206	5.427156104	5.369710959	5.406031887
ALLC	7.196812263	7.35030958	7.306889577	6.768766634	6.857668901	7.222486631	6.967679424	7.061850562	7.213136656	7.00671678	6.76942836	6.904484798	7.161146353	6.835307259	7.800575871	7.075600268	7.36481481	6.999366836	6.923066835	6.652867522	6.638463906	6.689282839	6.793979403	6.41133292	6.146282562	6.489809817	6.721986894	6.261529694	5.993087188	6.321733989	6.944591922	6.438644695	6.161859548	6.808126137	6.627608013	6.517545913	4.88264356	3.976381313	4.135478477	4.204877574	4.223118378	3.857985204	4.091733734	4.647292521	4.862273326	4.482484808	5.94953716	3.821303806	3.633404497
ALMS1	6.470477836	6.657345701	6.724116293	6.762722187	6.412703071	6.723984376	6.590962492	6.394786765	6.495905991	6.508552341	6.518611373	6.608900821	6.371076291	6.584030498	6.495996238	6.545226286	6.682599718	6.593652892	6.760210686	6.483371231	6.529316018	6.524821025	6.809637609	6.625005984	7.258913856	6.597246935	7.334027098	6.519712185	6.864401467	6.764034397	6.53757919	6.978532423	6.607077385	7.090725779	6.735911611	6.658718927	5.75549828	5.670879824	5.34833625066667	5.30561838366667	5.51294956033333	5.38286741133333	5.29770461966667	5.364923234	5.475839683	5.81148281233333	6.83088635666667	6.45056732566667	6.58731848466667
ALOX12	6.907164602	6.995393031	6.845425372	6.569871503	6.652912899	6.767024236	6.496316942	6.824904788	6.476501194	6.980002322	6.713132885	6.602949645	6.674176602	6.734097112	6.642542372	6.843904487	6.998888137	6.599224558	6.577910116	6.695435647	6.49869488	6.609163901	6.542553589	6.661397221	6.583034719	6.60009309	6.789349412	6.48792741	6.3635509	6.481782936	6.642197961	6.560155964	6.619107232	6.501872062	6.5783235	6.611209546	3.414234651	3.335103338	3.511508701	3.643630881	3.592174451	3.737914532	3.448718423	3.517509733	3.53679825	3.4663657	2.882056065	3.039829611	3.035603932
ALOX12B	4.850399542	4.828532958	4.643687442	4.5810022	4.643320549	4.60306241	4.527937653	4.808572673	4.623568184	4.776708479	4.72059408	4.493371233	4.673328365	4.676436195	4.699921595	4.766495618	4.764145367	4.846618899	4.591961491	4.935330829	4.753199623	4.765613478	4.504673154	4.729093797	4.29471172	4.504221809	4.887207931	4.491847303	4.493441945	4.428106389	4.788878627	4.46922382	4.752260077	4.694586733	4.891496327	4.752521893	3.66937398	3.64771583	3.913755706	4.363815325	3.862648348	3.809073385	3.776019741	4.064236125	3.936596396	3.756364779	3.73746568	3.485215192	4.065130297
ALOX12P2	7.385163191	7.176937167	7.074533	6.858360741	6.992755561	7.119465566	6.614447135	7.125206946	6.983177094	7.039472428	7.018550851	6.981757913	7.047908908	7.084780882	7.002875155	7.277774062	7.405668374	7.315365146	6.990324435	7.05412349	6.895001351	7.029184603	6.707472869	6.871764339	6.093050172	6.856474989	7.438676409	6.539154461	6.441084176	6.509152479	6.870342666	6.721219926	6.740088836	6.972944455	6.918797115	6.969736838	5.774974826	5.375033172	5.502844816	5.84481574	5.444352838	5.442764043	5.535868154	5.981591876	5.521417904	5.382764165	4.524687278	5.027544842	5.048955553
ALOX15	4.96460518	5.237822391	5.177033502	4.887624475	5.037843644	5.514494491	4.597791993	4.793190643	4.766964012	5.077956823	5.035761891	4.954452485	4.857096957	5.055114937	4.789602931	4.954847472	5.27430727	5.238105679	4.777349811	4.94226455	4.644205115	4.793628524	4.846184353	4.788558741	4.678795251	4.860642024	4.879090805	4.632847773	4.736632348	4.807933618	4.882881313	4.826228676	4.771352289	4.854556224	5.085303486	4.844018569	3.280957598	3.260035994	3.10293083	3.475643022	3.288472701	3.278298377	3.606166365	3.80406293	3.282110298	3.204721001	2.874670333	2.872478133	3.198522411
ALOX15B	7.904089683	7.663520283	7.355364038	7.049757069	7.466501157	7.54667816	6.888807071	7.373988072	7.234145433	7.630800003	7.144365834	7.298941249	7.293585074	7.220821624	7.323264668	7.615350363	7.679564092	7.285814726	7.496825262	7.345478129	7.748720924	7.322033433	7.175849635	7.326587183	6.491546155	7.127910323	7.459094044	6.891618176	6.426736457	6.83642569	8.138767509	7.109439488	7.0142281	7.277670043	7.158824856	7.197882657	4.535206786	4.5555565665	4.509231347	4.603814838	4.845522616	4.7434827715	4.388080712	4.6423380105	5.0072386165	4.4020962475	4.0529683225	4.1259101615	4.240919141
ALOX5	5.562286063	5.609817315	5.503092375	5.501914961	5.497394734	5.540799441	5.551427823	5.612243682	5.662909513	5.569928897	5.36877754	5.497638855	5.630975612	5.466479434	5.516891719	5.525263445	5.609588533	5.468467877	5.512358809	5.366909965	5.270943373	5.425723594	5.220152461	5.429869661	5.230293141	5.678237767	5.259974468	5.931719345	5.838371769	5.274945064	5.690684148	5.207478869	5.279801195	6.30306155	5.25202753	5.26650699	4.40643572925	4.42302668175	4.43735858575	4.5579309645	4.5768009025	4.46403522775	4.41783480725	4.5659768505	4.36868363825	4.3143212165	4.006903245	5.6032593325	4.25560604175
ALOX5AP	7.302824655	6.94534359	7.188084221	7.414463902	7.238773258	7.258096314	7.517414165	7.384865454	7.615240856	7.393886755	7.207454409	7.765126887	7.425614973	7.087318506	7.229603326	7.277691522	7.210425665	7.129934341	7.287794905	6.770281495	6.655927198	7.501391498	6.417729339	7.26773252	6.884990341	7.84771127	6.575266901	9.469622259	8.546211117	6.96373602	7.8394008	6.869890417	6.580693112	6.002351644	6.841116084	6.478556467	5.956605892	5.732731131	6.109116214	6.018567419	5.157629634	6.219947119	6.072373131	5.580679969	5.696722937	5.545171686	5.633451612	7.136912033	5.583629907
ALOXE3	6.508448879	6.002434184	5.792600049	5.705139023	5.867905252	5.754752318	5.638006077	5.867974701	5.681171795	5.949004578	5.982814905	5.816298584	5.946389043	5.851248976	5.930591285	6.163132248	6.111537484	5.907185689	5.771750042	5.853061728	5.693331431	5.906368055	5.639461902	5.723140091	5.625310862	5.623086149	6.068983656	5.606959772	5.641802263	5.467543844	5.63586337	5.736093374	5.866723872	5.878389352	5.822927422	5.865579006	4.377327177	4.544352553	4.4108056075	4.740955928	4.2426799335	4.7553827545	4.7926052735	4.5603157975	4.7683624005	4.384907729	4.0319588615	4.121416877	4.3225142785
ALPI	5.333043029	5.374580912	5.335809853	5.033910828	5.126786642	5.379776515	5.119063252	5.294238093	5.211105973	5.220932865	5.365815842	5.163006209	5.243789519	5.304382969	5.196548205	5.249661249	5.408597503	5.232442641	5.285481591	5.477922014	5.215194211	5.284288956	5.21122083	5.247216451	4.991758085	5.056535848	5.332971608	4.928444906	4.907962231	5.157254622	5.273375066	4.999380028	5.043552826	5.195215052	5.247328342	9.020950289	4.1468191055	4.138230264	4.063440331	3.9859625175	4.057460642	3.963714683	4.3927368485	4.1963795	4.098347976	3.891468043	3.6829563045	3.999708618	3.7536511035
ALPK1	6.685336105	7.194882896	7.222635007	6.932437412	6.474583079	7.754059622	6.673795761	6.586263076	6.642129504	6.384038406	6.636625521	6.598671387	6.479488122	6.736533217	6.342243051	6.468623741	6.944005417	6.98149826	6.810445332	6.336146731	6.370580147	6.265318146	6.576454422	6.382891567	6.652151511	6.637069219	6.73872226	6.542758559	6.959960081	6.65192265	6.450737661	6.75112484	6.666966654	7.047731642	6.679242363	6.249178038	5.0942123195	4.940387941	4.90250555675	5.04085745	4.7110165725	4.840121917	5.070677521	5.0838813965	5.15334257675	5.19568641775	4.81051359675	4.98079239225	4.85008404125
ALPK3	6.006087154	5.916587809	5.978793178	6.079365884	5.918110125	6.128416868	5.970180585	5.886439258	6.004563049	6.035942461	5.980130757	5.795972539	5.950282593	5.873020963	5.883810837	5.892795705	6.155360642	6.11663968	5.956068496	5.778006618	6.337935342	6.521815207	6.116423125	6.102847158	7.907344054	5.715837687	6.173104927	6.339508239	5.906538249	5.908838062	6.093265915	6.870889651	6.388574136	6.094449066	5.8256383	6.054673414	4.4674559465	4.5607433715	4.687686983	4.5930324265	4.3402240215	4.3317219675	4.1392186695	4.4821173865	4.4235746005	4.5149808605	6.794602263	4.857902494	6.7224366945
ALPL	6.487178783	6.363412113	5.643102859	5.542075635	7.141342257	6.752422805	5.94635136	6.175106493	6.931703473	6.298037047	6.049919144	6.15636912	6.002543783	6.300052836	6.147832669	6.666448743	6.530053357	5.902881219	5.348680521	6.252634953	6.381489775	5.249050379	4.990346501	5.241302315	4.756940814	5.742982107	5.163706235	5.863757586	4.613395029	5.831230329	5.829715624	4.847819731	8.047263427	5.291258457	5.694181378	5.455574827	5.606128766	5.1522621685	5.4358674875	5.405623337	5.8990534335	5.7720250085	5.965225653	5.941494647	5.617591438	5.6074562755	3.891912897	4.7091605075	4.65840189
ALPP	6.615167654	6.572194541	6.152537928	5.845564893	6.301446464	6.206414066	5.903219355	6.513634674	6.090137086	6.33785456	6.131582958	6.072802952	6.071639745	6.223438589	5.979615299	6.244807418	6.421502653	6.20535865	6.049170696	6.273284455	6.12471325	5.656003296	5.798539891	5.919289244	5.361935631	6.07808234	6.144986216	5.654537101	5.1850509	5.947296627	6.049178278	6.06542679	5.698781219	5.837382432	6.238292947	5.927235054	3.882811559	4.015738522	3.730216316	3.908062432	3.679525303	3.921063428	4.135222873	4.028544753	3.845549082	3.835398497	3.985324715	3.288883346	3.346917755
ALPPL2	6.771654322	6.818671778	6.756582753	6.54617889	6.609018336	6.829770614	6.694733795	6.811463398	6.696401554	6.705979838	6.76936065	6.496401038	6.714284228	6.710108541	6.765885855	6.700059729	6.917043141	6.85999817	6.769921781	6.751134272	6.776618934	6.67465704	6.491612993	6.66182173	6.528961935	6.565532783	6.652637155	6.322926038	6.356113785	6.444557218	6.563350423	6.439895305	6.622087264	6.622614814	6.635134036	6.953052598	5.953415582	6.117966025	5.9615483315	5.974726787	5.8434931445	6.278057603	6.120164391	6.315639188	5.8672785055	5.894088834	5.4305588105	5.2003542415	5.627073639
ALS2CL	8.515887805	8.233839999	8.23186891	8.147633122	7.941911961	8.551012444	7.962405916	8.241026615	7.959788115	8.30138228	8.106194436	8.225568757	8.204306976	8.422330955	8.119664367	8.361080096	8.357534175	8.041525526	8.143782174	8.207859751	7.909412787	8.087208428	7.769640584	8.075446513	7.132758119	8.021168423	8.339936404	7.710733547	7.444915792	7.313757029	7.935969805	8.03706175	7.769854301	9.149073127	8.13594311	7.898874552	5.62875202866667	5.65690302333333	5.79491052366667	5.91381508966667	5.55201972266667	5.80833085966667	5.873985044	5.83695042233333	5.713367845	5.41316887433333	5.79061746433333	5.895769617	6.48215379066667
ALX1	7.373816824	7.264561828	7.128951338	7.051585519	6.944585712	7.281318231	6.848748912	7.30718919	6.959924704	7.11516667	7.077055935	7.085114545	7.069287747	6.974219899	6.989841424	7.362388174	7.296550469	7.17734448	6.834642438	7.106667909	6.730293839	7.099936809	7.97341515	6.983852404	6.466212434	6.96182115	7.115058934	6.708467638	6.362444613	6.857681419	7.080365576	6.967279075	6.877438972	6.970795774	7.057425526	6.968703352	4.457556607	4.473338778	4.624031214	4.454730763	4.538013526	4.243360227	4.746997282	4.513658525	4.325878027	4.366654264	4.10132874	4.221064512	4.147224707
ALX3	6.777391559	6.906638946	6.780567616	6.648895739	6.752187939	6.766935257	6.597845762	6.744695514	6.510168295	6.8357269	6.847159095	6.677191949	6.733502303	6.529068867	6.805321848	6.696780002	7.078290577	6.725356928	6.71623369	6.764474974	7.092413796	6.880932525	6.532920543	6.6264581	6.08748679	6.416497884	6.939221467	6.284913651	6.424014561	6.698248876	6.879836922	6.663301635	6.55437727	6.957920002	6.694935723	7.001415871	4.936708352	5.152124107	5.272052309	4.952178548	4.921895476	5.009368801	5.36517797	5.438704236	4.922562757	4.957794692	4.823837136	4.807521883	5.320344644
ALX4	6.143528509	5.96109297	5.707496049	5.582039552	5.689404337	5.878501604	5.554040653	5.606870955	5.714828307	5.658689976	5.739455658	5.640723868	5.89385043	5.71523713	5.717001475	5.84444616	6.009668022	5.657787352	5.820715036	5.692377458	5.71668457	5.694109006	5.572821274	5.829009117	5.363364678	5.5798164	5.632311332	5.480748633	5.401909808	5.523434782	5.613553623	5.596935406	5.626708162	5.722148885	5.780019195	5.758055413	4.665386153	4.711618934	4.667017282	4.49486442	4.338392606	4.60693375	4.685205262	4.630579195	4.746089327	4.283605725	4.352155567	4.301407989	4.62969237
AMACR	5.059173901	5.19924947	4.930335834	4.859142133	4.914894449	5.006202614	4.808816182	5.108108856	4.922871465	4.95479485	5.009205251	4.863941747	5.031954731	5.041400741	5.028152079	4.860279041	5.068257566	4.972056668	4.989847742	5.119418939	4.862582899	5.07451852	5.412865436	5.014569581	4.742039086	4.793868412	4.947664177	4.701662222	4.662970211	4.71190914	4.834702596	4.790167387	4.86473884	4.813384004	4.88402327	5.029759573	5.30629264233333	5.389161589	4.63166237	4.819623614	4.57797214233333	4.666570803	4.811254963	4.78807417633333	5.23254216133333	5.38793932633333	4.30878183866667	4.082963164	4.484631611
AMBN	5.882138665	6.249113234	5.95813622	5.781251805	5.815292168	5.977955278	5.573984199	5.85820638	5.687332779	6.100759313	6.13638184	5.875948303	5.973088521	5.875754431	6.020210455	5.799515265	6.208154654	6.020382505	6.12532288	5.788865944	5.929529832	6.074662988	5.751491271	5.839770694	5.091674995	5.781748243	6.068503955	5.422402911	5.359198254	5.714039049	5.910195223	5.838691061	5.729838079	6.097157362	5.907511961	5.70536572	4.560769267	4.619539042	4.30236238	4.752748625	4.200966589	4.889841679	4.817246206	4.371813942	4.521181867	4.27926087	4.238002004	4.284679809	4.587600647
AMBP	9.366572864	9.483004782	9.434268386	9.314783935	9.476944706	9.458223964	9.349823531	9.280274381	9.329735101	9.513456341	9.547786946	9.392239565	9.372606281	9.419723366	9.588950144	9.346011859	9.493881208	9.524414653	8.782229348	9.095774717	9.01881863	9.371390955	9.074579585	9.185517029	9.160340976	9.204549669	9.477147992	9.085846781	7.970330677	9.120990416	9.33902718	9.079286168	9.443112377	8.810344105	9.245373158	9.066460305	10.5011971555	10.5113403465	10.291306346	10.1559127415	10.248118206	10.0069802005	10.278705862	10.075412194	10.1517540225	10.4560264085	9.073615903	9.2660614075	10.2593035935
AMBRA1	6.040325925	6.092165821	6.09176572	6.214868677	6.210042701	6.233257596	6.227544961	6.124426597	6.359047819	6.143754415	6.180000288	6.116369443	6.170056615	6.165058222	6.142883303	6.143380219	6.204535467	6.133051091	6.17219154	6.140062193	6.052878765	6.08081699	6.812505911	6.094834386	6.26271134	6.165927215	6.201305285	6.20710784	6.180699521	6.267550723	6.185966483	6.037157135	6.15905635	6.46500785	6.27531672	6.029359366	4.68015463725	4.8277180755	4.9009631255	5.0311985465	4.90779203625	4.9028001085	4.8632708335	4.900807368	4.81809967325	4.82322246225	5.06736243175	4.997278447	5.151219588
AMD1	6.798727836	6.897594663	6.994762115	7.24434207	6.900571395	7.092324601	7.501785758	7.022029517	7.770339208	6.949333609	6.889313919	7.287883087	6.881392752	6.886510062	7.324746961	7.21833897	6.28005901	7.687495188	6.997667363	7.111001167	7.958097672	7.102310265	8.01597387	6.844245262	7.680972262	7.164319224	8.453587127	7.472382984	7.624750176	7.803251661	7.237286426	8.2029183	7.296641969	7.058543944	7.747942329	7.138133021	6.6716492335	6.932922929	7.784692514	7.404953063	7.7840421465	6.734861016	6.645578241	6.6054595985	6.5458897945	6.851333192	7.305589335	7.6835718305	6.1711246665
AMELX	4.176654532	4.347395641	4.245333548	4.189349142	4.200065029	4.190882097	4.077176057	4.225639051	4.247960189	4.206077324	4.253111423	4.249220279	4.322053728	4.250510942	4.203990294	4.238415445	4.316624686	4.1880874	4.173336438	4.273080123	4.370769987	4.232686362	4.166674419	4.110511895	4.125995477	4.082248879	4.266592837	4.146693776	4.017666575	4.123183269	4.216470012	4.168480563	4.237473848	4.194018123	4.207227483	4.184333855	3.353794534	3.049352821	2.779593442	2.927421215	3.221832374	3.231880375	2.958011398	3.255068599	3.135264391	3.030148552	2.688035345	2.749634134	3.230402052
AMELY	5.894064357	5.922630062	5.757446468	5.588130631	5.638232471	6.116280646	5.581504515	5.765859282	5.672201743	5.698616644	5.783809658	5.673965664	5.745962662	5.817116428	5.788650847	5.708537264	5.907880455	5.774582659	5.724135189	5.872523363	5.665351895	5.670141004	5.624765381	5.767302934	5.499435849	5.475259585	5.848585119	5.144591069	5.526203362	5.635982951	5.619881287	5.626699013	5.67426608	5.8525649	5.735318842	5.677082241	4.328802604	4.186515667	4.198567808	4.33988718	4.369181696	4.595326057	4.57486221	4.423273927	4.095298705	4.383595085	4.101437297	4.063280689	4.111548299
AMFR	7.951033946	7.828892562	8.380034661	7.658357356	7.984128811	7.685504309	7.412151656	7.347649029	7.504408787	8.438502989	7.676823039	9.060754572	7.306086739	7.635058917	7.756286351	7.750590275	7.723263973	7.855109759	7.553674476	7.943761519	7.031602681	7.388644511	7.747293616	8.062809446	7.150061967	7.278830183	7.200990996	8.063142251	7.017669711	8.621608662	8.226405572	6.59332622	8.307574494	7.906949877	7.557732064	8.850995584	5.427779477	8.133131459	5.877641594	5.615389631	5.896480795	7.6423564045	8.1314958905	7.5170890055	7.17169709	7.3698293235	7.335676624	5.3084356545	5.1493594945
AMHR2	7.295633656	7.324780193	7.076340266	6.921219639	7.203812049	7.223033573	6.819599794	7.435171706	7.158639804	7.442968009	7.302227026	7.05172432	7.260053475	7.359601848	7.311018784	7.399054506	7.5673513	7.360662336	7.111970672	7.167770853	7.238575384	7.324319187	6.836314241	7.167861638	6.408883336	6.873225642	7.371487126	6.64819281	6.392848548	6.712685488	7.182491107	7.062723093	6.942622435	7.158819537	7.050169758	7.217739916	6.095902075	5.829342125	5.840712037	6.518137606	6.072668568	5.90268514	6.222368855	6.317829799	5.718506731	5.888759709	5.445279025	5.545162181	5.333189793
AMIGO2	6.280070202	5.72968204	6.179847617	6.542478341	5.625931334	5.896523363	6.679622345	6.213769923	6.218240249	5.863648607	6.325659247	6.309534108	6.200766227	6.32840334	6.605540902	6.443111338	5.862517924	6.174852875	5.249811748	4.832619946	5.88980867	5.833210505	5.731255825	5.418413777	6.526007204	6.043905833	8.988613495	6.461620837	6.927568777	5.746299533	6.346919453	5.539722828	5.551267066	5.951641867	7.387314527	5.282742081	7.338275984	7.224923345	8.280806572	7.999706091	8.172384953	6.167268682	6.270330961	6.613602306	6.546283668	6.245431998	4.958132703	6.557812426	5.240277657
AMMECR1	5.22792291	5.110728528	5.419725957	5.843015984	5.19442154	5.274808875	5.513707761	5.09667172	5.264950035	5.42721325	5.184364398	5.475104015	5.220879118	5.374546248	5.320091772	5.425317351	5.312297685	5.470865979	5.491849491	5.533043074	5.38501284	5.49052024	6.162584825	5.43653032	6.758080983	6.284652069	6.232986254	6.687593488	7.312226456	6.681956399	5.823041384	5.764963043	5.896425448	5.808452423	5.047263697	6.247802015	4.24177791475	4.39655573675	4.8863664905	4.74997715225	4.87952572175	4.2400502575	4.309660675	4.32481362975	4.2996068545	4.76216199175	4.63405998525	5.438424843	5.05236898925
AMN	7.264948886	7.682750391	7.479763873	7.194904309	7.210009267	7.525436194	7.31327715	7.556501677	7.28731085	7.443105161	7.349131343	7.166181282	7.334862142	7.290391177	7.37709482	7.213420772	7.536475142	7.520094704	7.243235006	7.412759767	7.206728665	7.292652525	7.279823885	7.290723436	6.450290365	7.054168517	7.107086655	6.787408891	6.658460407	7.088208355	7.643580516	6.879901715	7.163952638	7.252523732	7.379058658	6.974444346	5.98049826666667	5.38328454466667	6.739920306	6.578834031	7.150668577	5.84739990133333	5.526267596	6.33948492933333	6.12214603533333	6.2787427	5.85219844966667	5.963950245	6.89410782966667
AMOT	5.823141447	5.729223082	5.567931048	5.653487907	5.727665736	5.64575039	5.430825279	5.36860382	5.345665484	5.733622995	5.65400931	5.484075543	5.542364664	5.877048952	5.367008729	5.682663248	5.656017197	5.675886264	5.614280453	5.501741739	5.429089495	5.590467574	5.207200359	5.584886582	5.378310118	5.35441042	5.628122062	5.396852123	5.352638531	5.23461292	5.444771912	5.610493716	5.461022841	5.645925275	5.52328505	5.665152218	3.056525432	3.389923558	3.130700975	3.452058375	3.136585414	3.663488232	3.416003615	2.941095648	3.758943342	2.963959208	3.110463029	3.027254831	2.535888179
AMOTL2	8.136070409	7.833421387	8.847280973	9.156220208	8.361254895	8.506938	8.633310176	7.846297543	8.042916546	8.350053531	8.259477038	8.652921288	8.055504906	8.147050028	8.550977469	8.2507358	7.901609459	8.090371102	7.736129971	8.089220313	7.37805079	7.448001889	7.881833094	7.607260821	7.006405664	8.125250782	7.694637881	7.794721373	9.705242122	7.063558176	8.586625536	9.067928824	8.157646169	9.037459094	7.153180407	7.935208004	7.838344277	8.288665669	7.077097454	6.764892699	6.73416905	8.340324673	8.490781093	7.312130097	7.061370407	6.375901494	8.860077927	8.198094381	7.794590814
AMPD1	6.387997863	6.039798351	5.725467067	5.73040555	5.650990855	5.400012588	5.471284938	5.657731514	5.42850258	5.503791435	5.711053563	5.857769256	5.689864846	5.634570177	5.370744796	5.534293736	5.705902765	5.673339725	5.363805505	5.670550777	5.340155178	5.156557471	5.333855906	5.049154284	5.104259545	5.328973632	5.607198577	5.161845684	5.143012662	5.086256317	5.361224706	5.346934993	5.449832561	5.149220822	5.289693729	5.429425815	3.607331687	3.604968985	3.610760192	3.660559967	3.46407919	3.496808596	3.621893768	3.360664778	3.497010654	3.637434852	3.204443984	3.209389662	3.363427847
AMPD2	8.09648875	8.18326865	8.370931697	8.232227155	8.23006646	8.193317005	8.295810162	8.081341291	8.379423688	8.335750168	8.423146712	8.244841485	8.071796096	8.357074403	7.9514321	7.856767786	8.367487769	8.285035712	8.398905571	8.10770746	8.078939889	7.848136476	8.915031202	8.290385945	8.626383841	8.735624107	9.027385446	8.324755779	8.279093926	8.21486375	8.114313767	7.860160123	7.899347876	7.863957092	7.786060807	8.934664705	6.951525182	6.784432346	6.810124774	6.55414847	6.430310675	6.795342969	6.860502403	6.983402848	6.613176181	6.778471295	6.679369312	6.654165867	6.711372125
AMPD3	7.057288694	7.496690337	7.415027121	7.497911583	7.202718364	7.302364077	7.476223542	7.282299445	7.115802839	7.394285864	7.274656592	7.491304002	7.425066293	7.256450569	7.350110562	7.227074298	7.753462088	7.464031185	7.33592356	6.978284835	6.959414812	7.183399866	7.210921682	7.669094965	6.856766843	7.901310221	7.427854534	7.974456348	7.398097306	7.289465244	7.783663633	6.727695356	7.201437392	7.059948056	7.415189213	7.214991691	5.328582489	5.448125917	5.15207571	5.153168703	5.252899053	5.312828516	5.272247923	5.181454194	4.981829278	5.463645704	5.317144971	6.255918917	6.89812405
AMPH	6.380461839	6.309848996	6.490095784	6.278837582	6.26850064	6.597901143	6.216862506	6.297968472	6.24745475	6.617077423	6.419918783	6.510209907	6.316449781	6.295668926	6.563419407	6.396463698	6.804670869	6.583769127	6.299800014	6.383272096	6.109761203	6.402112851	6.023492127	6.530686927	5.863900797	6.365211286	6.360225538	6.066573117	6.164660651	5.979182969	6.367236867	6.240113158	6.335633669	6.483791786	6.067499941	6.423775816	4.51390686	4.131356131	4.4043735	4.814461466	4.133442329	4.697937063	4.685744808	4.848330313	4.757008413	4.514551251	3.862466139	4.303938948	3.847679155
AMT	9.349252257	9.334770125	9.252911848	9.110520863	9.662026334	9.229132764	9.179077707	9.304385906	8.859258686	9.388802016	9.501992354	9.304395122	9.367375462	9.726154497	9.271044272	9.273573271	9.150567449	9.373409844	9.465604523	8.943479214	9.340713498	8.721344491	9.798623823	9.017689548	8.570200406	9.079177445	8.914209932	9.046670672	8.14924537	7.955120645	9.037520794	8.295183814	9.03302436	9.528900853	9.666428095	6.816299665	8.857578228	9.040262096	9.198775976	9.39778553	9.255541043	9.369087917	9.333171735	9.271084747	9.172417653	9.248895782	9.430655112	7.502147441	8.702618816
AMZ2	7.257779718	7.313250156	7.195799217	7.513006311	7.964966383	6.892297416	7.583737687	7.453964433	7.260593383	7.422428256	7.727774727	7.927717664	7.490269079	7.578498916	7.210823259	7.133949895	7.213864345	6.700499944	7.468133038	7.179760834	7.842517454	7.276751878	8.679556689	8.005638812	8.48391047	8.069295459	7.15248946	8.295887928	7.751735171	7.981139535	7.810783776	7.683074068	7.795530758	7.625533581	7.962478693	8.113271027	8.238318822	8.36597145	8.003306543	7.802905329	8.233826419	8.326180704	8.441813645	8.023543098	7.801589713	8.510560885	8.339087948	7.885844	8.630499738
ANAPC10	4.8767275	4.706817536	4.901949457	4.998596574	4.872502735	4.660853146	5.048795991	4.874740815	4.90972833	4.748630565	4.774874373	4.838263724	4.922274615	4.990824539	4.686844487	4.981188755	4.693628563	4.773384118	5.01924701	4.571362603	4.396571689	4.801947636	5.869505475	4.794282164	6.282645092	4.904540926	4.480506069	5.152400773	5.143928786	5.340878814	4.744880796	4.694977279	4.873327817	4.321535466	5.018283881	4.791722476	5.1529874395	5.5667339525	5.3987953655	4.9727250795	5.3005416485	4.972683691	5.150151411	5.1117426205	5.24360331	5.374603688	5.355606994	5.550270482	4.965992245
ANAPC13	7.155349841	7.171230427	7.317670515	7.303073195	7.242779169	7.136182178	7.055565841	7.244052377	7.126406851	7.282737853	7.310690959	7.25596517	7.193394737	7.143619476	7.233465779	7.178519843	7.109378037	7.121192106	7.077685181	7.153599169	7.153980306	7.301553538	7.360906665	7.150384224	7.217598636	7.199882997	7.27896937	7.182525376	7.124703206	7.322593382	7.132545859	7.529576541	7.350242667	7.295937957	7.230207737	7.297999181	6.2469272075	6.138694315	6.213812374	6.32412204	6.2141294105	6.133939508	6.3301510485	6.4605241875	6.345278341	6.410787227	6.4421622425	6.026386136	6.0580807085
ANAPC15	7.536993955	7.602860711	7.418688533	7.304038831	7.638177065	7.317503737	7.364600131	7.381726507	7.537896212	7.608836049	7.626105529	7.348139055	7.534057967	7.521715271	7.231267853	7.53617779	7.709400833	7.346525031	7.385096138	7.263411397	7.333429007	7.248297085	7.76994511	7.368538145	7.725180863	7.23899512	8.164907857	8.448069386	7.228798935	7.421093056	7.282999179	7.302595815	7.334634156	7.360738284	7.346620202	7.290572005	7.072752681	7.20444571	7.11707258	7.305896683	6.866966242	7.074582049	7.101744884	7.162391821	7.127931685	7.031415715	6.434814765	6.696549889	7.158454459
ANAPC2	7.283146767	7.494541277	6.996455017	7.015136084	7.444060938	7.42848429	7.195711814	7.421455644	7.160755942	7.163225906	6.71608203	7.238599816	7.480464366	7.23105004	7.113469798	7.140138017	7.380229746	7.126877645	7.187497806	7.04706643	7.383171145	7.353977339	7.615689677	7.30266831	7.533135739	7.489324821	7.75469518	7.353977366	7.27263082	7.96619728	7.104771256	7.696588549	7.684845799	7.601693132	7.844837812	7.410823249	7.197691646	7.162391633	7.147611738	7.309722493	7.115772051	6.964496205	6.908938403	7.575313781	7.169526886	7.153400784	7.468794609	7.18749341	7.811680088
ANAPC5	8.099285256	8.290780865	8.22127137	8.32849132	8.357138092	8.173211869	8.484793367	8.108295962	8.457235741	7.917543698	8.287983079	8.293957678	7.959644609	8.398080755	8.317840144	8.030511653	7.878170578	8.14609713	8.551847189	9.085638982	8.949854228	8.369214027	9.10600271	8.751316542	9.326162254	8.46414815	9.075646588	8.713998878	8.719834768	8.820222692	8.160728938	9.737524092	8.397449295	8.630293873	9.100932572	8.891043993	7.09598813333333	7.07227978333333	6.949389678	6.85795091683333	7.28727384966667	6.7243623705	6.89748481466667	7.26311715516667	7.041982035	7.30527761333333	8.31430463116667	7.74821106	7.50726275533333
ANG	12.4258508	12.45323305	11.7653719	11.69733401	12.25677475	11.80541823	11.36503278	12.35705041	11.74662458	12.62480043	12.74308018	11.67156993	12.41304108	12.50497304	12.18869183	11.87426216	12.16875293	11.78978651	12.22804499	13.10347288	11.5672072	11.28813003	10.24018189	10.81024536	8.956465217	10.88134009	10.42524143	10.19798343	8.61520088	11.90716012	11.27877861	8.594013756	12.13393425	9.241203339	10.97263645	11.3889601	12.08471767	12.86125882	12.32449711	12.24232891	12.54449533	12.52547051	12.59709991	12.10842646	12.03676842	12.36934538	10.36615048	8.202825938	10.10603254
ANGEL1	7.557042607	7.650967866	7.645836914	7.684126586	7.629342867	7.470930543	7.519188915	7.634223692	7.576461807	7.728295307	7.605112695	7.711219646	7.554405643	7.863173788	7.711987117	7.581393429	7.658725268	7.669834812	7.828383513	7.570415241	8.270037444	7.827957983	7.520219067	7.970710407	7.711957457	7.57763295	7.826316355	7.395563733	7.300611405	7.716851201	7.722756502	8.381946113	7.86466627	8.752702546	8.077649911	8.054678664	5.844438091	5.82159458133333	5.579421715	5.43931000033333	5.454207104	5.54587779133333	5.82618473333333	5.67250325966667	5.72254921866667	5.52848790833333	6.31915843766667	6.24173665966667	6.041667775
ANGEL2	6.352165392	6.391078837	6.43648741	6.541087559	6.34340226	6.281588465	6.528185207	6.144723596	6.334339132	6.314391134	6.487072329	6.498606484	6.18258645	6.610901393	6.571080135	6.440105422	6.376872168	6.257370316	6.365727238	6.544291885	6.579892894	6.533157145	6.705292652	6.181070294	6.897956899	6.292161768	6.495324776	6.901436098	7.078417398	7.038303854	6.426874174	6.620143028	6.583385176	7.05909556	6.220067822	6.254964149	5.37554938766667	5.46938804666667	5.41293078766667	5.39397569566667	5.52328366133333	5.36024282933333	5.335962154	5.50864992366667	5.25876129033333	5.56737761066667	6.08134213233333	5.78822573433333	6.34787475333333
ANGPT1	5.56822498	5.626213955	5.385596376	5.550949819	5.417912253	5.614408691	5.564317692	5.331410391	5.284523924	5.600375677	5.413405257	5.613487939	5.424612728	5.376316614	5.524927168	5.444220441	5.741517798	5.443470077	5.565593214	5.284899337	5.303488608	5.441059227	5.512273336	5.530183148	5.246917435	5.441713551	5.687890032	5.949370339	5.39871419	5.200824907	5.548641253	5.294835319	5.260938352	5.561694627	5.256381592	5.433471671	3.904814541	3.89548507966667	3.69775718833333	3.87950011666667	3.53739713633333	3.59517036233333	3.64040615333333	3.76400387166667	3.92054465133333	3.90899819066667	4.73480957	5.58013553066667	3.98596890133333
ANGPT2	4.644960674	4.620912194	4.506815551	4.506809794	4.446525135	4.46594037	4.993575342	4.674359704	4.475210845	4.482335453	4.640785944	4.413075186	4.588498141	4.537233869	5.029642072	4.575647571	4.554697264	4.54614585	4.595507979	4.879617998	4.968087933	4.560349212	4.569085196	4.818847341	4.842271707	4.444141002	4.626786651	4.716374819	5.741185788	4.507498992	4.464237118	4.960953236	4.674902619	4.695007102	4.729314192	4.536012256	5.2243184905	4.64841586725	4.14373926875	4.39038271625	4.21527510825	4.2325951035	4.13958355525	4.551812389	4.54654953825	4.712110654	5.663709618	5.18666774975	4.9631739945
ANGPT4	6.918037297	6.951884262	6.380530253	6.281433301	6.561800641	6.38882161	6.423867448	6.639393587	6.606102514	6.599506059	6.449392128	6.563614027	6.666768292	6.577319449	6.424595411	7.015185044	6.740581527	6.431748261	6.617923416	6.35332332	6.578825292	6.387406345	6.629845631	6.172183489	6.147602791	6.232282334	6.553193006	6.308094695	6.121933286	6.145148748	6.314964784	6.48678179	6.255100963	6.239493733	6.471820821	6.497263209	5.764276289	5.574515221	5.423317899	5.717595217	5.295182628	5.571766208	5.55892885	5.66534086	5.84639719	5.495406485	5.311437622	5.374574126	5.297945561
ANGPTL2	6.761840648	6.546305465	6.602358887	6.943565029	6.660775536	6.559503506	7.357090745	6.957058711	6.83698572	6.798848208	6.880504344	6.883509947	6.899031083	6.706412502	6.918161344	7.152621841	6.900251063	6.687312689	6.718357151	6.691417575	6.719284961	6.67113323	6.343681377	6.609974158	6.370189171	6.958317618	6.866521011	6.667614698	7.53209467	6.208833729	7.396792512	6.413851455	6.401340614	6.863253181	6.586504125	6.605088695	6.27631508833333	5.63305246366667	5.791852442	6.01732996233333	5.63253368033333	5.55339695033333	5.627402917	6.06854968666667	5.92086853666667	5.74925522133333	5.95891126666667	7.59361903633333	5.34346015433333
ANGPTL3	9.947668903	10.08709625	9.871250248	9.748627478	10.4779862	9.864911777	10.22929114	10.38072979	10.25387537	10.2521368	10.70108015	10.63068032	10.35377861	10.45369498	10.1982656	10.09160714	9.739685064	9.706018982	9.265227109	9.631669793	9.22316066	10.5496575	8.304251275	10.17203997	9.918310305	9.323581723	7.496937377	9.118684412	6.761525431	10.10561434	9.566506953	5.82770828	10.1098052	7.659523336	10.55944226	8.316519857	8.92238262266667	9.27109071833333	8.765720808	7.955954206	9.11210446333333	8.69512440633333	9.29443225233333	8.41437844766667	8.37235312933333	9.243963534	7.558823378	8.70212094866667	7.04484343566667
ANGPTL4	8.741963459	9.566651784	9.41872546	8.469081537	9.279334474	7.785224447	9.397178232	8.408660573	8.681787139	7.869334738	8.731807321	8.463791589	8.488829143	8.858303984	8.325182442	8.222199173	8.687529402	8.739631801	9.152126646	8.600705412	9.464988348	8.406093661	7.073629265	7.333038182	6.919630505	7.791652851	9.696834934	7.447293089	7.023099271	7.654322795	8.035074883	7.834325211	9.196786796	6.977128959	8.356834086	8.62232677	8.2241354035	8.3262336145	8.00927076	7.80626618	8.0538608785	8.487034885	8.602905674	8.1246947195	7.761425535	7.619240822	6.855595282	6.5007325845	6.078060638
ANGPTL7	5.317258117	5.302561595	5.428155344	5.183635077	5.32666627	5.242819245	5.383517843	5.268577326	5.411140284	5.347975185	5.405589554	5.285202155	5.277794815	5.312274045	5.286584582	5.357423677	5.370551992	5.384994524	5.356691953	5.280753621	5.164712719	5.242025372	5.30488154	5.295506257	5.179673429	5.19287701	5.313941083	5.060751507	5.042605765	5.133113091	5.417918829	5.034151213	5.271735063	5.275524413	5.356136074	5.248070732	4.070004823	3.940511823	4.230550682	4.382790104	4.10015331	4.346903924	4.142573206	4.245012049	3.979030863	4.168497173	3.880862235	3.869597217	3.906454655
ANK1	6.136963484	6.036254105	5.861982259	5.652011235	5.793109855	5.972350537	5.60112125	5.866727385	5.6767768	5.859857733	5.851007197	5.778495106	5.828518797	5.823036673	5.738065011	5.914750667	6.068631615	5.936894901	5.802673784	5.836171671	5.81946567	5.859963654	5.593509651	5.743140797	5.390593919	5.59541981	5.790168293	5.550426668	5.403646856	5.631073581	5.706424109	5.71894478	5.701589256	5.86653491	5.908022896	5.838813013	4.56240362928571	4.45933349157143	4.53902550442857	4.92705794542857	4.30269226328571	4.82974628228571	4.669780859	4.70775357628571	4.78915758214286	4.42872927257143	4.18275715857143	4.33301739414286	4.40072194157143
ANK2	5.028182542	5.110962221	4.96291088	5.22256935	4.928195997	4.979709657	5.017739125	5.110015999	4.898637744	5.100326181	4.968152648	5.119826186	5.093377956	4.963402664	5.067485161	5.214209786	5.324039392	5.229905386	5.039691824	4.90774598	4.831805909	5.016638526	4.850281924	4.870412579	4.795190079	4.905625801	5.048251754	4.96467777	4.833983207	4.773587815	5.083869145	4.956093535	4.868119879	4.928052128	4.907280869	4.934689574	3.57692827625	3.6635393495	3.81901074975	3.6449023995	3.68660922225	3.4702318815	3.6251413835	3.617200226	3.77156186375	3.55919997125	3.5176571685	4.07484833975	3.32178041775
ANK3	7.166724424	6.80768713	7.283363537	7.940702824	6.96839005	6.789678724	7.426433265	6.934759738	7.296692326	6.912698576	7.005926715	7.138836551	6.941311305	6.820265186	7.851826845	7.334238382	7.214171781	7.127356197	6.733214268	5.930100184	5.962868372	6.526352875	5.870258113	6.20753216	6.608389807	6.520864453	6.295067105	6.26531394	7.203752735	6.006030816	7.725967592	5.778124627	5.998160773	7.701055099	5.902462326	6.516701246	5.1217456456	5.048129475	4.982265687	5.1152468016	5.100073494	4.8882453712	4.7556987312	5.0362182308	4.9713021358	4.9909178286	4.4537540416	5.4761563828	3.9239072948
ANKEF1	4.788747199	4.854317279	5.032912658	4.468230432	4.59679587	4.700294655	4.510295113	4.910253216	4.637270932	4.75949661	4.74222537	4.906722172	4.849499156	4.855836538	4.662764317	4.784945898	4.702948149	4.741577719	5.284120315	4.761872797	4.862903876	4.861510587	5.009246387	5.156053762	4.782263895	4.585979739	4.98418242	4.815317127	4.72465451	5.041170492	4.741579257	4.750225355	4.776231937	4.816275721	4.984992115	4.913246231	3.9984957335	4.3584492655	4.059844311	3.9152967795	3.8806796145	4.3616281135	4.0873125485	3.9050689775	4.364842783	4.2503052485	4.5678011825	5.1570520505	4.2687229415
ANKFY1	7.345421684	7.351341207	7.098259265	7.090724532	7.03026377	7.280091656	7.149893064	7.195164201	7.067050049	7.157936309	7.238284784	7.123316583	7.292237333	7.139543863	7.343699076	6.9001136	7.435359099	7.134865124	7.17518058	7.302632467	7.470778286	7.532746906	6.720154518	7.644685405	6.688077622	6.799090545	7.189906297	6.759059994	7.025355806	6.713641599	6.881928002	7.243532895	7.355087394	7.066968768	7.359031718	7.15045193	6.02269659775	6.1087717605	5.6419906235	5.741511293	5.9982159005	5.99700921175	6.02864430425	5.89640442875	6.10136039075	6.10557348275	6.22916244525	5.795020681	5.68534952525
ANKH	4.704957319	4.578377172	4.968862131	4.665523266	4.734681451	4.932355594	4.714074547	4.617880469	4.730772953	4.712455225	4.998688464	4.659655656	4.79789766	4.568152275	4.680298219	4.736103844	4.761444388	4.805199326	4.855767584	4.453527701	4.564828464	4.654066355	4.575301236	4.57377955	4.733361032	4.597221797	4.582777772	4.813769845	5.591338903	4.561179332	4.696000061	4.731788585	4.673758573	4.887312476	4.609577516	4.555869518	5.12086578557143	5.63546606628571	5.354472218	5.31234718085714	5.26509569914286	5.54664334	5.450190971	5.40796716128571	5.42075990728571	5.29694998371429	5.522040486	5.12955264657143	5.58211254028571
ANKLE2	5.863867504	5.769763608	5.907630052	6.047779794	5.680237005	6.061291428	5.932693468	5.741285681	6.01823018	5.853364698	5.727131582	5.853673926	5.818765138	5.950602636	5.956871628	5.920345589	5.804554166	6.060516052	5.924513921	5.82027028	5.897354595	5.725686123	6.569341851	5.965561758	6.160101871	5.977079772	5.945591124	5.900686925	6.913988398	6.152970782	5.873428306	6.490600602	5.93546817	6.348389652	6.356439411	5.994604681	5.118853235	5.17672709	5.32780337633333	5.18667827033333	5.158762125	5.12028398033333	5.11535210833333	5.00991722833333	4.77547932633333	4.97431351533333	5.68809026466667	5.68705535466667	5.246931757
ANKMY1	5.422995016	5.475807008	5.451528504	5.422064029	5.530332197	5.443105413	5.466908064	5.353784864	5.465347109	5.513543458	5.466327272	5.345866284	5.469297738	5.420170513	5.390375891	5.433231526	5.700248772	5.390961459	5.409897789	5.506877636	5.496799293	5.536568514	5.469078332	5.378004918	5.387900447	5.452732021	5.290298853	5.360806577	5.339233589	5.398363743	5.40097626	5.362378317	5.390183638	5.592800963	5.36756083	5.499960263	4.400362031	4.46449911166667	4.35072381633333	4.57913920633333	4.61139955233333	4.53934552433333	4.47533224366667	4.526847975	4.292246983	4.351180866	4.53815101233333	4.170828629	4.36898281566667
ANKMY2	7.346151956	7.032101944	7.281964789	7.643053911	8.185129667	6.714968601	8.017636487	7.42617336	7.688599399	7.527898504	7.807691377	7.681919175	7.421101121	8.129205594	7.465146641	7.324054539	6.882282086	7.450642243	6.873245242	7.140320425	7.168303169	7.746429096	8.212666738	7.6533266	8.023122174	8.009389368	8.170451409	8.211757386	8.40831227	7.384158946	7.836877131	7.997004528	7.477617271	8.54891478	7.633011991	8.655686899	7.448831188	7.713609383	8.148010675	7.950987213	7.974977679	7.420425019	7.374626041	7.225283443	7.091474646	7.873660597	8.556598788	7.375655229	7.935203183
ANKRA2	7.439014472	7.427131189	7.645130515	7.427131189	7.480159025	7.226890235	7.711164495	7.104951588	7.316348176	7.170605121	7.454383585	7.672649977	7.412977464	7.526687506	7.795428726	7.680372492	7.248788161	7.075228511	7.388100243	7.406125235	7.292847127	7.470698848	7.752553312	7.358336332	7.942825893	7.598432595	7.421111422	7.308709122	7.389818511	7.843612179	7.394315387	7.170186485	8.10677536	7.809152292	9.022655775	6.512719331	6.950318114	7.309059958	7.47052556	6.842243163	7.484218702	7.016679612	6.874781164	7.04133569	7.170079529	7.320018562	8.048252954	7.491501403	7.665262591
ANKRD1	5.350286652	5.013782763	5.007686079	4.820506488	4.891166999	4.844687207	4.700900269	4.819135956	4.729475874	4.827939684	4.877384208	4.811838569	4.876195701	4.809410774	4.818017896	5.02518341	5.016613387	4.858791334	4.821229891	4.826820102	4.949955677	4.917720772	4.838505676	4.826135946	4.829829017	4.684974619	4.854473684	4.691897824	4.796859816	4.668133078	4.840243084	4.690648006	4.711678131	4.961143379	4.783195052	4.793474132	2.839751197	3.053081489	2.767908998	3.084455834	2.953789752	2.634690471	3.067057681	2.937037711	3.157231958	2.84351344	2.761448391	2.720760831	2.765435101
ANKRD10	7.558700064	7.72064469	8.045223576	8.014954996	7.892814663	8.071263578	7.846010724	7.579522507	8.173624639	7.370083111	7.769249894	7.818527476	7.728455232	8.069651512	7.781162381	7.561603114	7.560468878	7.861326895	8.441613272	7.649243829	8.019606027	8.137212971	8.187457625	7.810393939	8.101764007	8.376269877	7.686866944	8.114627258	9.421681433	8.090161316	7.874526209	8.348955024	8.559786437	8.448235932	8.331862064	7.316954933	5.55382781275	5.4948102075	5.63122493125	5.42176370575	5.464725953	5.3932773115	5.240685415	5.4575560565	5.47701905175	5.62539316275	6.53732070275	6.16906292625	5.6988059755
ANKRD10-IT1	8.042369666	8.030502234	8.19429814	8.041629976	7.740654211	8.217585504	7.52994538	7.568405609	7.790025422	7.7355293	7.795628583	7.729476249	7.537460371	7.910213595	7.71998026	7.874601119	8.179782201	8.022532924	7.939160501	7.438067827	7.623802732	7.293268974	7.431260533	7.699944326	7.740273874	7.824114176	8.079961761	7.429289865	8.030542707	7.397277235	7.523155938	7.910877721	7.795237884	8.24636816	8.027233281	7.489933382	6.7752806915	6.434609176	6.1016658965	5.8471808775	6.894328321	6.152780638	6.3172485675	6.60629966	6.409379206	7.1805700065	8.1970467085	7.7022783495	6.8753950125
ANKRD11	6.518948957	6.49131786	6.276270662	5.899543596	5.943972765	6.694954385	5.978475656	6.24610797	6.093461964	5.970672872	6.096164048	6.260920544	6.160024691	6.078668477	6.219203318	6.471265963	6.609379945	6.1928846	6.04452565	6.212311901	6.009470388	5.957645285	6.244755061	5.802966063	6.010086718	6.19952074	6.510336264	5.914064279	7.70455353	6.343818216	6.113917203	6.081306044	6.14486254	6.245951145	6.387445605	6.299417956	6.20838112433333	6.2985368595	6.36025802916667	6.3752363735	6.41472631216667	6.14492417066667	6.21946865433333	6.4345738575	6.1668723125	6.10643430033333	6.143623353	6.654198732	6.16936280333333
ANKRD12	6.303712395	6.13226251	6.21031406	6.226522906	5.797810071	6.534741485	6.347477816	5.9308002	6.156740001	5.931490989	6.090826212	6.280654448	6.036124757	6.216133693	6.281464082	6.400579651	6.075255638	6.17408831	6.236983523	6.073546154	5.981893034	6.064175694	5.521155865	5.912166727	6.090796885	5.880821599	6.182120951	6.227984976	6.030633548	6.239256155	6.128660505	6.342863689	6.618060623	5.959188182	5.730067498	6.313769875	6.38648608125	6.222081243	6.36366923325	6.16388015025	6.5262893335	5.36866878275	5.66299085675	5.80356669475	5.928323423	6.1825727845	6.380128127	6.54198345075	6.120122643
ANKRD17	7.440273188	7.343341935	7.710184655	8.078513865	7.999974645	7.497120954	7.916712303	7.618391969	7.891296682	7.808531324	7.842620206	7.803178717	7.804151448	8.153741861	7.967533843	7.71616426	7.561562245	7.707836092	7.789777184	8.255189199	8.605990834	7.990925599	9.350440297	8.732439284	9.35436724	8.032517451	7.017986398	8.190237358	8.917342974	8.652363127	7.790744513	7.559734507	8.394053398	7.611206312	8.444944202	7.845892774	7.963233158	7.926852293	8.020935925	8.053455405	8.143360652	7.946972017	7.9646829685	8.0681402035	7.7581644035	8.181926389	8.402907118	8.3559257525	7.976818505
ANKRD2	5.976829054	6.219939827	6.029254545	5.758005443	5.935772312	6.120515627	5.744829642	5.915078241	5.938193573	5.941761774	6.068382257	5.805254414	6.0727721	6.065812313	6.061633838	6.120426185	6.234915093	6.048644698	6.113329436	6.05249095	5.955481349	6.068343091	5.811403683	6.057431466	5.239616122	5.937071425	5.917934933	5.668762071	5.47019507	5.767680405	5.966039307	5.980563602	5.851116591	5.953803987	6.021034069	5.84797661	4.573228503	4.221436782	4.397001979	4.710673723	4.256145896	4.558457218	4.454023961	4.12847601	4.368587725	4.146091515	4.015971251	3.818904905	3.909056456
ANKRD26	5.79255392	5.780718331	5.615414498	5.458469702	5.493992192	5.61385918	5.46517382	5.578198651	5.527566687	5.706799636	5.535342258	5.537939972	5.595242237	5.554501622	5.577413714	5.576284109	5.904895185	5.622310833	5.543043543	5.589186046	5.603975517	5.54766266	5.749157394	5.595591336	5.339812618	5.437002682	5.676609819	5.240947069	5.077806056	5.585475319	5.410507145	5.584420354	5.618597273	5.545476658	5.586683977	5.551245721	4.615450728	4.5512643045	4.5512509095	4.6178424385	4.6531347355	4.7387885045	4.5053362395	4.6974530095	4.622165057	4.573036897	5.041341712	4.355872919	4.456045292
ANKRD27	5.65084152	5.535436739	5.88610438	6.183498965	5.602322795	5.603602986	5.993912	5.511808789	5.708013524	5.465211235	5.593926401	5.795829083	5.378773865	5.623052196	5.757037215	5.834564855	5.577934238	5.124062075	5.752303133	6.053448615	6.043164996	6.328293208	6.962417674	6.735390406	7.6659375	6.034882561	7.062285542	6.32957134	6.919083992	6.776285538	6.089975658	7.456086951	6.312094501	6.377218129	6.002986875	6.121966455	6.440808652	6.290907615	6.350925431	6.495469268	6.445677859	6.715022878	6.471567881	6.259337533	6.139986458	6.194624796	7.772830576	7.756727431	7.428405471
ANKRD28	7.623504998	7.81464218	7.674504909	7.634049903	7.472585278	7.841772988	7.429865583	7.312513319	8.002347602	7.464295853	7.746080452	7.606817218	7.317459388	7.912532081	7.554647715	7.590774885	7.72152623	7.943509633	8.069117849	7.593134037	7.898426205	7.409153011	7.707180843	7.50275042	7.630462277	7.43041657	7.849690344	7.419320778	7.388824297	7.422253928	7.6114996	8.227479698	7.715291923	8.016014694	7.579778098	7.504136314	6.502526677	6.73946064925	6.84914249625	6.74040367175	6.81193467575	6.3068706865	6.153629053	6.76827817775	6.6959732505	6.565433018	7.215941059	6.9207173315	7.0764114355
ANKRD34C	5.515779862	5.465720818	5.363738496	5.41212574	5.367834023	5.547288109	5.301295379	5.360917267	5.303828169	5.589914585	5.35999994	5.355675995	5.273515972	5.332387835	5.46072763	5.396662711	5.54271525	5.4672594	5.373927707	5.418162498	5.363770989	5.429276073	5.326101376	5.350248224	5.371073985	5.26847746	5.585019454	5.165018771	5.264674303	5.341476139	5.249540999	5.43575469	5.486563744	5.3092196	5.329055447	5.528547533	3.694363898	3.506279752	3.568339504	3.884209497	3.367724793	3.383401505	3.38207186	3.455473219	3.590379088	3.590967187	3.374123092	3.394857362	3.51793007
ANKRD36	4.180609785	4.135727429	4.043831927	4.334140105	4.092709244	4.083313541	4.188226914	4.303830754	4.244879117	4.105696939	4.046508932	4.170283519	4.460642711	4.014195232	4.085438188	4.133719298	4.137011401	3.976400778	4.103928648	4.093985232	3.992427564	4.062144441	4.113180882	4.043424101	4.348826237	4.315961331	4.018643725	4.294881345	4.222128663	4.300979089	4.221842113	5.13344796	4.088711467	4.267112215	4.295116729	4.080417537	3.0296510875	3.0775057435	3.059142571	2.7743837025	2.571265823	2.6402203565	2.8393739605	3.207039852	2.9371883935	2.9652088195	3.84160221	4.006660916	3.438714881
ANKRD36B	5.232579678	5.293789728	6.747483507	5.627792896	4.827070846	5.418388567	5.446217284	5.072319253	4.784023636	4.884072374	4.749429784	5.704242481	5.304570441	4.876685298	5.111343945	5.355349962	5.075492362	4.835378288	5.621579655	4.703668233	5.066768029	5.168739861	4.857775734	4.948754893	5.521355505	5.126969637	5.038239224	5.05271631	7.19166177	5.439660402	5.339902732	7.268621528	5.362830207	7.56524124	6.263983051	4.725668638	4.592001537	5.005285669	4.118269143	4.317705262	4.206751512	3.916564499	3.826730001	5.252899053	4.54893018	4.511679616	7.679476628	6.759832134	6.125367642
ANKRD36BP2	3.949363706	3.937034703	3.852034932	3.845391386	3.917794476	3.864088806	3.84237032	3.876127297	3.871132236	3.932970313	3.873366075	3.915885453	3.879933152	3.964357571	3.852344302	3.952124502	3.89470914	3.883532882	3.773314051	3.885439202	3.842102101	3.882573588	3.911908141	3.849913124	3.920118376	3.888273453	3.870370168	3.870844062	3.851253151	3.887387147	3.841473379	3.940995519	3.851575685	3.865070336	3.905997699	3.882491592	3.29586774933333	3.230018147	3.11213104066667	3.255393573	3.12015036633333	3.19574438	3.22683133766667	3.25258658233333	3.319427707	3.33855560633333	3.80091932866667	3.15443116466667	3.24828409833333
ANKRD40	7.117178788	7.183362068	7.246083612	7.067076696	7.15556259	7.109126176	7.198794668	7.232510706	7.309019202	7.281446769	7.158854939	7.156071182	7.271856973	7.400162434	7.117721688	7.303326977	7.300590643	7.176686482	7.235120916	7.140350767	7.16696414	7.155795193	7.634034333	7.254237634	7.296768059	7.251666475	7.300280562	7.480961434	7.333381094	7.297078352	7.214264376	7.400675041	7.335064394	7.081697998	7.319204968	7.493908925	5.36892698	5.460823037	5.74815868	5.736043285	5.586353634	5.51747771566667	5.297458243	5.23226210666667	5.488036894	5.455275048	5.68232472866667	5.471019779	5.51696819
ANKRD46	7.717904501	7.842868546	8.027998671	7.686857966	8.137673721	7.925267976	8.238223873	7.804724092	7.698268781	7.766622393	8.420613061	8.147933432	7.818417273	8.531318298	8.15163631	7.845849541	7.688867334	7.724854147	8.227738769	8.45610944	7.393528581	6.952034104	8.379573786	8.29782973	8.561319367	7.317328859	7.817257049	8.323541079	7.787348319	7.673702268	8.022193157	7.556620159	8.150491858	7.826515503	8.00145913	8.338236532	8.04378925	8.850305546	8.644384445	8.511330129	8.920860739	8.211246226	8.394085377	8.311651221	8.022288683	8.546905797	7.61107875	7.047757518	7.209091896
ANKRD49	7.806656716	7.797618261	8.187488486	8.156701974	7.974067017	8.054922385	7.974024709	7.78227441	7.660299875	7.850029698	7.900314424	8.147614958	7.6815062	8.159725886	7.714147211	7.758906582	7.729659386	7.70963125	8.192116768	7.826436269	7.490271588	7.896669085	8.257145188	7.383001164	8.57197027	7.530352164	7.533900455	8.153715907	8.671749099	8.343217072	7.928587682	8.102378585	8.189200796	8.388095231	8.205936512	7.963361659	7.203343475	7.434115236	7.34634849	7.313651808	7.491835476	6.781385831	6.898055996	7.423198679	7.387351201	7.464253882	8.226397778	7.81118304	7.857760357
ANKRD53	5.011298226	5.225714239	5.17770528	4.996569719	4.804706851	5.235991483	4.894835652	5.115424214	4.903008752	4.981546071	5.129988388	4.90479374	4.944649965	4.941382221	4.888537266	4.844707862	5.124385246	5.128908545	4.970269462	5.167629698	4.950605247	5.136254069	5.003459318	5.089412332	4.835744026	4.900468183	4.933653724	4.5880801	4.5903622	4.855243346	5.00327943	4.734066937	4.983266183	5.189521109	5.072048937	5.142903349	5.020792063	4.947477622	4.9711951125	5.0196844435	5.2356880295	5.1234788215	5.146619917	5.100151354	5.233028272	4.980908356	4.682546633	4.6731292395	4.6996445715
ANKRD55	6.492514199	6.10215852	6.146232268	6.091284103	6.507539614	5.869438047	5.899617965	5.877718149	5.9980483	6.637207905	6.759162739	6.524446102	5.968158759	7.167544213	5.814716585	6.414887077	6.119638997	5.973910919	5.745973225	5.461815585	5.266967955	5.840988527	5.723034411	5.374609207	5.625603344	5.797678344	5.740902996	5.636835758	5.314821142	5.488896211	5.852260384	5.58259508	5.383529612	5.256089648	5.571478134	5.775209703	3.437039346	3.604421716	4.041133778	4.109640059	3.522445855	4.504952377	3.920962559	3.796672449	3.544192835	3.538466928	3.009309146	3.136639131	3.144763631
ANKRD6	5.211837505	5.170198529	5.102386358	5.35196756	5.129056999	5.41791801	5.393084794	5.072348838	5.026933607	5.327364472	5.173393167	5.317055972	5.181684507	5.093270211	4.989836618	5.044397041	5.141879136	5.09991382	5.397635921	4.974516128	4.936751436	5.430549985	4.53094595	4.967654181	5.133831148	5.863188696	4.850052758	5.739247196	5.88631732	5.406639976	5.398163362	5.312675273	5.697441758	5.299950902	5.327236436	5.369478367	4.956534551	5.738010799	5.6818027585	5.4328660245	5.523505512	5.676205793	5.362535728	5.050346633	5.348279864	5.3180539735	5.329139777	6.160045563	4.5701564725
ANKRD7	4.644641439	4.354896115	4.199590492	4.179400791	4.06543055	4.1982316	4.204532262	4.121922225	4.110450957	4.241158905	4.200841273	4.290300354	4.232426059	4.271777427	4.364368184	4.659519951	4.288433904	4.175148507	4.294659635	4.315983038	4.240672491	4.288825085	4.286104016	4.274991445	4.040453764	4.218585794	4.491034036	4.288989439	4.065740401	4.09770764	4.213905663	4.134262505	4.241431338	4.251188665	4.091510442	4.358008456	2.973992688	2.850906258	3.111805467	3.239329003	2.982286632	3.175014155	2.899640871	2.961550831	3.178878442	2.748358754	2.753134495	2.790112047	2.806997226
ANKS1A	7.506918524	7.573231221	7.605912321	8.083077147	7.375708719	7.405931769	8.440658864	7.822400922	8.168617133	7.606533448	7.799642172	8.069588807	7.588617737	8.383917675	7.945692997	7.626641349	6.895705301	7.546132735	7.360733928	7.158961561	7.241064285	7.274448865	7.502806049	7.0195088	7.959276844	7.503333386	7.432217348	7.236417364	8.077958601	7.279196055	7.700975691	7.121228743	7.188064464	7.443510652	7.034756088	8.700707827	7.991721317	7.581708344	7.611284924	7.577656086	7.663046213	7.323537707	7.529994344	7.648249292	7.596630665	7.564182812	8.411174449	7.842571731	7.339686754
ANKS1B	4.470560793	4.438909519	4.528298695	4.408562602	4.43532479	4.558810394	4.454777686	4.408698598	4.413743287	4.456795437	4.388444824	4.418133261	4.437040121	4.508943916	4.408469536	4.481096152	4.501703909	4.461636289	4.34455182	4.72637632	4.299557401	4.35660974	4.388395711	4.457849228	4.254519048	4.398995225	4.38970155	4.164703717	4.245501999	4.400279256	4.42600255	4.299292695	4.420626755	4.480682371	4.440365653	4.416528238	3.080265442	3.1068546738	2.9572758148	3.3420582368	3.0510954574	3.0888865484	3.071119575	3.0226825646	3.1082872872	2.9940607224	3.0095752924	2.9079862168	2.9302481292
ANKZF1	6.876426369	6.818546429	6.776063145	6.788521409	6.63753364	6.753387629	6.865398704	6.546205986	6.550588923	6.678585651	6.818093965	6.614183795	6.634306461	6.842601675	6.677223248	6.512782805	6.902191891	6.489047056	6.667099125	6.46584966	6.726786401	6.810147382	6.849887713	6.537825857	6.81754101	6.919178465	6.846760392	6.576394922	7.021039283	6.877973184	6.571030647	7.797062849	6.876475538	7.154989413	6.724545792	6.975609728	7.124287969	6.851987449	6.579724153	6.654304571	6.466193582	6.701911182	6.648123838	6.711412099	6.642807341	6.604131894	7.551976666	6.876174168	7.006006269
ANO1	7.427737431	8.128044128	6.765728121	6.093962827	7.423430874	6.90695645	6.429779389	7.318334648	6.855611939	6.992975747	7.632819871	7.359794042	7.504524958	7.611179165	6.642201807	6.785503109	6.70006745	7.196943279	7.693251235	8.499404227	6.694768527	5.312931423	4.92015722	5.493689594	5.418979516	5.807610812	5.559594353	6.011721077	7.461129732	5.016179281	6.660822476	5.449582201	7.461394088	6.537205481	6.734835706	6.479526064	7.154561938	7.431685638	6.955846301	6.6047582255	7.3429470325	6.50020308	6.765749635	7.791104906	7.4840333155	8.2436984395	6.9555937125	6.420456825	6.0089498615
ANO10	6.645658389	6.828350667	6.599528251	6.345501602	6.418506568	6.595438907	6.436332129	6.642935913	6.434021127	6.62146388	6.701163748	6.348931696	6.559852252	6.533584859	6.440342864	6.456702284	6.677772009	6.333224586	6.63674415	6.903845697	7.022679141	6.375002835	6.766003011	6.895634958	6.683367997	6.724359588	7.044431473	6.71454755	6.379360658	6.814733737	6.415091916	6.468475491	6.4990337	6.586546274	6.57267223	6.477246963	6.736036894	6.986201851	6.320044683	6.173487127	6.234416722	6.218521355	6.51820181	6.921099068	6.416498708	6.618763687	6.365658627	6.245501537	6.993429267
ANO2	5.901925979	6.126019626	6.106551679	5.905419372	5.914547429	6.08882412	5.656302572	5.932355481	5.735698053	6.084597585	5.906762371	5.917140644	5.90189724	5.839996014	5.894919477	5.732540486	6.276632012	5.925972769	5.837408541	5.91487588	5.630778003	5.769391194	5.913647576	5.893586293	5.120753895	5.761256796	5.942761787	5.600548345	5.418254545	5.82558014	5.858486366	5.703984559	5.498463932	5.744124721	6.007967237	5.802711392	4.003986457	3.8077283345	3.798627374	3.7921442775	3.8561115985	3.888229887	3.670570514	3.855892466	4.087086529	3.695898708	3.5977859545	3.8238195215	3.621150665
ANO3	4.714574695	4.474169769	4.428950468	4.56600295	4.468306619	4.500931575	4.518448758	4.540585143	4.583895033	4.521860592	4.472981866	4.492691301	4.372822232	4.58415562	4.915765194	4.972888266	4.626014279	4.418416836	4.296561929	4.378805925	4.177719441	4.386345047	4.277624372	4.235539198	4.388515802	4.349499562	6.815016707	4.63845062	4.331355206	4.292968349	4.439319795	4.493817805	4.154619226	4.291489435	4.501452238	4.330175926	3.844338249	3.906367059	3.825365515	4.13315297	3.74831611	4.256326731	4.081771416	3.457633354	3.62584986	3.756364779	3.317504156	4.141705252	3.372714347
ANP32A	6.868890965	6.717335325	7.018133916	7.482844792	7.359390906	6.680406877	7.567027706	7.07468265	7.32282789	7.272256406	7.390782538	7.44064623	7.183944009	7.338885534	7.462833879	6.951157973	6.796329222	6.576802965	7.414859474	7.124732475	7.22162717	7.641307627	7.922247237	7.283688974	9.29014767	7.448792553	7.266189525	7.933534897	8.15795215	7.551671787	7.410452568	8.750708995	7.761525594	7.852584921	7.821932533	7.975881202	7.62412350933333	7.36172939166667	7.40513277633333	7.002345357	7.71961059766667	6.94561761866667	7.46603271333333	7.46147193266667	7.26947694733333	8.071607564	8.187492935	8.697352274	8.57149196166667
ANP32A-IT1	4.26902435	4.221460442	4.416091555	4.262682424	4.138875561	4.256976404	4.109338648	4.086875908	4.043797187	4.186258603	4.183496755	4.252133085	4.12253659	4.34607664	4.128885788	4.247523975	4.154859796	4.224894263	4.272030563	4.200771242	4.105168841	4.108160273	4.208079527	4.256693051	4.574347196	4.176113071	4.183116058	4.146058327	4.403227883	4.176991146	4.258054823	4.566940605	4.461743267	4.568506303	4.245526206	4.22546264	2.800548831	2.744241022	2.640449133	2.667262206	2.963883106	2.763479491	2.684346875	2.943823032	3.131173513	3.145014219	3.598708052	3.944895592	3.000478809
ANP32B	9.511090628	9.513080596	9.918837613	10.18605306	9.61197738	9.31397856	9.992053033	9.717875638	9.661101894	9.576219334	9.556399027	9.831851483	9.74874309	9.442020538	9.818814568	9.618432307	9.638363554	9.77257887	9.410639523	9.505592967	9.981774277	9.58332651	11.13065288	9.859697362	11.18149976	10.11293771	10.09313135	10.53836047	10.34627277	10.81263086	10.02338054	10.54411739	9.908589706	10.50002762	10.03774135	9.559098065	9.9859081205	9.6889260215	10.1497291945	10.080077609	9.9816814565	9.5531679735	9.7561711315	9.8656267055	9.462563985	9.882432449	10.4474109095	10.3432922025	10.3550973235
ANP32C	5.672444976	5.875519695	5.865851011	5.581247221	5.715454519	5.884863521	5.554054865	5.805295261	5.542158647	5.809382344	5.804214752	5.709300615	5.844728473	5.693311219	5.836865585	5.632781064	5.801745251	5.707788174	5.869970181	5.973701137	5.711092213	5.860207337	5.720702278	5.737455182	5.133457081	5.643729955	6.067858344	5.171683964	4.934704613	5.718057855	5.70565023	5.638572248	5.680218503	5.875590687	5.640428878	5.717098867	3.054841733	3.105952239	3.120227002	3.208880687	3.102348556	3.224602315	3.282681679	2.940543547	3.105022582	3.045693394	2.596115741	2.905471972	2.618477385
ANP32D	5.09603928	4.787508457	4.362631837	4.406967509	4.598984629	4.407115412	4.328103379	4.444471513	4.271758783	4.476252114	4.332238136	4.433161437	4.586209085	4.43509545	4.450856477	4.726423498	4.655562694	4.356841211	4.622967172	4.406916827	4.446348175	4.531548429	4.315242958	4.412405725	4.250107939	4.33625971	4.476398341	4.230667255	4.161123847	4.142201592	4.393267617	4.472480164	4.364718506	4.551482817	4.48148447	4.438845992	2.960383366	3.053081489	2.960383366	3.125605681	3.089758253	3.107066545	2.960264296	3.115339046	3.100992926	2.92131215	2.825822576	2.988751542	2.919318154
ANP32E	6.60940824	6.545017211	6.623709287	6.927666313	6.690407218	6.593891576	6.837567395	6.723015927	6.682737789	6.41438425	6.454947174	6.704447485	6.855912248	6.589790681	7.180589562	6.980552674	6.409594169	6.729391325	6.640634401	6.329599442	8.246732612	7.114449526	7.627366239	7.316481467	7.837863799	6.944049881	7.732069073	8.259367561	7.035208385	7.564326576	6.975613557	7.300824422	7.107034274	7.659528202	6.752429596	8.557433049	6.54903679633333	6.487549695	7.30535616833333	6.76744859833333	7.56253558366667	7.03691827333333	6.94802620533333	7.10338419433333	6.96343702966667	7.254283283	8.40857392433333	7.435240858	7.988248674
ANPEP	9.343244152	9.467173441	9.419698095	8.671490287	9.466452831	9.830978471	9.169590692	8.946602327	8.775615217	9.245699524	9.095326293	9.252341922	9.093051866	9.946703044	8.726314154	8.966795171	9.456590112	8.889484507	9.402054421	9.040243187	9.137567298	8.284612628	8.062450826	8.818251689	8.151792876	9.261117635	8.443999709	8.530472671	6.444345401	9.234987145	8.692452356	9.820188005	9.960251268	10.10963667	8.282044206	9.564764597	6.14143412366667	6.19107349966667	5.84448671366667	6.002129141	5.62228978833333	5.64340703766667	5.78813510633333	6.26714335866667	6.17694753866667	6.095697984	5.58587241633333	5.87482559866667	6.02376309166667
ANTXR1	5.597866045	5.580380248	5.400243583	5.338842946	5.43305502	5.479747897	5.333052373	5.443359772	5.416774582	5.482952321	5.460990916	5.307533644	5.47406961	5.376090713	5.487552049	5.478010707	5.776162562	5.499382091	5.51410427	5.434783332	5.405716246	5.506868335	5.31730366	5.661671372	5.347990029	5.498933034	5.437204132	5.354007675	5.589911068	5.310097891	5.330727494	5.380039366	5.485050702	5.503677563	5.419500434	5.663744864	5.19993044066667	5.30254447	5.28850516633333	5.36962084616667	4.95951506283333	5.44152435233333	5.28407958466667	5.299296463	5.39301246216667	5.13470253233333	5.5433831985	6.36479342283333	5.00988421366667
ANXA1	8.106846192	7.6312769	8.306602123	8.681826606	7.852401177	8.033480543	8.674972849	8.327694946	8.829707089	7.697997839	7.695028959	8.691691329	8.537365809	7.360815476	8.626320644	8.689223557	8.164816047	8.614086503	8.868697989	8.015953649	7.039492782	8.191685119	6.806590098	7.617870075	9.299011432	10.01397484	6.481119639	9.740146168	9.715233391	7.231877871	9.510226238	6.740174343	6.950637532	7.681514226	7.489634986	6.667232048	5.159685313	5.470551535	5.370357268	5.2726484165	5.0860390055	4.7467278925	4.859683004	5.106452012	5.198170212	4.8699906295	5.403530645	6.04702538	5.655701419
ANXA10	9.922200096	9.248781064	9.778084807	9.219421132	9.888819193	9.641128934	10.16785737	9.717465624	9.625867609	9.934482851	10.56283578	9.878821711	9.881326934	9.926856894	10.15268305	9.883243792	9.710640523	9.671704151	10.2196273	8.65177465	7.37173372	9.476633933	6.552511013	9.345939349	9.348865061	9.692959815	7.964701757	7.654720531	7.44399924	8.562569097	9.629560988	6.472062484	9.526127166	6.415225119	6.968304408	8.185279828	10.94044835	10.88741952	10.51546301	10.04904788	10.41659217	10.52402939	10.68053468	10.60643595	10.49172591	10.94647191	5.498931611	5.469872028	7.966399428
ANXA11	7.586118568	7.899643037	7.893986152	8.327021945	7.839084439	7.966568729	8.220506495	7.571350705	7.846672707	7.592937187	7.678169354	7.984129436	7.618693487	7.506263039	7.75612838	7.920550066	7.831803235	7.857297944	7.708533909	7.720562647	7.42901379	7.946080142	8.268438244	7.841942784	7.685187538	7.96600595	7.319944888	7.943910334	9.136257016	7.582221138	8.111559364	8.643390415	7.931680747	8.967450526	7.393625607	7.265207088	6.92357478933333	7.131130986	6.954587173	7.09148219033333	6.56264242966667	6.82627855033333	6.676617933	6.90238415733333	7.05377658333333	6.62304367333333	8.468916153	8.179926933	7.30767023366667
ANXA13	7.855667465	7.540862808	7.644134831	8.139850942	7.640441914	7.807277758	7.939561602	7.845840829	7.45557429	7.597221671	7.541917234	7.789092474	7.69822553	7.277583438	7.472007215	7.440591022	7.825715458	7.37710647	9.094677819	7.132710326	8.158457893	7.531953178	6.692236985	7.981254999	9.514771795	7.064522164	7.467963966	7.431955374	9.168750303	6.689703954	7.779902093	7.769264104	9.350616737	9.69628142	7.050449979	7.27166092	5.532445793	8.163204818	6.563262135	6.096732076	6.115627213	5.556505625	5.71722371	6.899205462	6.933095998	7.232644061	8.738857669	7.355836992	7.577808813
ANXA2	9.496764473	9.438404886	10.34330572	10.94646721	9.970109655	9.676588359	10.73367547	9.641914972	10.75947799	9.762780839	9.851242143	10.19400824	9.645966878	8.820382331	9.941590216	10.20385737	10.32110858	10.47524017	10.89131	9.698855144	10.17436215	10.48285357	11.66597104	11.44054115	11.96040005	11.7140588	10.07250845	11.97790126	12.62187654	9.862351252	11.19700157	11.93042118	11.0984257	11.9071114	9.675846911	11.41993989	7.380261376	7.28781567875	7.982178683	7.893989896	7.71681184425	7.44468404325	7.71865916125	7.326381201	7.20199432725	7.131494895	8.8084176885	10.00886477925	9.036088717
ANXA2P1	5.710549276	5.556046141	5.069675025	5.134261461	5.104652655	5.011074015	4.81931358	5.129716938	5.126993792	5.141588519	5.000234653	4.968905907	4.992536059	5.247638131	4.952178417	5.494566424	5.443659661	5.257249773	5.453433406	5.005438425	5.169311274	5.172733898	5.277565722	5.277212087	5.260081391	5.070215009	4.997527516	5.06666673	5.188088186	4.948177828	5.015636434	5.189785579	5.137008018	5.391292416	5.051163332	5.195555902	3.515381715	3.61563718	3.940905239	3.929959147	3.711856321	4.33439629	3.823653502	3.866078316	3.825740907	3.964615089	3.895211925	3.811753041	3.988410982
ANXA2P2	8.337324608	7.99108417	8.442945043	8.943767568	8.501668462	7.982892841	8.796087704	7.843133361	8.799950822	8.153900073	8.145113776	8.462422334	7.803319917	7.497309922	7.909005899	8.446063442	8.500530437	8.52282053	8.937900275	7.80718971	8.422315817	8.383049386	9.489021467	8.884954697	10.20117733	9.565801732	8.314595929	10.02176183	10.81898342	7.970452464	9.15833201	10.10576682	8.759387105	9.376214967	8.064284918	9.357436104	7.660391477	8.076361304	8.430944115	8.423302712	7.988693454	7.95962551	7.839830157	7.226959635	7.623348967	7.63716545	9.161443531	10.74752447	9.487327978
ANXA2P3	5.940258148	6.299595583	6.091547942	5.877461122	5.982301658	6.012050933	5.892763438	5.893464652	5.735115633	5.943476212	5.984371	5.6402779	5.954926152	5.673490203	6.231368617	6.073513794	6.011946724	6.029000951	6.223804264	6.114209777	5.856710564	6.047830152	6.057462904	6.142144222	5.945442433	5.867043461	6.006867941	5.899334529	6.031795547	5.811445487	6.044598572	5.913885523	6.06655985	6.192156202	5.879585993	6.119018714	5.828546082	5.483366358	5.490842336	5.499396217	5.875681607	5.891647076	6.045105112	5.647523283	5.556790769	5.808875465	5.682468758	6.098886085	5.759453083
ANXA3	4.5718208	4.39603495	4.7008513	4.926836572	4.391431006	4.294596705	4.346309608	4.38646708	4.416175675	4.250367294	4.449915497	4.419614447	4.321888988	4.174586774	4.379670231	4.282916887	4.907771628	4.423525993	4.276144773	4.480604939	4.086995986	4.194728818	4.14868469	4.194848464	4.079867552	4.576293843	4.181655125	4.126257704	7.905467239	4.074375073	4.565684564	4.143684941	4.177013777	4.099914756	4.201524041	4.139585948	4.516907866	4.352238618	4.641567101	4.741979317	3.581301148	5.36143374	4.775839644	4.281009354	4.732081956	4.709739831	3.376239152	3.687303057	2.973680075
ANXA4	9.509578716	9.734412519	10.3574388	11.23685562	10.06803121	9.867311188	10.27575847	10.10734216	9.887453647	9.679612527	10.02990671	10.05827977	10.12408368	9.691102495	9.534832042	9.470078518	9.887755794	9.211867065	9.982589227	9.420876918	10.12924252	11.12729223	8.654747021	10.07826427	9.841288126	10.09652196	9.758435289	9.456964579	11.97469689	9.113170861	10.6842564	10.60309744	10.83538617	11.55020415	8.599019496	11.12383902	9.3541984255	10.17588319	10.16796339	9.9933589565	10.193409675	10.223669035	10.42059789	9.7885770315	9.554297778	9.9490991095	11.432443395	11.8780502	10.33438793
ANXA5	8.687793113	8.278418728	9.531187831	10.20533877	9.187638908	9.438057781	9.974028802	9.557150996	9.834763088	8.964318822	8.91444185	9.379433518	9.551876667	9.011705122	9.125172909	8.704591338	9.254780806	9.269556441	8.575288732	7.275195447	9.258194337	10.04389454	9.806628739	9.093818458	9.869421155	10.24607957	8.855629124	10.29204525	10.3119159	9.708397088	9.989183649	9.978598513	10.00500716	10.18461538	8.829688431	8.831805569	8.883875404	9.299867088	9.240094292	9.074019781	9.369985606	8.268756538	8.588852721	9.062631974	8.710681653	9.309169048	10.73940759	10.92365156	8.809300091
ANXA6	9.491114983	9.736352164	9.382651816	9.640483208	9.974001981	9.487798152	9.580924218	9.665487321	9.450264206	9.842226749	10.23759361	9.671842624	9.394016673	10.21400412	9.782471722	9.261302033	9.580254628	9.110427159	9.70509504	9.961416964	9.775548239	9.010472346	9.398607404	9.116842536	8.272715088	9.718756681	8.071660271	9.319075332	8.989289728	8.973889302	9.762441413	7.52575512	9.750798761	9.05536545	9.67936975	9.148633338	6.7898078135	6.9444285635	6.4741246125	6.4734703185	6.539330306	6.67926226	6.745099564	6.7178110275	6.620181037	6.7085995565	6.2254437905	6.3055284255	6.2682760845
ANXA7	9.392270654	9.328846419	9.60720423	9.608998394	9.649692355	9.514546886	9.804417422	9.756773683	9.992325668	9.377040616	9.727943899	9.595359947	9.696466308	9.765637399	9.605423903	9.61562829	9.056907109	9.626317877	9.289971522	9.8976888	9.437145426	10.00127171	9.723955299	10.21058903	9.37381051	9.563033022	8.220185371	9.869056815	9.90860648	9.610100207	9.517205817	9.215823272	10.06267666	9.466561549	9.291260363	9.00463295	9.640375046	9.918250023	9.9241331025	9.6810052115	10.126186905	9.579064961	9.82682421	9.7436706915	9.5599000535	9.9312877025	10.02961888	9.9170154045	10.04219656
ANXA9	7.218637007	7.185955991	6.877315851	7.011377756	7.405029175	7.185926139	6.694670416	6.944491302	6.682542622	6.856131876	7.402241181	7.086021965	7.023831686	7.377264271	6.839733376	6.860268319	6.948575927	6.707998673	7.928118916	6.825371798	7.815148422	6.725653727	7.226931146	7.959417221	7.377340628	6.650090916	6.945209336	7.373433234	8.825400538	6.9568703	6.801560175	6.403149385	7.379716089	8.745509083	7.239585308	7.693515806	7.107349545	7.5789588085	7.216483531	7.2072862515	7.1985795445	7.062013763	7.155797247	7.430335726	7.16265272	7.355989584	7.8334980205	6.2278272495	7.636519138
AOAH	6.581136678	6.975054328	6.925820794	7.011024735	6.932365626	7.169353224	7.253232307	7.150634471	7.285739041	6.999154754	7.001902667	7.101671018	6.958708013	6.777129294	6.97227031	6.4439953	6.780924708	6.927264551	7.030528562	6.686377534	6.439760372	6.719545694	6.201292253	6.898556454	6.185835341	6.91720231	6.519061047	7.09982014	6.343445304	6.545739806	7.335851823	5.866896207	6.499866531	6.307174922	6.2968616	7.156898093	5.96315237	5.392388228	5.834820447	5.6114401	5.958222122	5.713090872	6.040172183	6.216507788	5.461209751	5.926314356	5.08943147	6.337004971	5.926607463
AOC1	6.307986076	5.61543782	5.493597755	5.339067763	5.477596109	5.483033163	5.41594971	5.382874934	5.426301925	5.554992402	5.462877681	5.381241886	5.524129765	5.396858519	5.573293299	5.788481725	5.403305991	5.54076522	5.714788446	5.527002945	5.616174401	5.600250567	5.498208792	5.522041607	5.388346806	5.140609446	5.612034694	5.303312441	5.253964073	5.193256084	5.36390642	5.379644063	5.44162393	5.389286188	5.401840315	5.474284513	4.964358298	4.627329469	3.277685698	3.358746594	3.255068599	5.55195605	5.48226375	7.314468063	6.962122046	7.000952247	3.143675963	3.404061622	3.317975483
AOC2	5.829954444	5.988248353	5.69297594	5.783806294	5.978846391	6.003150432	5.494415226	5.558689105	5.840757879	6.218642371	5.814660044	5.806883732	5.779634727	5.826321222	5.861504758	5.807347844	5.92424649	6.003778884	5.796165771	5.990768094	5.729055226	5.974114881	5.773043256	5.813487986	6.237245652	5.711072721	6.114256658	5.945250458	5.66679973	5.616524644	5.672284277	5.992071532	5.944178008	5.905815179	5.777720157	5.829435086	4.583954849	4.590622497	4.336344228	4.714082898	4.548168109	4.708796821	4.992542153	4.495283673	4.727171673	4.511981173	5.043200887	3.98451444	4.520524664
AOC3	6.773159647	6.541189429	6.918837122	6.718039074	6.609644337	7.125273056	7.038457763	6.628736267	6.889483631	6.373929841	6.695980147	6.57843422	6.627608013	6.794916257	7.0220963	6.974390857	6.323888999	6.719951423	6.414025162	6.659275653	6.282016977	6.074543421	5.79462285	6.155481853	5.737982295	6.703221081	6.400461834	6.338482114	6.069476769	5.681808019	7.125290129	7.308578559	6.509192166	6.957963097	6.292588859	5.856705223	7.443871813	6.682858454	7.333462692	6.95772747	7.405189166	6.886399403	6.94149142	7.088370784	6.683462055	7.206429728	7.138579603	7.360459894	7.037056944
AOC4P	6.510464559	6.581115482	6.606987239	6.086604167	6.114340393	6.609463908	5.904528405	6.180660995	5.976569149	6.085217097	6.221898748	5.943638578	6.311056973	6.024069776	6.199891165	5.941526936	6.416583567	5.979226673	6.224459678	6.155286803	6.203487836	6.493390967	5.926587266	6.213481558	6.017397592	5.900209509	6.141074416	5.666562109	5.55575226	5.986186124	6.111418254	5.484001971	6.120512467	5.987178391	6.328216906	6.150998064	6.092987042	6.151444872	6.296987281	6.261330473	6.540966725	6.397994002	6.651627905	6.347874586	6.000550064	6.457443397	6.102938542	5.735547499	6.545092226
AOX1	10.8029736	10.76356941	10.57749304	10.20716384	11.13302466	10.52227134	10.85715755	10.65156793	10.90309786	10.52167203	10.98491048	10.38236196	10.65915949	11.41765624	11.46335347	10.92898705	10.64689997	10.96539294	9.918989949	11.12103955	10.11586259	9.898212555	6.773073602	10.70374122	6.8066217	9.784988669	9.612606972	9.511005438	8.303663896	9.354190156	10.39071302	5.985771332	10.9605313	6.936779138	6.458671062	10.29692152	11.36140722	11.255269885	11.438398165	11.190871825	11.79864928	12.14040322	12.126620055	11.68747909	11.727692035	11.856628105	8.453816394	4.5741020395	10.809569895
AP1AR	5.584427205	5.648262514	5.617527112	5.22129097	5.513199155	5.839336537	5.569350334	5.502614746	5.57953249	5.578986134	5.503857651	5.767613716	5.621344824	5.836208538	5.604177854	5.811604875	5.220726907	5.630227633	5.82008548	5.602030646	5.296883575	5.502221354	6.553195899	5.786777924	5.912659384	5.710599865	5.359970342	5.86269204	5.468555937	6.24657067	5.199706348	5.768334712	5.464319754	5.169145743	5.204315261	5.175916407	4.54297225733333	4.442584513	4.64908796766667	4.390430027	4.57472898533333	4.44898659566667	4.46241743066667	4.17715308933333	4.12787699566667	4.63467160333333	4.34404721233333	4.24297548666667	4.01320939733333
AP1B1	6.627696524	7.228274483	7.022624924	6.904107516	6.988711943	7.248334175	7.224263619	7.058130928	7.157975982	7.199074131	7.15129626	7.055140023	7.094849562	7.097600588	6.972444045	6.88691805	7.20399599	6.868396579	6.913736846	6.828467568	7.081556813	7.23477922	7.109949369	7.310012968	7.106976278	7.334068007	6.957666136	7.458567185	7.126293251	7.266695747	7.09663546	7.550154476	7.111791876	7.365262992	7.034572108	7.096058189	6.509817259	6.517765186	6.547863875	6.495014352	6.545131825	6.533134868	6.687443724	7.026307875	6.862047353	6.72697033	6.595297926	6.846518259	7.122996208
AP1G1	7.549710198	7.238937308	7.399753417	7.434898283	7.494893464	7.44378325	7.598769245	7.718435413	7.556741135	7.410877142	7.522260927	7.445144321	7.582164805	7.503399646	7.477924317	7.580254237	7.580788301	7.811714895	6.832931038	7.430349697	7.11029214	7.475308058	7.673061408	7.428597377	7.895162256	7.515788788	7.149791548	7.469733324	7.915604186	7.59707077	7.198827642	7.447884822	7.862421835	6.832182734	7.976515308	7.480919654	6.824217807	7.09934017	7.04036268633333	6.933209781	7.183511605	6.982691951	7.085023438	7.01455327233333	6.77065608666667	7.29375255366667	6.7422823	7.18983526466667	6.48261574933333
AP1G2	6.182442397	6.261804965	6.089603371	6.161295128	6.15351336	6.232474902	6.062583243	6.074529551	6.092581083	6.139643047	6.192887553	6.390177177	6.162239714	6.212417493	6.036224356	6.144287255	6.325886516	6.065021744	6.268072838	5.965205463	6.444129731	6.24993647	6.369280663	6.608815727	5.973876608	5.964619946	6.8403518	5.811922894	6.240205421	6.598060655	6.149883811	6.435515556	6.120695149	6.708245618	6.791569614	6.002452874	5.6325042845	5.399450377	5.418878534	5.626154418	5.783062534	5.644055261	5.4570433415	5.600648235	5.679773397	5.669328499	6.195496739	6.0889472635	6.096325917
AP1M2	7.384900625	7.200526748	6.984444321	6.928323074	6.994112622	7.051424609	6.84822425	6.978741831	6.889277694	7.222449578	7.025425339	7.053984221	7.018590383	7.045465839	6.9558858	7.213629517	7.324668873	6.977340659	7.029906558	7.000678859	6.859717322	6.897995677	8.372720956	7.677755777	7.556623002	6.876994922	7.063350535	7.93726611	7.224114243	6.678844771	7.191092075	6.820037516	6.782153637	6.985363906	7.363279984	7.503662674	5.1657048385	5.137602291	5.390931243	5.6149128165	4.910722604	5.424529608	5.325557199	5.227704071	5.757652035	4.9641890995	4.6523025825	6.070988708	4.995692837
AP1S1	6.636154418	6.932194917	6.710769005	6.815103643	6.997433026	6.629375427	6.750075594	6.973274058	6.853136767	7.04185849	6.993438899	6.56318029	6.885686098	6.927193166	6.720480102	6.531750717	6.863773393	6.638130622	7.194993046	7.727591727	7.391083406	7.425846682	7.050806171	7.765440636	7.057060002	7.424122691	6.915720074	7.504859379	7.319150837	6.933810594	6.787915906	7.044763773	7.246752354	6.927570467	7.130835757	8.254266531	6.18983005666667	6.293653966	5.95026542633333	5.965897053	6.40812971633333	6.05338431133333	6.30857269533333	5.88979762866667	6.07372275766667	6.42064154633333	6.08180154666667	6.56183837933333	6.53598043133333
AP1S2	6.40012518	6.26983168	6.449405815	6.465360704	6.383247498	6.473502396	6.577213925	6.37341337	6.315603868	6.393999875	6.410713629	6.661145189	6.417868139	6.50995024	6.453121971	6.612566799	6.166611692	6.298489921	6.672368876	6.28650323	6.416899701	6.538454656	6.267638724	6.147659732	6.03242019	6.35543753	6.021195709	6.426753221	6.379835296	6.2850725	6.556850717	6.340146131	5.81957479	6.078094578	6.130808405	6.100102925	6.63785117375	6.28246366975	6.241970791	6.1502448605	5.76515363575	6.2110472225	6.22379883975	6.7322182805	6.4425821625	6.7713618075	6.20799589525	6.61512062075	6.543041178
AP2A2	7.580740967	7.880588405	7.90391052	7.8732338	7.90821445	7.681978423	8.065095439	8.043150942	8.011470199	7.894945187	7.911657508	8.054572917	7.959862071	8.111900921	7.875541915	7.715722514	7.882788944	7.688328095	7.621853867	8.255623289	7.049311667	7.753747133	8.424806198	8.256499222	8.254514653	8.14010019	8.401954317	7.670062267	8.394213948	7.774833645	8.077036574	8.412264014	8.270355195	8.411160628	7.768493822	8.452741311	7.13973503425	7.201976668	7.35034126725	7.346152293	7.29912931975	7.11722359675	7.0766042105	7.20573896925	7.140236613	7.14675054575	7.567632875	7.62858434525	7.27736380475
AP2B1	7.951562722	7.791791391	7.875952146	8.062159057	7.979986101	7.684586568	7.948833616	7.857272136	7.727213807	7.901695872	8.000955581	7.878317358	7.99314408	7.986622627	7.945905093	7.900583804	7.745340877	7.739328853	7.972762034	8.089293284	8.216738751	8.19318861	8.754892475	7.742190655	8.547603285	8.143795385	8.595536638	7.875122584	8.432849011	7.420004857	8.105846362	8.484634773	7.98095101	8.332871268	8.765005646	8.236236331	7.0192414435	7.1259041025	7.0556005375	6.8468353115	7.085478773	7.1677877735	7.2927946595	7.1033451285	6.8840546965	7.272062568	7.823513611	7.3961131965	7.409524606
AP2M1	8.342823079	8.650590916	8.403278851	8.856706872	9.371051844	8.11519902	9.636980985	9.319788139	9.34711713	9.282467345	9.220385314	9.465222275	9.049754073	9.258217892	9.197336434	8.592144773	8.751821538	8.393102639	9.577744587	9.245198385	10.09193021	9.396555016	9.78880261	9.275904881	9.335409223	9.69577576	9.573224714	9.637054449	10.21894338	9.981162321	9.779069713	10.32478985	9.42343522	9.804230829	9.200002581	9.518788254	9.326216537	9.080384223	9.17625175	9.125890965	9.244940904	9.108659504	9.221561176	9.292102543	8.730056796	9.320304837	9.983740484	9.968135914	9.896031581
AP2S1	8.416110116	8.704156808	8.78798631	8.821552358	9.064904803	8.414076491	8.955048608	9.091452368	9.129468528	8.882312635	9.195741959	8.934228339	9.032419003	8.82914286	8.706532521	8.623232481	8.863842975	8.770534425	8.923918556	8.894959169	9.523909359	9.432586507	8.791302553	9.225061066	8.845790323	9.493774167	9.857075963	9.378879036	9.011706589	9.442800791	9.170944275	9.452934127	9.195733601	9.121606485	9.388199651	8.665206767	9.32266226866667	8.94413227333333	9.002416245	8.852845177	8.96496687266667	8.940900438	9.05132470866667	8.97355682533333	8.77821543333333	9.14755135866667	9.110870982	8.86864989333333	9.48756080633333
AP3B1	6.747952608	6.935420506	6.806005505	6.716616599	6.67665325	6.803395111	6.85173435	6.716840716	6.673066119	6.853608344	6.773237349	6.701004719	6.849260573	6.745026419	6.809595376	6.73329762	7.026987825	6.694589369	6.988183775	6.967852513	6.991835707	6.977565593	6.699269541	7.199319548	7.209769421	6.863803734	7.129316967	6.822510916	6.834246543	6.916826596	6.823845726	7.001481697	6.930485424	6.883523041	7.725807904	6.808568298	5.974637633	6.1466129825	5.8372022785	5.6381533925	6.2281441935	6.1130778935	6.107887554	6.172878431	5.813249726	6.4112711055	6.708167937	6.3993555805	6.9448539385
AP3B2	5.2270153	5.375703563	5.285693306	5.357075682	5.406600785	5.34486273	5.289830558	5.31228298	5.29510858	5.343035311	5.326919206	5.199294185	5.272231987	5.237908024	5.360129001	5.297481676	5.58903038	5.399130923	5.33069205	5.267318604	5.29001723	5.367932894	5.108634157	5.491989088	5.107115565	5.164021273	5.130054796	4.973415549	5.149648146	5.278302261	5.23670846	5.085402813	5.358788256	5.296073406	5.564715119	5.577338511	3.561664309	3.618043287	3.5810330045	3.2397433085	3.2715524785	3.6413930025	3.540405674	3.491562942	3.3880991515	3.3610766165	3.307639491	3.281248144	3.338746082
AP3D1	7.208361044	7.44648461	7.235046319	7.221660354	7.198223758	7.338893434	7.450254205	7.292307964	7.537638185	7.292852349	7.243437768	7.259824411	7.212853957	7.362447704	7.327967307	7.139619127	7.18699012	7.438383419	7.394047141	7.836918346	7.769524775	7.728675897	7.515251069	7.347921836	8.099550988	7.352840359	7.81163288	7.132349354	7.817804319	8.05277459	7.441350475	8.234722522	7.656967126	7.531578043	7.811121409	7.715255754	6.861025358	7.10093233233333	7.07487381	7.10956202933333	7.096599866	6.57147365933333	6.76202553566667	6.98384868966667	6.924311078	6.66219877166667	8.130438786	7.385896864	7.842179725
AP3M2	6.713689225	6.829410873	6.733340549	6.847820007	6.754434258	6.600270915	6.904151635	6.659692285	6.494030538	6.860909444	6.516019941	6.669433913	6.797820271	6.946286236	6.821618174	6.767076545	7.080339702	6.677897193	7.024086775	6.997630312	7.3243193	7.089718846	6.8668409	6.900276673	7.261708242	7.189774134	7.397257347	7.2162201	7.960155547	7.179417414	7.131156953	6.46841	7.016256569	7.89075386	6.739629665	7.277950964	5.336850687	5.0140168045	4.938843019	4.9390398015	4.918289463	4.752919927	5.022156598	5.151545572	5.3046956545	5.0890217185	5.9408279725	5.7562142525	5.5183622165
AP3S1	9.16394167	9.306889214	9.623119571	9.760546887	9.381607775	9.193549246	9.650913258	9.613150233	9.311941719	9.36408988	9.589967003	9.600425491	9.452701927	9.424802311	9.412961296	9.383537449	9.259090242	9.219989976	9.650177211	9.759604909	9.704149707	9.955910383	10.13298961	9.247652942	9.924557648	10.06091479	10.21098557	10.06477781	9.864359186	9.645745425	9.714721964	10.0923422	9.901718866	9.966001641	10.46920487	10.22249392	9.873433559	10.08029253	9.850228444	9.7062568	9.853307678	9.782108563	9.782464729	9.83699486	9.633060609	9.976585588	10.46541579	10.05293992	10.35283773
AP4E1	4.789460912	4.765320969	4.568461025	4.545391482	4.592441358	4.740263025	4.594044042	4.763536418	4.639142289	4.83834363	4.712047693	4.634863165	4.741791489	4.7453654	4.946873431	4.728079234	4.735020784	4.644222021	4.597284754	4.819433677	4.504824684	4.665835643	4.547202424	4.6630727	4.531484463	4.553982177	4.741000655	4.451622064	4.456270317	4.57226763	4.50829757	4.513326044	4.647890228	4.499872606	4.579794867	4.67017519	3.7183028255	3.958222112	4.080533572	3.90969035475	3.89007335875	3.6864145955	3.779543206	3.802277601	3.83890410925	3.71503504025	3.6674673345	3.689359416	3.9624049175
AP4M1	6.174465286	6.30950815	6.018272375	5.893572886	6.412956215	6.054540894	6.296982478	6.23046626	6.231483988	6.327735056	6.171621302	6.436907219	6.302136741	6.282101447	6.238479586	5.966609481	6.115676659	6.022410144	6.291896709	6.307769552	6.227138055	6.454957847	6.391320299	5.995724125	6.248616138	6.32249079	6.270135541	6.295534872	6.385998842	6.255646415	6.425042037	6.416523418	6.077299611	6.346534627	6.592393328	6.870189068	5.407832454	5.452710487	5.400925003	5.395699814	5.060650289	5.580834619	5.354956434	5.652331759	4.908002138	5.183102549	5.651847044	5.514715944	5.584769141
AP4S1	5.449479808	5.475143606	5.394517917	5.348948418	5.483166465	5.479587309	5.430686531	5.481125634	5.451075079	5.483926581	5.465761369	5.390035277	5.434954904	5.432081379	5.428046884	5.465915156	5.585393912	5.454547082	5.424372341	5.488644478	5.509725616	5.435415372	5.257909282	5.485916381	5.314998189	5.385509011	5.410694561	5.280656911	5.305593036	5.427239497	5.475517049	5.389023878	5.486702053	5.431124587	5.416090199	5.417469556	5.2447301705	5.261910925	5.65127533925	5.589275718	5.62563258575	5.40918212975	5.3483284725	5.3473736615	5.399033073	5.490421332	5.038260795	5.138723051	5.20783348275
AP5M1	7.211852545	7.221003923	7.621938013	7.756141859	7.664113512	7.263165085	7.892559644	7.628040198	7.690263722	7.34470483	7.80888523	7.756827365	7.579990048	7.944629023	7.324468285	7.340273235	6.885237316	7.337496401	6.508676736	7.025352422	8.790481185	7.407405949	6.563429389	6.911431261	6.253328414	7.878299625	8.27956056	7.773309185	7.539335664	8.621914906	7.472781974	7.100592765	7.564037417	7.335664428	8.611070933	8.482039632	5.7360549098	6.1017657108	5.8596244422	5.676958655	5.9716842646	5.8298317198	5.8579356746	5.6424631486	5.7125275782	5.945589222	6.3537551162	5.956036939	6.0456485658
AP5S1	6.926481049	7.216681265	6.928911966	6.740427984	6.966327833	6.943423445	6.890652346	6.897646978	7.200824971	6.983783112	7.001199514	6.674440824	6.921570136	6.906828503	6.819117564	6.873615694	6.964406889	6.597898571	6.890076906	6.764928511	6.548837173	7.055435663	7.101482866	7.053190948	6.484419995	6.849694743	6.897151659	6.881962659	6.742953785	7.089562712	6.702801569	6.605798391	6.76589241	7.061774673	6.798681803	6.992025574	6.38384518	6.694425405	6.649122388	6.672533107	6.553420056	6.695772084	6.811181027	6.968556847	6.61785568	6.667758708	6.515690265	7.414120392	7.125660166
APAF1	5.685144554	5.608580169	5.4771673	5.494199165	5.416953089	5.547455577	5.410762895	5.531731581	5.54456132	5.614916902	5.563727537	5.537580065	5.554058279	5.625334079	5.56308746	5.54656073	5.691063779	5.411092527	5.594391499	5.527758593	5.653817417	5.64939375	5.46986724	5.592448597	5.679594582	5.56734181	5.713980207	5.382892876	5.350199915	5.457236134	5.399039006	5.673169102	5.586431382	5.594485937	5.60060277	5.606311011	4.75678984566667	4.94668329533333	4.623081868	4.56851495366667	4.63357549533333	4.86440768566667	4.79221559533333	4.591005942	4.72419490033333	4.96018351166667	5.27698159666667	5.28887082366667	4.95601598966667
APBA1	7.404831641	7.485016694	7.064240538	6.637976188	6.896032377	7.534943412	6.583303475	7.160291656	6.849898548	7.04037539	7.22586542	6.638997617	7.018649903	7.070557047	7.029816693	7.342605725	7.485909265	7.143635831	6.919026532	7.047857545	6.868523707	6.865541762	6.565431998	6.934238095	6.286200761	6.784590909	6.868285649	6.358120836	6.260160896	6.600824338	6.754412264	6.466394064	6.561234245	6.662618762	6.730311488	6.463272749	5.555823788	5.5261205625	5.5817108755	5.722257104	6.025504644	5.7906390675	6.021341978	5.6528831495	5.311489325	4.726024536	4.111472601	4.246182896	4.8880990715
APBA2	6.857394324	6.801594582	6.63405731	6.927930324	6.680635512	6.726203644	6.678984784	6.687018825	6.707049193	6.924335777	6.710988903	6.88181246	6.734171695	6.801541797	6.527391613	6.701369933	6.927750063	6.739722713	6.695521769	6.424813592	6.54227423	6.706430587	6.508200177	6.5086839	6.447141443	6.557187803	6.562328119	6.398328211	6.922262925	6.650538011	6.810168153	6.477488313	6.458011874	6.775589729	6.813132493	6.622123888	5.523382024	5.5714251885	5.661884502	5.8876742665	5.2941205945	5.6638342525	5.762034042	5.6061845555	5.9952077265	5.3678829185	5.24202484	5.5213094095	5.441735982
APBA3	6.530718104	6.439619666	6.444397081	6.166496429	6.576789351	6.614800307	6.470800182	6.612143538	6.378482593	6.423799984	6.420876665	6.422456667	6.626444583	6.454062958	6.42685421	6.354466573	6.484254496	6.248681929	6.979071626	6.559017676	6.53062342	6.994476725	6.445261639	6.305605887	6.366379447	6.680927879	6.780356245	6.549193708	7.089925303	6.767547624	6.455144428	6.96366717	6.783936818	6.932783561	6.620726392	6.847333925	6.1783206085	6.272321906	6.110010918	6.317293833	5.8950726445	6.2263641565	6.1926075975	6.2489820455	6.0171198535	5.809977144	6.5796811275	6.7912291295	6.5137824615
APBB1	6.920238479	7.154498846	7.002602233	6.805763665	6.694086842	7.216591117	6.660149485	6.922335953	6.541299434	6.79458702	6.847045335	6.686586994	6.862794151	6.787624469	6.603314585	6.666554344	6.986083757	6.951154745	6.904276699	6.779713606	6.750739811	6.855306785	6.86808878	6.787213519	6.4572607	6.767991403	6.84666392	6.5999824	6.337413943	6.932940456	7.034636423	6.816422167	6.96982688	6.810138554	6.783249579	6.563648912	5.072996893	5.066906842	5.286531768	5.644676598	5.013685727	5.413097435	5.260530808	5.166425976	4.922536459	4.852006423	4.624705367	4.780684561	4.738446697
APBB1IP	6.618455278	6.803708513	6.84603924	6.434976825	6.679633057	7.031261599	6.194032127	6.849202754	6.513522224	6.673943815	6.552878509	6.677773779	7.003985636	6.344642002	6.375677767	6.615669818	6.623667803	7.155238107	6.266414064	6.364215425	7.611718579	6.455447612	6.029574973	6.615435902	5.904841022	6.409758922	6.444924864	6.29396966	5.929050239	6.725185639	6.487948971	6.04048285	7.062068106	6.211028693	6.112746697	6.314556638	5.333019456	5.015423255	5.638426486	5.626576618	6.030272948	5.555713434	5.593052539	5.888521596	5.77785973166667	5.667388384	5.37106777566667	5.16396715766667	6.42428040466667
APBB2	6.594230306	6.601433343	6.427265126	6.479222274	6.361348768	6.415252738	6.383730705	6.336352749	6.286429132	6.352296459	6.45312003	6.444355445	6.449816131	6.561737599	6.777581874	6.502495734	6.479353168	6.36852678	6.605341896	6.790664516	6.386215846	6.20509129	6.393488684	6.484311162	5.943764742	6.585689442	6.58977043	6.018584244	6.384083131	5.796098233	6.432463636	6.104018301	6.532001364	6.361755366	6.153412091	6.295048244	5.65775314714286	5.376599803	5.55078814642857	5.49124686057143	5.42849169757143	5.49361714757143	5.37191425414286	5.62229257814286	5.57375972571429	5.55759655614286	5.68965348357143	5.79370983057143	5.10364299528572
APC	5.590770169	5.351063637	5.274515972	5.413393178	5.22393787	5.331364726	5.323443338	5.284076684	5.292252784	5.328455032	5.368734805	5.379233021	5.391271918	5.377028198	5.351945711	5.405271222	5.309847384	5.253998882	5.452259931	5.301986924	5.248470879	5.358807549	5.069588039	5.112638432	5.59837335	5.340903611	5.674480201	5.326018937	5.850028705	5.231491847	5.31618039	6.483198366	5.282895314	5.454829688	5.519263925	5.435997028	5.0621218628	5.1789316	4.9788253884	4.7672966692	4.9730607648	5.0007080816	5.0848907006	5.0108148638	4.7844004876	5.2451777068	5.3590793316	5.364096191	5.1886493156
APC2	5.773134183	5.867868387	5.751814818	5.492894847	5.745151554	5.78239719	5.534867404	5.783084788	5.659388892	5.829263844	5.623153906	5.532048517	5.760379829	5.808355908	5.602956169	5.763234911	5.862735286	5.751276673	5.643212505	5.735468382	5.676693056	5.67553878	5.481145396	5.684193367	5.404762599	5.508672762	5.465781739	5.440420025	5.185634216	5.447176368	5.66842714	5.47265718	5.479223219	5.474287371	5.566466036	5.631824277	5.1493305125	5.2276124545	5.324160749	5.633877293	5.39763113	5.562626101	5.44538778	5.1978811695	5.4101195035	5.117154947	4.6989414875	4.790783157	5.003165708
APCS	12.59458174	12.23872229	12.32117466	12.1391999	12.37025027	12.31690665	12.39454222	12.44022872	12.68760469	12.32734065	12.38999401	12.18072289	12.3904494	12.86253984	12.19946658	12.7284073	12.5794074	12.48964604	9.926175261	12.85137686	13.0791192	11.29332192	10.5076355	13.18407674	9.404620777	11.52128218	11.80443503	11.83804698	11.30085637	12.43859893	12.00958511	7.63366183	12.6809141	11.36254065	11.86062572	10.40542833	12.72011401	11.99941965	12.14484372	12.09209452	12.07768644	12.09845159	12.16207724	12.44239583	12.40300057	12.59115275	8.676963867	6.119207146	12.17789654
APEH	7.816962289	7.970493258	7.577024529	7.541910423	8.711407367	7.407273852	8.141564376	7.991571623	8.102954546	8.325401937	8.47217742	8.061203931	8.038573104	8.210343799	7.710534253	7.610747596	7.773105288	7.476859863	7.445566272	8.130311726	8.068202191	7.89137561	8.397720997	8.312005234	8.544982708	8.004234779	7.778152841	8.252451758	7.921352378	8.75986544	8.020710082	7.418754922	7.590147756	7.473369361	8.139963379	7.836090452	6.1489717145	6.399463147	6.390498357	6.3479035845	6.210412525	6.90238406	6.860127512	6.1858298405	6.3316001565	6.320862644	6.069558431	5.50294491	6.0643683725
APEX1	9.738927761	9.82352475	9.636808998	9.685849028	9.963071449	9.702182249	10.15546879	9.898436945	9.935944804	9.753225543	9.916859026	9.982655157	9.841575441	9.761338097	10.17285993	9.81621693	9.727043622	9.980387939	10.44223709	10.1219363	10.68767764	10.13932687	11.5140096	10.56802908	11.3550869	10.57195967	10.26404919	10.35223277	10.28667344	10.09102094	10.15787883	10.81490935	10.23271206	10.68860163	10.86134977	10.2560887	9.6216182	9.486534432	9.726730759	9.732432649	9.869495587	9.546674217	9.475551015	9.632079138	9.148434329	9.666131785	10.61919848	10.41296595	10.00657877
APEX2	8.124385633	7.764770404	7.40785288	7.407768039	7.844899948	7.489457224	7.561018749	7.704047065	7.781434655	7.804761634	7.662291806	7.695155799	7.64365768	7.910827107	7.596511644	7.918199423	7.795820003	7.57775081	7.989953801	7.756814144	8.264049498	7.815689781	8.363400453	8.347312406	7.461313279	7.750040213	8.218207359	7.889541352	7.602993699	8.116797477	7.719177085	7.680974191	8.079926447	7.63973269	7.782950784	7.934770243	5.857080623	5.974955813	6.147448305	6.3892125465	5.843469924	6.3824236385	5.862926966	5.983993354	6.3352058415	5.9108502735	5.748572414	6.2318101515	6.319022255
APH1A	8.523719152	8.494023846	8.72072028	8.807084653	9.247234901	8.792443255	8.779501332	9.051867484	8.80220932	9.045597811	8.837284193	8.886899302	8.98245861	8.81847576	8.999505346	8.676477979	8.143134516	8.419699461	8.918569125	8.780106145	9.941288134	9.163617871	9.476597332	9.642951611	8.880358093	9.245343101	9.176902614	9.945323867	9.473987767	9.76175659	9.197778314	9.269814751	9.321086208	9.86839427	8.994153682	10.02220683	6.900646312	7.15335290633333	7.244366283	7.15635986766667	7.30538332366667	6.98102348366667	7.12575388333333	6.890805466	6.67314335733333	6.943140096	7.815163957	6.96471616033333	8.16556862166667
APH1B	6.921107241	6.662591885	6.765709238	6.824028333	6.713150495	6.645203347	7.263587072	6.921430042	6.956996201	6.847278245	6.833178773	6.91121383	6.77664252	6.781010309	6.850777816	6.882383549	6.850844682	6.554581152	6.872354434	6.809821131	7.00621804	7.150055822	6.39482569	6.811562105	6.434617337	6.720573792	7.240107738	6.953925989	6.45056683	6.654388854	6.789243795	6.696366939	6.753666299	7.00614593	6.429450847	6.997138496	6.056216201	5.6556451155	5.5656167025	5.557468701	5.4019797825	5.455446507	5.7987460435	5.8550728615	5.662649313	5.607456879	6.050243588	6.04875894	6.398996039
API5	6.55223791	6.566037962	6.542715519	6.488811437	6.568472513	6.504660291	6.565466389	6.579924472	6.514665571	6.495072092	6.574299186	6.54867119	6.492294513	6.703932738	6.762126456	6.503929211	6.502953133	6.655762961	6.553689024	6.730921431	6.68327554	6.636498656	6.61959748	6.638550065	6.881454325	6.566014305	6.828492393	6.356269841	6.602572512	6.388496701	6.434264423	6.174080728	6.650758279	6.36210304	6.612375168	6.705013237	5.7558893388	6.0273722454	5.7941068508	5.7522782014	6.210107222	5.8768696464	5.8015122294	5.9948660158	5.7496854734	6.4301832598	5.827021839	6.2547862948	6.230892903
APIP	6.866148064	5.971325121	6.895742062	7.040317384	6.923162448	6.462207467	6.363977608	6.331184274	6.899394025	6.512022341	7.234592041	6.959773833	6.212460574	6.585799815	6.616718008	6.642344454	6.270154842	6.99985484	6.939691929	7.422598126	7.118312166	6.914466602	7.764469172	6.998866957	7.619971379	7.062395581	6.789854272	7.342007414	7.053237645	7.630973491	7.119866324	7.117974664	7.160060742	7.218388713	7.633294352	7.872328946	4.949616613	5.194110301	5.0007543265	5.149282162	5.086420562	4.858348814	4.7682642865	5.305992773	5.26702881	5.340136379	5.081072518	5.048589233	5.382309051
APLNR	8.070884622	7.836739203	7.759606685	7.877394978	7.908709919	7.715788467	7.79243217	7.684488065	7.716253371	7.849474933	7.873350047	7.890845551	8.047669905	8.106062852	8.479774814	7.947232485	7.881403478	7.805185735	8.086196169	7.318377523	7.148081928	8.19172376	7.030713009	7.586568987	6.675367263	8.138687213	7.753447577	7.599283747	7.596823843	7.124958864	8.238846178	6.917775191	8.035771927	8.56736088	7.830156662	7.189252088	7.911300387	7.363111891	7.880243965	7.949706603	7.894993554	7.652402168	7.562764058	7.922140102	7.829792666	7.646495874	7.258249737	9.225807707	7.686472394
APLP1	6.685914136	6.698576349	6.44441567	6.397585681	6.794456692	6.732349554	6.315835818	6.629097246	6.517884269	6.898101632	6.561585378	6.493307648	6.839872729	6.526732521	6.522666177	6.86546075	6.745074958	6.755239074	6.724925414	6.918970459	6.801692365	6.695438102	6.637821433	6.74317091	6.346519968	6.498240644	6.881497364	6.700584011	6.352499262	6.754146499	6.522197048	8.400475766	6.587745488	6.684144906	6.761487658	6.788132319	5.15281601	5.05614983	5.015684172	4.937127075	5.398247527	5.305610661	4.978034712	5.074150259	5.307202087	4.700216982	5.040563438	4.538741096	4.682738308
APLP2	9.092138245	9.479159858	9.174736997	9.405014047	9.655856266	9.098008126	9.75117033	9.788550471	9.338015597	9.628744375	9.632621241	9.505359003	9.792768527	9.646671649	9.814081796	9.323557616	9.321658874	9.405845401	9.449774521	10.00871516	9.466518826	9.265434262	9.744500405	8.862563838	9.625135012	9.430411291	8.916064504	9.515238989	9.241353924	9.567144889	9.622938613	9.013851101	9.367851497	9.427349504	9.619772731	9.589157337	9.40918441925	9.401581541625	9.04276202175	8.794756948375	9.36364772025	9.22165553475	9.2711416895	9.309528953	9.10672240575	9.64027802	9.2268788585	9.147367991875	9.154710458625
APMAP	10.39735615	10.64635505	10.4566987	10.71708955	11.32348939	11.01750951	10.55939021	10.41701097	10.87450208	10.89164522	10.41300271	10.71330034	10.27093835	10.58585077	9.814140673	10.43043052	10.57877886	10.93456327	9.566961893	10.54463188	11.53564523	10.38628251	9.903936034	9.607895566	9.298996056	10.7097064	11.45007861	10.74080714	9.127259323	11.48100187	10.52744191	10.5614114	10.98529429	10.22415038	11.7753767	9.421464717	10.19734516	9.979703843	10.20636653	10.17067916	10.22815839	10.30732664	10.45532489	10.15490119	9.971877847	10.24182417	10.08831876	9.132282056	11.57315497
APOA1	13.64848327	13.82414237	13.80111788	13.70957138	13.8396317	13.78899874	13.54022484	13.58647839	13.30608068	13.76827556	13.77613594	13.77439861	13.5715439	13.74997011	13.29337268	13.71279032	13.75677934	13.60371232	13.42715884	12.03123041	12.46439108	13.71136981	12.8344537	10.40411488	12.37555392	11.81944319	10.18616256	12.20301244	11.38521356	11.79287747	13.5658442	10.68315683	12.50819302	13.07463722	13.77976832	11.89346148	13.74256056	13.866070475	13.806741535	13.773185155	13.79545071	13.797774785	13.72529105	13.74765584	13.75486264	13.802212025	13.54647671	12.70633202	13.682237045
APOA2	13.02481793	13.18870299	13.06559831	13.00600727	13.03157964	13.13322538	12.86376241	13.04229937	12.91379317	13.08547438	12.92268511	13.03780174	13.01404712	12.94005843	12.90133542	12.93121751	13.05318047	12.93912335	13.08175404	13.218378	13.35237489	13.20850081	12.73573213	13.11393028	12.83195322	12.88162198	12.97767641	12.76013178	11.17114188	12.80944905	12.90413734	7.590136038	12.93935821	12.32546686	13.1151331	13.03929873	13.72038528	13.812131415	13.754900555	13.717037975	13.710723985	13.7715042	13.764737295	13.70467067	13.75356565	13.74261551	13.53976183	13.14560918	14.03182407
APOA4	7.251814378	7.58065744	7.432100667	10.47595444	7.535010208	7.506693793	7.313760535	7.536486867	7.578842023	7.345067356	7.819896371	7.456293991	7.422588639	7.714079391	7.491190744	7.297573626	7.696461131	7.403943235	7.356158877	7.515046026	7.332121082	7.829712007	7.324798687	7.317509288	6.788415623	7.177117887	7.271105837	6.906770541	6.731803227	7.143645579	7.322298056	6.974722748	7.189948009	7.165688033	7.333163121	7.947029503	7.650633637	7.031039225	6.521537192	6.52849685	6.791459032	7.247122665	7.234301609	7.604351392	7.458349299	7.761698287	5.543006645	8.518371486	5.707877441
APOB	12.53264003	12.59019819	12.52498141	12.39011436	12.5206728	12.56160155	12.46755428	12.48848877	12.36135007	12.43050615	12.38756005	12.35327815	12.5670135	12.60919695	12.48872016	12.43700481	12.66687346	12.47647243	12.53764126	12.45448883	12.1553124	12.38698284	12.0268494	12.36463014	11.841127	12.37696631	11.47313521	12.3355048	9.840289106	11.78087398	12.13896331	10.76382875	12.70389553	11.44811984	12.69746574	11.90923972	12.15402286	11.7338180185	10.916333161	10.129140531	12.06036153	11.972104065	12.10560236	11.713506388	11.325548625	12.52045145	11.337023474	10.9077613555	11.99320086
APOBEC1	5.333703211	5.118822155	5.021914246	5.098244485	5.218848178	5.191596889	5.112408294	5.116215973	5.055347594	5.321304463	5.182073592	5.079486244	5.032291554	5.183789351	5.000328495	5.540720979	5.246418168	5.095882756	5.132348049	5.205601163	5.101402244	4.900960734	5.101335108	5.057262838	4.970821354	4.886608008	5.184899212	4.752276883	4.697520374	4.825430048	5.16886581	4.891583921	4.746273367	4.894377511	5.067192376	5.029620757	4.464440369	4.591889225	4.405577029	4.90510195	4.341757533	4.544536111	4.222294557	4.642524416	4.474852758	4.430970355	4.148479014	3.993269699	4.113232467
APOBEC2	6.631478412	6.65282678	6.514470696	6.318465627	6.409660555	6.607645441	6.443444107	6.693468051	6.468256392	6.453778903	6.463910176	6.375318445	6.437559155	6.66203547	6.421991259	6.715809598	6.617755519	6.483450826	6.607858109	6.567254529	6.582282453	6.45786223	6.360985731	6.597872292	6.083252045	6.230884806	6.542634232	5.905550818	5.984431242	6.379569724	6.339420258	6.3437558	6.198102598	6.349913677	6.314351147	7.070228961	5.701743592	5.664303342	5.656663732	5.582825232	5.625079878	5.551395315	5.779591632	5.903372498	5.840547813	5.545609629	5.104497363	5.247745023	5.166847752
APOBEC3B	4.573988862	4.394961605	4.461357391	4.532177074	4.586741677	4.537770942	4.604193472	4.484872276	4.582776977	4.513389056	4.506344889	4.533019794	4.621925414	4.530284647	4.418479971	4.652131552	4.73554878	4.6248789	4.400235998	4.401559543	4.490946611	4.620151413	4.54078371	7.073272998	5.525467871	4.879873564	4.753003095	5.333389003	4.466921475	5.311978775	4.501241466	6.374145583	4.842455103	4.680134582	4.749043795	5.769757572	3.792562826	4.433912944	3.514855129	3.960410452	3.808564641	3.857621113	4.270622208	3.363071604	4.008978807	3.902206308	3.598914027	7.388680685	5.774700051
APOBEC3C	6.600853269	6.697072253	7.055460433	6.992623593	6.813151408	6.824515686	6.731033814	6.656590622	6.436163344	6.689542636	6.641646366	6.77731075	6.55565908	6.509707909	6.434752426	6.655500964	6.770076534	6.871047639	6.604966289	6.418378837	6.284959228	6.834892954	6.344859038	6.308029745	6.357055366	6.560446937	6.538031485	6.647440824	7.208225526	6.534987291	6.939666314	6.284514941	6.508996066	6.681519293	6.430628722	6.160475567	5.159088432	4.767416552	4.805426144	4.606652578	4.309966835	4.529705069	4.881458225	4.943651846	4.936619059	4.83542001	5.462515872	5.681282311	5.188102913
APOBEC3F	5.021053549	5.330361611	5.285299787	5.205464844	5.138468334	5.371833005	5.329369473	5.389783259	5.197503815	5.165705639	5.282566658	5.113988404	5.128843647	5.090527438	5.258141721	4.895578203	5.403097982	5.170259488	5.072957878	5.254160467	5.15454369	5.306386493	5.108252755	5.161481762	4.995160351	5.136795223	5.238663101	4.693101764	5.118992576	5.278199653	5.30078658	5.153511615	5.176924708	5.19251505	5.150459124	5.173410568	5.338475052	5.2871899535	5.3610555185	5.2323494865	5.194564243	5.356541968	5.6439877875	5.7118186395	5.341787372	5.421407441	4.9043340675	5.1447975305	5.233969435
APOBEC3G	7.066028285	7.127243301	7.257212064	6.98159189	6.949953161	7.357809218	6.886198264	7.236212217	6.922279262	7.186537303	6.952027493	7.034822175	7.105306496	6.89445406	6.905324168	6.945037619	7.319572195	6.785144138	6.962598418	6.870132503	6.726210995	7.129216336	6.635292265	6.582532025	6.303855362	6.905562545	6.809506491	7.08511869	7.214395553	7.231048261	7.0211347	6.544153982	6.929154869	6.588517953	6.9882277	6.704754629	5.964385597	5.864990755	5.879934478	5.8477671545	5.813420543	5.74595617	5.7881913315	6.018081654	6.1141252485	6.014496331	5.8286602665	6.330395549	6.3856840145
APOBR	6.226673627	6.00950371	5.971074206	5.999291956	5.961701748	6.199733746	5.993304669	5.952116959	6.01838191	5.990645272	5.986682013	5.952335384	6.023688631	6.098338905	5.967482704	6.06014178	6.356735234	5.875413671	5.947030875	5.777671827	5.701418214	6.030117084	5.607883485	6.023145065	5.934691922	6.028039657	5.843819754	6.550676862	5.9726964	5.751626036	5.977392982	5.899146152	5.968441605	5.899640017	5.863337469	6.009854066	5.394522277	5.707223273	5.863294223	6.089863076	5.548399418	5.65712598	5.504626862	5.533511027	5.686122677	5.864962181	5.186021532	5.455129336	5.79838982
APOC1	12.92087492	13.09576634	13.04042231	12.72569976	13.03620068	13.05448678	12.82250084	13.06900471	12.67925999	12.88037814	12.99744707	12.80665715	12.87747624	12.89379242	13.01678673	12.96257246	12.94802454	13.02779621	13.03106206	12.95026216	12.69689036	12.78785595	11.68422151	12.33917463	12.06550662	12.77522328	12.1797213	12.48904928	11.43993917	12.50421016	12.88887138	11.53233943	12.79439087	12.27041349	12.57844731	10.87517012	13.037363655	13.06967125	13.13220297	13.136236815	13.1114076	13.21177609	13.103208845	13.076653935	13.06629824	13.034868285	11.611880265	11.436557645	12.80427757
APOC3	13.3752325	13.47695786	13.46819818	13.47229466	13.46047049	13.3641201	13.1084576	13.37598668	13.28529834	13.44875284	13.47182531	13.507686	13.35175852	13.39567391	13.11569855	13.24759572	13.33358621	13.37367735	13.19491842	12.98267616	13.04707767	13.10782	12.26701521	12.615632	9.891911702	12.41082541	11.91518077	11.9393667	10.94801958	12.87591835	13.09958051	6.398025539	12.75363995	12.48502811	12.85031003	12.85032996	10.9757169425	10.7019314325	10.865152207	11.0794839555	11.1201147335	10.8137548655	10.702056754	11.149910738	11.036778708	11.162692467	9.4843293355	9.7573107955	10.665821406
APOD	7.783505684	7.761450709	7.460171346	7.354441083	7.474320222	7.713088893	7.27128088	7.715401051	7.36164249	7.477764704	7.529746802	7.345123488	7.597310873	7.312407885	7.38131705	7.523809193	8.041367793	7.485546828	7.557884076	8.192754393	7.367902551	7.473681909	7.413152298	7.498710969	6.775856459	7.269193721	7.715467825	7.065808086	6.916812253	6.966628204	7.873069633	6.917169628	7.287975777	7.569069968	7.168873843	7.417669931	4.426985764	4.116318752	5.08666694	5.470062664	4.720412825	4.058684378	4.237493019	4.795250102	4.479217206	4.036536327	4.164322717	5.380496925	4.432653741
APOE	11.98632228	12.68940238	12.0850252	11.85505825	12.33550832	12.27655564	11.86368426	12.41645352	12.06335145	12.36686584	12.26974516	12.29842372	12.34365137	12.16356667	11.98014974	11.9554806	12.34706858	12.09778518	12.37019969	12.45486213	12.75982226	12.29208343	11.07169361	11.83366153	10.63978617	12.73687851	11.62355151	11.94788017	10.09440882	11.7776294	12.10405723	12.10895217	12.85824682	11.39559236	12.76211293	9.969844976	12.3866360166667	12.2615955533333	12.1042072233333	12.08109221	12.36044452	12.5724734033333	12.5195477666667	12.3055809766667	12.0424913566667	12.3114565566667	11.9703208166667	11.5690935733333	12.5651711366667
APOF	9.211495994	9.461886859	8.628228211	7.705433448	9.883631713	9.124395757	10.03421181	9.027299372	9.351713941	9.783641388	10.01711225	9.229404396	9.12885543	10.25572916	9.298174224	9.491664063	9.399565971	8.977841177	5.33034121	7.151521905	7.044933566	5.509408021	5.850477049	7.680713351	6.673176228	7.260319552	5.186795777	5.615822426	5.564380308	5.011880552	8.698593688	4.800313584	8.687485845	5.045224542	4.682598968	4.701151753	10.91081322	10.63559059	10.63861197	10.34075742	10.37145132	10.80377061	11.01561333	10.49662752	10.25326315	10.92470393	4.43074772	3.315291793	6.285561621
APOH	13.5480183	13.59220219	13.52243561	13.30297888	13.56282087	13.52054009	13.49948616	13.48540658	13.39290636	13.49180647	13.52426526	13.52787046	13.51038568	13.62087901	13.54357883	13.56289979	13.59902859	13.41587537	13.44841069	13.39102432	13.45018103	13.3057478	12.31732909	13.11341673	12.33361272	13.20025419	12.88266052	12.9060126	11.80608817	12.97444611	13.40742257	9.376291363	13.41103615	11.9631632	13.60100653	12.92112415	11.717238014	11.719698285	11.554893004	11.4085625425	11.9401726065	11.5078009325	11.610760509	11.4585956635	11.246142642	12.022560315	11.11570843	10.8031381575	11.3020836495
APOL1	9.112566494	9.160045288	9.077585863	9.022745547	9.575447211	9.790030789	9.260281891	10.08344343	9.279287214	9.856811693	9.601052549	9.688801106	9.87719916	9.521936538	9.308546055	9.00854908	9.505480211	9.555383258	8.610571554	8.725674324	9.177235907	9.187184344	7.807804567	8.416899202	6.95041642	9.003107198	7.717153555	8.663918114	8.696879376	9.364827745	8.989190176	7.161411824	10.27060531	7.675334166	8.046257834	7.985407013	8.522072507	9.161857301	8.87383368	8.722261424	8.729403306	7.37903313	7.406510687	8.806144129	8.643540438	9.269740309	6.261433248	7.436022658	8.331588239
APOL2	7.643708838	8.275173199	8.366593003	7.840628786	7.887627669	8.874619464	7.78764092	8.055576722	7.671758026	8.005641729	7.80966118	7.882733161	7.947073183	7.783888184	7.652687332	7.700289368	8.174395814	8.156618607	7.68188628	7.805625404	7.752201442	7.864945931	7.516698329	7.757068389	7.27138239	7.648261459	7.600578005	7.5288295	7.422375348	7.910222976	7.918834623	7.347054121	8.006961243	7.681318094	7.800619773	7.463216774	7.1291391435	7.1614054805	7.488976854	7.0994969045	7.6912099745	6.7854792845	7.0229139535	7.4356300445	7.151685863	7.461458855	7.154634216	6.6161765725	7.0406753135
APOL3	7.510901407	7.443572314	7.606921859	7.609894663	8.059769038	8.880127347	7.393171415	7.79955597	7.42913187	8.469002397	7.925482337	7.729425231	7.619402094	7.428895457	6.757232061	6.791643671	7.685815191	7.031672563	7.905557444	7.332286854	7.871248055	8.887222655	6.589645896	6.870150546	5.913581126	7.40197172	7.533981122	7.307730359	6.894733506	7.493789281	7.684917725	6.153303888	8.739161949	7.034953831	6.685301711	6.696524812	6.509869336	7.337731977	6.493901356	6.397552242	6.386937656	5.612177564	6.362810179	7.596602645	7.103774881	8.052382458	6.288850254	6.827718899	7.186938536
APOL5	7.060146379	7.196182387	6.883414121	6.936722589	6.819846365	7.076195859	6.890466023	6.879752407	6.739236497	6.819282574	6.979624324	6.902678495	6.756940639	6.810728934	7.143030578	6.994873283	6.995910708	7.084185929	6.980504832	7.366139591	7.017051684	7.043936734	6.738212195	7.042739206	6.578074478	6.674609286	6.989713902	6.435045172	6.532982754	6.860143777	6.704504785	6.863542458	7.561222466	6.967209713	6.77412264	7.14579657	4.164879146	4.123884152	3.8815836	3.954747953	4.365889332	4.129917844	4.29011531	4.326839861	4.046193783	3.968283544	3.854435091	3.866726041	3.870385259
APOL6	8.911856981	8.825316401	8.61517066	8.476809594	8.739552485	9.11182252	8.350905643	8.532554633	8.667930638	8.892381435	8.70474461	8.684387417	8.579373041	8.749371686	8.285971718	8.423028812	8.567937194	8.765555028	8.185965124	8.333286623	8.097485223	9.243529813	7.727228107	9.00583503	7.004145659	8.121916185	8.186374414	8.236221238	7.71290293	8.827851909	7.938025484	7.428252962	9.26903664	7.324819006	8.21854558	7.817869756	7.99591560525	7.2345769145	6.88473818175	6.6686795005	7.59899322725	7.4105260615	7.63625571675	7.79718671225	7.33954263525	7.79904263975	6.75496694675	6.207550001	6.49417755975
APOLD1	6.502573099	7.357905279	6.897240571	8.192845889	6.247853098	7.716284846	7.455996074	7.238917165	7.821931381	6.357489919	6.323094848	6.913229231	7.437127886	6.242311256	6.903835495	7.466939483	6.769753146	7.548124982	7.851651	9.196646472	7.617057908	8.217344438	6.139695127	7.032885891	6.370896468	8.025374525	6.594712563	7.181259879	6.709333668	7.438810613	7.383751126	6.814132302	8.515230476	7.959549647	7.96025802	7.041965768	6.750465154	5.144575822	7.692274849	7.477952144	7.395597164	6.740258039	6.966455245	7.115167388	7.073400992	6.471765733	7.924632782	7.269185434	8.230609099
APOM	10.81606062	11.03848877	10.67376039	10.74967055	11.02931444	11.03102722	11.26219214	11.13194531	10.70204808	11.00213546	11.05832501	10.67307942	10.99535042	11.0853482	11.26309912	11.44216697	10.58365994	10.75277839	10.55279939	11.96374782	11.23955581	10.30356968	11.79180911	10.51331637	12.16842598	10.65394454	7.726046208	8.882984789	8.223629895	10.54863689	10.55564515	7.173079316	9.113523496	9.442795663	11.11335661	8.577318157	11.102431215	11.47401789	11.523831365	11.292069305	11.46514887	11.60827584	11.64407283	11.29551459	11.29783676	11.335931495	10.254964715	9.684162617	12.58854673
APOO	7.810180018	7.961666825	7.458347055	7.808137053	8.135862404	7.408088163	7.685444412	8.118055228	7.729548669	8.155197163	8.023669801	7.7798127	8.011835497	7.490890282	7.817048755	7.686396399	7.87128017	7.759168506	8.006856751	8.141954427	8.607867676	8.537313104	8.102655435	8.233016403	8.400858048	8.053185826	7.865576613	7.961079956	8.123817832	8.762324669	7.936836459	8.056103591	7.950621746	7.81032533	8.280062897	8.7473429	6.339302427	6.584449993	6.582534435	6.178462073	6.384716194	6.73917939	6.839792159	6.345123394	6.284889817	6.591384535	5.929107081	5.865257601	6.896997101
APOOL	6.773362755	6.70840259	6.583373191	6.579416445	6.799432281	6.538879985	6.632144942	6.828894665	6.829430883	6.811870233	6.763909228	6.818233653	6.936740425	7.01141837	6.789069311	6.629353474	6.64756737	6.683471029	6.79183313	7.497977297	6.997572524	6.85068852	6.990340516	7.081118722	7.095614488	7.301462541	6.695003417	6.698206859	6.581783586	7.138245769	6.67514551	6.573434909	6.980869676	6.673183054	6.865644763	6.935084088	7.19681715375	7.20176254175	7.2059473965	6.94760863175	7.30902597775	7.01090225475	7.31101375725	7.196363883	6.7996141205	7.33599390825	6.381044312	7.481441038	7.03787488275
APP	8.505056375	8.70361745	8.843757591	9.153931526	8.919922093	8.735579883	9.014681876	8.856338312	8.777248827	8.474994857	8.702499227	8.90677232	8.855200268	8.977220122	9.033753907	8.696057366	8.717743851	8.743318179	8.819318612	8.59652261	8.933437503	8.2699351	6.863762478	8.325315189	8.357724646	9.042533841	8.559188041	8.78257748	9.934740914	8.656217354	9.014524671	9.531623573	9.241664278	9.572192298	7.8767953	8.676068333	8.95614014933333	8.75801104633333	8.85952331333333	8.57062899633333	9.09573713333333	8.647000895	8.76466714666667	8.48514328033333	8.40754317966667	9.02891756733333	9.16031446	9.81485648533334	8.80863558666667
APPBP2	5.552267311	5.551219295	5.755141713	5.706178378	5.545225309	5.509308802	5.631666375	5.598138213	5.659349915	5.503038007	5.614023033	5.574075003	5.667816523	5.809393748	6.016992335	5.673659017	5.463328983	5.654876281	5.620073052	5.794669953	6.037108782	5.521116523	5.719496034	5.41917385	5.652430557	5.603578887	5.944168664	5.833828779	5.432284851	5.499344622	5.678141486	5.614835378	5.625582421	5.617241715	5.856095568	5.73310081	5.85645164325	6.05634309975	6.41497145175	6.2649026525	6.54249468075	5.77663136825	5.9403509025	6.06081022575	5.66096018825	6.15243820075	6.44632349675	5.93387015875	5.8589065065
APPL1	5.790248294	5.385535694	5.648009068	5.688371394	5.621885572	5.547262124	5.904594874	5.657021573	6.161019136	5.486573212	5.737955299	5.74690819	5.800293159	5.839388184	5.900323771	6.004169804	5.539509583	5.668511838	5.92659633	5.893702725	6.06422074	5.524244548	5.940407931	5.994517079	6.288024948	6.089880214	6.35498246	6.146745908	5.469057315	6.437641864	5.833381937	6.20578637	5.701202461	6.271797269	5.876389053	5.722300806	6.4927188885	6.6859013975	6.499886	5.9432740235	6.6612869895	5.894970878	6.0931824305	6.4982461665	6.1833398985	6.954806027	7.012799012	6.094152943	6.583578074
APPL2	5.510948836	5.559816276	5.141728344	5.785820682	5.50869291	5.033088092	5.880826138	5.72806784	5.623263065	5.602032966	5.555720658	5.731393363	5.809379541	5.766479319	5.889514755	5.435245737	5.029796965	5.182548774	6.102075438	6.086267051	6.575687237	5.803008237	5.834338974	6.432156126	6.215654309	6.239084939	5.748701634	6.497356114	7.300269676	6.143025715	5.74848105	6.732464284	5.67462917	5.680837627	6.260397857	6.339614266	5.995239839	6.041208292	5.79934284	5.555028744	5.84866918	5.892020542	5.847743219	5.645210625	5.731857352	6.188647461	7.463771262	7.348766262	6.181021704
APRT	7.754979884	7.941867949	7.614359861	7.655435806	8.493593839	7.917014307	8.033778103	8.319809661	8.391441123	8.199277771	8.183266714	8.193201613	8.216816552	7.912901624	8.121335462	7.918348398	7.679780188	7.704522884	7.933829317	8.26197383	7.278465097	8.419333442	9.32129505	8.33033267	9.116302377	8.662180064	7.636274458	9.020826198	8.726899379	8.260086311	8.224740683	7.267298948	8.206297041	7.56731561	8.293056409	8.372992932	7.832957948	8.075070984	8.0264546395	7.8793037425	7.7840669085	7.869525623	7.988600172	8.0303492975	7.4291070385	7.991854852	7.442874049	7.960857586	7.1967907285
APTX	6.846355576	6.881622351	6.987547901	6.961341057	7.121467101	7.131106017	6.941444717	6.490121869	7.100133105	7.002640041	7.022982049	7.019411447	6.459122411	7.180844509	6.977768684	6.598626923	6.829387517	7.317476088	6.872099979	6.969013754	7.25073478	6.491974525	8.493627668	7.168194528	7.079038088	7.385028309	7.363998673	7.123009802	7.620365484	7.370954735	6.718184986	7.001707756	7.61816686	7.005006365	6.980688882	7.458631044	6.23267944466667	6.19939792533333	6.14486052833333	6.23474796033333	5.80582662166667	6.205776015	6.03190785333333	6.192201549	6.080468584	6.222713808	5.928206671	5.75048771266667	6.09565420633333
AQP1	7.585042361	7.46053239	7.996971818	9.533213966	8.312262265	7.702915381	8.407521832	7.53230169	8.009311283	7.459090098	8.165704938	8.266454039	7.675084504	7.460496082	7.424795299	7.451180872	8.132254047	7.119805725	8.19029832	8.653532517	7.323122398	7.729689774	6.741238682	7.148208193	6.876938388	8.678495752	6.886686486	7.732838128	10.75938287	6.770225178	8.93046838	8.660485104	7.391182686	8.220497444	7.943472044	6.845498655	6.688675251	6.6984738095	6.600844085	6.6907452255	6.2306701885	6.6907772225	6.8025367145	6.8096249445	6.756792907	6.6770160455	7.8403574915	8.325340619	7.3059083065
AQP2	7.666179676	7.765605567	7.517491933	7.464971115	7.629010263	7.364841465	7.421019794	7.778799479	7.28148711	7.572042664	7.759197684	7.500848075	7.754249581	7.433550821	7.739574155	7.713891258	7.824525188	7.53057242	7.785976155	7.708009084	7.561327034	7.865767711	7.165339922	7.83496961	7.129168615	7.366667115	7.741237837	7.322033958	7.195960011	7.290585488	7.3155956	7.60390592	7.528496468	7.700596609	7.450655246	7.650383136	5.00684698266667	5.180446491	5.284443822	5.40464967566667	5.18568437833333	5.57408619133333	5.09610083833333	5.12140921533333	5.25492115233333	5.09098977566667	4.91203848166667	4.746629428	4.97060184666667
AQP3	8.110234336	8.2392779	7.981217409	8.436607597	8.566890729	7.790701735	8.157724569	8.367096947	9.144876932	8.159876754	8.252855019	8.192311158	8.248030783	8.426835237	8.418430719	8.603628363	8.453886254	8.401334551	8.583826066	7.679937706	8.307105561	8.237261705	7.841806203	7.971240727	8.085316664	7.862041264	8.011290561	7.336575674	7.951720277	7.143598917	7.786961519	7.549350921	8.111471511	8.12115695	8.354400248	8.309033207	8.389731789	7.84360167133333	8.09201113466666	7.93617466833333	8.33034128266667	8.54153065966667	8.51410592033333	8.00164788333333	7.925327232	8.30613865166667	6.75701732733333	7.89716697633333	7.57001272233333
AQP4	4.44593204	4.430849913	4.374060851	4.380824927	4.348909757	4.421400283	4.392847052	4.433340564	4.323212538	4.467238602	4.435184496	4.383098713	4.389315437	4.386660078	4.470313128	4.510929251	4.49951097	4.44043871	4.419785854	4.40120308	4.400210354	4.415702882	4.29282269	4.394341797	4.377389959	4.332748242	4.480357557	4.296940724	4.393074509	4.259521666	4.302915022	4.323550081	4.379280682	4.356154616	4.338499432	4.478134007	3.3609206044	3.5171361052	2.9549729696	3.0093271256	2.961789494	3.3647352648	3.4401234508	3.1186068134	3.1889821112	3.2751485444	2.6888724004	2.5912766482	2.7653585268
AQP5	6.53959015	6.404701177	6.04052141	6.150438397	6.39562141	6.354655384	6.160836529	6.382525184	6.242580918	6.368352271	6.27523585	6.237880292	6.398504265	6.290087319	6.271047263	6.509651574	6.499960656	6.423824136	6.249836437	6.241599545	6.152000066	6.353465333	6.103130009	6.265378944	5.994457777	6.153225913	6.137332689	6.119808577	5.940023417	5.989453558	6.068773724	6.166049014	6.116336179	6.131073543	6.307553664	7.419257422	5.120322231	4.997544334	5.044199429	5.1257944	4.608741461	5.302898294	5.105416076	4.96456138	5.207900281	4.6278904	4.628520313	4.796700898	4.972179519
AQP6	7.149380255	7.060889215	6.840722464	6.718741243	6.799760743	6.889694809	6.482042392	6.955000116	6.750298456	6.756347914	6.931915235	6.625492535	6.835838039	6.737197344	6.81562324	6.999485898	6.916125964	6.894558252	6.809375228	7.444493407	6.748204176	6.737869251	6.659741377	6.659651411	6.343662315	6.602462928	6.766474554	6.354604544	6.181399808	6.597689769	6.58724013	6.738755658	6.595058053	6.74661818	6.663823601	6.853039011	5.776083152	5.797567599	6.007852403	5.7810107245	5.534344147	5.8967947145	5.934106526	5.991647662	5.737314127	5.751487667	5.3081474105	5.284170113	5.49287571
AQP8	6.201292253	6.204646133	6.345994916	6.306282502	6.180892315	6.319051826	6.225376185	6.072052774	6.068698716	6.503611374	6.246475472	6.168949391	6.177438938	6.124009116	6.217719525	6.214080175	6.172252015	6.298351209	6.175285699	6.126835074	6.374259633	6.249102199	6.04389956	6.374320806	6.045323906	6.920438333	6.215516582	5.88747648	6.169603741	6.07712996	6.547798044	6.179999877	6.33510116	6.306970805	6.204460695	6.465364698	4.894160074	5.620727527	4.089037732	3.869991899	4.188179569	3.989373321	4.03993923	4.942769023	4.699772633	4.401001712	3.587299296	4.280505056	4.341611653
AQP9	11.15632108	11.01354664	10.98401851	10.08425774	11.21793994	10.83677135	10.90394958	10.88932886	10.72042504	11.33047137	11.53105232	10.86699632	10.95834132	11.41580531	11.46551237	11.26832463	10.93611872	10.87541541	11.11864937	11.9700825	9.066528009	8.715457359	9.611272644	9.983944566	6.504822965	10.03607005	8.75149078	9.646406402	8.234800207	8.935709448	10.64741082	7.501150612	10.96467186	6.825189075	7.361127294	8.267305335	10.72491391	11.22540362	11.55538883	11.61408789	11.61904684	11.74418187	11.81118446	11.26558426	11.06436207	11.27748111	7.389671374	5.419151734	9.367565732
AQR	6.803791781	6.577441652	6.797207267	6.740486597	6.74857205	6.797361899	6.688681624	6.482202703	6.624488973	6.513878229	6.715255547	6.696035804	6.531419648	6.776535513	6.5242488	6.888147494	6.615278379	6.844130932	6.867685558	6.581976362	6.567570183	6.537526764	6.715495543	6.711356083	7.180980614	6.617771108	7.042924429	6.632537569	7.270337212	6.638052127	6.713619679	6.907181712	6.72409872	6.820654349	6.738015288	7.005288222	5.06521341425	5.46564484875	5.59918515725	5.45764968125	5.38594292325	5.0490776195	5.2888824375	5.2328006815	5.28735001375	5.3728974855	5.6033759005	5.964595997	5.7892153925
AR	7.495601942	7.567977251	7.422982383	6.959618488	8.212995035	7.059449597	7.1660172	7.584958692	6.697602255	7.806994551	7.808590774	7.949243417	7.745183057	8.182898857	8.029749761	7.521465683	7.546591872	7.133299129	7.133198028	7.886473885	7.063311475	6.50695941	5.986252849	7.418504799	5.912734574	6.937052897	7.507546499	6.342897088	6.080420134	7.285859216	7.501685334	5.742770589	7.995523521	5.813423928	6.044170834	6.560449735	8.4235919925	9.15671441675	9.32617854975	9.39931597525	9.49168941775	9.0575304985	9.2601537735	9.22247407325	8.974180408	8.73265102475	6.7948140485	4.61265127625	6.5332355985
ARAF	8.451543681	8.421390119	8.084921738	8.481341099	8.938063838	8.024604811	8.792478877	9.029154066	8.853925406	8.745987419	8.984024851	8.733772233	8.594601082	8.937897102	8.78858262	8.456200878	8.406567676	8.330067499	9.055662429	8.482048586	9.108341866	8.914887868	8.751495768	8.621617465	7.748186127	8.664490084	8.514592087	8.669807091	7.997961057	9.860039479	8.666373443	8.653590001	8.892496774	8.474807257	8.29764509	9.009050264	6.1435429925	5.8029637025	5.97363505	5.9959807215	5.980396552	6.1637939645	6.154695664	5.9102267625	5.9570455505	5.9755830165	5.5033801485	5.7707909615	5.859856466
ARAP1	7.583525336	8.0321378	8.032328612	7.805964373	8.043808024	8.268022207	7.777102113	7.818947596	7.706273085	7.704351798	7.610880669	7.750825634	7.787058652	7.918328278	7.572200806	7.132615989	8.349218206	7.58462779	7.697068226	7.683558786	7.429089058	7.799696446	7.783070432	7.967407535	7.431035934	7.908760965	8.010699655	8.077142132	7.678514324	7.687417707	7.813187805	7.394144983	7.540562667	7.736033965	8.067312736	7.412062981	6.40244349533333	6.46373150033333	6.423571583	6.354333384	6.68002201166667	6.628324176	6.77738166933333	6.540819114	6.142397399	6.38186906466667	6.74280374166667	6.79029491866667	6.899134655
ARAP3	6.759829138	7.131336523	7.116341423	7.198544846	6.993063186	6.992979079	7.110107698	6.978167036	6.934970252	7.176344273	7.007086393	6.967117457	7.013392501	7.357605695	7.170023972	7.140044942	7.390425253	7.082789425	7.266525087	7.238815219	6.949601439	7.020564936	6.457941179	6.942429858	6.492801985	7.127241105	7.050898242	7.065862568	7.180636127	6.651249925	6.913532568	6.790013662	6.829147744	7.344251098	7.077884562	7.03976856	5.707427246	5.614043042	5.545881943	5.7489977835	5.48051276	5.6447873855	5.7482203005	5.770114734	5.761315426	5.6657845235	5.806069961	5.9699093705	5.7014331585
ARC	5.98858596	5.964703204	5.639404188	5.620777395	5.745339766	5.740385635	5.609676419	5.801158246	5.866078808	5.776443671	5.873148279	5.714457898	5.777161907	5.731034442	5.677859915	5.772438358	6.05205635	5.677527832	5.808479816	5.680216363	5.759284029	6.026953151	5.557974362	5.833264438	5.29736719	5.530802323	5.622910532	5.346558671	5.195447601	5.385772412	5.561256384	5.534450418	5.503925415	5.674688827	5.721911899	5.769496037	4.216952912	4.16451352	4.212986308	4.477945469	4.020628103	4.196184243	4.002211404	4.002820298	4.365648517	4.033174087	3.532087663	3.590059248	3.986529046
ARCN1	7.264948886	7.45584348	7.686299635	7.983188826	8.025169971	7.846913244	8.202562455	7.849671311	8.294898137	7.715016317	7.883762348	8.029299228	7.733466862	8.040713688	7.871166728	7.623736004	7.739525095	7.884530663	7.760572091	7.223367255	7.379821058	8.090727007	8.870263538	7.235003449	9.159990341	7.821079714	7.206316395	8.121409694	8.555423983	8.455782724	8.006805338	8.40106613	8.208570911	7.976409844	7.845309807	9.056032685	8.49482583	8.361378677	8.579177641	8.599883358	8.723085779	8.386421284	8.249161784	8.7135134	8.405448732	8.92605857	8.946921021	9.023452481	8.911824869
AREG	4.31008085	4.189952736	4.154811137	4.334066544	4.113545298	4.26891606	4.273268494	4.206458065	4.418214731	4.251868712	4.181297959	4.169059942	4.24828783	4.175162744	4.109125873	4.233373619	4.295736676	4.475364634	4.125839447	4.184025098	4.056793913	4.163617877	4.15001145	4.176943805	4.207136129	4.346480648	4.249452345	4.315491897	4.08555335	4.068770466	4.130228732	4.06560557	4.130299585	4.146488489	4.096724925	4.101806513	2.68430230433333	3.01587689933333	3.26792390066667	3.33494504066667	3.15884373766667	3.40228875833333	3.25893370133333	2.79796456666667	2.93159342033333	2.76468067866667	2.63577166	2.92795725233333	2.58214794766667
AREL1	6.404395851	6.55164083	6.989063326	7.359683325	7.284774917	7.095095611	7.051354697	6.41372717	6.691912742	6.885736603	6.334171601	7.096965898	6.458202123	6.791930529	6.462432958	6.456653662	6.670760428	6.838886547	6.293114045	6.688737741	7.907272657	7.138711162	6.339583017	6.89745269	6.660615221	7.00544156	8.526784728	7.837205218	7.282522003	8.278859737	6.696944672	7.800906932	7.714041891	7.770297239	7.657371905	6.577600632	4.619873364	5.053458975	4.79146077266667	4.898290411	4.84088554533333	4.99023275533333	4.88453214333333	4.94830905033333	4.91484525666667	4.55663175733333	5.084985646	5.19137306166667	5.25195601366667
ARF3	8.471393355	8.480865468	8.429342347	8.405753904	8.73371495	8.513612197	8.382455914	8.65774715	8.482572244	8.63811276	8.463388279	8.636430958	8.554919234	8.332906437	8.487592041	8.407337661	8.365206355	8.351252516	8.530534162	8.611094855	8.492191938	8.839172981	9.316453525	8.715533783	8.645461919	8.700972142	9.548572692	8.849579982	9.01345829	9.16245053	8.70765132	8.640572564	8.327352986	8.62145966	9.013358161	8.777754042	7.48131252566667	7.53486592933333	7.54678004433333	7.658396119	7.56165800166667	7.692649454	7.80081160766667	7.77795265166667	7.52087761733333	7.42902562133333	7.12573818566667	7.899355923	7.83457928733333
ARF4	9.037503516	9.141009201	9.095531591	10.38912979	9.745226504	8.813442685	10.08991706	9.994506328	10.32011546	9.578598952	9.787204019	9.868522205	9.873248792	9.318819072	9.714822888	9.318010086	9.037415671	10.02374669	9.742819739	10.25455514	10.32007319	10.99922538	10.31658082	9.952290112	10.77202161	10.06574353	9.410617922	10.2507115	10.38282932	10.79597348	9.977833694	10.32574598	9.984279368	9.343555993	9.761168675	11.64604382	9.7357043335	9.963463449	9.9734554675	9.731251273	10.1422284595	9.9385616045	10.073175576	10.0325757105	9.811623685	10.5979092685	10.1969667935	10.51101877	10.426573338
ARF5	8.251874994	8.703773922	8.510529656	8.803582032	8.807997317	8.237589625	8.641582776	8.74602997	8.392229022	8.975664666	8.737450191	8.803449372	8.665257343	8.513816796	8.570673799	8.399067263	8.403410522	8.170252896	8.722969148	9.132476633	8.862024097	8.808249803	8.449814535	8.725393593	8.402361721	8.883634003	8.697051702	8.746677969	9.344925489	8.819861861	8.7567737	9.104433811	8.392161735	9.053429422	8.785973338	9.11173835	8.332961496	8.455342674	8.440249012	8.067060626	8.263757945	8.568385547	8.382859253	8.416246178	8.029439221	8.335276178	8.698182039	8.837020475	8.413503843
ARF6	8.090375302	8.235699577	8.295176256	8.380605843	8.228718476	8.252381716	8.406286039	8.321862342	8.619568285	8.157543278	8.204703373	8.284865557	8.259972073	8.140133866	8.226605678	8.389035492	8.045198595	8.307639068	8.083134898	8.115803954	8.964006579	8.498163396	8.058577811	8.245700593	8.702167022	8.246124623	8.336475007	8.316348116	8.164468436	8.645119018	8.257179501	8.082112704	8.169948636	8.274329171	8.355073215	8.927897201	8.022387455	8.21873716133333	8.528473987	8.20902784666667	8.40847634733333	7.94979126566667	8.16910543733333	8.056218199	7.96695433466667	8.246207263	8.38354537433333	8.49894044566667	8.27005863466667
ARFGAP1	7.313034903	7.730442257	7.701231469	7.650018917	7.577224649	7.788327476	7.571196635	7.89372294	7.619791949	7.642840046	7.269661838	7.580345565	7.638387133	7.553481585	7.651797846	7.342899619	7.84254826	7.654406611	7.954944433	7.515909304	7.749715746	7.83622341	7.939451274	7.828337048	8.162979361	7.742728643	8.00621222	7.697168289	8.050917206	8.338051447	7.766035975	8.731371267	8.099436473	8.323843094	8.113779851	8.310745822	6.4999538285	6.3638647425	6.447500111	6.5717088835	6.4395511385	6.430748096	6.40769598	6.697453174	6.3372840155	6.477868557	6.886750691	7.3709817605	6.7753116955
ARFGAP2	8.353271212	8.557789361	8.520158937	8.646102733	8.789940034	8.449148425	8.690415542	8.168986387	8.4118973	8.703314841	8.471996802	8.664450918	8.231305399	8.759669087	8.521974476	8.326214496	8.499305487	8.441930623	8.389174712	7.957431538	8.007080456	8.613537593	8.771424571	8.386537512	8.635013072	8.568437452	8.527797532	8.329528596	8.524186117	8.725264153	8.508686034	8.80685451	9.0445266	9.089303599	8.502326974	8.091121101	5.592927233	5.8592911655	5.9880736035	6.010463918	6.0697250875	5.9435283795	6.1745102455	6.1980324695	5.7189763005	6.0283014165	6.086485507	5.9698284085	6.2660039725
ARFGAP3	7.771703613	7.682450294	7.586446703	8.175486275	7.763546946	7.975381684	8.270831441	8.052138208	8.77995025	7.752835782	7.943271622	8.066138349	7.988211454	7.981127457	8.098111711	7.983112833	7.623334188	8.566439086	8.688883365	7.980302473	8.641086284	8.358028786	8.254224241	8.002100905	8.904547151	8.220615439	7.905675715	8.520980359	8.451830084	8.899861083	8.029859221	9.832351803	8.901526376	8.482498009	8.332171109	8.261217419	8.24996011	8.087387203	8.800190173	8.437658447	8.872317206	8.337575718	8.699337204	8.259392172	8.014492776	8.654027362	9.022490281	9.087903786	8.24701986
ARFGEF1	7.540414032	7.293177144	7.435739924	7.667040885	7.299662281	7.459752537	7.791309187	7.878548926	7.571564753	7.480533616	7.366870597	7.627204925	7.762082465	7.745315144	7.66947013	7.677049539	7.491968417	7.277229924	7.552240358	8.523484351	7.651218716	7.690702709	7.756674679	8.831430443	8.744750934	7.560621177	7.794003022	8.777067604	8.506244961	8.050932456	7.946336443	7.566917681	8.355264514	8.335707548	7.830754918	8.286621183	7.04949386766667	7.119708481	6.905988609	6.29983538333333	7.13752579866667	7.21533508933333	7.221014178	6.41532273766667	6.614925231	7.20341301566667	7.44396520933333	7.08595282466667	6.88943990733333
ARFGEF2	6.690424908	6.577500681	6.55048353	6.603880333	6.240891292	6.543722421	6.634476188	6.317111262	6.722025427	6.573721711	6.649866653	6.621664238	6.544846463	6.752839835	6.669010104	6.542509783	6.445535528	6.491601501	6.762429235	6.990028645	7.012510569	6.797536295	6.947085238	7.172511908	7.470760619	6.572270944	6.984946438	6.98592375	6.886080296	7.193422005	6.556628549	7.5573862	7.191378176	6.809052405	7.626178588	7.345126588	6.4231665	6.86410219575	6.60109236675	6.417228726	6.76547373875	6.3726352035	6.6161945825	6.618994091	6.455682921	6.5633480315	7.15701484775	7.8290469075	7.204299454
ARFIP1	6.621471271	6.526215718	6.449452087	6.976978265	6.740138859	6.753443343	7.127632851	6.781672385	6.851005238	6.590214941	6.885510632	6.877992209	6.773758095	6.797332793	6.649688961	6.421675908	6.514368074	6.595006636	6.754121812	7.063829605	6.458883505	7.011250271	6.930242447	6.837379219	7.852779895	6.963841139	6.321238201	7.537253346	7.598512612	6.897799058	6.755258057	6.372503243	6.813156336	6.943675184	6.970617549	6.778041032	6.470415484	6.398268262	6.3767188715	5.847256607	6.4301363025	6.270814409	6.5095266485	6.2096893775	5.9166515985	6.760953864	6.7527129915	6.944848193	6.137968321
ARFIP2	8.921567572	8.895607038	8.22893356	8.520034684	8.658593729	8.727781872	8.400369995	8.515885806	8.532231878	8.427684771	8.627520323	8.601392411	8.454268537	8.794862937	8.511890327	8.623414617	8.360104338	9.026363348	8.324404076	8.458015705	8.424023417	8.460871545	9.174552841	8.565589546	8.511450165	8.858553868	9.593476225	9.005821192	8.457368274	8.744134857	8.465578194	9.11576497	9.010871613	9.227467088	8.800781123	8.884859672	7.866273685	7.76898098	8.161544654	8.145867453	8.127692044	8.079359274	8.09429354	8.186194336	8.013068977	7.807684678	8.741274241	7.977728047	8.100414582
ARFRP1	7.225254542	7.500144533	7.251299609	7.343668135	7.578263206	7.511481574	7.402563698	7.66163799	7.410089808	7.567627332	7.584364169	7.377028129	7.651269689	7.612454347	7.614058397	7.315853285	7.469735289	7.237004284	7.533361918	7.63363819	7.593464616	7.512006788	7.514435573	7.518923059	7.223809269	7.581697764	7.398966259	7.584381513	7.198555604	7.710000093	7.513188428	8.072747476	7.504885241	7.509484134	7.9544292	7.618180604	6.307907656	6.0450967015	6.0727697945	6.031751254	6.3193495755	6.3833484855	6.4193145245	6.316159999	6.150039959	6.4491526485	6.648702509	7.0493547655	6.6395892175
ARG1	10.94312905	11.39466471	11.16977635	11.13666104	11.22634612	10.67545458	10.96761517	11.13894487	11.20697975	10.96933563	11.37078564	11.21513707	11.14732816	11.19349755	10.92470818	10.94915104	10.8531022	11.06233007	10.67252709	9.780856233	10.89273896	11.25982956	9.873228254	10.70231571	9.975207626	11.00654835	9.465322061	9.845517798	8.576401881	10.57329494	10.56486	4.745659944	10.06285457	5.48922668	11.05605536	6.992266264	6.79387180025	6.41377505125	6.25328461525	5.94375235425	6.90461375125	6.25122267375	6.21976081425	5.477252494	5.66749406725	6.8883535745	5.23107982	3.77879776425	5.33068359175
ARG2	5.23765039	5.272115891	5.284451151	5.19901308	5.1291027	5.130216012	5.005666256	5.089701366	5.112478282	5.180772718	5.267478973	5.089796309	5.075681902	4.955768875	5.074651821	5.153719567	5.208587393	5.186147054	5.053711248	5.221722874	5.433170493	5.325145918	5.619608405	5.631438674	5.087637079	5.664295571	8.00226404	5.012728859	4.791754221	5.473059607	5.179064795	5.023262177	5.123771848	5.102958307	5.334526742	9.541168473	5.4482856175	4.6209057755	4.4266223865	4.342483481	4.270954046	6.5345031565	6.511878144	4.224899566	4.114759051	4.4112805065	4.1425505405	4.458965416	4.212802532
ARGLU1	8.046646928	8.178049466	8.663118598	8.725887404	8.319377856	8.827753057	8.867027691	8.124880567	8.568592349	8.072942311	7.955196726	8.81058279	8.293969559	8.690231148	7.835970887	8.323760565	7.688817409	8.638102588	8.804834982	7.93546561	8.399438633	8.427536297	8.742782527	8.171485783	9.6313063	8.780878566	8.197893196	8.501833592	9.109235312	9.09252838	8.041060603	8.69615049	8.916042429	8.298616684	9.357487049	7.19369021	6.60605220125	6.625350591	6.866129277	6.7612325125	6.71481229175	6.615253604	6.708152372	6.834032486	6.85680813825	6.78226085675	7.83772298975	7.06525663025	7.245253279
ARHGAP1	8.118368622	7.990733653	7.935052463	8.014407558	8.113797433	8.045221868	8.20357877	8.025968472	8.094715317	8.24312002	8.082549713	8.076283083	8.063018873	8.18043017	8.142147442	8.063954461	8.09790313	8.181788149	8.340035058	8.173457014	8.146934802	8.18501807	8.039600172	8.174551493	8.175562979	8.141444305	7.920077666	7.973268225	8.196112254	7.723671886	8.245112514	7.906446553	8.076286696	8.355382113	7.833705525	7.904801588	6.5041111545	6.48107510975	6.4889109885	6.3859332745	6.30366597825	6.506500672	6.5812429675	6.5759644135	6.5090833445	6.40059752975	6.5377516295	6.8940330525	6.40614689575
ARHGAP10	5.855666037	6.150703847	6.294931287	6.089872344	6.054613331	6.333120297	6.294305542	5.993913517	6.325582712	6.049679175	6.603676757	5.959369358	6.152537928	6.389665595	6.310157688	6.392002485	6.395867539	6.324742831	5.975796926	6.280208725	5.82841014	5.828205849	6.120157876	6.17812708	5.736408431	6.083421766	6.076801209	5.826299839	5.863413124	5.910829766	6.080845371	5.546366719	5.877437066	5.742987528	5.654316987	6.005896272	7.16375848	7.242488832	6.745282772	6.975200369	7.241727695	7.034283975	7.083253574	5.985783964	6.303713018	5.976799001	6.683852296	6.337339653	5.995089568
ARHGAP11A	4.157713307	4.264801386	4.091865252	4.304166655	4.255977061	4.123275533	4.172480654	4.283341567	4.153732307	4.307302076	4.341642613	4.205584753	4.145885018	4.277862506	4.154108777	4.209475101	4.17969098	4.192426438	4.220844855	4.259331436	4.384051471	4.188211005	4.339957728	4.293537172	4.435568793	4.221100004	4.387761502	4.512370092	4.238548194	4.421006406	4.304031178	4.572249076	4.246303146	4.149549765	4.310467263	4.455471006	3.273379915	2.894353024	2.960383366	2.853937362	3.06229771	3.106404438	2.820337319	3.211343933	2.869038464	2.989759477	2.950491067	3.064190167	3.356620388
ARHGAP12	6.367340879	6.229179553	7.037285463	6.930780974	6.037786861	6.500820406	7.174431045	6.914505808	7.369480309	6.655881561	6.275365196	6.772071299	6.795064152	7.069542106	6.644198692	7.005474971	6.484688209	6.325329353	6.375313656	7.095202323	7.666390256	7.038244576	7.356612322	7.000102766	7.648053431	7.238527864	7.206691898	7.277975823	8.156342876	6.546831516	6.609622748	7.00808306	7.427936963	7.363407399	6.551426168	6.382880322	6.919616361	7.202960775	7.199047264	6.97744679	7.613419787	6.962128504	6.886560586	6.715271403	6.690720832	7.313992694	8.462730289	8.137514288	7.411484972
ARHGAP17	8.396452471	8.099866774	8.701426348	8.783032113	8.48056123	8.765250509	8.86896413	8.734292113	9.01511072	8.603172164	8.526439856	8.895969908	8.551902851	8.632861729	8.494593252	8.604394391	8.462536808	8.488818275	8.730120685	8.274127356	8.385039795	8.74657492	9.306433874	8.597838301	7.822756886	9.151781077	7.938239292	8.757623189	8.687710928	8.55012424	9.04548275	8.580148606	8.712450624	8.349108311	8.402962684	8.183146968	7.330235436	7.621563636	7.874809283	7.648975875	7.333698356	7.645565947	7.652262544	7.598652673	7.586741121	7.452131798	8.125476153	8.500722377	8.214168655
ARHGAP19	6.034163286	5.927005319	5.916335024	5.809653989	5.905266019	5.833970712	5.894133852	5.829758659	5.65764141	5.949960234	5.867689129	5.798881783	5.787944064	5.991028833	5.862593394	5.931249468	5.830955779	5.751791603	5.727738143	5.807752215	5.831434758	5.799516965	6.081849498	5.832176068	6.016416387	5.834073628	5.922550074	5.95300108	5.792647854	5.769281449	5.839398623	6.158310325	5.815497795	5.846612846	5.789360632	5.878529236	5.13203437566667	5.20524788733333	5.02687510166667	5.10351549933333	4.759375982	5.40049101666667	5.04764925466667	5.01825677566667	5.28658734466667	4.865020004	5.66159601433333	5.410610123	5.47033736033333
ARHGAP22	5.232148279	5.000000471	4.856345883	4.899366212	4.951394038	5.125839948	4.774238834	5.006451786	4.77931417	4.911687343	4.917590013	4.819831092	4.799508869	4.853166068	5.036339078	4.798557161	5.406677551	5.019676586	4.832897296	4.991100301	4.693538394	4.851715487	4.750235254	5.119633278	4.694823037	4.800902549	4.962868648	4.810780609	4.856535903	4.7694714	4.875154912	4.575699175	4.903311892	4.900919465	4.963623259	4.920592044	3.0356013105	3.075706802	3.066158977	3.396547261	3.454284621	3.31101415	3.1000202825	3.360076108	3.1875880245	3.1643212925	2.985606681	3.1229367975	3.2651823605
ARHGAP24	5.666300006	5.566745675	5.096798446	5.431642124	5.27765241	5.158183765	5.010716114	5.019778149	5.190627389	5.375989142	5.289467578	5.204226156	5.13112858	5.226658064	5.37890072	5.371791546	5.620041947	5.308115054	5.274383403	5.16355143	5.035909501	5.057029279	4.996195998	5.144208234	4.889759911	5.413325605	5.2246572	5.145412538	4.882512847	5.095647052	5.139320654	5.198229741	5.134648597	5.421213305	5.120679197	5.189178458	4.88751284575	4.6480578625	4.8040513955	4.8328942225	4.72403323375	4.8101432575	4.823136942	4.853938428	4.76050101625	4.70343082775	4.835796669	4.680916755	4.6454119385
ARHGAP25	7.41685497	7.366506695	7.607943241	7.586241727	7.326482277	7.819620871	7.752848886	7.374890376	7.58062203	7.620095441	7.392816103	7.917641573	7.377477474	7.460420274	7.393971078	7.190837613	7.323245527	7.152603547	7.521620722	6.989589475	6.673734983	7.29858962	6.578443334	6.781949565	6.678846331	7.183207826	6.83754475	7.955867082	6.830452525	7.440866819	7.673218298	6.294063427	6.807505334	6.577359883	6.689561064	6.642539052	5.42395723866667	5.21797368866667	5.51498842466667	5.51755525133333	5.32640451033333	5.24176044166667	5.22007893033333	5.41603906	5.520964251	5.418043013	5.14130137766667	5.29456564666667	5.490085425
ARHGAP26	5.051015009	5.101401156	5.037701523	5.037172675	4.87803555	5.084074296	5.113804714	5.172250493	5.027310425	5.113814747	4.972691969	4.962943071	5.233706448	5.013299995	5.044838152	5.046749788	5.140001638	5.270232728	5.098567551	5.212109893	4.943230889	5.200095801	5.978954896	5.148165047	5.250618394	5.073639333	5.164671978	5.438184064	4.995082778	4.965010434	4.987490263	5.375353801	5.161007275	5.254808896	5.612014559	5.200052875	4.40871894025	4.4995001865	4.361041163	4.462046508	4.5403167445	4.13809170025	4.21957850925	4.57527469525	4.379144901	4.4614351315	5.42215987475	4.570799589	4.9288064205
[truncated: 11,873 more rows]
[truncated: 78 more columns]
