# Supplementary material for: CELSR3 mRNA expression is increased in hepatocellular carcinoma and indicates poor prognosis
Source: PeerJ. 2019 Oct 7;7:e7816. doi: 10.7717/peerj.7816 (PMC6786253; doi:10.7717/peerj.7816)
Supplement: Supplemental Information 7 — The liver cancer microarray GSE60502 and GSE62232 in the GEO database and performed batch normalization using the sva package of R. [file peerj-07-7816-s007.zip › GSE60502 and GSE62232 database performed batch normalization .txt]

geneNames	GSM1481292	GSM1481294	GSM1481296	GSM1481298	GSM1481300	GSM1481302	GSM1481304	GSM1481306	GSM1481308	GSM1481310	GSM1481312	GSM1481314	GSM1481316	GSM1481318	GSM1481320	GSM1481322	GSM1481324	GSM1481326	GSM1481293	GSM1481295	GSM1481297	GSM1481299	GSM1481301	GSM1481303	GSM1481305	GSM1481307	GSM1481309	GSM1481311	GSM1481313	GSM1481315	GSM1481317	GSM1481319	GSM1481321	GSM1481323	GSM1481325	GSM1481327	GSM1523329	GSM1523330	GSM1523331	GSM1523332	GSM1523333	GSM1523334	GSM1523335	GSM1523336	GSM1523337	GSM1523338	GSM1523339	GSM1523340	GSM1523341
A1CF	10.8651327946264	11.052225198614	11.113099304926	10.5577171292283	10.8563307150333	10.3739662775016	10.5811615646497	11.1268143115519	10.0812501088327	10.8902188405102	10.7865688177771	10.9738600244821	10.8779311659687	11.0953094378123	11.2680428096048	10.9008030019467	10.9914034714611	10.8641340192979	10.9756752770826	10.6909695484436	10.833631330758	10.3903357937085	10.6907457465822	11.4063831498616	10.5494803450309	10.2050945168194	9.49729017869049	9.85036499512889	9.34310498138273	10.5645667332758	10.7395916932772	9.9605707457926	11.2076006699199	10.1041015459732	10.5453602479966	10.4729793927873	11.3089217514452	11.1016873663153	11.1534275680999	11.0660976997484	11.2076828006609	10.7636270423147	10.9580787316386	11.0017936645508	10.8504550365579	11.0254647644155	10.5433875058755	9.17313345756928	9.85329079600235
A2M	10.6108990593707	10.2140351472066	10.428680294825	10.5224374392516	10.8713599974367	10.7611913433453	10.5654134079772	10.4518706075809	10.0477811875865	10.6393786378738	10.2990123138961	10.7558324511152	10.5613883714044	10.3911860425747	9.7493965035718	10.5210386510315	10.3181001403959	10.6219610646458	9.39672297180215	8.77283604444811	9.14218889031069	10.5865269120206	8.75904374225577	9.42173296095625	9.33586082014831	10.1017646501615	7.34071082078268	9.93473306442805	9.36670378747292	9.29347706768805	10.3701262382469	9.41552368684958	9.86216662275154	9.13429841045182	10.3295832848257	7.00660071011367	9.65984978912664	9.77957397693159	9.80445489481345	9.86531699338596	9.8236838875666	10.1244437309362	10.2397543960202	9.57701501410189	9.70556835706312	9.59454252211584	9.72896529259368	9.21295760857184	9.99872182662058
A4GALT	6.07143530287399	6.35658278087297	6.42262784896322	5.86253945198818	6.00552543698487	6.19910963859253	5.96363327639676	6.38983648653878	5.97424906351061	6.18576566420585	6.14610675426143	5.89118179686539	6.2328486235874	6.2370785210228	5.97686377750749	5.74913377713905	6.67271449901877	6.17508589747897	6.12716971957194	6.24136246437765	6.27563863668952	6.26684566496593	5.94157693378116	6.05084204122063	5.7983314088448	5.92221766860663	5.94667357389881	5.59835166025861	5.56353226481719	6.38779489834068	6.19001580701041	5.73109366419456	6.24497067312035	6.21010178401602	6.24709769346315	6.03418923439376	6.27383031340209	5.9040873624182	6.13143001806613	6.19366654335427	6.25369169974358	6.14344804078324	6.22676458837137	6.58655496719756	6.155516899567	6.05928140119186	5.72964905785313	6.12426120091896	5.82153148267007
A4GNT	4.78660642984151	5.07451249564057	4.42217231262417	4.88937833067633	4.59897159920724	4.54174941452196	4.83612850495758	4.42481246570828	4.91562420164958	4.60913598642541	4.69153868168937	4.6098273588257	4.57209904564894	4.76028778282612	4.69109191765293	4.85493909029272	5.01449854111673	4.55463481709329	4.56653266853548	4.40322322998479	4.53770729117989	4.71435293945179	4.56550773927541	4.66274461779452	5.12628151038905	4.43986192408626	4.96758122117357	3.97505751542455	4.66338342971993	4.3689639081498	4.66540094333245	4.4685356846874	4.32658197138985	6.01277254430427	4.54935347947819	4.71821411279839	4.51315967813832	4.75117675274855	4.74697416508703	4.91526841198546	4.50589534656497	4.79891854445979	4.75602803784187	4.81340851968753	4.78305649768767	4.6705943161576	5.33025453470747	8.09271050492744	4.65308909258506
AAAS	7.08352527541105	7.36204625552346	7.27063280600626	7.03974925478102	7.37377513242522	7.45307798414115	7.22232703070205	7.35208267036048	6.8112993417116	7.56707189907878	7.37404970359855	7.18544475558001	7.42770091086746	7.17949660640555	7.24628169136073	6.9384927635428	7.38110819181053	7.18015021973523	7.36000601192514	7.34422821474543	7.26404673527484	7.25971520759409	7.6683105978003	7.24357845883168	6.909934302087	7.2037281362945	7.49108093258713	6.86448942447174	6.54123075493686	7.24526472764741	6.97017521751585	7.56624512612943	7.26866890658784	7.42288682873271	7.57743289691399	7.52641355479433	7.17802900706153	7.10442323790638	6.80725967901509	6.99850373744261	7.10535282880879	7.07513415951395	7.09445404875826	7.23345899885225	7.21554046092835	7.27700304263115	7.19818456056123	7.27798543552048	7.49991342302515
AACS	5.07098420436596	5.24665210868455	5.49263679537037	5.7899318732454	5.56714483566165	5.13815995205907	5.37260061368683	5.32963058488959	5.63129155643551	5.72686789410193	5.28203331099344	5.56081940847282	5.25022310861122	5.22550311755054	5.14523691515152	5.03698443103377	5.03957506200924	5.38809140662337	4.72484756525292	5.94080134331963	6.04625965548802	5.77286799600916	7.28051164666971	6.82544702195004	7.18786918955013	5.41195733090755	6.27401357458866	7.07888082652674	7.70856192793061	7.09607823224443	5.7707952503519	8.49946554642861	5.46747102386542	5.95926817025915	6.45400040158417	6.86309126266103	5.4788557899547	5.75005266771564	5.02078869089803	5.19660012626873	5.05408841586687	5.63715096728184	5.36755221263379	5.38258040864773	5.03565208340887	5.10037842381705	6.55912555608102	6.60970328031466	6.0026114364137
AADAC	11.193741330641	11.0471362895982	11.4959169936604	11.6796409730762	11.8830951614711	10.2560423906732	11.8078169017114	11.7247468898336	11.3643332546316	11.8900677046367	11.9275289067803	11.9021655550948	11.8835906407923	11.5418866013043	12.0308999791245	11.1373110548346	10.9179731091485	11.1567311258845	11.0384881522797	12.0297025657628	10.854407081782	11.7333256170933	8.25498293901722	9.75141945285236	10.5181693777477	11.8778214730956	9.86622979590849	10.824673380074	8.21943816686655	10.7936336393573	11.4241106880072	9.64963366721412	11.4086149120298	10.6119385303789	7.90967092043237	10.83912506621	11.2704519921005	11.6735221419228	11.177467054827	10.9006205045707	11.0817283357597	11.3566861763904	11.3377043162638	11.0502301386212	11.0722585164597	11.3875989016926	9.8897211925942	8.63524363701935	10.9174560144625
AAGAB	5.88943949940844	5.85475029109129	5.95419344813188	6.00031067719489	5.88909341554507	6.0334860276546	5.89358939723119	5.88101328989667	6.01245262543135	6.05903199043168	5.93752236047388	6.00628632282381	5.9747740400309	5.92903812492514	5.74978119020831	5.895901113097	6.11373189207043	6.14482452227452	5.7527438812926	5.79108354904285	5.77336799271935	5.92271561391462	5.92725615130771	5.98965279227915	6.46934264195802	5.86212917806087	6.04104831834818	6.084677681076	5.80572476158605	5.95762967312504	5.99827587584494	6.97345212758915	5.80790488268944	6.08520613248414	5.89923372016699	6.19317808078044	5.77531158454078	5.80019913928125	5.74463424694398	5.59061886553255	5.77826741087038	5.5926132745285	5.61790802916581	5.71096336141194	5.78434542548268	5.92003971319803	5.86097633020209	6.26078956288571	6.15486632701099
AAK1	5.51767353549799	5.63675866007558	5.44246287071078	5.32897929844609	5.37941842122768	5.41391538988694	5.12370886814197	5.42845112993932	5.29587511987548	5.40520652183826	5.27050097869682	5.30343747749754	5.40201431821897	5.235333290958	5.32784222000652	5.56394267200211	5.70749017900958	5.60252369105677	5.41174053874057	5.36924419705897	5.38879775422531	5.41661897204581	5.1222173120579	5.35653826249553	5.21735147750377	5.20350217650939	5.93139376961216	5.13287860142724	5.49357141044276	5.30505847714206	5.3065172911401	5.41732113108223	5.30727289810317	5.56570095945823	5.27109179575508	5.34762922672154	5.4442539760192	5.11410822261907	5.31879312819509	5.37685809141471	5.2418154391075	5.19484240363543	5.14266933348467	5.31918392686736	5.40892770591582	5.14343066719436	5.05449743020624	5.45562959132079	5.41012036223351
AAMDC	5.69866101702229	5.46483755995737	5.6277112504279	5.66737976528686	5.9275429082364	5.83844073645071	5.68686205363915	5.6144244177639	5.62299566472325	5.68721002306774	6.00700392706107	5.61823208323534	5.66984554865151	5.51145546426657	5.60579317607549	5.57593579924325	5.75164436208547	5.66032638497291	6.01327689209587	5.72344035614989	5.55377926199761	5.70687381163025	5.22315630940772	5.80754696682863	5.68731153030587	5.52969337810159	5.81564225560404	5.48350543601737	5.72788596557374	6.04435016210387	5.88788790834627	5.70574391089949	6.29078651104293	6.32568744476538	6.02500386180413	5.96171542211157	5.74353272689153	5.92255530120785	5.8726662728546	5.75245369894098	5.83592645123459	5.74657900029368	5.95503268058224	5.75256262301948	5.55947894038706	5.83378847861931	5.76497268592626	5.65486484574171	6.31806215060443
AAMP	7.82995543581156	8.04628879256662	7.91962036120917	8.11960188077385	8.47962255584178	7.94920473812742	8.53793806184929	8.39791903735232	8.22944050259128	8.29287261622114	8.36069862024587	8.28105671743316	8.32200877408861	8.38686808628054	8.06148984893928	8.08181615098881	8.23037629183004	7.96795219576899	8.16542029502639	7.79209125730766	8.26119232496367	8.34410229173325	8.84543386033954	8.07480806298402	8.76019929712252	8.3943508146108	8.05876911532373	8.60991538451433	8.06821914695937	8.73352786414235	8.1982391434673	8.55886928127021	8.35275282343465	8.18696648232972	8.1818729095194	8.70385038819215	8.39638402788772	8.28374808929052	8.27460921881798	8.39327374003782	8.39208633669911	8.48502280100039	8.54611598273077	8.30156504685045	8.18320869913394	8.53927610628467	8.67173978052986	8.21017070061302	8.78181285769202
AANAT	4.66503454029527	4.44817636291794	4.17853022887003	4.11775338122648	4.41674011523701	4.123753857917	4.14399646679843	4.29055546742619	4.20441944410358	4.38009998210352	4.27240237863817	4.12916301880396	4.13132913420871	4.36355386294745	4.17268141089596	4.22654017001911	4.32995303176799	4.51170145033243	4.16737068434798	4.27261264213171	4.13495248477565	4.41520400563196	4.23836534652453	4.02317694693446	3.53357512111855	4.07871620718845	3.95804182607556	4.08774985820811	3.95323164052329	4.22196016274133	4.25183846178957	4.09530215590642	4.23344179991147	4.07558345895456	4.18955728223127	4.20725692677614	4.14929893670312	4.37389420020802	4.44314631511047	4.70093477050625	4.27775661680541	4.38633466148941	4.27941302405165	4.33140662141829	4.5827426010202	3.96571074639617	3.81036542998901	3.94447578305001	4.13952140091311
AAR2	7.34972534633404	7.38605203836383	7.5418208649168	7.61415426420655	7.61904185112347	7.3578368399547	7.50266242796886	7.52298627265538	7.44351576945766	7.55590260069072	7.64337753493573	7.46296025750222	7.46655106403607	7.6064409471228	7.72601901502564	7.28347165767144	7.51304870053609	7.72599736192092	7.61578919608693	7.52164149673531	7.53255105266677	7.46961750672893	7.79851373212409	7.508739855169	7.78693413289637	7.41687535541578	7.51285995981838	7.88931241794465	7.93732697472581	7.81155371297061	7.75103328525953	8.8607524966015	7.82825788031698	7.51721463976897	7.92571248994046	7.71498327179012	7.34865088830841	7.36583124484904	7.87330356141195	7.77079410071953	7.67241489569766	7.21230441399946	7.43553131083862	7.69223164576664	7.37110403190575	7.4793939667259	8.114100035579	8.29589156703555	8.37510864631935
AARS	8.63045991199357	8.7160070948107	8.71929853547569	8.70153952982739	8.8074662766442	8.87443704305186	9.25182893110159	8.86787474836327	9.07552977813173	8.7884841823014	8.89929601802277	8.6548793016218	8.75154932568542	9.36719404750742	8.91744495887863	8.90381175836116	8.85259824947112	8.97906198754532	8.67536131371265	9.43555211062491	9.19082296166634	8.79754908527174	10.1701755099066	9.13084559843761	10.4783999158142	8.55982666026006	9.09253870272177	9.52330206407105	9.68039872453731	9.57260828118502	9.11054232610898	8.62078370542329	9.61354057916786	8.28584873779835	8.64081571847711	9.08081400495928	9.17264287265004	8.97585752758779	8.98245659144274	8.66839271742547	8.95196332703614	8.79146201195347	8.92439932054776	9.03063361558498	8.86360475081433	9.30802201365607	8.97490969954133	9.05415398337771	8.83276305999761
AASDHPPT	6.50846599477752	6.56126667272282	6.70726436193928	6.70968225546565	6.50497603965361	6.40960777479417	6.961347893356	6.87672244206642	6.98350191472795	6.66453234839975	6.80239667459129	6.83813726801923	6.95104985380781	6.87964759173212	6.7331845751658	6.79079226550438	6.37371673100399	6.71747032257725	6.60568015929934	5.97346225107341	6.20994966717399	6.84093519784263	7.31468530158251	6.37963712244355	7.78909886675584	6.37863165362929	5.98799509835852	6.91960840529308	7.33894316162632	6.67820545522645	6.63777459230926	6.90333428004508	7.08758500152545	6.67707748857628	6.75938699084723	7.21800080158682	6.83220529630636	6.97831276111637	6.90441512510846	6.71757187009482	6.96663557445916	6.69002433460405	6.85758028388126	6.51707008953019	6.44258539014634	6.84332642645609	6.89161565222533	6.48111158660385	6.7323395703858
AASS	6.93218972451641	7.38925619884282	6.47727889475901	5.87449693493587	6.87179586853479	7.23567547531314	6.7338883281921	6.63475195324967	5.52697444508649	6.26094277439513	6.78253356319211	6.2945862271329	6.82695165797	7.29476054709215	6.71023532121436	7.21036813645686	6.19567007169379	6.20376448124237	7.83010384491779	6.5143012646377	6.90801076690134	6.87385883986323	6.35712362255392	7.50592999362694	5.642339455668	9.48697272375503	6.45486348357291	4.96448054923995	5.46743682917126	6.20313110645708	5.94127042259135	4.94630080260063	6.13420240192026	5.21704009229504	5.75215737172232	5.88358902634565	7.91782041064564	7.19507795218965	7.38634468942128	7.08646855106925	7.83346397235121	7.70965050494656	8.02039057223644	6.97077653850292	6.808028633651	7.24188749277276	5.10401821332811	3.86169646604447	5.48895452259522
AATF	7.70791576230088	8.04892483762299	7.97289218149397	8.08670293838038	7.75227786126228	8.3259263379259	8.00835422341659	7.78119476985878	8.13793692353022	7.95930242918875	7.74941049693731	7.97255535255218	7.95583625785616	7.67135542771764	7.58696970172026	7.54524753557612	7.77846703120627	8.06126227719592	7.97693384969354	7.89497214052509	8.06224225668103	7.63533460400334	9.02692466428198	8.34351745411287	8.6136772964657	7.96270786494272	8.22754177958351	8.54909970323732	8.80683717906181	8.20953006783738	8.05424760735329	7.69469854583361	7.94601755904514	8.19749203176826	7.85170401590454	8.50276413214262	7.98348917318541	7.7202944348668	8.03101814997199	8.00972276515379	7.97959408051443	7.58229739251136	7.67147170125266	7.8960518527774	7.60072329103255	7.8636793662327	8.15200549626781	7.71489445552395	8.28349781679583
AATK	6.55088119646039	6.7762317040816	6.65205738386279	6.24919456447715	6.61974066856929	6.63438450899225	6.37777441538618	6.57123403029254	6.24615067575356	6.76668040461385	6.40622282963811	6.35255309259516	6.30968365206026	6.38566574951097	6.23434400204653	6.2303543910843	6.82307218773373	6.65243864361345	6.34736214172132	6.43123185972783	6.44503767141314	6.21956585387127	6.0081635114137	6.19986041890144	5.78046850389722	6.44403376992683	6.66036649415994	6.23718178735048	5.87007816172125	5.99164803221479	6.38539899113101	6.37341406611198	6.07271276777004	6.96351008304748	6.62798417248077	6.05259512664123	6.48167017643653	6.34793292882503	6.60403972048079	6.78260524775087	6.55386105043129	6.81882356362995	6.32656794952384	6.6693306169658	6.34693770368394	6.46334621495571	6.46389614380153	6.61542550307765	6.39582124334032
ABAT	10.7819736745723	10.649547705964	10.2425695376867	9.44384944773076	10.4006286596583	10.8888648113897	10.595749019225	10.8300421321073	10.8266788149034	10.329355111982	10.5950295930851	10.2142912942158	10.8249605854727	11.1471603783849	10.9955161394938	10.6374409630737	10.5037559987206	10.2088296507706	10.338379388346	9.80057717366519	10.0836437816995	9.39291555055499	8.65844141393246	10.4354143870473	8.15229035227492	10.7888672505188	8.84670564238626	8.06753236065044	7.52186322113018	8.3138842546804	9.9752358547706	8.33367686683162	9.82558922246112	7.57247245198246	8.36711099763822	8.38055707219227	10.1533010750216	10.2434569134654	10.0248987614498	9.89229175741009	10.3353391062206	10.178630047475	10.2744898284115	10.1011825137488	9.95416535134173	10.4398080427185	8.75705967479738	8.53165924185671	8.32511395270188
ABCA1	7.24362524992612	7.40103148632171	7.02740211102709	7.15376691168643	7.04085424159071	7.90293852683295	7.30059452307721	7.09189763290102	7.34964087537229	7.2360232441911	7.18935376815282	7.17492626605752	7.14555674549262	7.47983877041124	7.38228162580988	7.3301092445821	7.21166420823659	7.97888493153238	6.28046741769009	6.5277246270603	6.69861876816415	6.95535823022417	7.43416043420459	6.58343654424552	7.20385280412648	6.98780853595062	7.31480526153233	7.33439371008164	6.51826236580424	7.26767703469814	6.84009814493193	6.83010874113287	7.52767930918505	7.39075587495465	7.22197030402284	6.56179003019896	7.16002554840415	7.0976717578458	7.41438682248755	7.4472442388105	7.75561743995784	6.83515566621318	6.87816562791248	7.34762106159281	7.32369653538495	7.22299929021387	7.19375511955651	6.96492561699363	7.06694471778779
ABCA11P	5.27537500513192	5.38512089706483	4.86977155598704	4.38981168654484	4.99061446264436	5.10495700861375	4.79818058550437	4.97069286648892	4.40049233017356	5.28896817493248	4.72789880175044	4.66351871576575	5.33431948039478	4.95993557743463	5.503647868971	5.20333037658977	5.07978209355947	4.74535531529956	5.01048107574125	4.89829910217386	4.96880460771055	4.88483229375061	4.82038177683431	4.9331748423083	4.71316725544335	4.79427675918319	4.87224380047447	4.42653615027217	4.8187080064596	4.88103316643969	4.7312680048669	5.58325855555431	4.60128357758631	5.84024652451001	4.78889500740906	4.82013734007167	4.750114840925	5.03318450868177	5.1951671273557	4.85732978496218	5.11931809484377	5.07181089809403	4.85699547406058	4.98624977441675	4.8322465818053	4.97296540950453	6.11857856630359	5.76026468118751	5.68707216218394
ABCA12	3.23685756921942	2.9404791684913	2.907186000529	2.89972015584365	2.90100513524046	2.99830896084086	2.94390514471693	3.12669441716275	2.88948226361679	2.97904189587911	2.98478426671474	2.9187203111384	3.10553229356535	2.8851773919877	3.11229273413079	2.95830873424652	2.98966871362073	3.03719579282431	2.96982193206432	2.90419837743852	3.01884370540306	3.06485511899764	2.90591231880015	2.91467648836567	2.79653273726587	2.82496242979601	2.99144352158848	2.80244097339455	2.93863735047127	2.97083809529652	3.04135181632117	2.75957718737289	2.84173007637612	2.9729314296848	2.90412211753366	3.23478697148482	2.82076976283699	3.10781613109082	2.90976493801616	2.87116820869139	2.92680564576615	3.29768309227284	3.28339632892597	2.80881735537835	2.94071162125649	2.97004311429972	2.70589635733129	2.88608571244402	3.10869501524194
ABCA2	5.47421507040424	5.88458858263849	5.67956616721571	5.53454913460734	5.57066514407106	5.32258858219291	5.5828777605988	6.01313104478802	5.60634810412219	6.1626327869606	5.82632630159635	5.82256593727263	5.83601850823354	5.898162656672	5.66190304746979	5.63148054736945	5.92185419809679	5.63945613367328	5.86013070326416	5.87806019513077	5.59355763518061	5.99764258454209	5.31137453773169	5.75054116270812	5.25235364135166	5.66094666625285	5.75821299133046	5.31780641192085	5.46783466740802	5.64243458273045	5.67980768167605	5.40323397607871	5.67337736521858	5.91012298671118	5.29089036587713	5.76439095525252	5.5932265741073	5.65044167152794	5.50301941024521	5.55638015749342	5.86119311098191	5.92122326548314	5.91266373540642	5.72896959629648	5.63098328704722	5.49903697817766	5.33618386607838	5.19566613381328	5.24515423347548
ABCA3	5.46196277233634	5.72706568919807	5.83118519369702	5.73430912003509	5.67862327620057	5.94978280753695	5.53440233210635	5.62651363565268	5.58110828222556	5.78100281688802	5.56669143921597	5.50402648500273	5.57245397529994	5.71759041343181	5.08599405265621	5.85110900466535	5.67833619967634	6.02401134418358	5.46422685036895	5.45736677171978	5.10891538716723	5.33939407446004	5.48325442243236	5.37209454122329	5.34681955382462	5.44246679992551	5.32213797460713	4.89978889159747	5.95239347795858	5.44740661670223	5.60103631883149	5.4460850144108	5.28779381969599	5.58886182355081	6.10772113270068	5.47940864728762	5.31053341018184	5.47694832434807	5.68382525961229	5.59709086755855	5.34823175097754	5.92586179554549	5.6140003824505	5.78583744326824	5.81191961943264	5.36996296737491	5.35460281244043	5.38736335357557	5.80023560373847
ABCA4	5.79738011654279	5.46514921211015	4.93557919139792	4.74260831475705	5.2767286258749	5.07739869636988	4.87930299276323	5.27573615556488	5.09409744978148	5.22231795821744	5.11718168278145	5.11653961125938	5.19538912622557	5.13527811627462	4.89200543821049	5.29453828047178	5.39819368058325	5.034306496824	5.04212423902906	4.95745790842925	5.06675688231548	4.84691687850415	5.21544048421467	5.82211291979112	4.55522065397232	4.83068597598821	5.06970688775376	5.0901562784711	4.66768691969607	4.81697148487964	4.91817213594026	4.82252305450337	4.80392059817955	5.07228691905281	5.12523628673703	4.98823623325084	5.3253025242109	5.21978984427699	5.1068995459508	5.48177857709212	5.13922781905464	5.33218830137703	5.2134017869174	5.01694942784201	5.26985771347788	4.68122860045694	4.67854945281384	4.67206537864118	4.83414861745322
ABCA5	7.03469326657559	6.89131020210742	7.36991994553767	6.69978079823762	6.74781639127175	8.47416296176117	7.24704427528612	7.03584837694371	6.13288688367338	6.77972422259981	6.24545283975863	6.70220305308983	6.92009395567288	7.32544884023928	6.6732184107647	7.11885664263938	6.64228540502043	6.77226172027734	6.50384296841525	6.31468817270466	7.26058319961281	6.60138476322419	5.00286654356133	7.41844828325587	6.76003279793059	7.64344240634121	6.41061770644237	7.33109257876113	4.60505786496726	6.53117542946692	6.56711648896996	6.55535805778679	8.1289944017163	6.66032243471595	7.59633914319172	6.03390878635627	6.94603050629617	7.12433701712973	6.30906490951481	5.92125328725677	6.48759536723462	6.24346153541145	6.4425913742183	6.57966833018091	6.72992176106334	7.55298068853563	6.67710343808215	5.99801996378103	7.18882114005512
ABCA6	9.93856725742187	10.2056468081183	9.31146276034841	8.67798941732475	9.48036782513294	9.58646930405363	9.34885989278542	9.03837344285925	8.44148449507232	8.92204301704496	9.52310305397422	9.00994367116864	9.61397412630724	9.911551359914	9.7978883792699	9.85604637853325	8.97651564584783	8.63816048541468	9.84760896665164	9.43243330895557	9.35184728963451	8.26733205199311	6.43596262430771	9.64267575871816	6.03410976517498	9.02215811994054	9.79945228374451	7.65375714460495	6.46827814545297	6.68185009258243	9.44391262077268	5.81254670375865	9.09568759260346	6.52619088082748	6.25654647900583	5.93460796880575	9.32827415247852	9.3430575990486	8.92376521038722	8.6772886378386	9.29308120731281	8.8210897609208	9.1202526130157	9.15648059111408	8.85277235629898	9.41647739543664	4.7616440876302	5.15197289599842	6.5263469432827
ABCA7	5.4085374115775	5.76707286491079	5.72782083918194	5.76427377242811	5.59233787230367	5.8047181008855	5.65869442617239	5.56699674110645	5.47248325879105	5.58787769957482	5.45318090078288	5.50625090077818	5.56296149588244	5.62115150689418	5.63982639210037	5.58862419384007	5.5495360836352	5.75403375039522	5.74120150221181	5.66789889750858	5.7104041765668	6.0220222043175	5.30821290336368	5.43127587614496	5.4956581353905	5.17900779664892	6.26085443108707	5.50800191398908	4.98673697512006	5.54338469811374	5.7029768196396	5.84988167080007	5.84125574685679	5.64626518048742	6.21066704740834	6.28858434393307	5.49091076697252	5.59924220135158	5.39896521045532	5.60322954751445	5.46842460678785	5.37250425811604	5.58135370526995	5.68354043545081	5.44237407394947	5.45352782744455	5.63402617544431	5.16596832552945	5.45594660254268
ABCA8	7.20896957102678	7.25070546919756	7.09666040748778	6.94731639580451	7.07621064016771	7.32821008734064	7.28170843480144	7.0746058127245	6.96412514595876	6.82744081835708	7.20807089961135	7.11717967206398	7.19977196864696	7.89544988712384	7.09542782971532	7.07115092039406	6.95073374364026	6.6376406165986	7.2080587969351	5.6639943225187	5.74623194344973	6.23899784451221	5.94930292585228	3.65170286900487	4.00176294457274	4.81582584417598	3.43426193096479	4.74374281082983	4.84243210980605	3.99239519373827	5.84516408341287	3.43180076951506	7.13550525917678	3.68956769012748	3.43430906128791	3.49038455997286	5.86127041997406	5.96845737392939	6.00944025203646	6.02198603104883	5.83088663416927	6.30567118607649	6.26799516622077	5.92342639112766	5.94271238991443	5.92318697584485	4.53971890717233	4.88781722809424	3.96247193258952
ABCB1	6.94934776220793	7.10656017494497	7.83428913965707	8.27756309887371	7.91070971774487	6.7366629543729	7.92265268279682	8.07790996546825	8.03074561014518	7.91616336866433	7.39576407517344	7.48087538322343	8.19718931852146	7.89366926887845	5.94955512344333	7.75197538528623	7.28996981495649	7.35345849592427	8.89205504793735	9.38673326663098	7.89779436633514	7.96210778886161	5.98930829843285	9.75016264413716	8.76714774942396	9.4861392530289	6.95661521341349	8.57203764111282	5.63062402664793	5.03785208262756	7.39111634741325	4.00724341125905	8.6466331785386	4.43263197198789	4.27925277614306	9.60206785668671	7.66696635153961	7.50202286135546	7.90245250600442	7.69814454589055	7.92381577596129	7.31479185938244	7.41894025602422	7.49300027788416	7.26648244977905	7.7337559204458	4.62043966697575	4.04454626529782	7.204767633104
ABCB11	7.2519053186113	8.66070977123245	7.77007427039171	7.9103591763707	7.53671567855186	7.2658681377164	7.53676063703104	7.08038069224262	7.33154123617749	6.58003777745678	7.31925793740173	6.32509108731104	7.19275441095115	7.71463083160388	7.90823167690954	7.25053087367639	6.73779868655673	7.72491990069604	7.35041635553711	10.007110835497	6.19599821773194	5.43634282334005	5.09760316196402	9.54858733464774	5.72637800082523	6.23273411220129	4.82128353194845	5.49094810762319	4.65717384332441	5.43509843686277	5.8964350539807	4.68496300043709	9.93097525666694	4.60055987841794	6.68661243875538	6.29690110160987	6.28787938678992	6.45331685796681	6.50955356980224	6.08814738684278	7.92662726327929	7.58421677236902	7.56211488036418	5.97281380421812	5.89534219176461	6.65129571006766	4.12161603974795	4.09562728846288	5.88520520019596
ABCB4	8.45276674283404	9.02260907621513	9.72603019255958	9.75342858092378	10.4647347954846	8.68114719140616	8.93401064576826	8.79743600831417	9.04387665414227	9.61865766399768	10.3801507640713	9.55352139560028	8.68293366795204	10.2113034393119	8.88296500994669	7.98899674176429	10.2391536200072	8.6168363349521	9.09013076640046	10.525821031549	9.81652891409788	8.62037480434332	6.38223468242866	8.5054045772668	7.34983705338887	8.84563754095121	8.09431953991721	7.61633130080406	5.9435535257201	6.2895724201995	8.71485688148377	3.66246094358425	9.92540626749799	6.09866314473739	5.53212360872845	7.82483518600535	8.53959127272768	8.7290491521042	7.85672292614431	7.58455740166748	7.90267657173309	8.84227746258802	9.05236292537861	8.71951938880331	8.23688231616227	8.50148455148938	7.59923022540792	3.93913614035644	7.96616405700054
ABCB6	6.03133326481888	6.3383873864234	6.58575249274318	5.80563571407964	6.14998384747918	6.23171234659879	6.04573591299065	6.27432684676714	6.32865161741334	6.26406190042465	6.29529977163742	5.9996318506715	6.24952661607395	6.27110939389064	6.37544210614303	5.93488214983812	6.32990414050508	6.17982562035498	6.41412971052047	6.33933110990409	6.32790252038357	6.48463199284616	7.41107519191773	6.55086530454694	7.22002029677821	5.71280976120721	6.13200708840478	6.7416549273286	5.34223795111174	6.40649287485738	6.17148207654405	6.20412561777681	6.52372958319796	6.29151234894187	6.07295390634892	7.02686236614186	6.12716663975453	6.23166703164321	6.48721465469287	6.37846083355121	6.62860527659577	6.33430706937376	6.22965380973802	6.25069304408914	6.10358516844628	6.22119698067655	6.06666303512795	5.95358444645134	6.19320510319997
ABCB7	7.47841406489351	7.5810564565948	7.59958297744757	7.56515322330465	7.71503746741301	7.2985983245237	7.83759082654242	7.79650260046511	7.63448654649601	7.54506681307776	7.71199765238937	7.60720936849628	7.85265861793365	8.00305844904249	7.69736309729715	7.41923971519301	7.58950396768131	7.52311020648572	7.30204384937901	8.67903708950515	7.7395623848665	7.61109409709273	8.0650075831023	7.41433082105913	9.31365904522794	8.35281373681492	7.64172259059556	7.74020806210552	7.03026385826454	7.72852858435862	7.73470011301478	7.04382666074929	7.72598048656691	7.14743935854176	7.50450364567483	7.71688133079925	7.7823403037301	7.9033433817678	7.99342192122815	7.66288090653802	7.76541262208096	7.56663801662697	7.90924180796775	7.87608708906061	7.49139937054931	7.91601533241128	6.61007329504141	7.24501930834526	7.37755237153833
ABCB8	5.4333883629936	5.8577136887266	5.51880254671954	5.49406697542024	5.69822502370182	5.63540444505208	5.68017678804251	6.02946263732621	5.71262525468145	5.76798529027985	5.83201312227683	5.46857434725603	5.89859778765888	5.82515620589911	5.54402768145815	5.53877572563402	5.76569191268377	5.52413727409423	5.54284148063145	6.23742500363454	5.84800605582854	5.98112087849836	5.51372406419808	5.87492195089877	5.5042971921163	5.57563819342825	5.64637253983913	5.42803935881908	5.31829538627342	5.80704927943723	5.82822769288063	5.60368462675006	5.74064227006614	5.43584209157336	5.65217260483344	6.54180425851044	5.75374872050594	5.59885753231849	5.64264231569027	5.71633647086744	5.57076818961018	5.74249489013496	5.66285232345131	5.57370397144609	5.68905938058888	5.53471099103112	5.77097950345596	5.58922561964273	5.73919173710944
ABCB9	5.46486704296882	5.58512245338607	5.55332167261047	5.16768458649135	5.23476445107935	5.43051583601766	5.1127906403834	5.36419882652751	5.12654377153854	5.37279774500085	5.30246685285858	5.1573573861966	5.47883163913813	5.09762049600247	5.42023507897368	5.20460795901205	5.62317330993091	5.4651654655589	5.30269980459213	5.63144588481996	5.20317587079758	5.30818900157207	5.16515861149798	5.45599020047048	4.69191670841097	5.24611907914218	5.51625081242867	4.94773601522446	4.84946012027522	5.4194344213389	5.36599602647334	5.06724240470368	5.24601433478937	5.3681956578824	5.28880042660476	5.5529943408719	5.31196835700032	5.06786904023528	5.25560225311061	5.29845675838143	5.3407921883472	5.3612199033189	5.51856521613152	5.39108775053359	5.31331345609594	5.26072653324085	5.05887530875248	5.05979713175188	5.16068836180952
ABCC1	6.05312774313954	6.00150814479878	5.94213012923713	6.01781048319812	5.97131008035298	5.764672439035	6.17803539751132	6.10996137002773	6.08775433217522	5.77862721207599	5.72163254792999	6.21183532862356	6.21463558760665	5.79674211427717	5.91667908529111	5.91308795444186	6.41988115129597	5.9380075754371	6.07710542360175	5.13023676580575	5.89617827514516	5.478703498686	4.99129560906693	6.86184355953376	5.8729173379054	5.91464745931353	6.01167061784344	5.944387462226	8.07248766702292	5.90676915880071	5.84991763888388	6.26818507651206	5.47014347378177	5.63335115597025	5.28846481812205	6.03277902373709	5.80358400498942	5.51952651826977	5.77466505546554	5.63428840944759	5.66310229137737	5.47499959648969	5.74869071584211	5.77030293879969	5.69172234171111	5.73491146317653	6.03874373429495	6.50559800239969	5.93277763110343
ABCC10	6.62529098832395	6.5526206381974	6.66124007992166	6.56313737072172	6.41214834050506	6.59760291881859	6.48285658471113	6.04664435239592	6.42908298310018	6.29465350601461	6.35880803189566	6.40808055993822	6.2512996310321	6.45025354981499	6.04777091419996	6.37402631683985	6.60678873045156	6.46991987843783	6.4669739803338	5.87079255866819	6.58978085768213	6.4632787024071	6.70859238553253	6.503475358832	7.26730236974123	6.47168329322533	6.89805007381565	6.29363220488465	7.56607664878694	6.28432481252885	6.21767141477017	6.51528420988932	6.69957083721656	8.22843937285133	6.84912288676239	6.43162244505465	6.12222538404298	6.13135274980621	5.90467009329857	5.89033601627999	5.74029730587635	5.98758671357479	5.54285821820877	5.98539696648047	6.12865753298229	5.8777888027336	8.08875339629341	8.07152266063984	7.69821647850683
ABCC2	9.08384583134744	9.79625909093081	9.6651031849176	8.91194677998618	8.94402739103251	8.82007823066258	8.82254833710987	9.1044647697366	9.48915514737705	9.39414895924571	9.26722194175007	8.93494469008547	8.97427347165561	9.62970266558922	9.95056795445327	9.76847364821088	8.71971639726341	10.0228022939762	8.27609943345893	9.92364268027857	8.71121927708212	8.54517652025903	10.3719226166604	10.7948446083211	9.81871582504558	7.29381846364144	7.50001731607713	8.48572471529802	6.08374325938673	5.95101202434556	8.67372502593522	5.79762397673876	8.89829285396358	6.31898213663824	7.35933842181531	9.46966978174459	8.3860886484335	8.95994089057885	8.81353543503136	8.6112525645251	9.54605559048911	8.29868122252968	8.44274125995998	8.792472938276	8.39270189661902	8.84622493609233	8.29784038377116	7.23745362541602	7.60188004695183
ABCC3	7.80360883730258	8.49216181712717	8.24541362757667	8.16822652183839	8.06312876927786	8.63546770575121	7.67011406533729	7.79568631876815	7.91418051248329	7.95968312175105	7.83858973510642	7.86701352731389	7.68244851865118	8.25609709139029	7.54015553439624	7.51491882124437	8.21988576019536	8.77878028757592	7.5707712211059	8.53173077527551	7.96087326721862	7.6186588408815	7.43988568187112	8.01140470126156	7.86532448095699	7.80878701484008	7.7142767902168	7.99464158016652	9.31164259773806	6.8520475236972	7.61603845281654	7.09811746891245	8.11375043281048	8.79916653258454	8.03407903408766	9.16380875885617	7.73123115164518	7.8052703267763	7.92025231045557	7.85177019739433	7.96511690971981	7.68249815828047	7.74182847282649	7.89815373967115	7.81536419415306	7.80133804743928	8.24412997371175	8.18543851153135	7.3784669015909
ABCC4	4.50163062200292	4.32457335184879	4.58386614344851	5.08176682593962	4.3894786605671	4.50552978813797	4.42903060750188	4.37188850343083	4.51270811786498	4.47319129855304	4.68937195864332	4.6547835448156	4.66118906684016	4.33555600312918	4.46060155852779	4.07953183683456	4.56778296133199	4.15191054731172	4.41407983425391	3.96508207189713	5.19411855785763	4.59473768574897	4.46059758879752	5.55353736921448	5.26935665683383	4.59853322539665	5.39753208342734	4.37267490521442	5.19781749654251	4.31211663982234	4.44465140441008	4.14933523558969	4.07423062158028	4.54119967578113	4.68357720028816	4.86660265356252	4.25787319039611	4.40244174496868	4.39191805594128	4.19721393951971	4.27777797059011	4.26856282816043	4.06341935731547	4.12867257705122	4.21222549903367	4.3243197901198	5.70859937827067	4.76545648325705	4.6638895084931
ABCC5	5.92636143101277	5.4912363373476	5.79922857196905	5.6242251806829	5.54074016414438	5.44351265371	5.80677489991325	5.61057037336401	5.61315765561732	5.81490756581196	5.75873533330556	5.86827805371412	5.41124293691655	5.80659318797059	5.67345960896004	5.53754858403526	5.98418386151005	5.54678314270253	5.80432827090162	5.62990276585171	5.85437723352637	5.38549914651257	6.91647931250043	5.83869190089476	5.57102070117719	5.87124580671481	5.9318773770698	6.64912399575294	6.38175600142806	6.018877251941	5.58472516234088	6.15527847652504	5.72393869617698	5.81845003565454	5.72637490396633	6.00195268611906	5.59519060155152	5.59825984107102	5.31688302120475	5.46730369486849	5.00688886638362	5.6922367568293	5.42951910213978	5.38579737094319	5.62889347179307	5.50010390427207	6.06186827238754	6.10360935184148	5.97723587117386
ABCC8	5.39480300855966	5.20655602010537	5.09400177359232	4.91686332808252	5.10381650745985	5.16484072247462	4.89307384896748	5.27984865245455	5.06555493895935	5.13599208378048	5.05113642344872	5.00923808174566	5.20517024254328	5.27289387060465	5.07350173039139	5.08996944661399	5.23927715705128	5.1227941597179	5.22139664959027	5.18852371999902	5.13062375478433	5.11414621668467	4.89045296685181	5.15658297582969	4.81315747315545	4.9225472894623	5.23997249778714	4.77140378091442	4.73914695088364	4.89647199168815	4.95158790120789	6.30964455466078	5.00129820675801	5.25707238573265	5.09391136416412	5.12347074959757	5.26974004549905	5.22653526633427	5.04451316901915	5.26790045406007	5.17066131838434	5.42789869341014	5.40490832153776	5.23428948082149	5.45108799434036	5.23473958293217	4.94654906206058	4.79991724789034	4.89418048523605
ABCC9	4.83017815154745	5.09179202548142	4.71969672121092	4.22346181009874	4.28788434456918	4.34979679572613	4.86421533445278	4.87469499522748	4.33373931190127	4.60882757489618	5.01012116525305	4.4876663317053	4.85694062458889	5.30701215793176	5.74351489085537	4.86095877199944	4.41681878959594	4.64250221818553	4.79194569395846	5.47051914964161	5.67656249806222	4.55415369395845	4.0957412318116	4.5774732994661	4.10931003223087	4.74585155118526	4.28894589431736	4.18829835106454	4.14439581062272	4.06496564663206	4.50369774643038	4.23365734406088	5.73952228588759	4.29704638886212	4.10633418621629	4.56481210690492	4.9490551874173	5.07846813272573	4.96752871268844	4.61209467983342	5.18880483984571	5.02023427270514	4.86795380034493	4.81400163535021	4.81889820985847	5.17015630321504	3.74490789116522	3.63602649240921	4.10447762026489
ABCD1	7.24057466960398	7.55551898999217	7.08956985450633	6.9463056928096	7.35197853534241	7.43309888523958	6.7077004496353	7.53957504783972	6.85252335291475	7.32217463229583	7.29278243226769	7.1982488404732	7.282541850229	7.2723819110496	7.13780383416984	6.9573208707335	7.19920382170155	7.21721901202927	7.58968456421082	7.91629451084844	7.32715704126632	7.26501004619599	7.14262495742177	7.16201425962806	5.93239316308614	7.14864240025064	7.28768448382781	6.99123814983278	6.09786488270306	7.19433506875648	7.29125505253159	6.96950808252678	6.9605949243955	7.34424696089279	7.60789181187446	7.29354170202836	6.99811364547277	6.88604352541435	7.26511685161706	7.31886207521001	6.97480524734735	7.2412819547398	7.20994421001866	7.17437811243308	7.15783815895658	6.52142725817447	6.85755283204392	7.53420383029998	7.20656182823971
ABCD2	3.12130391494454	2.93127818905917	2.75534242617825	2.76206347480658	2.83968002541128	2.89087370659546	2.68783593226876	2.76451642856889	2.56799305603718	2.91866156212597	2.71729930266423	2.77932462894546	2.84635862766304	2.82913880289082	2.98848808561849	3.05089654629884	3.08187681615207	3.03979346779366	2.75290654602322	2.89043057211984	2.73616145046275	2.87849420422182	2.66218523515467	2.87847633206326	2.69113478099156	2.7811155142898	3.06376481892042	2.66990153961279	2.61451795425629	2.6797312268206	2.70384188572746	2.5958571867002	2.86720458506167	2.81468054507471	2.7145819360119	2.87753357569924	2.77915624565088	2.85520615200882	2.74723009711216	2.82572676935452	2.70781114506058	2.69519891047439	3.03797775256848	2.6801665985292	2.90051850237104	2.71427072137487	2.784501040227	2.70534573330363	2.80392933357421
ABCD3	8.78701305054652	9.15036244122899	9.77749181591899	9.92342889341064	9.69533376945442	9.04516725177082	9.59408769421439	8.81610447258748	9.14313333608806	8.61740831003296	9.27713943051338	9.48071375924612	8.97173483043274	9.98628530635547	9.20812322292461	8.98850537641026	9.08543817994642	9.23641169701115	8.47731691949634	8.94034123245034	9.53809480769886	8.70171771079688	9.67558935068897	8.05514129694795	9.61831497015805	8.06357739757165	8.5879139927889	7.74741792729381	8.1108792674507	9.42641298260248	8.71860664012666	9.10497129861808	9.12614905091594	8.05067747250262	9.08393380485712	8.17994179895991	8.35963752763915	9.02474522230758	8.84867895916384	8.2512735524221	9.70137148867859	9.38990811533599	9.37057580298156	8.76622547113161	8.61494984699614	9.63518006258343	9.02060344239343	8.50091363269032	7.74058431436342
ABCD4	6.61609375979115	6.49474185149573	6.3036938262368	6.34848745608771	6.58060691234965	6.51804800885381	6.25021677946033	6.28516509053536	6.16031847966141	6.3918659820258	6.31889880288414	6.25595302720141	6.26322519608312	6.4125964189104	6.35786878529725	6.06607975668937	6.50118372325874	6.31814690843454	6.51050400903842	6.20069264885413	6.76493609375326	6.21263170448195	6.06227466448742	6.19856420918143	6.04032191713861	6.02956275741631	6.27699258407749	6.05804092035587	5.75902213742497	6.02716826278452	6.23070930351363	6.15821125509692	6.25801014112698	6.40527091833677	6.88052347793512	5.92326416158865	6.52210712617362	6.66352582437661	6.37781932279319	6.24061281446197	6.27600528952009	6.53536250409491	6.66193353633733	6.39193431225268	6.61782734431869	6.43807893163227	6.24579658347769	6.24504337336767	6.54464179474974
ABCE1	7.34141865863111	7.53065116538632	7.46315484539432	7.52348528633979	7.52399036659844	7.80121597630436	7.92309514223626	7.69631918228521	8.40630635632188	7.3955908429556	7.58706279266667	7.68136643774348	7.70024899434791	7.68323447327297	7.83633047569353	7.8836641948075	6.94743067596535	8.08771238914982	7.73340496499971	7.67940029473086	7.13288653425816	7.7791718354721	8.9053705235552	7.85611239487336	9.30019946062147	7.56358378396394	7.10746162314761	8.28628848973939	8.19839268030584	7.84741773856153	7.58292658120607	7.03840776085045	7.98110918350733	6.84793751135085	7.30848272006036	7.58923289317925	7.17651950313491	7.66144790577408	8.21526683004865	7.99973684585584	8.58850674421724	7.41804693326233	7.52804391567195	7.46901914915757	7.40458851744472	7.75570283691619	7.56823852711253	7.52772112769931	6.73067917653246
ABCF1	8.08723053773838	7.97814643338508	7.97244077220409	8.24547195681602	8.21319349549692	8.40576507992806	8.46525503480105	8.4032907343247	8.44545238487023	8.28970108160376	8.31400927990221	8.45911569290564	8.29431386738441	8.41173252655848	7.87784948881631	7.9504050608492	7.97383801261491	8.41290425299781	8.09307095946571	7.85247751527163	9.42456379696169	8.74797772588436	8.99617556427821	8.76978161518463	9.05390240991948	8.3595070431769	8.67690770742596	8.80555317753079	9.20396066817121	8.84350891365684	7.97711104451288	8.48199424713696	8.18901848072404	8.70902373560475	8.81869764572967	8.58133867115477	8.11732219820675	8.02888474914096	8.44382103163425	8.53868622398821	8.25611136929375	7.93237994759333	7.92715677783763	8.17771355623258	8.12519305348867	8.1884496148713	9.1963623667835	8.71267034313153	9.51809682856857
ABCF2	5.77994307697625	5.82588522035015	5.74204231444402	5.71046972245431	5.72246085610287	5.81032579087538	5.68790620743618	5.7849488633191	6.08645112239661	5.76002433035745	5.75533307871796	5.6431579574895	5.71643115891716	5.70629243390456	5.65497107788041	5.8335290828646	5.9575240167117	6.05385328111849	5.93452676074519	6.33352674719134	5.88889379829247	5.96850989316364	5.9328965340699	6.11147327729173	6.14630498418649	5.81840322515539	5.99313729121404	5.79445709588803	6.04678754248861	5.63465338989743	5.75868312332873	5.77596780911258	5.72032595086524	5.67324612877706	5.62682348345206	6.73409806870874	5.58800310728734	5.66974511952736	5.93317907941834	5.88196378111379	5.95357975477526	5.63738971899542	5.65409494287073	5.59215178327839	5.55650493262058	5.73609142952793	5.94443999384957	5.85622281505267	5.93096770955896
ABCF3	7.22322752156864	7.30238930433262	7.184819022718	7.07359192108674	7.46703152921583	7.41915347029824	7.26901979455791	7.17303992599124	7.56462362908051	7.27720661926704	7.32010699067897	7.27830698245333	7.18424891811452	7.50141711251771	7.18496614648664	7.12995718240777	7.23357982424744	7.4372527589195	7.53041836611972	7.43259945044505	7.37192928635204	7.255067037874	7.27872944399697	7.37492233552031	6.84925983794359	6.9530648519548	7.2992348192512	7.0752266211824	7.04688843778734	7.75252161789248	6.93836013778707	7.66859670311877	7.51702550555569	7.17549759966775	7.13044401060019	7.05296035832226	7.18248419313485	6.96696626725983	7.36057925322057	7.48589166471143	7.54798674275984	7.37875062933579	7.36467983701143	7.31084089415589	7.06160766786278	7.17971290940666	7.35672234914733	6.92739324172311	7.25478399816586
ABCG1	4.95881952618995	5.26094956049674	4.94129097957895	5.18736647251323	5.60403985217009	5.24337461752096	5.62238652134658	5.67139345491016	5.44230676421003	5.39750334129483	5.13690423964129	5.58883576343418	5.51866126171594	5.41175475800741	5.52960152452927	5.28613041420421	5.12487830189229	5.14477306310669	5.18300906203669	5.1671476914665	5.55386139184433	5.16521296305549	4.37819606705799	5.52433010566671	4.73311433865731	5.92770319408882	6.36715409575793	7.24432222159916	5.52133290050241	8.35128226288506	5.71370614775816	5.35535299862019	5.02813335678999	5.54151995881488	5.80828513734667	4.5757749864412	5.75695663820337	5.37437144081623	5.07391904612132	5.07352358273189	5.08508722517467	4.97175675509407	5.17797351961606	5.61158264848479	5.41197524894355	5.35736010709915	5.14514171535167	5.99858191875045	5.33555367566415
ABCG2	8.80740750547047	8.36186921829026	8.31441455790762	7.50739134279945	8.87338200674039	7.30821262294325	8.10006804368999	8.64843893271853	7.26119462210375	8.54174412765038	8.92945745057861	8.08295761875382	8.73721484419143	9.02717839764309	9.41233229037789	8.7142664396868	7.54325651128142	7.96930508340758	10.3751654463606	8.73995760118915	7.11638104041585	6.28318563401099	10.619942663261	9.30923194458466	10.1970832910324	8.64618964794256	5.54432598237084	8.18013989119978	6.84922033828778	5.67773339896235	8.80117928670572	6.26120998591433	5.40563541764357	5.29264435665475	6.23235442805221	8.06727420770354	8.40050619490496	8.65832879539987	9.17034657228276	8.78237435353182	9.47429928269947	8.91306481454903	9.1508467491181	8.64236425958556	8.42629527307444	9.2007295891358	5.08477078212778	6.31316289790698	6.06339304993801
ABCG4	6.37208861385055	6.23146210116535	6.10084567485765	6.00769444585459	5.92633575168071	6.29604798918859	5.86773114361667	6.36141306503784	5.94168530145552	6.03465299344175	6.26798371552463	5.97593578598089	6.06057675257213	6.22346979597891	5.99862006046469	6.0840875066286	6.50242804564207	6.26913448136015	6.03491788469033	6.16169016759053	5.91746883184701	6.05419715341422	5.74552167094175	6.06640855799959	5.56515432714213	5.82327605842335	6.2057413036153	5.52881061982983	5.37909170585124	5.76957628008488	6.02735683519372	5.68071508810074	6.04806724225122	6.06678689197291	5.96866214761222	6.03215919946819	5.90219757696882	6.05625552556051	6.17927132203568	6.26852905176987	6.01830221320092	6.45406990553492	6.18327808146585	6.24637240512287	6.54539146383757	6.16689977403033	5.47008438370037	5.65293788135437	5.64850084032229
ABCG5	10.0323801154166	9.78382154699046	10.4926831249908	9.82237354297432	10.674973581146	10.0511695308108	9.71129855216309	10.0567236931467	9.03756070420827	10.4091333325863	10.3060696688309	10.1269649613065	10.0979464754787	10.6786433324033	10.2437778084143	9.48620843518292	10.2478190755469	8.41881133375443	10.7570375615815	10.0707569248806	10.1703438192362	9.15633148511353	9.80349253213219	10.2864064106735	8.31079644050412	9.57586681930298	10.8937636596062	8.25515987419842	6.73948758965913	10.4580632568863	9.60555609768347	5.33802341314623	11.0218767812548	5.32081294022221	5.71092524907515	9.81664625809547	9.83551333346306	9.98263433923415	9.13275782368165	9.06979447071369	9.23618530988751	9.87772478154534	10.1503320343857	9.67667708988227	9.45718336810321	10.0451185116769	4.94498524091428	4.47432251257918	10.0495501694991
ABHD10	7.70216469998657	7.6705085409765	7.16944288720504	7.82050210302738	8.28077422053169	7.67623195310456	7.96859321627499	7.63623233108114	7.68107844477792	8.06067789687856	8.23689472754988	8.20706738280108	7.49546450773775	8.39849978746899	7.98516768227392	7.59171556460858	7.6735021198112	7.89308166286049	8.44210657313273	8.30987767904145	7.31729744100065	7.42832628104565	7.97780731558603	7.7692675985971	8.75693975971124	8.04616025270843	7.84652228244218	7.655156818267	7.84987600112775	7.94143319064864	7.94421255990662	8.04337820583074	7.91101944718357	7.46653993072314	7.9047163303885	8.85519099850472	8.23164396086099	8.12999246864772	8.07089148960183	7.72300015818613	8.39982050620313	8.1634407363701	8.18579282731696	8.03855674012132	7.90542676516565	8.64153940562123	7.57554919256489	6.71663657165265	7.72780957808289
ABHD11	5.96202873735815	6.15889685009641	5.96063107152189	6.01943080083506	5.94293846869189	6.06474631363475	6.17503699378835	5.78626230098571	5.78397208429807	5.85039198913556	6.00859526970816	5.72267122110825	5.7747134533569	5.81115686585795	5.96607418335698	6.11521255092167	6.06246786485895	5.9155138027754	5.82793382086323	6.36883502561233	6.22157771349306	5.72452284301241	5.47168201547304	6.27210279033915	5.59501516283435	5.82564541462356	5.65422857950967	5.76881002136264	6.55940730551955	5.79868965473244	5.83147143620524	5.89095642007672	5.92548799951679	6.66969436477721	6.79621299534951	6.54913844460865	5.83273630228087	5.92591105179102	5.73971163451578	6.05641613402124	5.82572348260693	5.95166407869753	6.11197139331584	6.06180006648885	5.93513707693205	5.99319770082411	5.79924525937974	6.38688632996357	5.77630576492053
ABHD17A	8.0767504304662	8.34291945946124	8.00181190130044	8.22645248621074	8.38694196557179	8.64909694151822	8.34895319645396	8.02557483119335	8.40055144348406	8.04811054168698	8.21474932578687	8.37700534069577	7.93754742929547	8.32258614001512	8.09137250196353	8.1018385371813	8.43688594286455	7.83642675208466	8.81721607664753	7.99605661077747	8.58648342054884	8.4653992406795	7.71701333486454	7.16250387994242	8.94960278208751	8.76919492652118	8.09656642990164	8.10024478616389	8.92375743147402	8.25699537377662	8.24491249075836	9.12112402829973	8.19738112774653	8.83610424894453	8.52737767260168	7.88690342488864	8.17219753283362	8.09010009577909	8.11886617061165	8.10029285966846	8.01791728173885	8.15758127763893	8.1102237314624	8.56215295131075	8.07702556302941	7.94827692380755	9.0926130662368	8.98074690906464	8.60797696458703
ABHD17B	6.49778296084645	6.66513631960687	5.83353899214607	6.10597316098689	6.29601008160749	5.99310757675284	6.33164694320444	6.7906692130831	6.38487598325134	6.42216199398319	6.52361524042171	6.13614798044049	6.68808047149008	6.51797633573567	6.76959152548036	6.38541033391228	6.23514584796167	6.09897391993514	6.35372092608347	7.05395171843338	6.84251537090362	6.72820007827431	6.28391854872357	6.61626678542228	6.5677603515689	5.98855151709802	6.18364219080061	5.92668349444652	6.22586624135513	6.40292069873458	6.14399864000482	6.04920596166393	6.52729269658476	6.04915986451184	6.34077327089594	6.3665415789132	6.63653208732157	6.35601479426191	6.36041620276523	6.40860900304489	6.63483862882164	6.31502240928733	6.43375156661804	6.24003218709911	6.24396940388036	6.7633544124804	6.24733819292538	6.12145216919316	6.15625071238367
ABHD2	7.98400090459682	8.26660217757849	8.49741695225295	9.05955155463153	8.48902391529283	7.58253281106528	8.64138778442952	8.73528132168314	8.1991519219752	8.6295207116241	9.11936671944591	8.44846892758875	8.38740767145436	9.17234924290402	8.77884027953367	8.15064336701762	7.76846048368094	8.34701400807297	9.4143539814117	8.63184479134452	7.57420114112729	8.06273986564462	6.92940312137131	9.22020433124704	8.31433627267949	8.66982693424723	8.81761253036442	7.42943064097191	8.50966247781819	6.82105993142247	7.78804626592811	7.88652781128968	8.37291925344306	7.0096744884469	7.73538360966152	8.28335922127109	8.21308720133314	8.75881147584997	8.62370603114265	8.30750103150619	8.81835034615823	8.60495217475207	9.00377493986147	8.66096591189657	8.26546853473493	8.54683094062955	6.32816464092819	8.4131486685571	7.6039807985638
ABHD3	8.69541682685926	8.02939066545125	8.90669976450922	9.02397164066367	8.59043789205434	8.93698847168483	9.12371236345677	8.87832989003983	8.76620565162609	8.83343356569773	8.96864921133744	8.90912681951438	8.85549678721661	9.05587055710324	8.72392591733793	8.34528520891778	8.39890350010633	8.84488282448501	9.48177603024892	8.55394158363026	9.3989022494958	9.17548403682006	10.6140114472154	9.24608500383943	10.6348871394021	8.68959500491361	7.73820118400164	10.2709664273367	8.8741451141792	9.72758453820028	8.84423883170378	8.40550880361555	8.94034651984506	8.33643250349299	8.94671858754692	9.5124354210155	9.06507578265354	8.69890267780594	8.84513595838057	8.59043867946583	8.76077931578284	9.13889239314098	9.13952459494616	8.74196153341763	8.80798432366507	8.97882708285468	9.90893757641523	10.8795965773778	9.1027802140899
ABHD4	7.63208339454075	7.37253528348147	7.04924714553703	7.33290996008876	7.41413570524195	6.98834290573349	7.05906516467678	7.12287247667313	7.35240021396071	7.28405396050598	7.35281654058614	7.28061541097003	7.37633128517057	7.47428999641046	7.23234535256378	7.60568099726815	6.89995970687848	7.39323246403522	7.1666389423212	6.96693673233751	7.32165402606899	7.67264260322254	7.01037908401656	7.89872898742787	7.46714265949214	7.17603923306237	7.21783450129065	7.20676890404776	6.33453939185677	6.82245457203577	7.04655184014182	7.06212974515326	7.37921924223019	6.99651975288654	7.16400781411941	7.83461188356547	7.08913405132253	7.08449839088228	6.90634932260993	6.6513122311734	6.8102607764343	7.26508956609973	7.28140077075426	7.08223831006967	7.01958343687991	6.69836367644717	6.96268451108726	7.46625010473546	7.05363105001753
ABHD5	6.15502937326515	6.0351629454005	5.18207003044422	5.04216462206498	5.27470802629636	6.33935758391191	5.42061309150371	5.21508271449904	5.84576892102644	5.19647047391866	5.83350732036633	5.23558418175961	5.47410570234052	6.96103226787088	5.96682767773487	5.65782697832609	5.1341982174299	6.26705379983959	5.29881709641322	5.48444660538362	5.81730275127661	4.93916839642721	4.8365356185138	5.31358246093654	5.20032895999605	5.44823579380311	5.33922830131689	5.34732498708914	5.1198968129771	5.52270883077716	5.0766283269441	4.94849415656552	5.11691535732419	4.97615466523661	5.07933229054942	5.05704423065365	5.88604272984308	7.31451778419048	5.94881029766595	5.90850406742722	6.14535845614546	4.9786798711424	5.16201173781831	5.33402083122058	5.51651487438892	5.82642728595328	4.58300954435059	4.55408125656737	4.81646027506931
ABHD6	6.536399132742	6.83052454781244	6.61076999015962	6.76384600229916	7.68534745189808	6.323714453479	6.80365616776897	6.92971600743237	7.2086728030188	7.43626746500863	7.86379118245703	7.04271753302059	6.94626307556725	7.8598434192074	6.83486168727891	6.52943441435236	6.91819814525157	6.53630107814725	6.44788274578011	7.86904056753873	7.01421908453417	6.51308620912884	7.01469798885927	6.18141441075442	5.23241646327318	6.63309934878246	6.15022878637965	5.91840640816676	5.41674915384167	6.28986705579474	6.98587278016399	5.42680330250658	6.31726692016339	6.20354064322265	6.19800126915963	6.8783751016117	6.92655560832525	7.11331675409645	7.04619165348088	6.84817671254248	7.20786265807135	7.23107147693135	7.28250474394781	7.09013561530983	6.88008537846582	7.39469023601866	5.78519392767151	5.12113051390344	6.20709729680568
ABHD8	6.14986237159825	6.2285735505167	6.04535356942578	5.53604138383038	6.30657496678035	6.02971754812388	5.73652934049638	6.44127117426021	5.82933455635753	5.88560823839299	6.11778934684353	5.82443119604516	6.06486579452201	6.17043174318385	6.08079921637292	5.9897696567309	6.14638103575976	5.9412546301948	6.11655604871478	6.47923976698761	6.48995368424506	6.29721313683917	5.75023104808969	6.15590539026331	5.5151446611666	5.67019531210419	6.2556070499481	5.7701168982454	5.22563022502696	5.99219888385075	5.85924459387228	6.27285753137323	6.21332493911998	6.395563998232	6.21140058262633	6.15048095419909	6.0485235349601	6.19309536055958	6.0236014930323	6.06204643370188	6.23947698277681	6.37644282189312	5.87864463720194	6.33303183437697	5.84320499332236	5.74027451507808	6.35567153922147	5.32371182813069	6.36330656691427
ABI1	5.81493205559664	5.62161413362875	5.70070631045874	6.34430643225208	6.01071758422569	5.76748155085595	6.58677279349697	6.06411595219209	6.31506689376983	5.80081388269776	5.9337023581674	6.36439720264155	6.2536000631033	6.16202726720528	5.93947417162541	6.09665533260092	5.47476098319817	5.73708677670805	6.6031932903208	6.10328979027209	6.75252423210983	6.48763334983603	6.7739135514056	6.32224841518191	7.2975168420814	6.55848392411171	5.78446438846665	6.77103055459011	7.35114873060742	6.62913298687645	6.38925353874685	7.226015902135	6.73911244071684	7.07879683007984	6.4035346668026	5.72555246186673	6.19829872472446	6.2074542872768	6.11322359768588	5.90293863698376	6.23245799195705	5.97481554232749	6.12515589204514	5.95635464861748	5.76280550966028	6.34424112481249	7.2133483826376	6.94485590813258	6.44118080879057
ABI2	6.66916662052148	6.67881356202078	6.3042530852394	6.06863531666554	6.21336284594543	6.31071335940808	6.27255360329371	6.45655939888953	6.20983510823945	6.44082669186902	6.33695237152072	6.21763792903273	6.4660207579787	6.39236126029509	6.41433522080206	6.85712983561971	6.71938756138038	6.32516036486655	6.48627101163708	5.96897258276544	6.53617428891108	6.65614579344573	6.77861179307863	6.41150136331993	6.91482928211044	6.18182223187007	6.49341175464289	6.3755134229781	7.06703862477151	6.2478527877753	6.00342905024533	6.78184694590378	6.25904792127258	6.7100716948527	6.35841476254253	6.60501533158586	6.34875276310526	6.22705360048842	6.299938982768	6.35061072391439	6.31718471693848	6.30780847495121	6.39683773511339	6.41601331006554	6.38264826458533	6.38734775899235	7.21556347357687	6.68439868259269	6.80669472194351
ABI3BP	4.25087384036066	4.40412145443181	4.04236055129377	3.84720430849892	3.97442121378874	4.13535570046403	3.95111209278984	3.80774248038035	3.8401052415089	3.98696584579737	3.8911654779646	3.92343505039823	3.7673105340531	3.90480447977512	3.81520474433519	4.28787214169811	4.57768420399579	3.90869451042466	4.34576833805804	4.33165622441176	4.28111688886613	4.18948850722138	4.09785534666919	4.21931366850361	3.74726513965312	4.41987485560388	4.48580705198753	3.72816384664798	4.01639648003943	3.99498219583727	4.05007583016546	4.18294379349344	4.29115976283418	4.34095119936673	4.23841257205504	4.23481883366628	4.3859418786597	4.39015545404466	4.47564858582674	4.49106768014105	4.38983910077079	4.65132563564659	4.58100316255698	4.24054090953272	4.32993930630573	4.24884652345166	4.01484936263434	5.17712592889493	3.75369973505868
ABL1	6.95740924932267	7.19364964625419	7.18696769396406	7.5675729581478	7.01535455077182	7.39562124868689	7.43434502852849	6.51358672322043	7.37930382656405	7.11846585419973	6.72257043262762	7.02576178346541	6.682163284475	6.96776916685449	7.09377469989143	7.15065383302867	6.92137822790987	7.18106907046325	6.90879742547444	7.19082733307206	7.11310744834666	6.88856861664518	7.91427300220983	7.36042590182089	7.25042656228713	7.54149576867913	7.86312320943907	7.73900397418474	8.24592600002507	7.4572569061097	7.28182700653458	7.37873897232243	7.33969765517294	8.68104569070552	7.4351701885949	6.72693686969059	6.99943298733016	7.08866953801733	7.04947974477458	7.14162460028742	6.75682675023108	7.20334893446888	7.06812818874794	7.43796022617351	7.10428721207455	6.64537483927407	8.40760077055469	8.23864137455504	8.00585355911876
ABL2	6.5449900007082	6.54726271473708	6.14719916988572	5.72340552616327	6.28787358069633	6.20561944868743	6.06460907145516	6.26809767485665	6.29998484081833	6.20363823493617	6.26282596644619	6.14717446647236	6.33593160104174	6.34761960934822	6.43942078717263	6.58038669826086	6.68232286313868	6.4131231802066	6.31670840934331	6.16851757329516	5.99600046266691	6.0603297979437	5.95659193078502	6.06249052316536	6.02378686201127	6.2400668928492	6.48851241477264	5.95297699796373	5.82850802631554	5.8536330445942	5.99864208100192	5.98701665467595	6.03360729226793	5.92518236414825	6.39867762865148	6.27510456746106	5.86723979711041	5.68258559713452	6.1129243771476	5.9870998856377	5.84245218282117	6.02209657577135	5.89453231491252	5.50504532313514	5.88454913582127	5.50494421612063	6.8020161029581	6.64729868801988	6.91849138368401
ABLIM1	6.81430814523888	7.45402163503779	7.09639925017731	7.54308298167874	7.13418605921903	8.0236977253809	7.1791038243008	7.05838865371109	7.44199558109974	6.9802818023044	6.98956898042102	7.22534415290031	6.96196046698806	6.93245379265272	7.03225592761805	7.18997666736666	6.86303332069148	7.90968206480564	7.3001398782809	7.73343567831953	6.64153550408978	7.17330079506139	7.6874352659679	7.85646634311676	7.34848199417806	6.90682743141903	7.02041164596869	6.87785502435839	8.12987812496998	6.40477748143534	7.35834073747345	7.63634016152886	7.32522523890524	7.45493021243036	7.29906327931981	7.02225436404067	6.81757969682652	6.91013999045035	7.12942724005465	7.25597126286157	7.14132276157973	6.87720715396641	6.97521262864989	7.01500059389818	6.84440275992347	6.63570909255586	7.80920212665576	6.94828942044038	6.8266544288068
ABLIM3	7.86075922489632	8.82157387268131	8.83791305676985	8.33765727855904	8.3521857120571	9.20772088427882	8.45310734190602	8.04253504305403	8.8940805418281	7.14587680791355	7.43452797101359	8.66414259024004	7.6663847981329	7.68170569163995	7.57435541816028	8.00539617890237	8.59413785010262	10.0548469471824	7.25724227248492	7.14637041074425	7.08837575105388	7.30317073625263	6.24162196642741	8.79290795825566	8.26675694106387	7.39313205564913	7.53763761732209	7.16776546231671	5.90356728608329	7.78261041035868	7.73625765884867	7.46793945929523	8.93783507033064	7.29351613711035	8.64640824419395	6.60966694680068	7.92504751729322	7.26131579316839	8.61728089247075	8.56700304252651	8.89877812024845	7.97876035024209	7.97055177839635	8.0200088637931	7.80251366967419	7.53600326904021	6.93365338258065	6.49389959558077	6.96953172448176
ABO	6.05072129586795	5.65607456675024	5.54486148361237	5.33607122702156	5.75914808144337	5.838552646969	5.37354444429468	5.65292514189421	5.4791040516664	5.63699619051972	5.64404479639851	5.55549163429358	5.77173343458332	5.62010535136846	5.57672948786659	5.69897341472688	5.80555215173839	5.54383674202522	5.83139211485089	5.82818881530024	5.62232350567124	5.53911403983843	5.51105654783875	5.49260895449101	5.13102445202482	5.47430053743769	5.5637605902353	5.2838108411739	4.94533297075017	5.42131140811546	5.50147246414464	5.43564095449357	5.54754655193514	5.65472913448213	5.59068110170072	5.42742394117532	5.62824401286297	5.63454946108897	5.79420398166203	5.81095151884598	5.68796479893096	5.65056930001843	5.89732472972665	5.82538166093418	5.88829041304635	5.70693829268654	5.3533194285437	5.34088378926294	5.54188376249374
ABR	5.59597957137776	5.75900848405843	5.66415786410218	6.18258790578582	5.6123049247655	5.8115180084317	6.04505781857203	5.66975035594889	5.62828326720189	5.69446444710669	5.61826458587609	5.82253884586597	5.62131713034442	5.69444140903523	5.63282896667667	5.54386025433983	5.82567202358441	5.60062894217411	5.6762368236371	5.35579164843499	5.2323306234854	5.63151272753756	5.21347252211662	5.338369106894	5.37851726604997	6.12156850446033	5.12449229074406	5.92364411291637	6.33921636493224	5.42324280202898	6.07839227878695	5.37454463860273	5.25743636185801	5.43554945182656	6.16041357269938	5.86457161793618	5.60339947633773	5.53420430857813	5.75455663498705	5.78630460497079	5.653390504014	5.67684625881565	5.56837571738051	5.8787961150166	5.98846363250703	5.64977838227672	5.63823874667221	6.3616508988484	5.81765430769836
ABT1	7.48169123984408	7.8160764959317	7.11253018102862	7.31620221456738	7.49211706885775	7.38823264451961	7.63054480794814	7.54256067610305	7.60828251342022	7.20306696801115	7.6045422845696	7.43669853310766	7.31182264378388	7.44052044692268	7.15114203535378	7.72216392070894	7.19475552288363	7.77169799729296	7.39957840655227	7.20120804137589	7.84301151924682	7.71107145136729	8.34592228207616	7.3246952863049	8.32732167316387	7.26076423474569	7.09568677602039	7.59138255728279	7.56543658503346	7.74115979383043	7.23974135246605	7.64439609917724	7.26472281378961	7.9399904223639	7.85100093711084	7.72492176542689	7.40800563166655	7.29676161254418	7.66669368783676	7.73063157180572	7.58416119419547	7.49249275805673	7.09805646313448	7.15165801508341	7.26493437686282	7.32416486886547	8.11405129288956	7.83794067530897	8.26832283104526
ABTB2	6.34895134872738	6.75304705077659	6.1994067426121	6.17649939675819	6.60255888892259	6.98203725439763	6.21747795719275	6.45309917017481	6.35460696958688	6.26080642850254	6.46201071131264	6.27938288616472	6.33914849023084	6.60611436366122	5.97283664518942	6.51676387957298	6.34334388512444	6.25738236593859	6.31792897146399	6.78436628269297	6.30195382188077	5.74332066730302	5.79026338152894	6.71213203030103	5.67767498058836	6.48677402653924	6.42920651555649	5.99078856539906	5.77872278067277	5.93102132888358	6.09444828448339	5.60918230216379	6.16923732014712	6.05074924716548	6.23901147133102	6.21981876402979	6.44613550185035	6.24839361323593	6.29653198400267	6.21676672644381	6.12518193695057	6.46780948043783	6.40589478395453	6.28526590963169	6.56647935589243	6.11900995232507	5.95486414380938	6.05981068406532	6.15516706920123
AC003989.4	6.23327753950531	6.47971812956773	6.27332824279047	5.67515549764868	6.31045686495589	6.1684005166678	5.98342027482623	6.31558471937224	6.06356147627561	6.51935269211755	6.39450478653268	5.82813042375501	6.17321569703438	6.20023528292135	6.03848046949726	5.67500996209096	6.47002750801771	6.15076570026034	6.05367772421595	6.09405247151633	6.0229049127351	6.15132980944943	5.91829099765875	5.64166997131525	5.67525002726483	5.86059524499723	6.09832416753457	5.9300043360617	5.51849003966137	5.72169633611362	6.01816704813356	5.97326591758894	5.7910292484096	6.18111457093297	6.04151754617096	5.44805082972746	6.71928505635582	6.21509327348117	6.15812360495643	6.18195877530593	6.29416654615219	6.46757976519815	6.56886023187063	6.48990005271124	6.65533400181085	6.35383430274002	5.47506769060034	5.58411074385235	5.60733958092103
AC004692.5	6.03054544885787	6.13675277474838	6.17460579455212	6.38316352211528	6.08422297942032	6.13413344720573	6.39238277211425	5.9875596503199	6.31505032939945	6.12002431127794	6.14581899338277	6.21303268197305	6.05703677955845	5.84273503751997	5.76794095807935	6.19673395192758	6.00364484822875	6.11262008444032	6.38450772651885	6.01639522759727	6.1777071904967	6.34743854759998	6.54490683953419	6.1782837272656	7.64882527948078	6.17864762161511	6.2267190438738	6.39672176473405	6.82516687914302	6.24724926909348	6.3238521436748	6.92924689112236	6.33533839319099	6.15042579089059	6.38376392290959	6.2366491779443	6.34252873941318	6.61339825970878	6.30357977994072	6.58792377951463	6.22149579077439	6.59834570638496	6.34873643412884	5.99278066142546	6.26307990257268	6.24404042412688	6.71615029461738	6.6594090280289	6.0057635167396
AC004941.5	6.00038583388027	6.2536574099685	6.35618938556058	6.30272356308231	6.20768011706244	6.21146984011167	6.09441423716421	6.13891384880844	6.05117825015043	6.12068566071955	6.04356312794674	6.14143879638512	5.9527697418178	6.17295115488312	6.00793305639981	6.03056551722158	5.91281940901159	6.09412307411184	6.10482212990453	5.6060655754053	6.60651908598006	6.20154465455446	6.30808271151137	6.06343899867855	7.08491264028707	5.97766903833457	6.68678341769742	6.02264624945205	6.3569647298885	6.11127720326715	5.95590546330149	5.97494959844227	6.02911973628834	6.41578542067776	6.32193309623577	6.5394503098298	5.9587976196981	5.88893525174371	6.01110785369471	5.5787963379453	6.09583836905582	6.0539899921775	5.87120671442957	5.75892977172726	5.90229828019052	5.70634924226526	6.69735740363917	6.16274237365775	6.97834424019145
AC005838.2	4.5752054930313	4.52530603194299	4.21336092015079	3.8055901408352	4.08247923458206	4.30809821078917	3.91071551352477	4.06283897897554	3.95145107404931	4.18678104936132	4.07438625031154	4.1551851385787	4.24751868775451	4.15924181605914	4.17141378856621	4.70242530449945	4.25223110745799	4.36678131955453	4.00531756471446	4.29263839199185	4.03825212086365	4.15144137683751	4.05027179820945	4.02217285593879	3.70722743246629	3.97264297737559	4.30345716863923	3.95889955161211	3.76448459290639	3.81652394651547	3.8845562321236	4.01404883061629	4.04021255730267	3.85533981198171	4.2196492383959	4.22093162185576	4.34679425723227	4.18209544689188	4.2264195338393	4.13279223972581	3.89079973117753	4.36729102997223	4.0319785561664	4.2800754209362	4.31328166559693	3.86266490358036	3.6299250696162	3.8516378011982	3.97648793968812
AC007292.3	5.37039473198844	5.76741592315464	5.55252775955418	5.21814262265979	5.35055822374179	5.66988075059869	5.24867768243001	5.1994782292419	5.36271591137906	5.4712673613461	5.38264453343345	5.36551670512706	5.34550130919583	5.57334147515238	5.28280117575343	5.57094384618603	5.43773660035066	5.44953117268791	5.6972314172862	5.19013022093778	5.11696115299977	5.35518748452324	5.11866592593408	5.09324785493225	5.18574747266577	5.03777264797419	5.36373270891834	5.11461158341137	5.15405231291127	5.03523618080489	5.25191989616467	5.60036240110787	5.29352196268937	5.53214077913272	5.01982647526003	5.17552017004261	5.41229853965724	5.21189449201048	5.26028357980422	5.28985009559748	5.13047648647661	5.30748075407559	5.00067218016425	5.25722436606365	5.61416019628029	5.40223741460097	5.61123409277677	5.26428878323005	5.28298408153406
AC007389.3	7.25108035038749	7.01262961119194	6.65738322959254	6.47235430684629	6.81666408929177	6.79539538727883	6.21111101310737	6.81104705753291	6.61100140308693	6.78249656705834	6.77341259683697	6.62102647401488	6.8159239074976	6.61567559458153	6.8162483350055	6.85799858917975	7.09715558879466	6.73617214595626	6.90632143953322	7.08041985157745	6.77424465266182	6.66190749659986	6.39288055200772	6.77796991544026	5.63602944633204	6.43643559727824	6.8335957514741	6.2683586641542	5.48103137764871	6.33816363486333	6.41952361748273	6.40855831562704	6.61889519332649	6.88282436412818	6.64517469124572	6.47909564012077	6.92521835802981	6.48988297779533	6.73157421256915	6.84749932659734	6.77406560074596	7.20129233183834	6.77189762109027	7.00579932522271	7.10622338471275	6.28025656735893	6.24769700895958	6.42550071988927	6.30442817379074
AC012065.7	7.10870791711634	7.13341308687726	6.87385017949485	6.48423414042812	7.08065146785327	6.86435547182582	6.27458812056761	6.42219340336835	6.13926093029439	6.63145732127725	6.77535551404291	6.64865366186074	6.38521189384116	6.73049534271542	6.59997772930094	6.77936933729601	6.71959492052718	6.46227905306201	6.71822003576353	6.3852918009116	6.66027550173541	6.44745523125859	8.20460363855417	6.55709745823444	5.10926408628605	6.17877270711378	6.25513350355253	6.20886235942209	5.37759956370418	6.37768656986565	6.31694638165034	5.43840460408559	5.73807419429662	6.11937863953531	7.14248465913915	5.38517499780894	6.06983033143418	6.66780738526766	6.34452009440684	6.44618727637786	6.55209440764115	7.12788042847285	6.74284587180116	6.32046076289338	6.5115632132301	5.67674939398793	6.80749941090453	5.90489628474238	6.77329050237935
AC068039.4	4.48828515350045	4.726213213759	4.12537651864705	4.53850218439254	4.01791796120804	4.51076848264012	4.00591281122245	3.85539711497459	4.04965123047266	4.16885166706424	4.03113523160033	4.16386349070968	3.96772027266286	4.06936215655443	4.0853733215012	4.15406659199695	4.39651753770926	4.43658091104552	4.13006609071474	3.98674467294464	4.12810499165247	4.12872394675376	4.07973408031598	4.03890668427657	4.04750005918121	3.92018228433408	4.38092880818566	4.02131052145756	4.77775854665479	3.95511778658805	4.01513279076769	4.31411604364002	4.27206685602044	4.3368583453134	4.09309319458566	4.11926016623792	4.46531204085337	3.90804904402021	4.04657756300178	3.97227551007841	3.9256474797349	3.93855517534256	3.9585383426221	4.13496335668859	4.20384504148992	3.8878940301424	4.32140472635414	4.36922704255379	3.94182343183964
AC074212.6	5.50722180653056	5.67050051356405	5.6577515389282	5.23654495561841	5.35391660770071	5.96843281607508	5.26284203602052	5.56845400823366	5.19705537303373	5.41506772397125	5.5133207987644	5.29928163402182	5.40492325250622	5.2080038602938	5.45514248937638	5.31367869449756	5.66468873960936	5.42193556241493	5.27827856388991	5.40936342340235	5.17895574754685	5.45262787479874	5.21875892559958	5.32464868504625	5.10151232093133	5.09010272133195	5.33970126751284	4.87873742199767	4.73434087448615	5.20006726799747	5.39227686659155	5.20765315213903	5.35386972568477	5.32984889899158	5.50394420734062	5.1055128612481	5.34679504482065	5.48312329594525	5.35625817296714	5.76457441034796	5.48898212305645	5.65196867468568	5.51443082130992	5.2663300289424	5.68977021537773	5.32389004011805	4.93874765254105	5.02273168955519	5.081490520466
AC084219.3	4.37454346639481	4.2612216391199	4.15159041281318	4.0144240202338	4.13780443327632	4.21726697781887	4.03605111172034	4.21495752199828	4.16796745460954	4.25881878618892	4.29966445580009	4.0292727456783	4.19906020172348	4.09261155270874	3.89930925146092	4.34462950402262	4.26301458061786	4.16877265090973	4.15834129731852	4.0465704281192	4.40801300001076	4.21941310176037	4.23175991673257	4.23774016201309	3.40267093757257	3.99271567311669	4.1234900240652	3.98422361160974	3.94442087639793	3.95117377050078	4.15258039373665	4.06774327002339	3.86343709104218	4.04794874305134	4.16679090559348	3.91478002981826	4.20826402830036	3.94646322990454	4.28538284907151	4.49683354134019	4.47073589068053	4.68630711888614	4.61584447747009	4.3049729328953	4.54973498289064	3.81170675120921	3.59387437003573	3.4606003242962	3.66618312970309
ACAA1	10.1221326840218	10.903443682754	11.0418681395312	10.9384630709114	11.9232604290526	10.6494716136824	10.500538770178	10.8203100063981	10.2197749144005	11.027831705355	11.5170425608774	11.3117042471133	10.6731384810604	11.6846072285828	9.5798807194384	9.58374155050423	10.5907068969691	10.3482185682332	9.2499355934552	10.8973024269809	9.42269357947239	10.176029109935	10.1635077881602	9.55333820462399	9.56834187573511	9.86530525919775	10.2779867050999	8.8025256068656	8.62732720765893	8.95633657119112	10.8369427839093	9.12279060739515	9.69140823332162	8.81433536692331	10.3251067007849	10.1593966929923	11.1040318975867	11.4857947315368	10.9695282791487	10.8457771585207	10.8886730575218	11.056320007503	11.1501873098129	11.3139718201046	11.0513723001774	11.3411628760743	9.15243393962274	8.95997331910033	9.12856918257868
ACAA2	8.49397746311981	9.02454013898182	8.81486150862496	9.25745830195849	9.33287891275038	8.70778537964765	8.71258507749443	9.12399437588793	8.45751100328592	9.08515828484769	9.30949742713423	8.88461383788944	8.93117863711694	9.27009633505902	8.88814720257079	8.24159065751541	8.72024632287155	8.53656476749917	7.94790582212359	9.2085903826827	8.1466498553361	9.18803109129095	8.50335665302833	8.69258561905994	8.84935513508523	8.86770361396951	8.148098900279	8.20537482609226	7.71849572527447	7.80881577878197	8.84453435511027	7.64465205766972	8.6499392847217	6.97648070933887	8.45945522932635	7.34910170284931	9.07275004935448	9.14436111880417	9.22690173489399	9.22548381281043	9.36265184009054	9.17043610549766	9.2368549013111	9.17477115978959	9.06964632414227	9.43771488011107	7.43546703651571	7.13870564356958	7.56493671679626
ACACA	6.92932717386194	7.14843493544793	6.88215001697199	6.36169140041965	6.75958773431166	6.94067980180089	6.2505357224695	6.21137046902862	6.47493466646805	6.80002946545064	6.68289695421009	6.85570285789911	6.3813754159401	6.55252846336404	6.52793693815628	6.91211587799665	6.82751968915682	7.07623443918034	6.75979341846745	6.64759029938904	7.08981760961217	6.55781963466904	7.53170355322803	7.17358955856694	7.20545773606968	6.4469163345952	7.83453366349253	7.15895455940432	6.42465456354042	6.97308919474005	6.48743246614858	6.8803789842353	7.21269354107831	6.88050444375762	7.64656466358179	7.60377275464667	6.22918027312561	6.84267963635134	6.62106935744599	6.6419321439214	6.56333732462896	6.63755896521248	6.73257253057937	6.83202001324835	6.75307548690428	6.56246949897187	6.77497185924884	6.54423054516885	7.5004796302694
ACACB	8.0999384078642	8.3300510875255	8.54588167442687	7.74961122280334	8.46745055995424	8.3169437649977	7.5103144180975	7.52094572386278	7.99055465162336	7.95699708455782	8.22146996933146	8.51458730342964	7.62973723051454	9.03629595325498	8.19712206579376	8.06650366874219	8.0679824685375	8.2474474713278	8.19402443831932	7.5575470606301	8.38746263983336	7.15343947807923	7.09986217233743	7.96001045130329	6.31506822866482	7.85895832121183	8.96410699948879	7.14069942326375	6.75987199242468	7.44162180430788	7.0449994296025	7.37778167663138	8.96433198136554	6.97348316351484	7.51360384368634	7.64255859096819	8.02816870691686	8.54642706524185	8.0977435907251	8.04433968349274	8.40895401612007	8.30474356367574	8.48428973980409	8.2732009435136	7.91681221754534	7.99173134768299	6.75288618672076	7.12961558629546	6.94389949987901
ACAD10	5.86147189384886	5.77579087451081	6.02069678838793	5.6278498332299	5.88416126576322	6.1991946251408	5.70262995952239	5.59757229659102	5.33045469038244	5.76332221257781	5.75323786582781	5.66104897251425	5.67803558510052	5.795120158419	5.353089353695	5.5842274804829	5.74939029968319	5.74277300850408	5.54397050062226	5.91591387061428	5.40003951819879	5.49701663898942	5.74015473013668	5.57504008716783	5.31217260442757	5.57983403046898	5.24999587020684	5.13993359503006	4.85664673907706	5.47584114390701	5.60337342707701	5.45210169345657	5.27312127784303	5.4627135291135	5.57094347440307	5.51346596411322	5.64921132526365	5.56481647325342	5.50968998472029	5.5367335588051	5.49681791493404	5.67940089869406	5.66613298841044	5.55158690354154	5.50146023280897	5.42837170453387	5.47646602024824	5.45813715449561	5.4107564976846
ACAD8	7.19903101254453	7.05603484965135	7.36765032647378	7.34964850379032	7.98574688871103	6.67261489814773	7.31345180357115	7.46272008000683	7.06487849720895	7.2567359755445	7.53192373707175	7.36262981573744	7.43291154315707	7.93748426022619	7.20879980498398	7.15534313331134	6.94530704610739	6.56514842011342	7.49798696153035	7.50340985063851	7.15027131191487	7.60102293916328	7.16844775162761	6.2160322450277	7.90873935871694	6.90238020500248	6.26857353301888	6.92266072568919	6.4792451828263	6.71590548639568	7.07661437831432	7.36069350882331	8.093984166074	7.10436655561426	8.14427061677401	7.68448445627139	7.29389759820815	7.67738706392133	7.22597362906688	6.93386442943962	7.33522837165919	7.56322522643826	7.5063393455503	7.44052485216187	7.12519033407994	7.91905669520658	6.85387358946599	6.5721555466367	7.17824214591517
ACADL	7.13199632774309	7.71225884199862	6.81755533963306	5.70591686374143	7.71036052653866	6.52760961191994	6.69012441637248	7.02980457509272	5.3689344998911	6.77634988403528	7.6130929217339	7.45909812991703	7.20293668121602	7.9739001305118	7.27114518127916	6.94166107386793	7.14443307246565	6.5346059530344	7.01389020146684	7.0633019726224	7.32438398405956	5.40639344337593	4.80809065830925	7.08753372747387	4.60093048573043	9.00028821578872	5.79210461502937	5.60909194722969	4.89221345927276	5.15221993787142	6.66450335887911	4.91366854684617	7.09854897629488	4.69569030646675	4.91237252977577	5.71253490308218	7.06774110771136	7.31682672063183	7.90008863553479	7.5623096816611	8.44014408577587	7.26482101872138	7.34808955202547	7.38135747926806	7.1858814638084	7.75475450660296	4.41644099278671	3.66380734550898	4.62775309949055
ACADM	10.8227833449348	11.1716439857978	10.7264008700695	11.0077787470171	11.5819192355292	10.2333597324841	10.954011690937	10.8191028035772	11.1150557985794	11.1317462203677	11.383004437765	11.5879405532637	11.276300326349	11.7053290180911	11.2777206950765	10.6613492894363	10.1363248029655	10.5151798407994	10.7274466340951	10.6955994401875	11.6852522434938	11.1616786244656	10.6523195851109	11.1493832853579	11.129372860593	11.0858806037512	8.79622225169315	10.3611352820483	9.07368213300208	10.8654217315531	10.7320410476632	10.2891953487825	10.6638579025425	8.66881386974572	10.9418722069207	10.2308436822927	11.1328592824667	11.4695685978113	11.2725097944417	10.9717763033996	11.3085832958652	11.1384354969289	11.2433445552764	11.1261741453964	11.1196077530614	11.4797471283829	9.80813549091586	9.77045893556657	9.49864457564983
ACADS	7.81873789824273	8.20741366483839	8.59515259691668	7.98981784634859	7.94001141745801	8.13051613467935	7.74856404687137	8.14795522193738	8.31531110736551	8.14473158018197	8.20936152418427	7.7539872131458	8.29021878036236	8.9679574557725	8.28538186301727	7.93381870854431	8.49032168725074	7.87030161920937	7.4673064291641	8.22412906684445	8.15590016539501	7.99524177393884	7.61293619111887	7.84146271545258	7.58365865773924	7.67788035290961	7.39501888128072	7.1365529296149	6.7861200863531	7.77740156383582	8.18175912561345	7.50590430222192	8.42241212904149	7.59694308757243	7.72633535436753	7.73501998490894	8.8078303444903	9.07775823037422	8.48618174532723	8.27626299514738	8.19120448682821	8.67803055634662	8.79421299298746	8.63420428006391	8.48684636560608	8.60784407742514	7.16349412156711	7.03495637553189	7.26424576910215
ACADSB	9.82022757497949	10.255118104632	9.75980673114325	9.06068142951101	9.59740104207556	10.0330586478082	9.9399277168861	10.0421227345623	9.77476204754146	10.037419992753	9.98935664854865	9.55165279535906	10.2953613269075	10.6431753856579	11.108786298795	10.1298894672499	9.81456572135377	10.0608526200443	9.48134450402166	9.44700424690754	8.66797394225939	8.99719467427363	8.43681092466893	10.6668131102567	8.30818005415843	8.65708338227986	6.70481181347396	7.58390980658601	7.05436059504246	9.2137832463429	9.71609645615082	6.81128069314839	9.95838261033478	7.54032729622908	10.5038025086196	8.07589469437573	10.3346897887285	10.2874439882937	10.0653605562504	9.99613542605544	10.4096229492277	10.1258654851888	10.2636437036075	10.3023019805999	10.2660617086968	10.7522595582663	8.69907069093411	6.12450962678805	8.51622047307737
ACADVL	10.5717494690217	11.2593197904856	11.6518468943982	11.9570929142041	11.6450798424874	11.7886194952585	11.4219649677001	11.3000916776115	11.0051037564712	11.3104493098171	11.1845062038707	11.37731741656	11.2446686991595	11.648632329699	11.2976168560119	10.301423747237	11.4006660189493	11.4687739941102	9.64516191466827	12.2272818990989	10.826252705298	11.9144037457506	10.4129931336461	10.3906288073746	9.24606191068825	10.6272077438628	10.5125672243474	9.73995470902218	10.0327147991992	9.88645947823796	10.6616623232215	10.6466155553536	11.1312996580239	10.2308393825917	11.4042943532515	9.21531341968312	10.7146729042985	10.9834444293196	11.0795101833892	10.9842575909787	11.0915733333142	11.4262212815696	11.3100020763565	10.9710150749522	11.002278605485	10.9852867193603	10.9543138252533	10.7076666824642	9.40430187882441
ACAN	5.61818414605241	5.90179093410089	5.49181846345227	5.34830055131188	5.63182745773521	5.81656781263958	5.55102484444183	5.62507393622114	5.66129085538598	5.61151285562305	5.72400497950322	5.46372127653742	5.60384421960917	5.6264765635803	5.54108193157089	5.61448022305122	5.97726027418608	5.72925249743736	5.64750436660283	5.40468537129917	5.51132264194815	5.7516735299808	5.26175247458998	5.69200665491687	5.39355950553822	5.4927066991001	5.43992139109643	5.38018638170518	5.29510305308787	5.38074320362163	5.57388522592357	5.5656045556935	5.21498530725714	5.80657217686146	5.60251926434858	5.69252118656119	5.56814808371397	5.51009955322455	5.57665666277428	5.70427116928927	5.61098780090473	5.63057331913054	5.67302168516799	5.54541946745733	5.63807988799155	5.43091806045624	5.44065745941393	5.39004271025216	5.29757702000196
ACAP1	5.99014575317207	6.22366252908378	6.16876093137843	5.87547432560878	5.83875187528005	6.20205208777127	5.82310839596452	6.27386589355384	5.79299621932506	5.99631313494524	5.97840151218056	6.11577674251391	6.03867060201665	5.87485427692623	5.74509768228104	5.99809901830796	6.19536665666593	5.92702604991232	5.85894638271613	5.74492363523198	5.60940944567741	5.92120267042227	5.50485563788648	5.56790286792361	5.00377040819813	5.8249644938804	5.72462039612033	5.59065409144427	5.21720046993495	5.93370295923017	5.98055376610498	5.28383736132039	5.41595246726023	5.63830210376808	5.80022607248969	5.26392780391194	5.76218052887675	5.77295698668377	5.81839823586201	5.90222026172255	5.95699615435852	6.0153876274066	5.8027511364057	6.11781668914524	5.91226175566907	5.76285625384685	5.38517544142604	5.49366695096481	5.6471318228526
ACAP2	5.57544178556951	4.98347848115818	5.37010529199814	5.45227613450683	5.09526344754212	5.12699953151969	5.63083860376627	5.38005781232504	5.59867109514075	5.04388875129838	5.39318312959267	5.5487002195383	5.50384963772001	5.61654208353586	5.43559798792832	5.44440635385971	5.08098180402371	5.03131251994632	5.61796124084958	5.19834058765401	5.20073844314247	5.28408048861394	5.20932906810733	5.51852665028099	5.74005712107675	5.41032426663192	5.65054800226778	5.32634928468633	5.69892977454313	5.53376310822402	5.21736925472826	5.48628475809548	5.36596326388121	5.48281307448641	5.35018042487932	5.45696952088855	5.24248845018582	5.2351027140054	5.39097495632408	5.24157845179434	5.18462331291694	5.09886825552741	5.2508537565002	4.9230613899335	4.96246775249072	5.35002410108407	5.49101379825253	5.85222471940802	5.53870940201903
ACAT1	8.63366380151014	8.47775347265695	8.40968237915253	8.70168944133521	8.84649139599552	8.19374036589669	8.57403699154765	9.02157476018745	8.98616213529781	8.65745375224237	9.13636381871824	8.81365447960253	8.99964083469544	9.17952124552867	8.86094061562081	8.4254076687389	8.82439838262578	8.49800392854331	7.9201734486237	8.09284271740113	7.73702542328592	8.44936033487229	7.4857465412727	7.51440003569565	7.58669916311467	7.89909220048696	6.45541432199683	7.55110219830321	6.83564865927238	7.7924208323946	8.68210505826211	6.70980593931089	8.66835026984915	7.41946750116349	6.85926352916562	7.90857097610157	8.49050088027359	8.43229392283921	8.19805533201487	8.0992743939547	8.52164110048724	8.32589364548874	8.49277838346606	8.38893222912899	8.43515540120923	8.61721529766013	7.16081313053364	6.751062336872	7.95544044884666
ACAT2	8.52805659675916	8.75151839452231	8.7431817040435	8.15471004281386	9.79358791215585	8.39152811258676	8.93425260461936	8.56142660943807	8.94088811422421	9.14387115604513	8.96581551627877	8.97769794821472	8.41300148452971	8.57236351031879	8.51180818809276	9.44317694484547	8.53832568403939	8.94092040695151	8.08038525386788	7.81197585483555	9.21881756146269	8.89341795729784	10.078769014236	8.40629508312401	9.19302988115295	8.32222936371718	8.209793837526	8.6337288863446	7.45048460693527	9.05429774126984	8.60744260632541	8.50407616966813	9.67932864492618	7.33739030910724	10.4333392848221	8.03665056743595	8.97253012409156	9.36657187452414	9.35521400302147	9.02620602385046	9.4573126587187	9.2921865372212	9.37873282785023	9.03266705496641	8.9045722395705	9.47253576956662	7.86749213133759	7.93610106244721	9.29696565151751
ACBD3	6.89456097406839	7.0025410556146	7.11114019212433	7.53464718742902	7.05380628511089	7.92345663674674	7.81333409876077	7.44579964351394	7.80293896105109	6.77852348362332	6.94690643370238	7.32128927104011	7.30134656080572	7.07146112331006	7.41778983000765	7.34822439405044	6.78764588864512	8.07167667583256	7.0896650329719	7.64396850920555	7.88817392057785	8.2409286116843	7.72191957783423	6.47892507168535	8.29375463523851	7.48829072743832	6.87548032505452	7.89995258381004	8.53626907097219	8.56242725922964	7.58270284147297	7.82454282582581	7.61779508693334	7.82520758283362	7.0122305359347	8.99168301774148	7.34338376734909	7.25757873906848	7.06292938572603	6.86208422583241	6.61419182828807	6.58236904824615	6.79036940716422	7.17373042735585	6.89715524789332	7.12837345976172	8.45705221799758	7.94069923248845	8.13853761751403
ACBD4	7.71061052903212	8.29661463826341	8.36762728482171	7.89213111046191	8.86723588026907	8.10405192007389	7.6831851920999	8.11075057820028	7.23636614493963	8.27945782895754	8.31020432623673	7.79339082855337	8.14616758603775	8.1221087542152	7.98377287588205	7.47801113354444	7.97094443028862	7.79258424141077	7.87997178115336	8.15629864280639	7.89664628707412	6.83196087742417	7.07008408945915	6.93206699854863	5.90990398364313	7.53908634416658	7.51684405101954	7.20447909568841	6.77147371214754	7.06222845284201	7.89455218348754	6.63434153115156	7.77130786663175	8.03735933023982	7.59834507859911	8.18676345292334	7.72843462684087	7.98009150449313	7.92887138135004	8.09313227450237	7.90973525073674	8.08903207193024	7.98362686434417	7.896072538688	7.77031076982239	7.7755517694968	7.16910287837601	7.2057565411166	6.95620624902252
ACD	6.39646741616458	6.30885299149158	6.39709626520189	6.40213486928969	6.22843452671349	5.96783974604324	6.09325021119915	6.37239929338238	6.30557854981695	6.24284076811698	6.33659005130722	6.50133808336463	6.16170101479505	6.27126656735444	5.97891556128224	6.36432190326333	6.49698040690937	6.27036039979756	6.49986690718131	6.02830434119346	6.56395873235707	6.49059821919654	8.02949466873124	6.54057674506694	6.7383608340039	6.43312818740336	6.33326878302861	6.74890023971211	6.65454033499288	6.60954833461507	6.36600538798563	7.62044464451902	6.36044339401584	6.85674199076962	6.93983729534216	6.42457297617314	5.84304324409948	6.19735272652539	6.19333661586479	6.45072924128406	5.8075039260959	6.53485231653431	6.54571631518674	6.35020813461727	6.00468098234824	6.21470679727785	7.04434584595234	6.44516449888361	6.60066998092415
ACE	4.92810220374984	5.13867719633514	4.88665978431833	4.55011899970341	4.96072150914491	5.26397665131249	4.87542568492882	5.22134044301684	4.78820263293858	5.17969047597888	4.9926011335967	4.90562776293753	5.12915185355508	5.03458504941495	4.8242987508687	4.89330754975789	5.03165597529992	4.87095638910279	5.3184970603479	4.54110019150823	4.83510151934329	5.08896657320996	4.68126036720879	4.74322347103705	4.71258445069897	5.13831140676962	4.56131345576611	4.90302108342572	4.42809598157742	4.87428744374532	4.78488280112492	4.82102261328797	4.47172311265573	4.91715616778052	5.17557322441414	4.86556732325794	4.78351378445586	4.70830567020533	4.73957385601914	4.84658893154042	4.71147520663703	4.70369726485384	5.10955709098011	5.08180055029222	4.93162581028118	4.74395906746318	4.85686893500455	4.99550985542905	4.90089759216677
ACE2	4.56052232267129	4.51624616772953	5.24783675652718	4.33551392450378	5.7989631845365	4.13085000464253	4.02070642035492	5.14547820111665	4.65984686573453	4.88260422248309	5.06541304077963	4.15818590270556	4.77193723915101	4.31279712939022	4.08210155380035	4.12613728560379	4.55072880315197	4.55399898336079	3.94351488030815	6.99671427061159	7.02706503227637	4.17201473307726	3.85678595652674	4.14661711358952	3.81382042683458	3.80846090572462	4.39656143371366	3.44030712416804	5.85118524969552	3.86439439141726	4.08923683379018	3.69637904286172	4.28713060828744	3.91495133489281	4.06002861394201	6.04875349551877	4.69101154868905	4.81460185185184	5.26607605789728	5.01923296077014	5.06520243170433	5.03764695996455	4.91968839273554	4.13644443987099	4.31445720365373	4.24935652647843	3.61577180585092	3.73380756933277	6.86085901720105
ACHE	5.11820124953417	5.14444338257734	4.86669170355171	4.97791254650239	4.97243681466965	5.07644170873514	4.85718994839163	5.10853510904991	4.79264320058675	5.07137268886823	4.98250825000488	4.92062709525834	4.87754538629163	4.80466600308909	4.83873486152364	5.00540740908495	5.05318827093919	5.05500359507939	5.37567346573278	4.84183637683031	5.15025017015852	5.04248567036003	4.74602098956125	5.48958540980934	4.45331733161033	4.81077038479161	4.8086872259422	4.79097045591812	4.49884072948694	4.81908601481091	4.98614685184483	4.58755778840448	5.01983308926622	4.94094372192738	5.27545935392728	5.06432482752216	4.98544735743141	5.03162967248883	5.02612153754613	5.07142613203878	4.94758354442468	5.22082690880053	5.11834957182123	5.03492366270506	4.96158646388692	4.73931919018718	4.61124760311366	5.1192318410134	4.79506314792891
ACIN1	6.67484748378638	6.92703962278847	6.69937337421349	6.50228029717309	6.58220263984253	6.95189502579135	6.40579113984529	6.58787688784536	6.30310652437124	6.5367703163064	6.40092720264199	6.67773434553508	6.75970111685857	6.49380622847932	6.41681944910279	6.52507158366362	6.8496373259815	6.48377474657367	6.75991653640954	6.16725501039502	7.00181503412966	6.43506687445091	6.4798370642263	6.47818328412905	6.81184688938791	6.7003099911001	6.72144853369646	6.42215474801497	6.61600761806033	6.69883340172757	6.42848594876319	7.29759194659684	6.52473574318217	7.43332315032985	6.98697246137721	6.0076217104821	6.52082042741888	6.44391684602548	6.57294579288805	6.53002351604872	6.39540307624143	6.50239974187446	6.60941188301123	6.56536182883691	6.2977004178227	6.45814850615154	7.17817447994485	7.24584112004398	6.93055481349173
ACKR1	5.80663353114945	5.79909880503911	5.41882512675574	6.00221686598841	5.43063197337004	5.92560160532612	5.19383967052563	5.63039176903515	5.59071335587436	5.92148213324418	5.50705794998903	5.70591610230815	5.50007275819792	5.34626827880659	5.50590392791865	5.20851630747369	6.11549827761718	5.66443643776766	6.32525159336901	5.46871687373094	4.96362359842724	5.66878400155236	4.9577028749656	5.81125993271835	4.87122042030467	5.60680060096767	4.85826362224458	4.65677788175463	4.79989290098076	5.01568892220596	7.07604573342553	4.93524930974428	5.13387747177423	5.32991671656691	5.30253158965856	5.86291615872608	5.37464721619496	5.32483097522018	5.53659002432821	5.39517237813199	5.03371006530961	5.61841454478823	5.5934740445537	5.35370471529479	5.25754226291373	5.42413426307382	5.0426130021861	5.53991824807211	5.19293327997095
ACKR2	5.53113454508695	5.30149749651385	5.1081973503074	4.81294468703129	5.28508365572422	5.15720151761333	4.9302707710261	5.49172224793319	5.14298860558938	5.27193600230821	4.97396568034466	5.16862863074039	5.28320412161318	5.21488674760494	5.39590462105557	5.25417525671151	5.62639455791713	5.34063041880882	5.33319923646707	5.29577776909979	5.17657782934473	5.48282264407749	4.81944590618453	5.41753523805006	5.15288093583359	4.91452875447009	5.02354968260144	4.73532227492103	4.82675167230919	4.697002492459	4.86506464075028	4.89820122461245	5.4252873225467	5.32657260109673	5.22288932270669	5.51991930977965	5.28981950758937	5.35004611130223	5.15899489118147	5.43794501437254	5.15926864847108	5.27776658247764	5.13907334508592	5.49128205963037	5.5729872040234	5.5987232408846	4.84818688173188	4.82792884230119	4.78667323853943
ACKR3	4.81860785195118	4.74853214107643	4.36622730958451	6.46889841703139	4.52898354747984	7.34220796482675	5.91032599225252	5.61586605301811	6.91811272349231	4.57812930682475	5.13860850055105	4.656482518769	5.37721853704062	4.26141123670767	5.03445456529396	4.7101195700818	5.05185988331492	5.49575054084726	6.54008562421806	4.92565512084126	5.99937139460573	5.88600531354938	4.76459717224185	5.15916013874839	5.7768119488137	7.75154526263381	4.51808130627122	5.93576011457283	6.53757527935075	4.80454796388612	5.5057735662325	5.77531901587861	6.31675628727854	6.58458783117543	5.38960433180953	5.08166270844476	5.26916993172814	4.80863144699693	5.21756625150299	5.09520559481821	4.98340448332896	4.72822497612748	4.93021190933063	5.29854810250957	5.14555610766213	4.68696230222008	6.55008900046024	6.1540701603535	6.03098843094642
ACKR4	3.70249828382542	3.57543808024335	3.19473076686732	3.14557665310591	3.16926166192897	3.46671563221689	3.06588311045103	3.21794751339861	3.2989669600338	3.10246799015094	3.51699760354131	3.33032542834801	3.2124475294195	3.25628292202443	3.04554307204919	3.43724363994556	3.42317395251899	3.31281174729156	3.26145040331794	3.25912419709425	3.06883851396472	3.59901045147122	3.15954209473463	3.26269071096535	3.3821781566244	3.35265749192847	3.50269275827833	3.13943031322054	3.08339828235616	3.24821653890681	3.16250439919698	3.24137218899323	3.28037726304709	3.42856801234078	3.29366819168015	3.41546841668715	3.53321367774159	3.30191291974485	3.43936096399908	3.54529251417753	3.71412242883162	3.43011559209345	3.46625204326375	3.46074338798428	3.77278469561299	3.92315115503878	3.05182608264928	3.16853844233437	3.1505379833969
ACLY	7.27200284262763	7.75701239013767	7.73236583930427	7.47989971943073	7.44627007236598	7.29596837369572	7.82041978555722	7.45642299507269	7.684660086511	7.42785071534918	7.49363467880953	7.59006071290626	7.49034414405567	7.35241281936531	7.29019689030151	7.125559407338	7.21497793898985	7.26377459634175	7.35236836940756	8.30866778025853	8.12405541475822	8.02165677367304	9.59500591752098	7.91659897316782	9.30631845667211	7.81520976885626	7.89530151205876	8.43740342871604	8.53572104294594	7.3256838510148	7.59286127075311	8.40013955467943	8.25425748334588	7.85966826665646	8.94883272431757	8.51572833933116	7.1210537558765	7.17529617635472	7.53135574489049	7.28589860611973	7.64426079549586	6.87989627558241	7.0708979266868	7.17144508037942	7.30722308053384	7.24210021588174	8.85269215815862	8.46746200945561	8.79192221878025
ACN9	5.73959565091286	5.54794511434543	5.31743722384046	5.3759622869736	5.47301453003314	5.54635787157307	5.24191679741449	5.76680405301942	5.62023602622482	5.6314602229477	5.88766321800812	5.66243295271267	5.6043481215944	5.70958248936781	5.61719911318473	5.56316751198463	5.59967409574902	5.41844983537752	5.57692011125469	7.29019993375181	5.85548723660179	5.35848420803249	6.40800936907768	5.60126528560828	7.02973219104733	5.85951123236271	5.68254656066635	5.723531129457	5.11134724102831	5.56924012618277	5.49684775458121	5.50969014789001	5.76402559619984	5.28290187397943	5.72970125629042	8.3003673208738	5.73013759308419	6.03329807091142	5.91483413941721	5.97887470977747	6.19710935502132	5.81377126357438	5.67251787877523	5.527233638367	5.80392976479289	6.46053335133185	5.72246712012905	4.75154487740644	5.18994469256745
ACO1	7.72569368103721	7.74438752335676	8.03432286826911	7.79357399693975	8.67319937946019	7.22378658038653	8.11317588633789	7.95703888722686	7.81999953643212	8.17711975358596	8.44694397630785	7.99088337218871	7.85770525128434	8.45031298516298	7.37098046433452	7.54353362880311	7.64121509119035	7.88631213493556	7.67793914922002	7.6765311067412	8.38338426663797	8.32367772310077	8.02338330278192	8.10251740149549	6.63622920671504	8.59956695353836	7.9858966460848	7.12658692800805	7.38987503601805	8.00669265491677	7.676027009059	6.54849905485524	7.82489945911108	7.01385115578166	7.77390245667997	8.02845067215274	7.92518716173898	9.21080240914031	8.96875686545637	8.63732468700922	8.8092928356696	8.25303211584444	8.18349894443081	7.59316982662405	7.76705624722234	7.84649800952376	6.90853426534891	6.76023193619793	7.63336662033044
ACO2	6.98689181716043	7.26182444412619	7.04581277113685	7.17252660000343	7.75109793556094	6.8657111853418	7.223511575155	7.35626779985668	7.55320043078973	7.43095077083556	7.40875143962046	7.24710686327239	7.27110140952971	7.27046201787084	6.91848992894813	6.92577783658932	6.95486147754328	7.0622966352836	7.20959417226782	7.25029969690366	7.71555549668168	7.27347113489424	7.08445278397409	7.66897972011889	7.23836969009206	7.59598057694755	6.59926734871123	6.8173476417734	7.39609835417639	7.33253674761702	7.19614814179445	7.50655687971545	6.71079779556076	6.89591614667928	7.5023719021835	7.14779161606408	7.17155938103675	7.35856489803278	7.01823250416955	6.99055534134422	7.23765299848587	7.59056767924949	7.65903112498313	6.95369083412012	7.04451245381665	7.13124098494094	6.835871356707	6.72712451428479	7.50989915157756
ACOT11	4.86976025965307	5.04316450202293	4.89828853777095	4.92065151443058	4.9004727174874	4.88957038509584	4.78193289469801	4.94158091593934	4.73059207287503	5.01033019382654	4.92740695552079	4.96135258284431	4.82638433362667	4.83649760291483	4.94502892277769	4.85822402446585	4.9848136170663	4.89090715082394	4.91430794985391	4.88782460502245	4.83713890449876	5.04265867825487	4.78122416898907	4.99245569868855	4.81536739362756	4.81522947335403	4.78889598420439	4.70429117948671	5.01508258048696	4.7478355273856	4.85869955649024	4.78778996970317	4.76664970931468	4.89209748118905	4.9022730798316	5.35910878893943	5.03775401660362	5.13144439732987	5.04440614241208	5.10438312187118	4.7878999852943	4.99517855199526	4.95992089063476	4.93529640367977	5.03083971057461	4.78491652313926	4.71100210916998	5.0980730864012	4.80759134779572
ACOT13	9.69580138979803	9.54165221915498	9.23235431542368	8.41826030856879	10.119726810523	8.69005061830551	8.73447727528782	9.48256175708025	9.00267577418894	9.52790583530361	9.98189280320629	9.39209762209937	9.66132768651224	9.64137377451939	9.51764885247489	9.23762842079084	9.03820984574637	8.98445429486524	8.70767338805852	9.01564423129694	9.26464409057576	10.0875250727359	10.0878931080012	9.11375496564509	11.008870956514	8.8235564920298	7.83245885794085	8.78665482276188	8.20763507416176	7.93965526288205	9.13256103431774	7.6887949586679	9.55874587154105	8.06844947066779	9.62145908074904	9.21894264477594	9.34020796874074	9.66497435530438	9.66265140876603	9.59823675506703	9.79073748864988	9.43745827940628	9.40899256946655	9.66128321633057	9.47684933765532	9.86247865419582	8.79313261826984	6.34214711277607	9.70339498766805
ACOT7	6.40606204907012	6.26652123101087	6.45105480779372	6.32869510015542	6.79673893418125	6.22538100322898	6.34892637142383	6.54496558901134	6.44965325772982	6.51867209419634	6.63587123446591	6.47236437210965	6.61301580891805	6.65915843902852	6.20957950757441	6.20976999831621	6.52377378260853	6.35879725531705	6.51372427282409	6.39596174175453	6.47986887280434	6.88617177118972	6.41534792682296	6.74669560453375	6.16269486077274	6.58837124484377	7.349498361755	6.7020330297626	6.75854297418431	7.55640825100786	6.45884793082447	6.74749335667062	6.15768668599744	6.05468199221527	6.53156921461796	7.83915423630495	6.35595686968246	6.85644811966541	6.66026336081269	6.54329153040491	6.25955848397491	6.72984792092974	6.66183127665539	6.63395479468057	6.1546711705942	6.62932688346891	6.46504858460001	6.26755375338053	6.69950982827538
ACOT8	6.0071970784846	6.14867478801065	5.81589202224059	5.69408009823569	6.32644553141832	5.93541921497891	6.13514202941327	6.42227679702037	6.02794616855867	6.22880357743154	6.57601745191604	6.14028345188256	5.99612312591698	6.34017723260218	5.86306783729815	6.1758195713922	6.4436615708278	5.82436417879443	5.90420173191987	5.8513918006437	5.82990600130407	6.25671711548622	6.29128338988677	6.4774827711575	6.23965001750094	6.1942677941996	6.46196369517325	5.95241577860061	5.66594467102809	6.46047318001362	6.16416529408315	6.89782514280119	5.94880061878695	5.92967259994488	6.71187443976356	6.63834961167037	6.06194680093732	6.25730096738002	5.90287571360159	5.75223761469142	5.67291481731359	5.7204739073112	5.83917261158228	5.9581385068929	6.15862603543058	6.02252514215373	6.06112664794893	6.44195440259876	6.47891918487165
ACOT9	7.43460124395936	7.72776046350092	7.60459343847828	7.71252008515582	7.60296425983659	7.98008272480104	7.72171290759453	7.10374249473583	7.8506150893201	7.30528812851454	7.27253100056758	7.74013326349456	6.9344557177731	7.12790136647001	7.2670063494211	7.47417516886209	7.12863589649678	7.51496733868727	7.64153456922962	7.43531526421349	7.32649396892103	7.84955212915885	7.77971467138481	7.60513278390897	7.4280416254118	7.87453174862112	7.31591270557805	7.73706602170538	8.2946851633553	7.84291896470977	7.51982540715646	6.75271852581335	7.39569095234246	7.73554545497313	6.28676335689458	7.51227408017391	7.00574595908422	7.25296572783376	7.39120511164044	7.24565145455561	7.1204331161301	7.08805154385142	7.14908132171992	7.13618319729405	7.037241357034	7.07092455741299	7.21001084043858	7.17575877331298	7.6581187065459
ACOX1	6.85296724506296	7.24277059603232	7.38629711318164	7.40892050326484	7.53214189307182	6.43389105604857	7.46227373546357	7.25971200213218	6.82029085878492	6.88523374523004	7.39337967966555	7.10357028573013	7.3782321475978	7.57304587181172	7.35821410647892	6.84807184414273	6.85280461818493	7.00369249075192	6.60366743149444	7.27596694526178	6.62307313263381	6.60470127379047	6.11742634185453	7.35729365993924	7.06039506168816	7.12865852346934	6.41104751067597	6.9693986855998	6.10370926253026	6.9161782100362	7.07557578291469	6.05056180311598	6.94546432374473	6.32924453156999	6.91050120442667	6.71888857457721	7.2042110589052	7.45633280776779	7.18761031506317	7.02644946362544	7.21747545013805	7.17931813609535	7.30259750291482	7.19306044959828	7.0632676849838	7.27474237235864	6.01736057422077	6.1716602825165	6.39817541131259
ACOX2	10.3652770208644	10.6642325737091	10.3981869234503	9.47410636475175	11.0662926764452	9.88945113453035	10.3094479899274	10.2750277609219	9.99544822474827	10.7486216870733	10.9530031817919	10.5329362648645	10.3229558529881	11.2314707413902	10.5702079981571	10.3380501092728	10.0465210786503	9.59410575225919	9.74314888455908	10.6476632595755	10.6504947462826	9.54920855962776	9.25414442435719	10.6547204574446	9.22783131529777	10.4664350988954	8.80499796879865	9.31901539623157	7.43803145272213	9.31988816272453	10.1545131585321	6.15582337436292	9.7419548359053	7.31114301501858	10.1138034058549	8.33449375613782	10.5439081725865	10.3778289312104	10.2119163499494	10.0350870438308	10.5086853856606	10.221159651311	10.2544994713211	10.5055510059496	10.2817264711983	10.7143995212238	8.06462497179685	6.04911063477033	9.38566953252966
ACOX3	7.29845426560277	7.37325291558249	7.0138310723332	6.51683473178275	7.33897576969889	6.81671799308596	6.86085357727714	6.82476660700079	6.90734657375426	7.2313051400564	7.15242278375458	6.92305956194362	7.36785128585644	7.26428292483751	6.77191416604207	6.52325543185918	6.78075353399927	7.15989596632402	6.89063351503825	7.31739938799929	6.67617582130296	7.26492376176029	7.06979313630942	7.3229513723672	6.41367332268815	7.08072633187177	6.67797450831483	6.92051325170501	6.75833071135291	6.80518010401814	7.24446253685642	6.24835746584891	6.60554626423208	6.8612939413441	6.12900001120462	6.44861499896417	7.30649243247479	7.53180165100396	7.29174306645929	7.33946341108861	7.17614942911367	6.97597287722206	6.72510170597338	7.17925655658679	7.22959509443589	7.32036876616364	6.29968157862285	6.31686567454312	6.45616946001475
ACOXL	3.38837196324994	3.5017176692655	3.54053528098656	3.52825369899255	3.27965828079061	3.49809626903062	3.31963165854408	3.37943583115129	3.34364112996772	3.31579881584125	3.57430335987144	3.36373533196374	3.30370896557665	3.31810138847946	3.35096098150631	3.48734674898656	3.56228160124906	3.5192835210728	3.56137007050858	3.40481842561945	3.42047233578864	3.3792715165899	3.29371974379712	3.45460954304976	3.41519344163131	3.42311536663794	3.51873753493792	3.30492261082755	3.3434660640944	3.47966189173056	3.37063283745464	3.28837992553886	3.39732476120467	3.43018972988748	3.37794731333727	3.34907645703622	3.38374344655803	3.49844656021415	3.34894850835389	3.48066644550987	3.27361940074751	3.63473813119535	3.55327944859312	3.38948177208606	3.55916177566139	3.43591457061773	3.26279891530978	3.32917456865951	3.26070047777057
ACP1	6.76331395627366	6.97166330931855	7.00807513249189	7.17892232680816	7.34968461370227	6.7737026900117	7.4561419537875	7.39305677457989	7.10562133507593	7.25388419055432	7.49074379922995	7.21884227615557	7.30422704369991	7.1755457035928	7.23977506208682	6.95090033823162	6.69329018394549	6.97073450495664	7.2409315698883	7.94597484617296	7.87259205338767	7.59288629566926	8.02146272175396	7.94769266828712	7.58766966648834	7.49350629985787	7.50012907878626	8.12759907036519	7.64194000563695	7.80980922743946	7.19627751402735	7.33542317618735	7.34604488760814	7.228030819002	7.79892140373214	8.81666111306937	7.38817625267433	7.49549296947104	7.38200445558983	7.0372418727786	7.4700802563974	7.33267167566535	7.47050009337776	7.19909096343853	7.13520512468346	7.69675933533505	8.07448563662324	7.53146326245249	7.98034831849098
ACP2	8.44745146046798	8.45503148049618	8.5721337726045	8.35611139937115	9.21300479181993	8.76330384513255	8.54044059946208	8.75037627672829	8.49659452831122	9.24758350971714	8.92393933445761	8.94831344356054	8.60225711102946	9.3489109439946	8.41538939666089	8.02886985700019	8.53524607239877	8.11299332368661	8.37856779026092	8.63776403387838	9.08867412218886	9.15694758664977	8.20282417882486	8.20378056202957	7.96544713489203	9.2949249915935	8.61354704487337	8.82468229993063	8.20050836520774	8.61345004029118	8.50912639405953	8.57536549481784	8.64057170171507	8.27517456826128	9.23709249920459	7.87773586492622	9.09716457040356	8.73340574372171	8.1696168559951	7.87741176573204	8.60792680776426	8.51423408994037	8.64800749988872	8.92244877699791	8.7466822760961	8.92666550522988	8.29930057202477	8.45249168655615	8.97082126045173
ACP5	5.91087074842456	6.88837984291818	6.64073360560547	7.11685844492512	7.86080897895754	6.93282635219544	7.46743395261984	6.86909128931269	7.76940030382239	7.33545093352987	7.53710235138253	7.62798565735334	6.84657963757987	7.61662906623715	6.92817586218507	6.64149942150377	7.48207896554253	6.5340391895456	6.32673403311331	5.55551016809656	5.83002250579795	6.84360416984602	6.16079937924348	5.75850280617039	5.7622234761518	9.54615596616118	5.77578161424241	8.72113040709137	7.1933221305185	7.10041101076254	8.2379464408253	6.03027988853991	6.38535717063499	7.01619627952867	6.20567535696462	8.40747667678026	6.97439078585183	6.70002131579921	6.72612531805659	6.52616788391524	6.56908883427184	6.60578851263859	6.46997112570756	6.74133585178887	6.40442997442935	6.54299038094145	7.06947648327218	7.76000900468906	8.05109091804903
ACP6	5.88575333751321	5.82237404313337	5.95612122328854	6.1759643317272	6.53891195473895	5.95576259970655	6.18999519384415	6.22724978817814	5.74107841712726	6.57074950560361	6.42018356472118	5.8353187554845	6.179198796645	6.42085170101247	6.0242539932997	6.3204816404752	6.34229257851733	5.77366062587554	5.89366155854426	6.40582628660937	6.36142434712863	6.78354600328175	6.5848125753077	7.37984222472264	6.36255732354051	6.00680729866153	6.29810444264135	6.70903795672709	5.27419985266558	6.07403094647121	5.87410286796608	6.03061807712423	6.57364955973333	7.35224762483596	6.13264420197323	7.55516118755548	5.75881381257833	5.98671816058754	6.37592227907718	6.20432546522181	6.32754051491387	6.06380971127774	6.17662610515909	6.35288569527296	6.12943899935284	6.25285062637393	7.14574761862467	5.43049361606815	7.19532973903865
ACPP	3.66814321588832	3.65242284551456	3.55974673535302	3.5173972531633	3.64800541710766	3.65601613491247	3.5082245101855	3.65689117343975	3.49746738432971	3.93445924232278	3.6147377085439	3.66704075398142	3.59297004220933	3.5392396443226	3.61927426348298	3.67500707007879	4.04467294395806	3.72822414090868	3.6997106242314	3.45583478755408	3.54288054461745	3.73980211715208	3.57682944035158	3.66279872675143	3.54734995551111	3.5102247132417	3.63277992361074	3.50876162283284	3.68326899685372	3.58974817128218	3.57007388300854	3.5689226875203	3.63048186450815	3.65617854046769	3.56855664417597	3.89767726134379	3.69085892424252	3.84667913836774	3.7228236428613	3.81987490561781	3.51728713723352	3.89138257818756	3.73341879237318	3.58886958555987	3.85880431489925	3.71610245273935	3.34101503075287	3.50982321860112	3.69501496645282
ACR	6.15866872037069	6.20719538669786	5.7406876159594	5.73067075741816	6.02828377895153	5.9334981800921	5.63458905738275	5.90837137049527	5.77177010797768	6.12785661881661	5.92426589716011	5.74266279613728	5.92592015488539	6.0170639044761	5.80138805885869	5.99781298995064	6.10449665576132	5.90101852292106	5.82939919671959	6.13488102402446	5.762404418424	5.73324568806909	5.48577901606979	5.74301520582504	5.09535025669818	5.55751050338262	5.78624044600152	5.3126386933136	5.20428924493818	5.62933773551557	5.69465520640696	5.49286767886258	5.42195445515127	5.65270479077977	5.73544338630113	5.77516241570403	5.63910813279274	5.88410721957282	5.8504617697976	6.23916312505051	6.09457982205566	6.03505511595475	5.66730627198038	6.06986051060925	6.21789042065425	5.78339238749841	5.34567810666444	5.56700203376878	5.65852591370948
ACRV1	5.19576118833596	5.02185846308924	4.67012768508318	4.65052092478405	4.73710369379576	4.85732311452883	4.55244650453165	4.75325613131464	4.7127592308493	5.02199760393678	4.76107999524499	4.71458016107146	4.85501130231037	4.75127359029439	4.81133836075986	4.98582184780501	5.16735312125822	4.81252062584952	4.72246203513077	4.81313519936863	4.54808744092282	4.72122705208024	4.41916005012874	4.88305131468577	4.42849631457585	4.53065680891007	4.77031611593844	4.45342931738054	4.34169230297426	4.48910727768508	4.47435489093028	4.44361254168354	4.65243529851869	4.64124267046589	4.7126418025183	4.76085194561906	4.73759590147199	4.86123502426965	4.78345464321627	4.81988358348044	4.41699381788474	4.94944615246568	5.00773753267771	4.90988646532191	4.88567495005646	4.71964587996576	4.36642050284167	4.49097631319844	4.44834678864742
ACSBG1	4.54541606270616	4.49154370280053	4.39736701358661	4.25271732407013	4.32446044548997	4.41560169681016	4.21672307763244	4.39101308758079	4.23948564535565	4.55215320929984	4.51215858104217	4.25835535358209	4.33172785174598	4.36334584772956	4.4378137869983	4.54613379718845	4.78651511413144	4.5024301082771	4.24318296902567	4.57752317355352	4.2769118947222	4.22399988377175	4.16807265280031	4.27588997315459	4.16003512939173	4.14624654018267	4.39480139167814	4.17939466153502	3.88629983639212	4.06463158290015	4.21719105562926	4.17541082161092	4.22899002236181	4.26231367160931	4.28531425883433	4.35700775456654	4.51515252549505	4.25361784116768	4.53654106454272	4.77171139348675	4.40059518760006	4.557839949242	4.65513683275298	4.59833084145339	4.65286459310099	4.17124541818542	3.93715835519207	4.02107084064779	4.22445969924684
ACSBG2	5.22061777260202	5.39870859861266	4.97080522798927	4.87995023460107	5.11009660180367	5.04751051243958	4.98902526678569	5.31167437536742	5.09817767337994	5.34175885356671	5.15246399508607	5.11075700873654	5.14129483558942	5.16610695612993	5.4196552680131	5.55726620042406	5.40480156092564	5.17508783654869	5.26584448440865	5.24141378701418	4.92743606121271	5.56529761680869	4.99200446115583	5.47015978638059	5.15246155023454	5.05548308068167	5.3896075770573	4.8673913397817	4.78537555535801	4.75672958730952	5.20221547518523	5.05536320483577	5.14658109510293	5.25615524671866	4.91337898361028	5.39667480306333	5.26420129354619	5.16250208052042	5.39983439709902	5.51246124595906	5.19800444874609	5.12525025640015	5.41482877578188	5.42139952912001	4.96488442361815	4.99515374506549	4.91784554365326	4.96940709349271	4.96901928307273
ACSF2	7.84555355124415	8.5313902282717	8.36439452754127	8.04627530528031	8.00162200006354	7.75392875676959	7.46624118628277	8.01390584848738	7.7632387328379	8.23491537037297	7.99929982603278	8.03455803540005	8.39118198868296	7.92796412940424	7.4686498100913	7.37215988812276	8.19060520427415	7.57876820702726	7.71351826340115	8.29216918595426	8.11350941520683	7.67786238505611	7.40348010036748	8.10534190620176	6.46998209996393	8.65311296813287	7.91608339269884	7.23488840373963	6.8285106083511	7.29177102752042	7.63902116489912	6.73855628958251	7.66964034619121	8.5487640963661	8.95919040134776	7.30559102199553	7.73883768574876	8.06248294541531	7.53061020108098	7.67075139420254	7.39039930169428	7.78405846349262	7.76769329126954	8.24092261944306	8.00252533380224	8.10935715576848	8.2266988540776	6.78868462774113	7.58893113998063
ACSL1	11.9074006791665	12.1003195333684	11.9341583657705	11.4426442020753	11.9526851017538	11.8731576535165	11.5257110091765	11.828182997888	11.7655173925991	11.5899880706125	11.8211201442361	11.9299418613442	11.7992360687878	12.1669478178666	11.6478952880349	11.6313757751488	11.4824713824981	12.1265286569213	11.2172470845316	11.3010478138885	11.0226382887537	11.0423790440313	9.62015544083815	10.4698812769067	7.48751262821117	11.4937637749071	10.4279266403891	10.5807928772978	8.71373056198178	11.4934606875593	10.9096059118789	6.77375027348563	11.1202232303035	7.99385803311924	11.5615852049153	9.96967610438503	11.0948983968674	11.6943831963293	11.9355879466271	11.6595779150908	12.06116316538	11.2997544810537	11.4155340353626	11.2864055377209	11.2677770261605	11.5795736522202	8.10359110837377	6.99590111334066	9.96959068734895
ACSL3	8.07886478950492	7.50457135556095	8.39851211267763	8.226789154263	8.23158015644264	8.6240576646233	8.55872276210631	8.2647533567825	9.24477689453728	8.14757482850299	7.72943214758202	8.4278165932405	8.33767159890426	8.45009967762232	8.65192426520916	8.28873269925162	7.82956583110586	9.33874426280113	8.04372677640668	8.38855495819369	8.68882971632564	8.67909361201717	7.51960040712391	6.84034868673566	9.70851139739475	8.65487906436244	8.20518412918368	9.0114211595802	8.85549286663422	9.4639455088636	8.90578390644251	8.60269247931451	9.40326836420929	8.92542527740969	9.48571763025601	8.88572078824598	8.1443501526542	8.16958848559497	8.57302001654465	8.39182887058915	8.62536113585064	7.95433980094249	8.06415781293557	8.45649073013144	8.18548844587069	8.38550791873552	8.95656859447964	8.78368601383535	9.77816254372493
ACSL4	4.33791897337352	3.36903488827301	4.06432426033598	6.17533969254265	3.68665569532798	3.85336780493887	4.31150554908342	4.06358022021513	4.7046365078695	4.01426028073787	3.78257362750708	4.86148388554481	3.95306670099874	3.56909611616717	3.53756369584564	4.06066854320888	4.12549303873774	5.60081299236075	3.46900179281386	6.63542077550695	5.42453268083324	9.1925105813655	7.34194267326098	3.74188470746912	8.68382027127682	6.80234741668602	4.8177865632849	8.12444718822285	4.63034549590719	7.28610618239196	6.15715798616034	5.97076601535303	9.45171679853271	8.86879360558705	8.83876042610903	4.73877694285207	4.32650157691688	4.90299299428198	4.44516561071431	4.64840385104738	4.31390509924693	4.54520970227403	4.74161047099516	4.50172878452781	4.6814780450962	4.59698167563967	8.14691649387087	6.63563176587068	8.32160915768551
ACSL5	8.92393491285289	9.53067496229483	9.76112453638162	10.2354742255621	10.5377833851237	9.66789399596436	9.17750840798931	8.81476600910282	9.59643123284766	9.85696582052863	10.376415640005	9.34755012869329	8.80929600663115	10.1198185455541	9.43443685578971	9.38893990313575	9.67818198302637	9.76514887625574	9.13883894101989	11.317671596283	9.37392211759122	8.89605714348085	10.8351409532349	9.60245171279383	6.04486979505784	8.83843639932031	7.05091468052287	8.09586686251332	7.05303240253499	8.17121901918035	9.12460277191006	5.59780464922714	9.55993694028564	6.51200319617053	8.26434400752255	8.06160252118797	9.79255601175632	9.7501854932112	9.53345331935922	9.35209973427162	9.81474496175933	9.57911219069082	9.74537000709676	10.2273357005749	10.0544268655386	10.3261562752879	7.65004530500451	6.37603618398147	8.09630078769994
ACSL6	5.43049939912831	5.18842243787685	4.80977742674839	4.71106814666994	4.76469949344643	4.96116436290234	4.47893616200719	4.71786777796596	4.54317731783222	5.27036876986478	4.82536430914274	4.77602915557216	4.84279667474454	4.86339272584482	4.75523136220821	5.22220738946465	5.0148897032335	4.82006628219564	4.85460236116894	5.3411840684131	4.34555160930837	4.65039333981891	4.4650999482138	4.24800005472031	4.07851592050473	4.27026506454732	4.45614305021193	4.22164517900249	3.98085661720765	4.13572131488422	4.46884593524607	4.18740859984715	4.43569830580941	4.06704412178414	5.36162652028991	4.29109495327141	4.38507604634673	4.66759215890914	4.4792283947744	4.40409034056547	4.24846595848429	4.51537577985841	4.47028686161336	4.44250018144281	4.41804364288894	4.31470185771845	4.69048055648656	4.15524240407359	4.81059297421682
ACSM1	4.95820394029557	5.91019366916178	5.20423689856461	5.0091781022848	5.11285856379229	4.7813511424117	4.97378240456835	4.92191045187645	4.6674095316998	5.78781521995329	4.95828414293168	5.01376401719406	4.5788646243851	4.87418509517662	4.77421430485258	4.75123684813551	5.38115912559616	4.92049673078331	4.99138821811314	5.25265369197086	5.75497836360482	5.03927637419371	4.55929232640506	6.16799440729969	3.89813770597982	7.14210929024257	4.60128858136757	4.63970444700781	4.3965049161964	4.71593405999036	5.52196456757881	4.57616720045251	4.53712886659174	4.68579582462877	4.55866147880465	4.76902461392936	4.79132515113051	4.5663999727789	4.74935887465855	5.14557926716095	4.89537836661366	4.60709845710643	4.69838891747007	5.18455280009493	4.85644442272806	4.89223197986411	4.51011535409333	4.34432113247411	4.58200058257772
ACSM3	7.89146481180819	7.87222590028539	7.56584717867176	6.50057307576241	8.36253202984101	7.12777614196057	7.74524152913911	8.17059062399322	7.29789871098209	7.37450038684456	8.50832159404801	7.26280669012434	8.02499413445644	8.82368808146939	7.78587954994424	7.82434757934714	7.01567251133909	7.64738205226744	8.58979503451115	8.44989424774575	7.83364187316922	6.51774845376803	8.09618704827646	6.92725982929714	7.96880673414706	8.6744414882993	5.1006713153471	4.63378598274382	5.07250759714814	4.9629377218003	8.18048233001951	5.24819015703516	5.63892851861525	4.58249667596509	6.75886933594031	5.61626602942564	9.03284036626059	8.87998359088311	8.54395929938551	8.13829368282536	9.27968649937351	8.59373663696339	8.73210344026625	8.84100141650464	8.74735769621777	9.74384339870522	3.7089114434206	3.94076023825766	4.97348242298546
ACSM5	10.2188145778512	10.4792499019156	9.68672248557374	9.18611432465242	10.5830237390617	10.0887539842257	9.57425222803328	9.79604077120478	9.41814346285012	10.7521247787008	10.2067302515693	10.6144347694695	9.72704996469256	10.0957617535635	8.3147160350982	9.9610699615143	9.28177362351864	9.74312661199682	10.3541099365669	10.2903892058797	7.34614788584407	7.34607631036757	6.33020822339166	7.82547692269725	6.74093746790977	9.63378627034887	7.52256287880374	7.87384073726051	7.0527467529657	6.75100972801902	10.2421486601926	5.98588246445758	7.49260589094624	6.25804688836498	6.23514671230136	6.95174712826974	8.8863269079949	9.78185674210617	9.27533955834753	9.33384868400837	9.343667305061	9.079358580426	9.03508831487878	9.33059998495933	9.30041981254009	9.44406177553043	5.16906541171113	5.30553029743771	5.31453534903759
ACSS3	8.79920736521053	8.07939760016194	8.21387015744058	8.05188046599299	8.41499251066025	8.17421547323075	8.13371752200606	8.44877180063124	8.76502863296934	7.88022807581878	8.55809006214346	7.61161688654557	8.29736838606938	8.36018226814584	8.67817001698811	9.06109989323005	8.62106245305729	8.23763168888924	7.75979733444771	8.22867492921874	7.38785317736171	8.16111000892325	8.3027239176886	8.95304340843034	6.73517930202209	7.71868859583632	7.94403532630979	7.5763476598702	5.40029818476247	5.44711324151949	8.19420665416793	5.8431549687894	8.7735501144338	5.57431129988803	8.10167342180855	5.70735093727677	7.46060659946131	8.17374425561016	7.26126479795399	7.05422095209193	7.37749042507633	7.89481047231432	8.1167753455822	8.05269968793618	7.77515403247579	8.31858273508184	5.1128616002985	5.28019116266153	7.09694162734538
ACTA1	4.13568158327035	4.36385143047428	4.30491447667263	3.7358921603829	3.92890250189195	4.01437996688443	3.99007130573826	4.4027646738077	4.00305455523655	4.19011077902921	4.07982616861663	3.91251042559112	4.27388508941908	3.94003405854441	4.06010834622558	4.01482054641947	4.133525261146	4.00091207989759	4.0960010192199	4.16898742499465	4.02107228709495	4.0664028860559	4.0866317807076	4.27032952964458	3.68773610487694	4.08616099000444	3.96621761738511	3.7859098132706	3.94721856903551	4.10612679573379	4.23297845546255	3.58605034818968	4.07563743311034	4.27744677733348	4.04798162629653	4.00345917608272	4.29228184533501	4.09440035690599	4.28871799821227	4.20168170131952	4.27683601211188	3.78782246711765	4.05183915007805	4.44071682670447	4.07435933214592	3.86106663821004	4.62121907648945	3.65178901897723	4.1939467495977
ACTA2	6.60566770609665	6.36233018948636	6.7956742134659	6.57078520820299	7.11973551678987	6.34312010656719	6.72724896766791	6.76538494411457	6.23843761419264	6.58276176113794	6.29075926111153	7.17681558608466	6.95063022921242	5.7169598800997	6.77654392756805	6.76682689028908	6.65225516706328	6.78975103456844	7.06977623159296	6.61833228325386	6.39321928635218	7.12543535392937	6.19991590204993	6.69620857625978	6.0335545120473	7.38475327401746	6.3509240651633	7.42426959893797	7.62755321069473	6.23828566976954	7.75835312814871	6.46792889756514	6.6045497977314	7.97627739339393	6.5305611596057	6.57399173841354	6.60331134851541	7.05260706459356	7.01023258519348	7.21143974324514	6.93556851961294	6.43683529482309	6.55877443439216	6.92177421913741	6.79374976646917	6.65855970745758	7.43337340690661	7.77352623709592	6.75195048858768
ACTB	11.8293927584556	11.8787254901605	12.0244267339775	12.2190403090598	12.3497331245669	12.2557848988968	12.1891467875846	12.5156228727723	12.4269369466104	12.4089485820618	12.0282196212238	12.6457215576897	12.3529584049106	11.8752495609742	12.4402080734194	12.1482419574358	12.168821686208	12.125017817066	12.8035520038418	12.6248499886131	12.8923055654056	12.6631966091471	12.5500200365594	13.1331989958148	11.907474434793	12.8973928085794	12.2032400689447	12.954206546213	12.6790856238667	12.3718988900768	12.673949311872	12.560730301385	12.3733285168081	12.7163885373158	12.174769543279	12.6939004292613	12.0646538661321	12.1813285076522	12.220214786312	12.0731135493246	12.3331853528964	11.9514750383063	12.2073751088872	12.3453500407622	12.0745909025055	12.1983696696738	12.2694113428339	13.153891256455	12.9045458365507
ACTC1	6.40141398845653	6.57747382615019	6.58032214896809	6.60352826651029	6.60485083648452	6.51249293438631	6.56027853516229	6.6497937584112	6.36079622779694	6.60362421397642	6.59152918927607	6.54328266439811	6.78645117001619	6.43877517923646	6.67882445154404	6.69215926801255	6.78153903601516	6.67300928256772	6.82578305428004	6.58891698026037	6.66707089472635	6.9934747678693	6.3782408018471	6.60503615456937	6.41897520452433	6.45124741695391	6.59343591778257	6.58472351159385	6.36060339998589	6.44343240177188	6.56364517021219	6.57274136626541	6.27675095856123	6.66168090471757	6.610456245744	6.88055965082309	6.51215781295894	6.55098923330045	6.66122545979171	6.59012768563928	6.56169291054768	6.44485188397323	6.50343178298847	6.70913328779473	6.52408781212481	6.49881636964074	6.41104795489277	6.71273578937419	6.65091128457566
ACTG2	5.41677957808089	5.26604423337717	5.33064355542107	5.06075903876828	5.21179352302883	5.10514083869236	5.23055711910445	5.35893649809969	4.98193172311846	5.05358777425737	5.13314137919156	5.18440204144713	5.02818381901043	4.94579647313929	5.24282453588524	5.22182817293728	5.42441033173089	5.52693435119299	5.70813676090116	5.79154549318705	5.19062532759394	5.57359402905494	5.3236534969993	5.8079779566802	4.62947724830375	5.33405466023863	5.29041801425566	6.25174205690169	4.94685488576669	5.39967132627084	5.80738506746848	5.54128156701592	5.47096355902983	5.95068773741793	5.49536768746973	5.1908004994065	5.05685544042922	5.56690307716713	5.56443733945298	5.68785321934283	5.43001240931738	5.24553216837036	5.51193949131991	5.26299927987046	5.42405826058798	5.20935347631684	5.61354469227807	5.51372082750646	5.79382844623095
ACTL6A	6.26315079653551	6.11498130505567	6.29621641225717	6.41820385995926	6.50235651471064	5.99102857908335	6.47566212212314	5.93949036722117	6.54598518250989	6.23454083115932	6.38923448571653	6.66633234932107	6.2149861849206	6.44706362724269	6.52469084441717	6.63182527463467	5.53634577492189	6.46017185487518	6.73554511898766	6.37394028976331	7.38511164578245	6.4206545209168	7.52064829795328	6.55070190362597	7.39670831697623	7.00736018205388	6.74921285191239	7.6814009232606	7.62612715328555	7.4634997391744	6.28420660158435	8.22497624591337	6.36422605437052	7.8799539300314	6.61225640726878	6.76452214022755	6.29631280785662	6.60905920130362	6.84997221224428	6.42511678495345	6.38188034816804	6.09290993076346	6.01284633083502	6.67581187971853	6.23139508766819	6.60835007029858	7.71000021952718	6.94872612965281	6.96233976321592
ACTL6B	4.58076221108592	4.57638274379161	4.40536253701898	4.25917034100009	4.40280292391605	4.42339209247209	4.24337187951666	4.58337027485239	4.38170088736061	4.39159545823358	4.43826408273082	4.29355967659956	4.42787555143448	4.46349742464538	4.30224298088411	4.53704080499991	4.49837481205071	4.50790895725591	4.45724834494986	4.58977627212793	4.42612174793635	4.54504685589565	4.28741222512512	4.4140031734347	4.1787964729876	4.16400720337394	4.38147268890214	4.02033089668845	3.84644264697915	4.3457940929632	4.29747696418222	4.37403019429352	4.19625998288379	4.30247329114399	4.61947652887585	4.33163350025201	4.32049417859943	4.55052955885926	4.39718145342389	4.66260863575974	4.32766811595786	4.61795285901958	4.37141345620335	4.53145950315346	4.3111442602413	4.60923287960537	3.97843936264816	4.13749375159058	4.14608623211809
ACTL7A	6.24332524847999	5.79841358756173	5.80150647129464	5.28962749470693	5.76906814545291	5.50719316468032	5.61808793982642	5.77383176869686	5.66398960423467	6.04532917883834	5.53931122812248	5.36900441846041	5.59376479443812	5.80788932331404	5.49093368900986	5.87664047815312	5.65662916803756	5.54689786363676	5.76990221542834	5.56095563527834	5.62653440068392	5.62532277859884	5.51381435382	5.70206817564257	5.28539783541364	5.27388742560533	5.48994472686466	5.28648851924994	4.87865786916857	5.15548440084695	5.59008495625738	5.3259770970766	5.36612299668139	5.59203452561979	5.25870407638937	5.74339882216605	5.57315170533628	5.6862560469844	5.79074075515163	5.88373579490048	5.08700666389416	6.04381170767847	5.75362659153446	5.76521154663735	5.63020841915483	5.35330531396486	5.22083012074562	5.34479047436011	5.6104002017018
ACTL7B	5.22047199599986	5.53897025769918	4.958710088939	5.08888054525737	4.94991210750956	4.85032915828646	5.42941767960024	5.52494590694716	5.10038450809265	5.36870027378356	5.38626648501442	4.85617747830912	5.07630127358072	5.02733151060026	5.05747557676358	5.00373705283441	5.29771147257824	5.38476898640397	5.1002978869794	5.27090222252423	5.16254537652294	5.29980238728738	5.05175173051221	5.1220420768311	5.09549512417009	5.08586126366765	5.14232560342133	4.86740072607691	4.88270581357807	5.07369568129492	5.04509019932361	5.00767965220189	5.16942225282866	5.107898719567	5.14023023876205	5.0855509966897	5.14144817264625	5.12527220266366	5.42407539210414	5.35987268481445	5.07495650007317	5.19224012769087	5.31745760433118	5.33071606654731	5.27802279356568	5.42857948508114	4.98366774812648	4.93268381534842	4.87876022352696
ACTL8	7.54894725332875	6.71612249058074	7.1539101412682	6.66986247310113	6.46759035339591	7.13347785366386	6.06046232375768	6.45447405764909	6.19142183317638	6.92772880679386	6.96942548452472	6.36970742785369	6.40032432481256	6.29709885349229	6.87883210259362	6.7909262693955	6.94066810273766	6.98639915528875	6.56053684371781	6.80754718949289	6.38919086200658	6.09947473617544	6.58956277693012	6.14586496040668	5.93947301770048	6.27390702479654	6.94478714019752	5.9335323346571	5.80135010246133	5.78232974432003	6.60059169568977	6.17232948267666	6.27708284884816	6.17467930764759	6.45581399475373	6.07512810810004	6.38839971443311	6.45495128770304	6.35862505629963	6.63720515151035	6.90028673799684	6.50109512697936	6.41874822484249	6.70011123375484	6.33420125582968	6.43529010134109	5.62189256176592	6.08660137282875	6.04501147410555
ACTN1	7.55051633875841	7.89871863905501	8.35601435890252	8.40395462991932	8.36914209739091	8.47367999574996	8.28982284591657	8.25196630153184	8.46706014467853	8.12648186947952	7.93494004756902	8.21861396166401	8.30800760946587	7.96074417106365	8.19979357111789	8.1547970111836	8.37172309288441	8.44653114211344	7.86250171807654	8.24616034191485	8.66400520158929	8.32490927852415	7.71349442198973	8.10760415320139	8.26027126124418	8.54068656647842	8.38983653524487	8.47804640065817	8.91613102345694	8.54596868513637	8.7839112778145	8.52329604510312	8.64614699869891	9.18753908594546	8.61097874830989	7.46535847160118	8.37621790241119	7.98972123653637	8.12812729163206	8.26896750042777	8.15058642905634	8.32325802414542	8.50960422530435	8.43292175891852	8.30279485489896	8.11600289697771	8.49733519413969	8.93606395282332	8.34086699932203
ACTN2	5.36527349457705	5.40788250716363	4.8307284204056	4.46195907326715	4.76755408391244	4.78447501102747	4.26878927094301	4.77310813503856	4.40473413666448	5.05669060569437	4.81198409686824	4.57308562079867	4.70204599168295	4.58684854990497	4.82606330498604	5.01950865341868	5.25622911720454	4.97261310180509	4.77376919837032	4.98440622792025	4.5554743830572	4.54717205900544	4.28202482103484	4.62036189752929	4.00364418169688	4.71762248567047	4.79056792677635	4.02906630527241	3.99278526896886	4.11417411200218	4.50107199702681	4.25261326901885	4.27114913593499	5.22145734703631	4.39913910530672	5.96000238362251	4.57305634750071	4.41010462661981	4.5383752359098	4.58055069159308	4.68487013848272	4.63078075770304	4.45620641447691	4.4650714899199	4.6297853243754	4.37201634512021	4.27135272325256	4.28495459588569	4.41475320426928
ACTN3	5.75971919495128	5.78140285561894	5.3681210782008	5.41937680486446	5.58930651811211	5.60668024194169	5.531630725093	5.54275725544108	5.46525942651541	5.59102444229675	5.66621225744458	5.25957528111798	5.6756241049744	5.54987097420315	5.74211641456374	5.75132189510031	5.90942818422686	5.79364657691476	5.73821484238013	5.56936774550545	5.74428051934402	5.54237688760826	5.34812504145466	5.79679173525457	5.5455663921322	5.22305691944634	5.91715339327025	5.36034391227486	5.09808063615229	5.38956050842385	5.45234361441201	5.3771752474625	5.56404218053306	5.61224994233832	5.7469622098008	5.6452524544263	5.75630467031044	5.44623492969598	5.59717576261859	5.68075224841482	5.57270073720432	6.03408537061724	5.58243204874336	5.72681724255999	6.05878962759644	5.58615346494398	5.36619172990712	5.28494592487571	5.55995378646189
ACTN4	8.18315534255309	8.61606158461442	8.37496797116006	8.67313863578291	8.66497510561456	8.79408440325853	8.41057696778608	8.99302349739829	8.56768584403834	8.80693397239319	8.22162355787626	8.73104277224568	8.81759159051524	8.17318715660159	8.81107289852028	8.37620568272173	8.8948476563811	8.42975858061235	9.1055408896789	8.95816805555083	8.90440751142272	9.2319146231267	8.79729704943391	9.16963708360575	8.63405560986427	8.80162145731246	9.29437531129533	8.97009138248005	9.61134729282634	8.82619720610592	9.06589445694074	9.8980834157644	9.65487950993014	9.68739947713551	9.0258933924262	8.49957784039482	8.66729526896546	8.51140074180379	8.8924371362684	8.98100260293764	8.68276358710093	8.40432912884276	8.50124625703208	8.94995808118076	8.59129751504257	8.49557848356537	9.55132615468069	9.79018651324652	9.49703420343479
ACTR10	8.33638677060754	8.24347894715921	8.61458655553086	9.17630672459788	8.4800641649588	7.96626065367654	9.26891418263377	8.85788588940856	8.99764960059772	8.67030824763891	8.90638317921737	8.77143089762751	8.99644367254777	8.69404828122224	8.89052745856061	8.74278229024086	8.16632635036347	8.53464357521954	8.31255174286197	9.30542580438782	10.0197092709742	9.34022687802932	8.35470116140784	8.85255069122928	9.16292418988526	9.4293237455198	9.02362498431535	9.32764949510835	9.33157881067111	9.53934681447707	9.32594556343777	9.22889738701794	9.23995731047605	8.96609551673242	9.78167693951463	10.0325311893053	8.87941992167776	8.78058557591554	8.95747724248105	8.82672231643528	9.05288720200612	8.75453850443129	8.79470354244838	8.68236899248118	8.28183020316563	9.06610045179646	9.51481968578299	9.46965058224284	9.23742056715064
ACTR1A	6.7999971919841	7.10823081838799	7.05208020532219	7.20868996807728	7.47609899825652	6.91192557007476	7.35603740055194	7.47455175436189	7.34189785561438	7.27439726514007	7.29532204062042	7.09653516405083	7.35862167523253	7.12531390049095	7.47025117108794	7.18486090259374	6.98588835675679	7.29191810405223	7.17158091650169	7.58548601763697	7.18843757266884	7.65146351631648	7.52902746529848	7.64244874505918	7.10792805742973	7.25372371749104	7.39061027173176	7.09366926149931	8.48225650291464	7.17071144090822	7.34491147986246	7.76508706991315	7.17753289960074	7.54110955323275	7.66102472883217	7.15652812028974	6.97004783545116	7.01526943417394	7.25602318950015	7.10067720499632	7.24111964770382	7.0075176843168	7.07254706799997	7.2678819907313	6.84599782093268	7.29529199475276	7.73286224637439	7.75353419090465	7.69973796426298
ACTR1B	7.75462085319933	8.15560636445817	8.02813674128574	7.75526452096232	8.51739575979822	7.90353306508226	7.92820569565795	7.93875404493749	7.83364504974965	8.19027990163013	8.17285536016737	8.26524053907066	7.60490633220576	8.13205852704407	7.90002215001141	7.84049783583239	7.88372890340482	7.49838386861717	8.19687189382912	7.82507899121496	7.57814073021491	8.00035817528	8.27260623292416	8.32869375135049	7.79366800438107	7.77986490679696	8.28401150554877	8.06630486336085	7.98667080785933	8.13371573306014	7.89156011858993	8.12279678718978	7.88958750445568	8.19709685246143	8.01112498149728	7.96280958876669	7.71171421038295	8.0363832455766	7.9821070914189	8.06679254249633	7.93813481377427	8.07502837432935	7.85102996477463	7.88543275942035	7.8781438105954	7.64368215740717	8.26178501684527	8.22571678919224	8.52346769257271
ACTR2	6.66364005821957	6.4458646402788	7.292097108061	7.37278895466334	6.45879153511515	6.94317508635088	7.4854956148668	7.07505066221898	7.31369277499811	6.84538973815438	6.96680619486244	7.22928453817225	7.13100163759088	7.04865724384981	7.31240523986265	6.86305968521768	6.45317750323773	6.91539209779057	6.99647100831726	6.97775020537134	7.67975033647148	7.71063540110571	7.13139080533081	7.5912207249228	7.97627577923349	7.24862592857199	7.37089969012924	7.39049568035678	7.97455170236501	7.48106704492666	7.14184887258307	7.260756529211	7.4716619373726	7.59948977206321	7.41388800579992	7.6551346422681	7.03861508186561	6.80611844853901	6.80870346931191	6.58267758361938	7.36073508925481	6.78620192892505	6.89018320836969	6.89691621846188	6.71148701856651	7.40504683847531	7.42713591778467	7.88890971992436	7.6770749329769
ACTR3	7.61271436216815	7.54548036772973	8.07571901665424	8.20590654743335	7.91470705385408	8.00348407344571	8.3471590092877	8.2265210778503	8.36591743535581	7.93125886659761	8.00826728179149	8.35317519491432	8.20538520958812	8.05348205453896	8.09829232576645	8.01115012960462	7.44933823402907	7.91301646763269	8.08493574960219	8.07313970637047	7.64546918903528	8.56963301514274	8.63356815364025	8.58834895527439	9.07216994837558	8.89794574446191	8.25127792717996	9.01776316625155	9.188629210938	8.64078899259007	8.5622422324471	8.77015070297936	8.5715696657461	8.76377427201656	8.04725603470956	8.55273157854714	7.83275811046539	8.17474555301582	8.19935988834002	8.1438449060466	8.15786116468719	8.11988740969556	7.8720072613773	8.00587749160776	7.91070736744201	8.26947845614728	9.13942365289818	8.86854406630171	9.2538979924072
ACTR3B	5.77265152801122	5.67189753303026	5.86070282500867	5.63511475589708	5.55981103217044	6.04233255855243	5.75237238569344	5.30267114857858	6.05772179040059	5.81414022693622	5.88823530959237	5.57689804572035	5.45437804057001	5.96664440319817	5.77187518554144	5.83180762753483	5.41433881342387	6.57255651530356	5.75285804124992	5.9405489302611	5.90033319365169	5.7786643231166	6.9098805646453	5.47984128102157	6.34140640886724	6.02858526882946	5.78405833264658	5.77267496810882	5.59520068616635	5.71397061314374	5.64258001446713	5.72331364795357	5.52745545665906	5.6684356591498	5.83704856769915	5.81933629181326	5.64922127362787	5.77536335842422	5.94955742854879	5.94566655723255	6.05271234109027	5.60857828582729	5.75089163238965	5.4791870755972	5.4805871649689	5.78555233668465	5.92935100063944	5.4389488116215	5.89540365335546
ACTR5	5.90045232168823	6.08637901896421	5.92543552003964	6.07491134764956	5.99849922760037	6.07241126380401	6.13317500786546	5.90988336280157	5.98560270785315	5.903276341991	5.97592951621981	5.87155622751697	5.81136017407857	6.12159828863451	6.01362160775659	5.85785147027253	6.11302840533071	5.97670086986299	6.11765187595694	6.18756602311185	6.0914098156307	5.78894617604797	6.09571400103254	5.98719047692733	6.20382378451416	6.04567704391329	6.65361757358921	6.32248074660528	5.16834165526986	6.92860434555829	5.86293679089717	7.12358201988642	5.66042037753252	6.17131627993868	6.03497431165851	6.64026561842688	5.71014821272922	5.77839197181991	5.95779721154687	5.76454881154001	5.74516546645764	5.63788850419358	5.7276851337827	6.78124756548701	6.73246838318337	6.97501164991124	5.88289807414157	6.31298709266447	6.04425892283974
ACTR6	5.33719774194277	5.17996550696461	5.24413903466302	5.46138694630039	5.59300494842853	5.16401837519996	5.65607724960054	5.69900871770667	5.66339148240335	5.43803050060325	5.53247022232376	5.59836612130553	5.73743708116339	5.68872280992493	5.36885040588029	5.22456401225403	5.30024313599592	4.95215267898467	5.47819209900278	5.70341123846191	5.93762177950293	5.63336528197615	6.93919159171949	5.75146461791381	7.62699055861419	5.7553115068978	6.16154329534813	6.06637487808466	5.96264448302984	6.32304560827266	5.69562082065722	6.07235797507211	6.15413320206212	5.63465511205486	5.763316246921	5.89495529159424	5.97354573384797	5.94719740049406	5.70157370839863	5.485396289	5.45772192772136	5.56983838120481	5.54670315615299	5.64196690413879	5.68111695409518	5.9736027900296	6.24080158458921	5.74770198768754	6.19714303968871
ACTR8	6.26311397346996	5.92903428805592	5.74660335066179	5.78653346152454	5.94652119138126	5.84093067036057	6.04069805184503	6.02356340014047	5.96150339097086	6.35975305506193	6.08863613422755	6.18029058986911	5.90407752623954	6.14597349352652	6.05258610151939	6.35496491117135	6.05583779110423	6.2431683892337	5.93834975480271	5.73544928101277	5.86744274261457	5.77165508328188	5.99894765422975	5.90650373013156	5.94766229639544	5.77486606036784	6.22977867236331	5.78982524854503	6.12427134644904	6.02591171925202	5.89472188697603	6.26058387314992	6.01613540919372	5.87027491645003	5.94723215999418	6.02078725471848	5.84351685409732	5.91321673466784	5.98329274915473	5.94869658596967	5.93223823467477	6.09905407975873	6.23434355822328	5.64984686007804	5.90666747278905	5.83148147512023	6.14124442722558	5.71993999971212	6.04141576678035
ACVR1	7.85905382673464	7.64469955508635	7.59874321923223	8.04785103611468	7.80685445666533	7.58082778960884	8.37847385563481	8.57630398452179	8.5612129090088	7.75473969187818	7.98465089034612	8.13428107663744	8.28245312744868	8.58301913710159	8.56653573021687	8.75675869527765	8.03658182143378	8.18954399352843	7.32238005790824	7.96718824848865	7.65738146190721	8.25375469521931	7.76600106556659	7.71915167395641	9.2564411402891	8.19963342738257	7.35017863789872	8.596212853654	9.57560882240952	8.20692201576363	8.31538076493595	8.3397355965899	8.71466233768801	8.74647601279698	7.90806482390829	8.68125474084365	8.09765230368143	8.28659022169812	8.48927799765412	8.13566718479593	8.73292374229477	7.85653251608919	7.97091897472134	7.83886626602897	8.05409982177467	8.35097605577472	9.34458075442276	8.64301259908803	8.7808578216693
ACVR1B	5.59061869491401	5.57904829397783	5.51469578928014	5.35371504142928	5.42742479803213	5.7299425956672	5.43988001395008	5.60718340956008	5.78807138292406	5.5174336024712	5.47061399564711	5.40720521949153	5.48419301551803	5.66696177650656	5.46560967774773	5.74722983510994	5.49378258693473	5.94917329262543	5.40954045761891	5.47888949917972	5.747232985509	5.40172273931896	5.08463884178307	5.72935216415638	5.76443241039953	5.57679716701129	5.71947802912746	5.4859413411952	5.00653835756969	5.28749045738914	5.39465311207772	5.73409526155236	5.8422939056417	5.8499004243857	5.39332588960507	5.89547951171274	5.42745292813567	5.41550872041269	5.47259266419999	5.32742173884618	5.5958196022043	5.58807242058352	5.52638214762564	5.74952101411863	5.43329384511626	5.45713264806907	5.29932371332421	5.48748290989569	5.61251116303547
ACVR2A	6.85263870090518	7.00547431777053	7.0863865151135	7.13884937087199	7.14497935772853	7.36187630656022	7.49219956319112	7.37824878221984	6.80820949315297	7.29326202418375	7.05988207517161	7.01494478454755	7.27837585588627	7.06629414699921	7.64125590129212	7.52333283604997	7.61764324470855	7.34126925709523	6.812023847275	7.04643315898856	6.72075368774898	7.24128788920424	7.03553577115909	6.99610491113974	7.81798339381636	6.87047647221436	7.1719972627451	6.79655701283826	6.70385498340065	6.66293616639944	7.24319484959341	8.29968224796896	7.06414347623609	7.67431141446126	6.70980021284925	6.70979031513096	7.406533926419	7.37045405898675	7.47196039206916	7.42420181354051	7.3602453190133	6.9977735734684	7.0155589489882	7.21739490964445	7.09151201082117	7.42251690240206	8.27580475386725	7.07372084048912	8.15929269326209
ACVR2B	6.23313022991537	6.19833956787136	5.99600913196521	5.9738938410217	5.95460733902236	6.6193829393329	5.69968998435262	5.94235265307355	6.06110314776863	6.38558652888452	5.80959971684495	6.11456713133331	6.02914764868625	6.317653525709	6.14966629582188	6.34214122594729	5.90256731095595	6.13979166798879	5.91449917847263	5.80847632182113	5.93781278469669	5.94379033826103	6.50105793585429	5.92996127000214	6.48801924575916	5.65217011631236	5.94323834834988	5.90703010482506	5.98313077396064	5.84315480115803	6.10774536470945	7.11644764896447	5.955644735914	6.0461532340929	6.29047314735076	5.86596740961054	5.98303671043075	6.25758316118522	6.18055229050784	6.3777389862805	6.2670684835106	6.22336050691666	6.13176903112514	6.57375776904029	6.60241928870672	5.86852704400492	6.61996969582524	6.15733225584241	6.32050839034965
ACVR2B-AS1	5.24335723847913	5.45235408117514	5.20440108372656	4.86039557528206	5.09355609468582	5.04264096773212	4.82934380968982	4.85773499217186	5.17228447814381	5.48964016636994	5.27503395289771	5.29272819575998	4.95692286536206	5.08359786884863	5.15419129950162	5.13959146344938	5.22709036660129	5.07860737943441	5.14141082688576	5.25143367450933	4.91639132775134	5.2331342020798	5.1414897039221	5.11683152887117	4.46256774860453	4.8984210152619	5.4634763843007	4.5027631829472	4.64161862108306	4.78758361055158	4.92464156237867	4.96007403721963	5.04357903197408	5.06664904823574	4.87146630496079	5.41749713958222	5.20448405494251	5.36337850572331	5.45980048973456	5.07538987860092	5.40750994386636	5.12378242863414	4.99492391094454	5.39090380305912	5.26814581848882	4.94782702501737	4.3179030951277	4.73032040745821	5.10452342281791
ACVRL1	6.10869751520041	5.92075978315611	6.25347844481067	5.38976486095789	5.84579701562869	6.45199739990987	5.76078773176765	6.4076089550523	5.91935163560128	5.9773192950821	5.999120274461	5.79499209011573	6.22895072071959	6.30501664531762	5.79974864383782	5.72800320146103	6.4343975022222	5.73514257445564	5.83672395317338	5.84937132452993	5.7868339991131	5.758529584345	5.59661857217596	5.63111494268979	5.58232814570012	5.86942282657804	5.78077701787954	5.64967653377666	5.12453353538005	5.61944483871461	5.93997037015933	5.49096857060793	5.85472358307015	5.84105741371309	6.09019310870732	5.49145915104639	5.76464969360664	5.70428034547615	5.64702175266856	5.64978293255063	5.61777860179065	5.80360171972821	5.71803497382182	5.89982352507147	5.80381239719389	5.57222472694363	5.98400668570821	6.23587159592966	6.14772265276691
ACYP1	4.7876102926832	4.9359496403387	5.20673361173292	5.0247827373134	4.98600056092584	4.97625144392176	4.94598447951449	4.72307855767578	4.75664515232409	5.00356556185284	5.03491550545933	4.98247742221177	4.79649072211684	4.86043603540893	4.73954560203165	5.16209528293083	4.59849677817689	5.10495891332748	4.87761416902405	4.63917440830965	5.95373373191659	4.68768726801279	4.98260785028335	4.81438316116123	7.19655374831361	5.12951167444711	5.27022408348679	5.42067408847525	5.96479855343718	5.7866069993656	4.86462417916101	6.45162420191587	4.80187244719913	5.53389149901547	6.03668302594401	4.71679406215025	4.86266076087498	4.96266882736346	4.18292566449951	4.18777131059444	4.22152393820757	5.33821493412692	4.96034746892112	3.80318062996534	3.95862535327495	4.28523517581625	6.11171374876325	5.96795357558705	5.18934074738947
ADA	6.00536857782647	5.95364439642252	5.63147223163473	5.73280261901725	6.00521435631492	5.92284293341984	5.75927388468987	5.7571798992774	5.94284032275176	5.90170601847475	5.93012218876534	6.01876871360845	6.03421656834943	5.59240278204023	5.63093074277193	6.14002109313946	5.82948237104014	5.9964185894391	5.6770327501307	5.15392023721792	5.49687460747422	5.55729174141295	5.07274831496829	6.01013065222615	5.04608170204769	6.06586116578589	6.40392500055348	6.10949557212248	5.17329731335891	6.39763447645429	6.02641815741894	4.923012935825	5.11959738303468	5.90473738480028	5.41875969829813	6.83495698963248	5.2758607207916	5.21963026808513	5.26214712822594	5.49642357475415	5.12903953632406	5.24983686726141	5.44071176434169	5.57922740566309	5.37489505809581	5.39491501396677	5.93840489782953	6.06161287088302	6.69632658365059
ADAM10	6.56850600028752	6.572301308956	6.72026428280071	7.17923496083286	6.54615260538623	6.73957710562913	7.57952973433647	6.9726988044891	6.98648301956198	6.74527980019254	6.87135325019545	6.93799930292779	6.82047232577834	7.00831956046226	6.9870106864082	6.83022983729526	6.08167062015089	6.69400096307173	6.99537349767226	6.65274470895461	6.45553571288844	7.42649569286772	6.82091364664204	7.24970242984132	8.98420823042513	7.34627843811313	6.54072147001673	7.58342359667551	8.27734983211513	7.26610984116199	7.11525443122377	8.57733708446519	7.39058515264296	7.43219189972401	6.96261273925697	7.1450632828969	6.9377394477663	6.67940277927537	6.52035488781977	5.90109967413447	6.90299024579355	6.42906391254106	6.6098967035776	6.37172331802847	6.34768100533782	7.13920445760302	7.83384945890442	8.37931871808622	7.58830927322408
ADAM11	5.99233047766167	6.11844353078282	5.63770764024197	5.50303570659021	5.8091621607785	5.7280140451145	5.49657306795717	5.79665140416151	5.69474264230219	5.94643096920952	5.81187891729335	5.59334633265061	5.72736904760755	5.75188823948468	5.77910054922457	5.78740447000767	5.80177254928863	5.72651045799426	5.94934677905878	5.70939082172473	5.56983750641703	5.38212128171985	5.39270633242934	5.7582265884611	5.22535396226745	5.29215932577773	5.63543898714603	5.09882216730933	4.94002192377745	5.25126952309285	5.58154792581336	5.22508887166905	5.45379958451034	5.68759007483759	5.71262509587276	5.86668072423577	5.74044513049347	5.69467673301763	5.6773013805652	5.82976037714277	5.77668368948936	6.02185932680055	5.8257818512102	5.8710334905595	5.75476700522398	5.25662342736689	5.14612000924733	5.39167221485667	5.56587189095157
ADAM12	4.82576107944589	4.7002149864979	4.40415518434196	4.33307233592203	4.29465517015965	4.46868036811177	4.14177104619781	4.28944655203272	4.31468887173651	4.56340760144999	4.31255708966378	4.42188757126162	4.28088335297917	4.34932582157297	4.44972157526194	4.5745191998849	4.64054492738103	4.49514909374571	4.37732106519983	4.30288543939141	4.16953724048182	4.33334719845092	4.11081223534644	4.45822778582798	3.97216343786515	4.52657827397703	4.32800331496405	4.25592671703307	4.0479841809594	3.91877149498784	4.34979366268205	4.14789658642883	4.36561790625743	4.77239511083517	4.22168293850951	4.35733425561442	4.5021027138137	4.37060490058248	4.30104922579086	4.33923912246262	4.26346135072126	4.53481285596243	4.39837393911536	4.40533023083103	4.2964820092753	4.31241611787598	4.06679539737811	4.36855668854083	4.17653533514154
ADAM15	6.87263672501506	7.06455391632626	6.94833356124813	6.86747859222615	7.12309723841334	7.14026362314019	6.85079732939308	7.10211126130653	6.78607810858485	7.10807727055528	6.89698390381445	6.97017295687011	7.08426273579436	7.01874256883906	6.70132038342969	6.91731942156573	6.94345561110399	7.06209959556164	7.33585715068934	7.04842341867268	7.99110535234236	7.1685514801074	7.05657247644341	7.81872075254601	6.42502792454702	7.02790969287879	7.12032937382154	7.41957334883991	6.40085103343279	7.76687013250365	6.88227610036771	6.64085964513194	6.67571911835601	6.91155370167934	7.03777548812667	7.7718629278308	7.05647252969157	6.89165741283694	6.7591620125811	7.17904279296178	6.9822939044886	7.16799694991959	7.28837758609935	7.15841867487824	7.16442476043156	6.91926176114545	6.73535389281116	7.12245963922394	6.79328863118739
ADAM17	5.91917784453651	5.9670438710398	5.97972384097679	5.91114329820313	5.4894679051181	6.09804591747285	5.78975408627684	5.67731722208902	5.98791800494583	5.60012007901744	5.53979149280506	5.69578883537541	5.63824667771673	5.52816417365503	5.75644766497194	5.97199201774554	5.55096747933009	6.06355887606964	5.82356682841134	5.65208932720929	5.63529920315383	5.7436905858859	5.91912137559896	5.64179811775094	6.27686715357035	5.65898315785327	6.68532868324737	6.36572464013037	6.83759289956281	5.72290038884001	5.5374123120657	5.34353330130597	5.52806504828036	6.06362487238704	5.84658479228609	5.67795839230048	5.58078653165692	5.46032333964532	5.67988346373304	5.77783329484461	5.76650208523589	5.41485499786133	5.63002484529536	5.5693590359301	5.41941933019004	5.62147945231484	6.35745514923606	6.27942450880442	6.35096139123331
ADAM18	3.77336203852479	3.68311790714598	3.61110454585619	3.51950631143078	3.64664313469059	3.71591300381432	3.53378945211687	3.68486897851242	3.57487457053138	3.8585470292051	3.84766458379237	3.85789313416713	3.81192530541849	3.60647104341174	3.54090510925015	3.88648257202464	3.78686668022807	3.89817990518283	3.73924911572471	3.67603962961733	3.61804145539773	3.71047001522549	3.75314190422962	3.80133716632852	3.50175068878799	3.55479447783793	3.71331054409196	3.40118868916245	3.46933050664395	3.39537089789712	3.55327056056562	3.6005803627733	3.79802578892712	3.59329158334498	3.61871960961081	3.67073458909847	3.83002579891463	3.96343748758566	3.80898462735975	3.72071220311762	3.59312108369583	3.82063149758571	3.7319311043589	3.68300603393381	3.66839299474036	3.64613383109738	3.49351913154478	3.58512360002478	3.58257680245077
ADAM19	5.44019675588892	5.60211118300456	5.39362970195566	5.11309613313548	5.69621950339935	5.94097248720251	5.30418510006473	5.46295734874413	5.69020652341268	5.40259123754431	5.02544597278723	5.4033215157932	5.35540977414486	5.06025691904371	5.3043329852216	5.64671761516732	5.57230088947532	5.77089236008469	5.5786379210091	5.01568029270357	5.04031155656376	5.48070135701732	5.09326663943823	5.29327902722498	4.84617036196379	5.10322830557233	5.22369982321089	5.20240436062119	4.92109020210701	4.83974421829143	5.52822890217564	4.70282390727656	5.27416220266797	5.54613062910349	5.45084380122146	5.2627597996963	5.17550777480273	5.25011445856122	5.38834566063643	5.28958224574932	5.2268477026157	5.30323067051925	5.52875459807216	5.59352022772046	5.60434932842939	5.04829448382546	5.11159325769493	5.53618657756908	5.56129835930614
ADAM2	3.32092920869091	3.25819528880733	3.16658661340594	3.00069092180372	3.16152235180489	3.37959862344214	3.2683206178993	3.45724105232787	3.25365965243174	3.55251177498602	3.35937032402906	3.12806085414951	3.3284305763163	3.2500886373135	3.11503048190007	3.29151305150714	3.36056013005012	3.2486369142623	3.28651996163412	3.28100053934045	3.20676782301172	3.14648059148286	3.24065254025848	3.29506101210476	3.11564784645925	3.30056286679275	3.35292870521496	3.06904258564504	3.08242271295302	3.07274615633342	3.28025471462657	3.11772242098456	3.21859082163442	3.33906147611312	3.21042987026849	3.21254117706022	3.27819108771949	3.34876216037783	3.49246607790216	3.33128258422398	3.61227320728133	3.04540669991105	3.30796096232645	3.46499869421028	3.05835889603006	3.34967786156253	3.0382704101075	3.00339707625579	2.97730278785981
ADAM20	5.42111664898863	5.28217920994138	5.21774518056134	5.02783609362144	5.00092410229484	5.28361708466583	4.92422929066048	5.15180409669587	5.0714012498728	5.26260453049509	5.16949070081931	5.09222861514489	5.19019247821763	5.12149271834494	5.26363264817371	5.1734286256753	5.42631790271057	5.2653057340855	5.20995609170432	5.24104121907426	5.037390902995	5.38041182985566	5.14140746300178	5.20684300246007	4.93579350601461	4.96547055917252	5.25370324394227	4.80943188321015	4.74363022317066	4.88399276529417	4.94266678134433	4.95481687598106	5.0574306832959	5.11841849627495	5.0400005764401	5.25263574701509	5.2420129057013	5.00485075310061	5.17670289662732	5.40938074538544	5.15279334265589	5.28569110243818	5.05723977257415	5.34021935223045	5.31129934379399	4.92758740986711	4.91413138021116	4.97352387807976	4.99880507882929
ADAM21	4.65452413272572	4.82372915139158	4.49589499939594	4.35684554567489	4.60249192021109	4.60535141093817	4.45843235518811	4.55183285778172	4.3853043956101	4.70872754591637	4.6194270568163	4.67626129294299	4.56962778528128	4.44125711740229	4.72448047004185	4.75954324578261	4.98417848033812	4.71822068926184	4.50374071016223	4.71702944892581	4.54991102385328	4.57812291257416	4.33527314512251	4.50924817390969	4.14955716860382	4.4927875229709	4.80180231576307	4.36170714176796	4.08893505051838	4.49365417389899	4.46420519242853	4.77843132417874	4.73817321622531	4.46475285178809	4.56083334089281	4.48543928350549	4.56416716170099	4.59208017378614	4.65778007239398	4.7050117820904	4.84832154878959	4.72845962350126	4.55752825785403	4.53095935326778	4.77968378809907	4.57985031431171	4.61208371001675	4.35964969036505	4.42132296184695
ADAM22	4.31831366097802	4.26947668879309	4.03828566342828	4.02634130417937	4.04642329603718	4.14049616194722	3.98346254095449	4.09550726956898	4.03638565306774	4.14215475922666	4.07815905732405	4.0139822956106	4.08161484087393	4.08965188469904	4.14259287926274	4.31496293682454	4.41076145920322	4.10196171652906	4.05410373824765	4.03924789253449	4.03284597527261	4.1631363916141	3.92740769444705	4.06240454821692	3.94666709358405	3.9286427011814	4.27931643689566	3.93298031306921	3.85037233320533	3.83602166671745	3.93654897958758	4.07449420237575	3.98316964556958	4.09569049442736	4.26870208489913	4.1395270864046	4.13915762715338	4.10736712820494	4.09825145682396	4.17680956188108	3.96014036379338	4.2239249852649	4.09100256364028	4.07804470252398	4.32731057329923	4.12235948214984	3.89717463023184	3.84209371478513	3.96644649050455
ADAM23	4.02955792722659	4.2770977511435	4.1201389463097	3.95876396341821	4.00828668690445	4.16582440705435	3.88836910819401	3.96769505733437	3.90043798548418	4.0306648299405	3.98790720482507	3.98997446256966	3.96584606209675	3.83454869201101	3.93047818186016	4.08252296225132	4.3280080005669	4.03241820541316	4.13166123184839	4.11916830168754	3.99761583286537	3.93019662315286	5.49069040036707	4.11913608198413	4.78769804577465	3.95700133769932	4.11006571580161	4.91928331450054	3.80201209215462	4.06300831929887	4.00301731024024	4.19530761822613	3.85665670913775	3.92652877369049	3.91056131228772	3.956448406015	4.1165745066745	4.12538294437112	4.0215877865072	4.17808085101215	4.03152132257745	4.29488036756917	4.08992398059404	4.18299107415478	4.32139267280132	4.1858424832632	3.96114129247604	4.10521767853802	3.96083585339867
ADAM28	4.37403890588205	4.35987099733589	4.36699758109158	4.4293975520022	4.18352455087708	4.17086466027833	4.11592484882484	4.41145373703368	4.04278437977008	4.21498297757073	4.10951976906236	4.57199423707697	4.45527791089605	4.04830809497955	4.27505751020486	4.40695952382929	4.40147737236537	4.15956358443785	4.62923561287283	3.97921380184306	3.93363649050826	4.35526871696922	3.9402824268475	4.23060625522939	3.83346360079206	4.67682290431279	4.11506863424271	4.5369054822202	5.74614510910462	4.21419070721252	4.54119400817098	3.86402680835086	4.0761969405228	4.10366205043276	4.01453445966137	4.12766138340634	4.21106699067807	4.29068437035807	4.32703197855212	4.39516979957479	4.23823345231088	4.25897493854036	4.34103017372813	4.39488610435791	4.24178589343346	4.3007521846819	4.07539266034738	4.75792103830082	4.3715646966992
ADAM30	4.56213069214046	4.42908976596614	4.20699679029406	4.06526452580116	4.12462721404273	4.33478229332451	4.02438171644252	4.09775759383991	4.0524279467085	4.28320920655233	4.17866270669011	4.0585904514585	4.16398065938028	4.17135566041859	4.38488862608545	4.21555298261575	4.53757153400845	4.32438215985906	4.14668397505387	4.18606948893305	4.06517872235315	4.25668823528692	4.00889003288788	4.23830150788206	3.93731152089521	3.96586473953364	4.21415618664442	3.94102689050412	3.90171391261196	3.89807642374701	3.97303205858805	3.98243806726296	4.14591509359144	4.11835141852333	4.21905274753671	4.24663627455917	4.11135058687593	4.09473433766775	4.14462145754011	4.17266197764528	4.22906705017066	4.30028807394331	4.2983289575122	4.31948592271414	4.23348731994206	4.04291794644593	3.95591952047198	3.91513408460684	3.94253719903965
ADAM3A	3.63772200926518	3.38750696431003	3.49170312947609	3.13033426819653	3.30264572580126	3.46895494476535	3.22295495503536	3.24487698892197	3.20351699369478	3.40841363822684	3.31698066028257	3.37620874294871	3.25934305845474	3.42687370675519	3.2454240094223	3.38800902422129	3.69363799520327	3.35778239486217	3.34055294251888	3.20183641173766	3.53908391698201	3.32119366220917	3.39227260681059	3.32196173893909	3.22799410778609	3.12141315804152	3.38588070973137	3.22546882136675	3.14976455616492	3.32340235114716	3.31892127910334	3.27025893486829	3.19210806427798	3.33347914317212	3.27837244783726	3.24474567392984	3.23317590793362	3.41970911371508	3.68847742756344	3.62471290341939	3.14655710738933	3.44519288296544	3.15830898027843	3.3231838727423	3.07494655957774	3.08773180238114	3.26429927141112	3.23082133805096	3.29854048936707
ADAM5	4.53624913763357	4.29175217760676	3.99019732943403	4.06386654687779	4.13610757233661	4.0799266264364	3.99822736921333	4.03392306562995	3.94199584994255	4.28204006752225	4.004483295153	4.02560374617097	4.01394456131947	3.97340595893695	4.06622933475088	4.15045928343733	4.23547210790023	4.07339760429565	3.97451145228426	4.06886214388944	3.91958776037645	3.77354198084073	3.81781694384106	3.92976514547021	3.67337434015245	3.87757544997548	4.14057113748986	3.95137514671532	3.27166803477001	3.8175286756288	3.98879539506841	3.98516119265916	3.91440803576254	3.8513015724963	3.94888997128544	3.85395970885352	4.1610882392279	4.13478261864244	4.11078781738258	4.25385640672737	4.0247285115432	4.19575052911204	4.06185716601677	4.1203907931076	4.15865590016494	3.7886739913296	3.68129916969636	3.6468264506025	3.80719750623134
ADAM7	3.70002469564149	3.70325181016752	3.70975722457083	3.50922154928983	3.60737433509501	3.64799844219877	3.45110423904912	3.51833985400425	3.47629961884941	3.64411810509496	3.66791685602561	3.64690892543659	3.65711309081667	3.51514930044339	3.68878829234466	3.7342542899363	3.77972638102215	3.68051698332344	3.54936325433528	3.78085509882917	3.54818233516016	3.68044040797856	3.46813819540571	3.65971521552021	3.3463645887004	3.44638563982597	3.62306162923436	3.41149307336266	3.47883105902029	3.48350964386373	3.50151226311545	3.46261627096558	3.57323634589512	3.55720923746164	3.53397474409351	3.55413567898934	3.7946280685652	3.64915389502354	3.70665028423549	3.73246594869138	3.64750434681412	3.80594274739429	3.5131634487942	3.53412915954032	3.82158760776232	3.50298418548475	3.42227962885029	3.40673251948727	3.54193813793606
ADAM8	4.89688660427762	5.08282900272924	5.11934129568184	5.01197650362057	4.69292663072047	5.34438637328334	4.85617596688083	4.7392900664411	4.89359265639713	4.98770362554974	4.89304515748728	4.96093630151116	4.97750837715846	5.03336222038411	4.93073303805238	4.92698881069463	5.04000256347057	5.1973662863501	5.21384186527777	4.82369260707834	4.75715230148623	5.19405515233971	4.79395881114273	4.97445436296322	5.26532978845831	4.95259534106734	4.83423196109286	5.33450781076094	5.36239827508654	4.97877423169814	5.03693831565084	5.12231744471326	4.62754856422015	5.0113772800982	4.75744268058094	5.00485590289636	4.90517496927857	4.98292429663695	5.12091298584408	5.15356264151727	5.35395737452858	5.00635808268248	4.98591936087448	5.13876756585438	4.92755903527329	4.79331814550027	5.1127589380756	4.99690495965538	5.05211799293339
ADAM9	4.59399236532101	4.54933369868917	5.05862412143092	5.35774808272142	5.05397744774602	4.61993895195814	6.09028954892094	5.19943769831511	6.00642387751845	4.87756113573212	5.34141016140333	5.34498252828706	5.29046294197679	5.37580652715547	5.55565053075874	5.15188033232403	4.74441312367507	4.8455663798663	5.71399392375614	5.22439195376487	5.5979109191119	5.75369134067843	7.74658610119522	6.3794001179775	8.07514072698079	7.29350091742414	4.98915140899016	7.29582165753054	8.49919736938264	5.48253867822147	6.69206271912143	6.05941397924077	5.65200389878497	6.64684835097434	5.51927210642091	6.96958332030385	5.99794392265976	5.66722586985113	5.47866929212198	5.10680851449657	5.86974046587074	5.81339775988974	5.70365930512997	5.47101737277859	5.4963618538273	5.9397696459947	6.63511027234146	7.31128440951746	5.78618104675194
ADAMDEC1	4.13041850637552	4.54491607342046	4.21745602904971	3.93336850468449	4.01763719148127	3.93940782852211	4.40420355051054	4.2193367812046	3.70721736432538	4.54552585545749	3.9330972934878	4.62929111754927	4.29650434346556	3.73016395871281	4.23758592676031	3.93013701441271	4.3793230253022	3.78756855605871	3.60163053550649	3.2487883138446	3.19234270510926	3.79500766399776	3.35145681908414	3.52781322920476	3.58106280011233	4.21207553323365	3.63088943755044	9.31582355432708	5.58805579026738	7.20108172370543	4.55889438465772	3.50497121952716	4.09232958571304	3.31531482503506	3.25663925757129	3.4762370136546	3.38040578635332	3.58243721390672	3.29500125830139	3.41966054810087	3.56012723399401	3.46013154225053	3.37049467044458	3.16958703438047	3.2452879854358	3.25351250782715	4.21998698936839	7.36066609642999	6.16606849305078
ADAMTS1	6.79322277092627	6.49532891450339	7.26886715736319	8.92747109664134	6.53504655167379	8.53925582210905	8.31107201829031	7.63085275106224	8.46895951966647	5.95550964224947	6.60971288881882	7.95904425173958	7.50896856786203	6.7154009992827	6.610243355459	7.09846001177085	6.98066589476855	9.11658666391864	6.4766006955792	5.82924509972616	5.69229840047906	6.61223806843664	4.94079241591076	5.86017109434609	6.45372221669503	7.42168069323394	5.77344085118964	6.18476510499141	7.38727298503123	6.98060399700231	8.71776436212016	5.26148370770332	6.6769949940394	7.54524784500091	6.14373603640501	4.94028194702091	7.31692027744254	6.91307836276271	7.91925726349404	7.56656117025847	7.65692608307429	7.15014273033423	7.3018371239394	7.77739174492656	7.84846236876453	7.30496944517505	7.06515212871091	9.09501776447317	6.30346492789935
ADAMTS12	6.05576878574035	6.2532007197185	5.32882611666552	5.31934236230538	5.62415411340116	5.62486430623915	5.42668030484529	5.6294839096523	5.43343048677242	5.96106524078761	6.05656607769998	5.40436450489118	5.66019639992916	5.48477876894559	5.81949901842616	6.13126362440519	5.96717390418419	5.95026997465353	6.14735701157424	5.85803885423179	5.81368530151957	5.70623513511139	5.34727285510197	5.63492272926839	5.28352802294303	5.69340811446675	6.06643187767175	5.14503874455184	5.36295739692966	5.07812316936857	5.63522422622792	5.49040351168672	5.75857500728478	5.72044569180363	5.08903568432024	5.89300245163793	5.85989286052907	5.75506602877057	5.6834814551175	5.64024741483441	5.26941155774724	5.70636348237167	5.46355125773189	5.68378440180466	6.08709559790632	5.44599763512259	5.80846239609772	6.89121750952999	5.44637833219539
ADAMTS13	6.26182142620805	6.40816954416373	6.19503795663518	6.09902327312258	6.36108099065343	6.00798610263203	6.64235612721438	6.96803533946349	6.43585282816302	6.53594460172214	6.55069873530362	6.34966828685525	6.71440360802879	6.8083288484828	6.50103589559407	6.3068950471857	6.42502781302019	6.38258829655136	6.30569675404688	6.14053210467958	6.02794040330987	6.2673311792925	5.9512554293383	6.49466279395605	5.84902488885129	6.0221967961478	6.08636819953643	5.79691159733772	5.82827213320908	5.94424619267917	6.49210844719331	6.06148378275827	6.06050675036874	6.05712544171239	6.10038352452261	6.24933426366628	7.02528722031097	6.75022610474016	7.13268218811726	7.03642907803144	6.96501507568973	6.59069496010609	6.83298840268564	6.9218483354927	6.75968076686296	7.02552452741047	5.93955824218479	5.7994226119514	6.01899727607425
ADAMTS2	6.32703292988478	6.00528897726854	5.73090298563948	5.9561259784144	5.95651450674451	5.65006480995621	6.28025573780771	6.15062083216483	5.81422612376741	5.98431856536793	5.89787101191871	6.01710873756107	6.05022470694769	5.7755493426561	5.69070042139848	6.66562929881948	5.96100888914645	5.86398000945692	6.20153422468106	5.23102283342999	5.32402073169464	5.99704488435559	5.3005855931999	5.34760156831318	4.63677684686872	6.86253828212927	5.3238001609239	5.60906899296612	6.26407109714816	4.90355011152971	7.13612698124759	5.56681046631162	5.13355281219899	5.81142547464609	5.79005844007516	5.38464329270194	6.33576148543859	5.58757084456722	5.94734997909898	6.17595641363975	6.05922720452082	6.03935683331114	5.89980629683076	6.38275636183712	6.29367797173289	6.02550353366943	6.07490888710806	7.86399083119875	5.25978192376993
ADAMTS20	3.23784055497918	3.19373026811305	3.13404806416755	2.94948750106747	3.11764515083344	3.25078980553481	3.09808630427071	3.22659167096391	3.10270706688468	3.28973150741522	3.14084026763189	3.10052107036742	3.20658689169761	3.13365770764661	3.07945902038847	3.51558649746089	3.25613967473535	3.16350741069524	3.0948806022251	3.13799448753101	2.96062177738599	3.26816449321859	3.05285574545049	3.06460084538221	3.1614502830909	3.12347454819451	3.10968768517192	3.11018390108836	3.06962122721422	2.96468677817354	2.96138793476099	3.09949871835418	3.19708652534655	3.08943942929594	3.04313388321544	3.16548220281735	3.13931040083238	3.12584172887436	3.15912378065905	3.18996949437898	3.02322633124667	3.19746913807834	3.25591614433196	3.12631969748707	3.08242562662029	3.24905162234949	3.02121664930917	3.04091658133283	3.13166924434518
ADAMTS3	3.50596896943645	3.69781899125182	3.59789170691621	3.36531246405763	3.5144658114701	3.64491539682923	3.59699693883866	3.68216918665233	3.58441145580203	3.77472413478147	3.62417336000465	3.641232683429	3.50540239814411	3.65662511265483	3.55655445814463	3.78476177435406	3.80447776438702	3.63355115130384	3.2688306383499	3.35960814178446	3.63685151240563	3.38929613203297	3.29630070927106	3.38853782472401	4.65534632326542	3.40448127907868	3.48267675417961	5.6222226892194	3.59388882587157	3.36000715998121	3.61577609674135	3.23211923689813	3.67945490982747	3.56335443338755	3.39048282251419	3.47393981028731	3.39431849709985	3.4492968393222	3.55906832897465	3.66581043126565	3.4415722192867	3.50517301315991	3.7776962281296	3.27626407958234	3.64001751735701	3.28234736538065	3.83369166196451	5.06012510946012	3.30157073914293
ADAMTS5	5.40069782957855	4.54115261141757	5.19018548752157	5.56181440756929	4.93660995458614	4.35039823634681	5.21898853631775	4.68265683774138	4.60417526024731	5.07205929274963	5.51783858114319	5.35564512707025	4.44432181049136	5.12605548498466	6.40157456752185	5.1155136131485	5.16363947617441	4.72008844080629	5.01159678096847	5.00901634205451	5.12285704411567	4.85794891429629	4.61725525751401	5.09143630597501	5.98454754843411	4.95599882022123	4.91819471285116	6.72475423962998	5.14009383423648	4.91323701918969	5.28473048312644	5.21511958769945	5.11484989475601	6.84653097659253	4.89523998164606	4.90256138444394	5.57322068101544	5.36669968728882	5.50457519061885	5.41431782029843	5.05362378041034	5.15334532511821	5.11615769224514	5.09568394951592	5.0388925398044	5.0946903521088	5.5916350645589	5.858974582831	5.3880066846927
ADAMTS6	4.3309374696566	4.02374959530282	3.92651099966967	3.92976732071281	3.93849603396534	4.01452031068096	3.91247023347448	3.9408998193951	4.04985882435524	4.55071567578526	4.10853387098155	4.04002859337594	4.05274493115648	4.07969626725208	4.27465969060367	4.12078092310335	4.46759084633867	3.99406727738761	4.17980478514962	4.11716427470697	3.92669817225162	4.04108394442655	4.03008180287168	4.21834617344479	3.91317492385231	3.84316793213873	4.16804787582695	3.58129219527869	3.84913177071853	3.62450688659212	3.92405452970739	3.69570403887911	3.94339952741761	4.02431219641175	3.99163948599336	4.34094053393382	4.08543208742738	4.11222439114402	3.96251168093212	4.02284280656833	4.04945717808713	3.879299033603	4.02018127625823	4.13577851517642	4.10393051492743	3.9943904233933	4.25052937972018	4.05064351604614	4.04050231235145
ADAMTS7	5.44834686793278	5.55202664620131	5.40793260386122	5.14102218644967	5.27931455144053	5.39670861358994	5.084040610134	5.34607957255883	5.16866901867638	5.3638826774164	5.21656351776807	5.0570766338762	5.30728046552789	5.32364926104438	5.41543362597326	5.40833691279868	5.56817925596203	5.37872154296906	5.24234612644281	5.42421447218318	5.15718245028401	5.20002776475324	4.96219952826408	5.35678218541489	4.82807601455372	5.04449354638612	5.22310663353497	4.80402846728946	4.73654629150061	4.99973374075291	5.19482267694154	4.89778136982125	5.05467402464403	5.24191063686751	5.22003534070678	5.18283476104293	5.16631451246191	5.32026938482999	5.26112147673961	5.51549720795159	5.29581008696541	5.56047409189684	5.4655627370177	5.3347661463148	5.4574521672338	5.10511358920992	4.96983411521601	4.91376572986803	5.08684631363095
ADAMTS8	4.63647899550918	4.65559752743116	4.48475780693959	4.31808571374802	4.52553211250636	4.50652479879092	4.40509257224866	4.65017472322878	4.49198699036467	4.48858200219522	4.53301917550924	4.4188982959967	4.58716410942264	4.5275279293336	4.54168686255077	4.48673773545161	4.58359657156671	4.5267946224773	4.62187726593879	4.73269093152939	4.53870560229663	4.59362050840916	4.59716849141558	4.70565390773741	4.38194537344613	4.42300200215258	4.45065011499148	4.21923191510052	4.17919702728052	4.54097640919499	4.53695177673197	4.41543183103932	4.49414987770752	4.54890834502403	4.54818725994866	4.55777402491676	4.44841366679856	4.7154150390027	4.68397547378001	4.83222238350339	4.79867030803977	4.81335920820703	4.77757997559438	4.77372332878443	4.50700199574923	4.76981875580797	4.25262594613077	4.41816480467238	4.34812306165744
ADAMTS9	5.63076562493138	5.39024676877264	6.01055921330079	5.72041235730312	5.16438922459337	6.18250214081182	5.4588801321215	5.55315919404287	5.63673662482298	5.86693932504619	5.4356113465654	5.5430794039928	5.51707142499771	5.27827119181923	5.30045534513457	5.93439969507562	5.72525233538765	6.12451297390308	5.44142671576376	5.34493531333501	5.34908938854631	5.50579334352601	5.3452302184351	5.41919948642257	5.4834799621331	5.40214911177836	5.67928369442736	5.18166502569613	6.20709755276949	5.01464160124045	5.63690572109388	6.1863525805231	5.55876912373331	6.0703422158146	5.2645101640367	5.50373121685238	5.4915309289543	5.44867273444869	5.78178658977793	5.71343394017393	5.65920879116586	5.44445645401391	5.52109647313584	5.64319380299877	5.78671736449572	5.45367801525482	5.38935773515862	6.17607707395577	5.63563474453283
ADAMTSL2	5.45116025507551	5.97180551433982	5.66188864283509	7.06887424301268	5.80388593253484	5.62755406181899	6.12091718908214	5.92555581796028	6.00271572120502	5.66357605549948	5.44947972419197	6.69915744863506	5.55922898882929	5.6258900472095	5.51138271929259	5.15054617492362	6.12233483593721	5.43886251269681	5.35251773414319	5.09898191678516	4.93474546409103	5.03897691684293	4.84708121055706	5.18611489683752	4.71350171519286	5.14515453721918	5.49616389853456	4.91500025847662	5.55842612259554	4.78699225288846	6.87904674946362	4.37731020440339	4.90239971774054	5.8214298940468	5.04832650430555	4.86565926613933	6.14409937828781	5.176562460781	6.19309577308131	6.09792668971127	5.67175257973068	5.97221251151626	5.83276030822175	5.99104987230199	5.61288802606289	5.43070250094463	4.90024733172398	6.7264214647106	4.72779757531966
ADAMTSL3	7.29028137759242	5.97331094496942	6.18863061218725	6.44794608696691	6.44810900977302	6.33396329683491	7.98837013561106	6.6623569330894	6.78248424048064	6.57755949162037	7.03679676596227	7.38494063626432	6.77987304230914	7.84460461319366	7.26171779555687	7.43466534168201	6.46226223585536	6.76520333984823	7.89650876627687	5.26841206400128	5.60619204886119	5.82235292975143	5.06491593757015	5.41776351119979	5.4407766346433	7.09927981825894	5.39894093966054	5.59976269377086	7.07823395999133	6.76601623091551	6.78216997172601	5.1774811884571	5.5821160480635	5.90997990811851	5.56834630015066	5.60130436467771	6.47056953687865	6.68789832424237	6.8524912429872	6.72709797866577	6.97583021020363	6.87223330545384	7.00596690146963	6.6878381845037	6.594626362563	6.54686395487206	5.63643050595882	6.31847528219582	5.92344693145369
ADAMTSL4	6.10911666894911	6.60147460984105	6.36460410102938	5.8295682974038	6.05034237563919	6.50480456939146	5.98177443360228	6.4672017946496	6.48891740481361	6.33499528742793	6.46495877317003	5.92766599699831	6.26427578090336	6.43186219292791	6.63115162865682	6.12949607696013	6.47291553146626	6.29527660092407	6.40376824927709	6.10468838454407	5.87815251581831	6.12707364590309	5.75144582905933	5.80314538150349	5.53772944038613	5.84579534210401	5.89191446792311	5.56403030109374	5.56071769784436	5.69199568408037	5.97630291944205	5.41063367388191	6.27508051106622	7.98218261946399	5.84132790056695	6.75900890751731	5.79290500029124	5.88050169057035	5.81743826065538	6.05703408101153	5.76437942201222	5.76479769099138	5.78476019581519	5.87310281436129	6.01599704333396	5.77794616397744	6.50928087588582	6.27289391995186	7.26187856531134
ADAP1	7.0682540831062	7.16310789264623	6.8335033766969	6.68691270310134	6.73246913904537	6.9145618459974	6.50040230595731	6.83996289292856	6.55195696740591	6.77720421720576	6.65565483364456	6.6992316238037	6.49963589816622	6.69346621274133	6.49753623002914	6.88735292336145	6.9365403969723	6.75290041391375	6.68458298841382	6.76461909864206	6.52127305655312	6.5571250345991	6.25655725156483	6.56465029147609	5.75296949072462	6.3466578867477	6.55344338509701	6.40720844040071	7.100480683482	6.42360667502506	6.68430534634611	6.60537691228385	6.22552352023564	7.76654689603221	6.97149859039972	6.27871222093693	6.56434055598007	6.62181806420636	6.67404823874092	6.93759665566499	6.6633048825569	7.01399477626544	6.76710850897862	6.82207057604076	6.9366783492422	6.56779088282038	6.57865932662127	8.08377184320723	6.58590814462267
ADAP2	6.97783961680955	6.55139553305827	7.33307267358401	7.36761782545272	7.23691336310552	7.11828987471757	7.45272971669676	7.35646764645457	7.37800400794678	7.4141456593328	7.05116838848189	7.45810152057633	6.74955954637103	7.02642115669182	7.39468832146572	6.46168774861424	6.98107133691453	6.58445141298921	7.32908531481076	5.81596417622056	6.0791363988893	6.72950741120496	6.50762674228308	6.45261303690154	6.25448476611529	7.35682598319576	6.2893218152838	7.89411062018814	7.45428542807593	6.52000854917377	7.54101169010053	6.42938486248801	7.15240851701627	6.71241950499089	6.30159639459498	6.43056287659079	7.21588781621269	6.75902479656666	6.76339588726401	6.54772540887692	6.59252748116842	6.61061161748698	6.77803568861408	7.41400045266439	7.39843848803208	7.51986920621325	6.49487291789807	7.51021877912186	6.75660196197315
ADAR	9.46094961837095	9.73011505372008	10.1102768383512	10.392497549711	10.0796460197113	10.5926427837511	10.0162140654947	9.71561682615041	10.0399727046346	10.331553950734	9.9644013069275	10.1760685582468	9.63464859329248	10.188025424193	9.85043365535344	9.56424826280522	9.40098271109548	9.9145566557589	9.80589835076476	9.87535634553997	10.6150830082962	10.4193647889033	9.81033321820957	11.2318594006233	10.0367971034073	9.96767383412983	10.1451922134842	11.2067284851028	10.7959319554329	10.8537786073563	10.2098158297367	10.3008857051078	11.0523356130817	10.4157093116203	9.44453125559038	11.659559077128	9.64547851298212	10.0221451832045	9.86290486489367	9.72032954982906	9.99600459677182	9.42003149797246	9.63372264117804	9.9130545700387	9.76858276761801	9.7000527025681	11.3203801202823	10.239592830558	11.7106080947737
ADARB1	5.7486731657648	5.87249304762903	5.86477349683309	6.06199961182412	5.61712746638771	5.8373513880322	5.7262968085395	5.68320999633751	5.74113221640116	5.73537414800202	5.66068010454761	5.55309937513572	5.51056821183422	5.74322425540052	5.82903545467579	5.59106210180058	5.90368667556456	5.72619131880463	5.73026325746948	5.93731976240658	5.43326160899378	5.65921644326408	5.32896672815503	5.5978903514586	5.06314095191691	5.54859426723904	5.63242100615546	5.34149076192503	5.49293642089014	5.52929695692843	5.75059666497799	5.61435510572016	5.56322705125354	5.73861783558026	5.87861002491632	5.61996903963007	5.56997601217863	5.84720364137912	5.64519319253713	5.72864671159648	5.65547847739545	5.79768036170407	5.84027179196137	5.76823038158963	5.95300245354694	5.70714243267423	5.4301242683838	5.58570899611491	5.29170743069973
ADARB2	4.92430434223277	4.55923864013142	4.58667631356713	4.42195772104749	4.40053724363173	4.52288954037744	4.23718709714168	4.49803142076176	4.24231050618964	4.59994164594861	4.50381327050802	4.34201006300793	4.56114653155238	4.48734167569007	4.56126949336953	4.60375610662045	4.51287674638512	4.39956809296536	4.65663012730016	4.39716614924036	4.61956970004481	4.59219549077279	4.44135836189047	4.6463846313743	4.53237126130356	4.34002856936737	4.56061942499641	4.09467082385795	4.22941185422417	4.21461280455349	4.54253478268465	4.32343930141258	4.50335756113619	4.54683844628494	4.24066087723838	4.54834307583244	4.52397422238335	4.67156902671147	4.84663568015068	4.65477917601054	4.58240573027364	4.67276046249409	4.55258821290043	4.40988657301601	4.53166507522215	4.61481445770961	4.68490618613343	4.24937269692841	4.26324766882939
ADAT1	5.70033365355659	5.99219281587987	5.86603282353957	6.1132233484771	6.27307723477862	6.3082602872578	6.12424091897488	5.7905788622807	6.18318687894704	5.87177899313725	5.94311543721208	6.26451304376197	5.81814236661576	6.28611257224117	6.16864525213722	5.92788490633849	5.96186390624439	6.12959797402144	5.93626361672423	6.52165097359636	5.65293560738967	5.83812599021795	6.48962855912204	6.03298794981371	6.71376343509033	6.30576092104145	5.73921380550142	6.33677384021805	7.48368286149356	6.3547648818694	5.9781044436457	5.71089654467739	6.18550984117712	6.00298942045748	6.34467727067619	5.6977474095631	5.57844617133437	6.13377907666071	5.97160043114665	5.82837472947888	5.72112128678888	5.35043019282418	5.57837006641411	5.43444532696022	5.258440954265	5.77084880542903	6.12890783058113	6.20090120601633	5.92145803231343
ADCK2	6.52632545476794	6.1466634277421	6.11420653591335	5.98407581210206	6.34247061313313	6.14818718802607	5.92328176567304	6.09074222310077	6.09720424315319	6.2695152045215	6.335370368878	6.15174369239566	6.08607680417897	6.32384403977708	6.14984018871109	6.14713571365211	6.44753029470152	5.94116480783294	6.15849742113563	6.726547277196	6.48098732408281	6.17331698712252	5.51424199971132	6.43967826256249	5.37969476441729	6.29060823553582	6.15550574518543	6.07658294027847	5.92085463925704	6.20006496345804	6.11324732516358	6.01221005163276	5.78641590207747	6.12728187538114	6.68726457751928	6.80386335267264	5.82724225253605	6.02023732597997	6.0941107980164	6.14110110135254	5.92286094101828	5.98233773752664	6.21935192243962	5.83490672227554	5.78465395165572	5.77482637388514	6.41786080297405	6.2937573875448	6.64565917980021
ADCK3	7.26633462762189	7.76796911848218	7.7599507556479	7.75139725832693	7.95005475782582	7.70598006268688	7.59030446890057	7.12473313824584	7.8537377622764	7.52521711424432	7.84533860293407	7.89896455966243	7.34111931153428	7.8985577997561	7.45795604618794	7.76593676136157	7.4256647907875	8.02959939808884	7.73774245856746	8.40027645577806	6.413307682582	6.94727093152914	8.19538485587086	6.97147026113352	8.09974435108765	7.31105997129734	6.582453452707	7.62277941582273	6.26144776606484	7.17250196916366	7.61668955651596	7.06199741886735	7.38397096330081	7.34470853546322	6.76418137411883	7.25327554361175	7.41437695307395	7.36517415729642	7.11533863781624	7.06685813900702	7.47344407747354	6.98876899228	7.15308510349053	7.0298745073758	6.76528902046877	7.39712750646977	7.75317332885925	6.26984161082718	7.48965009757016
ADCK4	4.89636277714608	5.30208847961722	4.82631090387715	4.76350790780294	4.90171752507894	5.6685246000495	4.93068830632177	5.02190200494715	5.02192920523681	5.23898628035674	5.00939234445658	4.84505190345375	4.89842258089952	4.86513066273096	5.04051071220585	5.16663103710422	5.11679639731441	5.17534378443344	4.84162678425055	4.93459737431268	4.80643950044332	5.00029349210541	5.01386396389276	4.92720136827843	4.77267281358249	4.90883375449627	5.12925872002699	4.8172219425404	4.81350910300164	4.77157862011202	5.0040224045426	5.09161104638222	4.91939117601524	5.21241989653584	5.15306391898779	5.0664211054023	5.06520551955695	4.84520683674845	5.1133475292017	5.1440918417881	5.06726389678657	5.14472980738342	5.05188704956988	5.21725617554001	4.97260481339575	4.84160983661246	4.95607134092618	4.81654826522893	4.82639357546029
ADCY1	5.2194727301912	5.93652506062695	5.115330215869	4.90263858541661	5.21530247770544	4.94031791958896	4.83897658241925	5.15712903119123	4.97808479054733	5.20357079764369	5.56289529835002	5.08724491344391	5.02790022473281	5.47220543730263	5.46413629636776	5.42158816615724	5.40204820478295	5.29281104951467	5.32356444976412	6.11930184641314	5.52651323593303	5.02501323811665	5.2074941729795	5.31315807664264	4.51872322736952	4.71325972840237	4.93140840209495	4.42750114266315	4.44359215466845	5.60028923918657	5.13443246989983	5.08584255071856	5.45530381124544	5.07761059136169	5.67953979303751	5.5500956460855	5.45788476697707	5.71338847929373	5.1886624849553	5.24359118454811	5.11911273784868	5.59123470658795	5.75589382356417	5.51604968850098	5.58033422587946	5.33378182360708	4.73740336149481	5.27976712816286	4.65907282276405
ADCY10	4.29541993182397	4.5242104555488	4.48411567574243	3.4498695392948	3.84301354315185	4.95814414850588	3.55416539082136	3.92334245623258	3.79611459801571	4.04547926775269	3.9335895812445	3.94086569031915	4.03870297311652	4.7662507070089	4.25636379986558	3.81534351855032	4.25342808680687	4.24141953395972	4.04416142787056	4.40263428889491	3.98400160672172	3.97660100854902	4.50357265086633	4.62094171573538	4.28638376786215	3.72810404640598	3.96965191561256	3.80215647928902	3.50879141654983	3.7605288113349	3.83732186242149	3.84759871617324	4.08945502105561	3.86416319840012	3.83741104864099	3.92978010135494	4.14316734872376	4.07948021481664	4.25581816913173	4.07664885214024	4.28750810325574	4.0241687812877	4.2228720606955	4.27608233934968	4.50613484948889	4.31907964972874	3.41949328204554	3.58894125581647	3.62161444004961
ADCY2	4.78140154786049	4.72210339985227	4.44541282396755	4.42755255254616	4.56999161892203	4.50500637530591	4.3855448033933	4.69775588522007	4.57096156528951	4.88294237207939	4.65403968137437	4.66284363101687	4.59120367143584	4.5018511420985	4.67236050286953	4.97076554953036	4.7339648902623	4.66354724918513	4.62019105110407	4.52171241967363	4.52146586256344	4.55665142299728	4.33377658843454	4.55832963955397	4.32349911115703	4.41348896736413	4.57794139686196	4.26662466606228	4.36685129436362	4.24134791024589	4.50663754579436	4.46508453168909	4.49393520259814	4.3895008213501	4.37373163334447	4.77827951594618	4.39682259092436	4.6182296839121	4.62869285824495	4.68695225220938	4.51901413858924	4.78623406808991	4.72841584669507	4.6782158992648	4.6997301624492	4.47846697124381	4.36168013060172	4.34939924954438	4.43483525248445
ADCY3	5.52106644522809	5.55827479207774	5.50816497779471	5.75021428255761	5.24207422280837	5.52953403864486	5.46875477514089	5.56321941620784	5.25110886950074	5.3428568829956	5.48328702344841	5.36405100187775	5.42139175083822	5.07963356762273	5.42489662267993	5.57507123183321	5.74023856872703	5.50156343203664	5.63411264839897	5.43945653034702	5.86505816526176	5.65911527403281	4.83508431240585	5.48727802325549	4.5626715166448	5.61146872309234	5.24929662195545	5.24026197526309	5.33754579609026	5.21042331016895	5.741402345465	5.17743770047799	5.24603908186161	5.80564425343909	5.51327600836244	5.2401976287921	5.54459215512819	5.29838659701471	5.36788598008954	5.57993087024893	5.36581427300196	5.12539185552478	5.19184847506221	5.94873702994094	5.29715365231011	5.30144285994669	5.71764410036398	6.21610204540131	5.5597326824135
ADCY6	6.76609170864427	6.90476006983075	7.05694909295974	6.73612656180633	7.27388060234844	7.228204349411	6.5652606099582	6.71819916560108	6.72222144137609	7.44222011270577	6.6764611891052	7.24626259073182	6.77931029606071	7.0814300525462	7.06837946379668	6.92271815810015	7.15285210118731	6.84143103389358	7.44033329015501	6.7128748318659	7.12528086706118	7.10774600620265	6.82587978131036	6.78458441668691	6.89951488931363	6.63581513565258	7.51691806705995	6.78852269312847	7.10987506623135	6.78456664759714	6.54212680215895	7.33506112550371	6.92542383756881	7.6677453317639	7.65821463816046	7.17747999131569	7.06741536402253	6.9767693089702	6.52475956728669	6.29337723348293	6.70684803450175	6.96411881594951	7.01824738206298	7.02530877999153	7.05457695626559	6.80772814501984	7.9451163416527	7.56536346488566	7.26113589235534
ADCY7	5.36389429210396	5.08124296277007	5.3606343438959	5.49281383444969	5.47070767892115	5.19527687240105	6.09631777249676	5.30774776381461	5.7625882076676	5.34408284872188	5.26818058434812	6.31143150246135	5.40293868000767	5.21029963077161	5.58508975916258	5.28631116715234	5.31181653913312	4.9572695856812	5.65186700802149	4.70822716591284	4.78038418581226	5.28007971723394	5.17161332348771	4.92310628245068	4.99407309450944	5.88116895818572	4.83868937188644	6.38613204312006	6.62241347490623	5.50130196664721	5.97945055810545	4.50039502253064	5.02653545093424	4.43143795836486	4.94605340391525	4.8745188059379	5.21364122900019	5.13111388950743	5.38119563020306	5.25334185184124	4.8681108329688	5.03921499343114	5.18082685091472	5.18330831997215	5.49972780799798	5.25871020224501	5.16892989109229	5.97215442952074	5.54583170488229
ADCY8	4.17587804728276	4.53203169218269	4.62415212274977	4.1838912975722	3.96808416882272	4.84950599433938	4.02600921893327	4.50298929772374	3.90323960943316	4.63072960305302	4.60151995266635	3.78885346839956	4.21870496117723	3.89156552153495	4.02175077025694	4.20229508746067	4.52719630451977	4.54646832180827	4.14262827176262	5.15192571077479	4.01309513323068	4.07797164038172	3.98345888626435	4.21688426582608	2.76578687124537	3.89357291972029	4.30628913666796	3.24914898521007	3.45939532418317	3.84077830424627	4.49529961066201	3.00160269507731	4.06196769116388	4.26248499712843	4.31133312442051	4.03557508162709	4.0547004960256	3.76607838192537	4.03843131822939	4.25683062504825	4.12047533502416	4.33020178104715	3.9961020135702	4.35214990799305	4.43004128353619	4.13783099116437	3.53857381514974	3.6906645267761	3.85064417301165
ADCY9	6.558313102645	6.69648572767161	6.51393323989775	6.75193210747572	6.50909223136517	6.61256345463094	6.47704484970826	6.18215820507456	6.39762575771931	6.44689759946117	6.65949184047933	6.31048404805413	6.1566919398165	6.56302372162357	6.58952480579666	6.35266981021524	6.44018372278915	6.41916374132288	6.73213655543824	6.58499549981479	6.23322226348496	6.42836445537844	6.75497724922235	7.01678762008202	5.77788653120154	6.40479002401313	6.24376485160659	5.95766172147496	6.86087016211399	6.04140026378044	6.40894470934778	6.15418011584307	6.56464880259105	6.44422338122501	6.53870246670231	6.30530516502137	6.07586897684119	6.41857221294952	6.33100769545889	6.41695891655357	6.14359155346208	6.56041013576025	6.39113390221544	6.42147123766101	6.45186521312049	5.99173873219343	6.22089602105742	6.02239354033973	6.14748301103995
ADCYAP1	4.48554349999543	4.44072301309158	4.27031544479837	4.12931248841073	4.2138016328906	4.18733694686498	4.29421920485719	4.31714762898133	4.36875157195778	4.44065663457571	4.39984562415415	4.28058377295371	4.24224910942228	4.24885484237176	4.41288150817243	4.48845451910234	4.3371618221349	4.40263566306279	4.11528988103325	4.58381192903168	4.14111754743084	4.38249552601379	3.85391055675142	4.26607189167705	4.12834289499111	4.07822604489421	4.5028954475749	4.0478428851903	3.81715077703988	3.95927146198493	4.21720124468439	3.96231202625989	4.34321122145705	4.17484211597354	4.27707038350686	4.22121286240914	4.32917404245105	4.35496743589985	4.37994235742246	4.13063311888911	4.20443200423451	4.28512449819774	4.34649740424108	4.39706590446994	4.20247996790349	4.12192676787137	3.92792777604564	4.20777312621984	4.29403545613153
ADCYAP1R1	4.36608300995429	4.4663373129175	4.50022011226179	4.57720455767067	4.48409106122048	4.30363829479768	4.39300974658711	4.49953092616531	4.18799391599929	4.64871875221867	4.34560265277909	4.17171549762908	4.42647064873927	4.47893395765439	4.54138260353018	4.42699605486986	4.30356230089351	4.49360864259856	4.55851698758389	4.63197688812672	4.50929914247294	4.5344282302001	4.37721780629735	4.33246394793682	4.28525601056733	4.37037835492158	4.59945411761921	4.15210944949356	4.46161689832221	4.07453015524855	4.46178722948674	4.26550545692015	4.60212438618315	4.37236860906714	4.17244174957959	4.50337685890618	4.61807114555619	4.43592976622447	4.64703764516457	4.54867388901314	4.56982499221149	4.33377376447164	4.4484675465506	4.73597153059395	4.55654608065561	4.34327439646689	4.23140252186446	4.27521306066337	4.19634962169229
ADD1	6.97189324918671	6.81803874315571	6.96666165294293	7.42936458263674	7.05880950552141	6.89635559346821	7.30520265806717	7.00657887773973	7.07932279318421	7.17991198872878	7.1680145921922	7.31881353570899	7.07014252967359	7.37633588187849	7.32358451875243	6.94801215174548	7.17940192021641	6.87284007745125	7.44331497908864	7.37328819667012	7.36939674241131	7.34993947111728	7.64814821470842	7.59508266489413	7.27630729948016	7.44871724464454	6.91795992674163	7.32417034441069	7.73471343529887	7.21658855562907	7.57626055496056	7.68621716843188	7.17405407814239	7.97176244300589	7.10433372471609	6.71832143830961	7.1832336302869	7.25015434217246	7.08070436292449	6.86643434859755	7.25244444563005	7.02951387281578	7.19625442005711	7.29055227782197	6.99761937020196	7.28110903817869	7.65113019044897	7.68199552135459	7.38151568188571
ADD2	5.57401127087888	5.48782920115119	5.36960992402871	5.33076964889032	5.29866391072871	5.4218044377817	5.20167620603882	5.4142086357625	5.19949248241516	5.43371953029315	5.39007376665468	5.28893254184091	5.38382913205148	5.31885363028742	5.36582035784211	5.44761923676793	5.59046143318893	5.40187309773571	5.18476197771561	5.35640376584509	5.13725441275794	5.21633150893146	5.0127571617403	5.28533180410878	4.76797081922406	4.989285374106	5.36398011994398	4.87161897357526	4.98304629605146	5.07779471163108	5.19394510046889	4.90617329751336	5.1901388646363	5.13872689815303	5.05665482225139	5.16882857443101	5.27870372400208	5.34830077446536	5.37636160083443	5.4107626217084	5.42997400731476	5.51725900793362	5.49032113137497	5.31342473588397	5.42504892832319	5.30203524227573	4.77098101626045	4.91120862851696	4.91097410094593
ADD3	8.17456544011079	8.18961569129396	8.96248744996131	9.56968160987793	8.23995055743315	7.98965490711632	8.57794399807337	8.02369665199923	7.98583712851429	7.88240592001391	8.34497582225246	8.82805582433966	8.23080874047164	8.73586531934806	8.20882667639734	8.56699686431695	7.82590060178996	7.44699121986915	8.62449071507058	6.56231547686596	7.6541082450187	8.59421187593878	9.23087412861501	7.51279967935683	9.0366777374254	8.31677748538343	7.54043090343225	7.97925183579721	9.60922929474164	8.14486221530558	8.44129770230957	10.5949926249034	7.96410006983986	9.87090008705199	9.55837725198263	9.59901196990231	8.21727103285668	8.32061299504097	9.06788622159289	8.74719680485117	9.30791937807625	8.47380515489279	8.63411652236675	8.29515444185697	8.17449744055418	8.4768345458297	10.0860600578919	9.04921280662133	9.15216208713113
ADD3-AS1	4.87752055068223	4.60781880863277	4.35843798542416	4.32190715259926	4.25268462742074	4.44166624632255	4.29224467140188	4.30477403247284	4.26800815023132	4.46949269894439	4.37161963222555	4.26810537950807	4.37242200975214	4.40391202376299	4.35310170288562	4.60683235626186	4.69455204336198	4.33854563057987	4.25897247635545	4.2998937302111	4.30598802351887	4.19237797356987	4.14374917559124	4.26034312596556	3.99311365067154	4.20027242445788	4.39519069308282	4.17473133182645	4.05819401986577	4.14952251788838	4.24158353939409	4.19281597730203	4.24206779783072	4.26818188241348	4.26053380862482	4.2059645850288	4.18583702905334	4.48174159764769	4.25237514232083	4.44216538123428	4.24721294115925	4.40856707484248	4.38373986335671	4.47397209434801	4.68373681858346	4.23618554610943	4.28643909680441	4.28591209944392	4.20515000113326
ADGB	3.75346794910713	3.22558606308237	3.28292057828201	3.31868607251461	3.41089661371561	3.39890863637329	3.27022756312909	3.2932440127139	3.25150904271415	3.33765906021881	3.32437773536964	3.42791090366125	3.43148044939765	3.26765020636455	3.18538956962956	3.38914316232792	3.43532547348389	3.12067783760388	3.27844455496704	3.64132891681533	3.28604822433489	3.34414147227772	3.34874756366942	3.26930474361451	3.20226078386439	3.33104691241149	3.35862276214227	3.22780322984343	3.02181779559896	3.41193249195959	3.37489699584301	3.25543043994452	3.38290921361105	3.20615016463407	3.39787609243123	3.17279627324365	3.22143263402917	3.32278754033571	3.24594205253722	3.74046545231091	3.23440463103839	3.48611360444484	3.33770301152454	3.31319269864273	3.31065267716547	3.29379909803959	3.15578385412168	3.29662357316698	3.27556285987595
ADH1A	13.0324762845806	12.9122902851515	12.9944191396742	12.5572639846636	13.4616003205595	12.7632577739524	12.4109319119788	13.1800899753866	12.9714063834185	12.8501195750637	13.4473887177917	13.1086511986531	13.0161736766457	13.4461049725035	13.1754857224018	12.8586952488489	12.7165664581682	12.8475265584833	12.5338778650397	9.60228968447131	8.3838675678707	12.7255473117093	6.46613398009171	11.4509062983041	9.9411803596343	10.4802310685719	8.01425953755588	8.58499120829904	9.48295561542816	10.6509447294807	12.4888106412646	6.57899720710225	12.8635515255652	7.64138630588668	12.8136758407727	8.90692623525627	11.404213530594	12.4242116321535	11.8323107488925	11.6915700688897	11.8213771642736	11.9992198789804	12.1977291370028	11.7115179683241	11.7592034050864	12.1529394406456	10.9131524869932	6.30903106745113	10.1938967483125
ADH1B	11.5067574356675	11.6568468311864	11.5289232357001	10.8413476823171	11.5989562848829	11.2667154497426	11.1273660101752	11.5166298572842	11.4985654895984	11.3045991058281	11.7007029747913	11.6321419546913	11.5627104224499	11.9297360095648	11.6716465301916	11.4032200913657	11.3020451403324	11.2868424448284	10.8376967525063	10.8236256235259	8.64322100793962	10.1261677225039	5.03464643094837	10.3854344281024	5.25857252733273	10.4607481210618	6.88362216000504	7.75358737754077	8.67224568926844	9.46993259141412	10.9541329625742	5.36923774813058	10.7357634533818	5.33563121498363	7.30882714066752	7.53695790002882	10.3703434999082	10.134869865545	10.2350872646537	10.0658282616204	10.7819194616375	10.0092302196212	10.0280190899819	10.023160017225	10.023156111218	10.8365771946399	7.57940095729942	6.91005684952846	7.92795935446043
ADH1C	12.3902659795174	12.9157652572516	12.6276432695868	11.1112164922953	13.2864732149193	12.0755508852356	12.5310651907407	12.7592048347531	13.0296460835765	12.3117993439566	12.9933923405681	12.2590811200289	12.6076110130504	12.785785084521	13.1712269912232	11.7978995154536	12.5050879271942	12.4453061503873	11.7591956402154	12.7353249064929	6.8040181547678	11.1133536838137	5.7788824368892	12.9820504115212	6.44931697419257	12.9205741020068	5.98100624680787	10.4299632997022	9.85764323470877	10.4622622759365	12.822264205591	5.8175789812209	12.6962953697702	5.96849010423796	8.44860586064653	10.6153976338427	12.0493931913757	12.1452101559378	12.0641634101547	11.9344568851035	12.1285845602517	11.7074616000262	11.9115791918817	12.1401414678177	11.9988444368259	12.3044617849878	6.42850553066441	5.75016834729491	6.89154806290274
ADH5	9.8262433472187	9.66145788639443	9.74991861081765	9.84516461310613	9.97844099545656	9.24648223535132	9.80129017396482	9.95150453976094	9.57539074461901	9.7417867573364	9.94963396629145	9.88448224827235	10.0641008030515	10.156374847703	10.1397423648926	9.74309675197016	9.47466352704785	9.52085146614613	10.0208652769371	8.73382570386449	9.21113732597053	9.99268803387143	10.7610112563346	9.81358853356978	9.97349982568128	9.98007847043073	7.91697533679102	9.42385771496315	9.11410577627936	9.5848911534213	9.75530316478195	8.71377240487846	10.6512979699134	9.03336561645615	10.4849533683062	9.10094848678046	9.58271722250692	9.83094620342449	9.80832626435565	9.71719947011356	10.0055790139231	9.30687477235144	9.25942988265348	9.39445751875774	9.44468408527331	9.94781181611876	9.99543585527136	9.27731949729964	9.29906368709632
ADH6	11.0755958216853	10.8968608318452	11.0069628465631	9.48680519562543	11.2098212304219	10.6063790230764	10.4163313418022	11.034654996463	10.5544419537553	10.7874639051065	11.2559924608415	10.6002726724033	11.0028129345491	11.7727076435236	11.5272684431188	10.7656964193869	10.6764293934878	10.6019331184977	11.3067216066622	10.9961640420351	8.1890355328985	9.80117347491125	10.692119517052	9.06658249699085	8.79007490629444	9.6857941293456	6.83951639225809	7.39818190325898	7.16454029267689	6.37173864693101	10.3331154295674	5.18138649987512	10.7321290485953	7.28523065930088	10.1909367246831	7.85932628676127	10.4875278441658	10.7122286026051	10.4217871527255	10.1648145988234	10.7744768875086	10.2142837650939	10.2084706223903	10.5760944451042	10.4757941870366	11.0164287026167	8.64351893658296	7.04015961646157	8.04371224174904
ADH7	4.15999237471194	4.09696280163611	3.89229832937365	3.93628574531195	3.97952682994871	4.06777515188283	3.59071293479881	3.94167152240856	3.72838058062091	4.08687332505623	4.12211400174526	4.0136059976585	3.92807774852538	3.81390223963216	3.88040974952382	3.85763758340901	4.24649760941198	4.00079644827761	4.19763320275936	3.89218270170895	3.89697372030697	4.26387875530677	3.88819403044835	4.0404505585557	3.84864341405767	3.80341540767772	4.23673569086302	3.90871566994524	3.7867737024306	3.68290349660844	3.95523204515038	3.9484821128271	4.17125459245231	3.89019577996575	3.72506709631977	3.92569017634669	3.94433097939876	4.07058137651069	4.34039435093734	3.83313025627485	3.98288375739859	4.3780945903635	4.16368204991663	3.95597778574657	3.73693639804392	3.68075902453066	3.82490254332618	3.79889283017468	3.7932830170601
ADI1	10.2327624936876	10.4694179320032	10.5423787715148	10.0559147064104	10.9243693781158	10.4459903909402	10.7477923724316	10.8022304354435	10.7165538238781	10.8513197397822	11.2033686991434	10.2865296322666	11.0001191584072	11.1875318129387	10.7060032082866	10.6599955519558	10.7555299290447	10.7363888496362	10.7318063679369	10.8309968446723	10.2729313294301	9.34117186789408	10.684338464311	11.0907498432432	10.2126435069839	11.1189319582692	10.2280254362611	10.0136804279021	9.0518565355701	9.77239319917986	10.3926518745552	8.95168488666567	10.4917546487503	8.11504540771596	9.27221793818989	10.7249820140241	10.7855828396387	10.8503137537627	10.9666178189897	10.8971904366748	10.8667485228983	10.4623797421317	10.5565855375799	10.6106083129266	10.6019155424747	10.99952083514	9.33549574277047	8.89634057602306	9.90652314506557
ADIPOQ	3.38671834432399	3.59407739639611	3.21906278234831	3.16133798017791	3.04957732750843	3.29084880967406	3.09672353415402	3.31096034765843	3.20494538574729	3.47186993505509	3.26335396724652	3.13826987975595	3.18663349446408	3.13593660432109	3.21348344548671	3.39306139680246	3.95779074766636	3.41603443785486	3.05186977709645	3.16413813321703	3.15314581339058	3.09470482528809	3.06084208531958	3.38750604730055	3.12621376563968	3.19849345355513	3.66078229084768	2.98416266090127	2.95299398988392	3.1597913274995	3.18828969440805	3.15676455075483	3.18353456548942	3.14842849217575	3.15227083510251	3.22430423283317	3.1492022832362	3.40464351167778	3.40642847251905	3.53922725717192	3.84615899491108	3.45662414187266	3.21391742449478	3.23074842548491	3.70663663395659	3.39538972221159	2.80346679832084	3.08507818074097	3.05783091175719
ADIPOR1	8.87139256982383	8.78481930609282	8.45843871636882	8.75235449563569	9.1282776230463	8.00363063669718	9.08900578035912	8.64122309142355	8.74560630252404	9.24921554699054	9.27254591120121	8.96080841674119	8.99428002989082	9.19602367642763	9.22419061617017	8.88349904531711	8.36510679923845	8.18551673454445	9.00182166907074	9.47678933823967	9.44807846353599	9.25571508000693	9.05071697645503	9.4577019282331	8.7616939967665	9.23629424832947	8.72869178902805	9.61108243452308	9.29315114220026	10.2805591537384	9.25237301808223	8.34569358451471	9.13928815513946	9.19945049992796	8.64959893854869	9.32061201252209	8.87112613834874	9.0464379699292	8.620483621692	8.45484459094237	8.97028026317589	8.71526049214742	9.07169472765416	8.90269545567618	8.52128013633682	8.85936901937238	8.83217663363653	9.14360244956386	9.56740449251318
ADIPOR2	8.74095947357729	9.47033422649754	10.2532629349429	9.77481659166575	9.85482121052904	8.79515719873594	9.46199770505021	9.69103499408084	9.47939868012226	9.74738698505451	9.8184290312672	9.60051743991734	9.23445024069906	9.9750525722742	9.659178732971	9.17565310634658	9.22562498588314	9.71856057552277	9.44926987446801	10.2262274719086	9.67101898250962	9.16279977021655	9.2672410575094	8.91613559612779	8.16052132449686	9.56547767600347	10.5457394955628	9.41206560048495	8.94439796896225	7.87716523436734	9.64461261524712	8.04820714801571	9.66206969868173	8.77708283181637	8.70259750398569	9.26087718796672	9.33441884559609	9.63336419332061	9.88454082862304	9.88385693457408	9.84769511752317	9.46798316951448	9.454739156803	9.55173077571365	9.45360209102537	9.48723607388997	8.50508626044004	8.80246986624363	9.99481248343587
ADIRF	7.83241044720196	6.53360961518771	7.86781584457958	9.56462723242215	6.80834838844379	7.77551793734906	7.70639897982428	7.58049042604771	8.53722515951869	6.64033569743519	9.00972021380266	8.40478315136829	7.55750950705928	6.36167373296084	10.1566704680744	9.23170641070526	8.26025347297781	8.27689273112176	8.18453066931021	7.07316669086657	9.21680086740581	6.81180512645849	5.71480227326139	6.93243701923242	5.56762178999369	6.17088104887049	6.91644019144694	6.63717321974179	6.39853217172538	5.38283885989427	9.79125523304924	6.18904685876432	12.0097684101817	6.15369447748424	6.92999827874538	8.75578379824016	8.77622308601375	9.40583532110549	8.81170569061713	8.85952231496546	8.92437219954157	6.71901598808426	6.61900458775226	9.77733054371661	9.3385832162631	9.48673781848916	6.31411434541379	6.54477140056264	6.31863428842052
ADK	8.78886330843381	8.58364272773141	8.45453276305035	7.82684539877712	8.19988300816001	8.44796451103024	7.91798116285945	8.90756400580097	8.44869158104437	8.20273335435088	8.92015303481063	8.55207456432892	8.93942618357173	8.88133010307986	8.27564022760077	8.21772663878576	8.22259018680859	8.27952614164045	7.04934674778207	9.28183260633836	8.7769548988548	7.85551966209855	8.57795931201843	7.05480846296792	6.80991187436279	7.70826481069027	6.49075855343771	7.41242118061671	7.97514874966304	7.88863755640766	8.16588151890851	7.25122454443542	9.1398091829999	7.34495429735304	8.36306232740283	7.41699650765784	8.81488158238001	9.12735523048376	8.64959038059639	8.46036014818457	8.96339290045227	8.01437863217184	8.30182289333795	8.63548942129733	8.72811537396576	9.14301068425101	8.41162952823394	6.13315228422099	7.758310866164
ADM	7.51322139568223	8.02402782318941	7.48734648774287	7.82226956121662	7.03217522519889	8.87475582523341	8.21893304299091	7.62608346884095	10.6276123163162	7.347337180343	7.3405215281134	7.20422557606621	7.74482324083465	7.19283125840463	7.89768827847449	8.58504787411353	7.28301259292908	8.95332384386633	6.69108634317833	7.90812253575773	6.48057776656406	6.93727453872933	6.86370715772756	7.78123175647376	8.42175030143707	8.12068862744946	9.95699412698293	7.2029204599402	7.81812067295343	5.33490508499432	7.75032843551799	6.3722035546932	9.35724984758378	7.42990945457108	7.26912309071143	9.32776520784445	8.71762357251882	7.09341389214662	8.63353874602547	8.45238490478045	8.75417981057418	8.26841948886446	8.26522150290537	8.06192398791837	8.03559323066638	7.62665762485518	6.82482886063586	6.49496050190519	7.26104875603192
ADM2	6.90352649271374	7.11451643486017	6.89093981144111	6.59570675575185	6.74317427692403	6.92243222557793	6.42556217205282	6.80358684099331	6.60404177997064	6.95487010165994	6.96073219945599	6.64033279330017	6.88463244664739	6.97353274912908	6.72224088463477	6.76190120178129	6.97844237290125	6.79672902802137	6.93028065567312	6.57634247707887	6.84819141897202	6.64742391889539	6.55815781964134	6.75432189004918	6.38224930724811	6.63900708709173	6.73361405295821	6.48016013086368	6.11098003052777	6.60042078666661	6.92080266262567	6.38166262999659	6.29907319834797	6.9400251077113	6.77085052823291	6.68307683306291	6.68612694140385	6.86540495630811	6.8235497987067	6.83702121798985	6.70070245130456	7.22336400138683	7.09340771062536	6.8776038804065	6.70955599029267	6.74431923421008	6.23766938108331	6.46070798504037	6.5259004205024
ADNP	6.80002404364791	6.71589652596434	7.27789583561874	7.71365781335267	7.12512958390271	6.6850100572459	7.89203491358133	7.64195917911257	7.80632531715991	6.80840005232082	7.32824602285941	7.55373627398603	7.55797438254355	7.53776061901509	7.67110465267483	7.23259352212452	6.99294149005015	7.19115277637496	7.58767966171468	7.6728922647514	7.85787603671518	7.64020204407463	8.3369695619148	7.61082072640109	8.8424006998841	7.81241278238965	7.26051934229299	8.26592278865177	9.34551489720659	8.92562532938202	7.84097016398346	9.81594191047177	7.78583122785681	8.5222944474644	8.70919128968701	8.53258352639614	7.28070902714602	7.48306891886542	7.76397623384574	7.50205006244781	7.85786119883773	7.20607935080634	7.14762034500952	7.2474344262478	6.80444418547697	7.50365118631363	9.48523319250891	9.41855080676006	8.78171569791326
ADNP2	6.84097718547581	6.59101659989715	7.00566196885829	7.25016811142557	6.63195539027281	7.13460307438257	7.18494578365237	6.63665309840031	6.94006835917577	6.89365528629739	6.5478061877633	6.88799819705305	6.76468158732305	7.02559640633326	7.12290344291933	7.12360774486182	6.93796962441353	6.83480710366974	6.39048643492708	6.84927183790189	6.45594258527675	6.99138069724841	7.00621355123651	7.10270150025164	7.53892798446879	6.92174266554603	7.11274878550773	7.56281189782651	7.94707166869721	7.94161155725973	6.78187850293373	7.80292075884941	6.98704718549762	7.26304426924417	6.7342708092555	8.03873295289114	7.10378649631299	6.88038787015345	7.09057656073599	6.99572953709018	6.92080216967008	6.584527029786	6.74004026494218	6.8837842624488	6.68761584234417	6.80032253645394	7.57243229775019	7.3511268829292	7.63360704517217
ADO	6.23458708074252	6.17539847999355	6.52583420516415	6.59235261289949	6.51261217209996	6.70782627209159	6.89051256943501	6.48276026421263	7.27345486974401	6.40189551943753	6.55468842971782	6.64469060029828	6.56614978092511	6.75360400037077	6.70970375057507	6.53122977268964	6.27104836782605	6.63412323448515	6.38858555938028	6.57586949589372	6.83979930838071	6.57232848414929	7.39482670194502	6.98966357053823	6.82981374258602	6.55797559776599	6.07755395966035	7.16714423131902	8.13808550372256	6.90392393104962	6.7142734984012	7.53307461176463	6.48371804907258	7.0866942783019	6.27875088498218	6.32004122137439	6.76641536799975	6.47189210543045	6.93965116939878	6.57827961053789	6.58372170820683	6.36696635637234	6.3945721985143	6.57442945806216	6.57462474177799	6.4144719920661	7.84940721541667	7.76155921876208	7.12765200355141
ADORA1	5.34990004474895	5.36651142457219	5.6270746100521	5.47104012831349	5.28551721877271	5.58480448404981	5.37177859463312	5.56573211436538	5.35000746412004	5.5367228493758	5.43695680673909	5.4501235249322	5.39793943585006	5.45228277498697	5.33634227176672	5.26069730925552	5.6091500585913	5.50602263451103	5.47400684443045	5.44610798192851	5.58515571952469	5.56876642019898	5.35815203531523	5.30504100154775	5.2554868766184	5.28701868638967	5.26995590381603	4.94669842831663	5.14277136844921	5.26394403991284	5.7435956710001	5.24562239886679	5.2521098047049	6.30883398774061	5.40640988603618	5.51817068945785	5.3547515139768	5.66832864459308	5.5237203728923	5.70886497804073	5.71914263032946	5.59635212832651	5.87595849726958	5.55760075674928	5.33848633136324	5.52866573402381	5.13885112250569	4.9321994214027	5.18148309156703
ADORA2B	4.72060295215758	4.69711578435057	4.37296363079386	4.02387720160177	4.33250210169461	4.49067870743486	4.54083306660818	4.57561950201045	4.3485681194805	4.71353988330171	4.84391263636209	4.10832358135744	4.65861220364113	4.51079695565504	4.73602672344983	4.54721775233907	4.64356458182981	4.37047841610109	4.48181274333929	4.53889383771382	5.03463092981787	4.48456569761892	4.43419944637992	4.66275214168528	4.39722181705819	4.3942766816027	4.90991520213879	3.85256229639522	4.63118679419613	3.70705486509342	4.30909114347839	4.12957421434849	4.35603755533183	4.69168280023378	4.82867676970301	4.82265837800814	4.691988584666	4.53964209215041	4.47844949777471	4.65892428577848	4.26783666465209	4.6404775901657	4.46644930641697	4.42258920828945	4.69805336403652	4.53717773460237	5.27223415272815	4.32561565658352	4.36434843335048
ADORA3	5.24325965139559	5.25225400722081	4.81240763035969	5.29152941105133	5.22509522766777	5.11642406595254	5.66823207599542	5.13448937004696	5.23905307422638	5.7519791553471	5.17538823332765	5.70720111004996	5.06101168544111	5.5852298957069	5.5071536608361	5.00601680884009	5.47432403680217	5.06142768753889	5.48404760448312	4.89294316523293	4.8833931387356	5.4501366753575	5.08040842825484	5.61879323703444	4.92493778144605	5.37319430902035	5.33508280997602	5.68693197775005	5.29965805372203	4.81467169472058	6.14097498937754	4.86640913973287	5.14502692017194	5.06634996025019	4.64729918284002	5.25456612958577	6.16819912586789	5.45913582897481	5.51614081028457	5.71931782278273	5.62206895644998	5.29955620562447	5.13667997942344	5.59292632646093	5.40878095464057	5.48723037420454	4.54456971645377	5.51375810588063	4.6339781378663
ADPGK	7.40383900859843	7.32936177491052	7.57043683499934	7.56146871731534	7.41475963523528	7.83276129408551	7.37903116203453	7.14427734968052	7.34161620922577	7.26404302852951	7.17515749908775	7.42440136850801	6.8791595824737	7.25516155343029	7.40301651420205	7.19231395119272	7.28076260675629	7.72548557094421	7.53737645976707	6.85354558826032	7.00642337831325	7.25770761958922	7.29929728060277	7.30666922221783	7.98566153247583	7.7719594275877	6.76931191139869	7.5679856985571	7.47735389392064	7.28934070526139	7.49161453118493	7.91996082653092	7.1716739735367	7.13003916075362	6.94081907749789	7.56183895630994	7.14343665494256	7.03722004707498	7.22764127460022	6.95115532559115	7.29473276947295	6.84492555884253	7.06901472341373	7.3263366420367	7.28288695678198	7.47921934165177	7.30959169559908	7.99699190250196	7.67567928532995
ADPRH	5.61547649497932	5.41833053393498	5.14546614340395	4.86472903562655	5.23370137624158	5.12073413194456	4.99990858929724	5.17211586803873	4.98314662263259	5.46369838879928	5.29028352751314	5.23525260914223	5.25324979456897	5.28394522112202	5.35001019969948	5.21447858465011	5.40717150996261	5.25612155803338	5.45360550002083	5.2871357403348	5.3291584113142	5.37150430588019	4.67896112360523	5.45240753007354	4.70544262778603	5.01226231695335	5.23792765282102	4.88969569260731	4.4598383618228	4.83171490841836	4.90739248436623	5.10173877642644	5.14544365194566	5.31842955107416	4.94121801293802	5.15742335141853	5.019673908259	5.22772212397153	5.04848858425113	5.13348566105963	4.90281376094056	5.23243978767522	5.01551957580426	5.30402336339009	5.4614292302514	5.06003310675288	4.87228504353187	5.15678616476846	5.28624778719958
ADPRM	6.40873661949116	5.83771272532322	6.26171195984373	6.71591943114502	7.15012708057685	5.97625119785148	6.46807820612652	6.92274032147784	5.91440906894098	6.36413935016025	6.47649664827135	6.32631356737573	6.89402397957644	6.11444040740091	6.38669089939658	5.88420534849182	5.89475399371872	6.55957757935983	6.17544387160726	7.5165384381093	6.46301376046733	7.25773155991073	6.22592441559876	6.55521768143379	6.96811727826942	6.60343253239454	6.48521303583709	6.00935878706789	6.53988774646226	5.77975752002985	6.75443457475775	6.1574959697384	6.68236897649719	6.48968872047525	6.72603287062607	6.28868637071642	6.82073282295484	6.19265576290007	7.08863720031801	6.72047513723644	7.43255125993278	6.4871121903775	6.63080909247835	6.3964101963303	6.26032187837941	6.64492332805417	6.84486237420404	6.45956264515903	5.72396891371167
ADRA1A	4.88138789325365	5.27837887729642	4.81652458496982	4.36880905739074	4.74768592524023	4.9600559426724	4.45436301142422	4.86190161433254	4.45815018055302	4.70111236997884	4.79676700987509	4.53991853364367	4.84282149557887	5.66455094630002	4.94954596027024	4.72067392182673	4.90651807349756	5.18548267652959	4.53961315341862	4.87917246251147	4.9263623148609	4.53164206410943	4.3029754580286	4.47239913435877	3.74172953862813	4.2858461626274	4.68803411499019	3.8936036457159	3.90654745275073	4.69452013218138	4.68986889258054	4.05701489701923	4.53487095903125	4.35577000705146	4.36334904986698	4.45530277086305	5.01086271717968	5.1084741951104	4.85232967320312	4.91263404115988	5.47845747566966	5.29861326745293	5.34495067124576	5.36528620532142	5.02100853939656	5.23476389654603	3.82697625348879	3.82269975650714	4.32974490248339
ADRA1B	4.06933381036325	4.18738654644893	4.07364794765737	4.14940284263305	4.13334835890995	5.0563690497462	4.07223728082381	3.9893416998524	4.4544875761997	4.0986292666941	4.34541121825545	4.21968455889592	4.12095613316787	4.45089832870175	4.31726176575704	4.07696340584381	4.15464525606903	4.32259674605547	4.16234860775651	4.21044426347724	4.0867319111952	3.99708025302279	3.91169449307533	4.01091573956409	4.18671846399755	4.11458671424409	4.15552082383107	4.0746969153167	3.92250525960383	3.82152002769381	4.25764032574589	3.58818504260314	4.17688160516283	3.90204667924141	4.13802307930877	4.03612652011903	4.41511390366399	4.21243759125279	4.07516198263092	4.17413461912882	3.95053570881463	4.59792506790366	4.7708903037184	4.29138296834281	4.32414248152201	4.35465293421504	3.71336849702713	3.81902402949324	3.89660729952826
ADRA1D	3.65456049317065	3.77910131866318	3.77062341686894	3.35577861972577	3.72985941621869	3.65802335550852	3.44564600832701	3.6818234046589	3.40633640985866	3.68937448153331	3.79434402388334	3.35266000664384	3.6730847697004	3.85292343277301	3.60186387629966	3.49342332370037	3.85346323190215	3.91452367980801	3.92592508442152	3.79533239774909	3.84513446910119	3.64397068496084	3.43265664021484	3.88830210360949	3.2542886751469	3.44211025439722	3.62184299462186	3.26321267508937	3.08071982988368	3.65791176133753	3.69166652122037	3.3100366848309	3.49690292147154	3.75619797937548	3.84525872474978	3.79561961162535	3.49459395135159	3.55872444494272	3.49256851278479	3.89194686379072	3.66434045333504	3.9160794426648	3.68280774023208	3.61182385326661	3.56037033862711	3.69967590200844	3.34444977224488	3.58618928289538	3.45533264042725
ADRA2A	4.9056963523486	4.56316782032501	3.99719711596076	5.16555900893596	4.45785618652425	4.33764075094933	4.24108334867658	4.433738736135	4.01750101519071	4.77771949335759	4.34174435781191	4.42278280661763	4.49143062085013	3.7923360287735	4.44608459700905	4.89928008659002	4.47845792818778	3.98909891645965	3.92550395162527	3.92370327024582	3.62744543628519	4.10884446297484	3.42170639525778	5.46650955601882	3.32343007227362	3.92061193832087	4.48462622669987	3.95110672081725	3.90205421335835	3.33347300766454	4.80703384765532	4.0676896467121	4.10269099936354	4.12316815334243	3.6778859284182	5.07344903778132	3.83856019785285	4.09657451328242	4.35633128552709	4.31959816849927	3.72681580228876	4.10463236194774	4.06621988793777	4.07801234528643	4.26749212931704	3.69731572896723	4.29430974951072	6.42183509791229	4.26556236705344
ADRA2B	5.99726576009487	6.45313421970202	6.46233543955873	5.98621909783752	6.01429321525909	6.37701621871224	5.92720262962944	6.53858989931758	6.12376433862213	6.28296493625313	6.20146396172571	5.83995609112087	6.1149932887898	6.34562810261346	6.19940798293851	6.0907270208287	6.4738733533847	6.19778737260499	6.14433439107914	6.24086792352784	6.14243306556355	6.39217730548511	5.93993475031303	6.14425121621038	5.72417654153171	5.79446320445693	5.89289026477727	5.54463708927394	5.60670113665772	5.66144579559051	6.19299818734109	5.94926203208021	5.88967633586405	5.88777111152648	5.85970869057083	5.9219156947603	6.31992433230761	6.28276485955308	6.23644716915361	6.53310873732582	6.20453134920494	6.28016447005283	6.3390768068024	6.5229047716453	6.52616131677571	6.27249378704674	5.73975311834136	5.58644571069377	5.77487049310484
ADRA2C	5.79197955358134	6.14542832135853	5.78881097680325	6.0077982733495	5.59265991520047	6.13748228957135	5.46967417192814	6.27170348291801	5.67688785214462	5.60905642181845	5.71076422356058	5.37825897546296	5.78669203499334	5.63255306966023	5.69850162065929	5.52048381108368	6.20418680256891	5.93936544574571	5.59764666905319	5.77523591281181	5.54189236396324	5.89032620911471	5.39431256333085	5.63860210468556	5.14907596177729	5.63534921987789	5.73125522405162	5.09021912119908	5.57240625013308	5.63534921987789	5.86601739392138	6.10885402689978	5.68341041726938	7.11768250362741	5.73112314147196	5.41523922140451	5.39789739842611	5.65545110664817	5.6640568300443	5.66936104470086	5.84358629814933	5.98490362005384	5.72122447689837	5.65168032917898	5.86538697141559	5.57719869846772	6.45393345580672	6.53598989672067	5.31515681259655
ADRB1	4.49565477465802	4.37610023026573	3.76054311175607	3.7166906580924	3.91244544501052	4.07968104153824	3.63923182750316	4.04421036925039	3.83559986947466	3.82221203992459	4.09573511536658	3.68167285107473	4.12833575400459	4.13367012949973	3.71547735655601	3.83408465775815	3.95370713194097	3.90777338497303	4.34324346754646	4.22975543083613	4.29617567046442	4.45750514909338	4.04552606504442	4.28847884780977	3.92679799977023	3.88298894569495	4.20148342940571	3.77849217153657	3.65811492190343	3.84607287841973	4.05877992195206	4.1626596671798	3.76327967233534	4.11458613181021	4.63632843572216	4.33055569222656	3.66900825450607	3.65641323626238	5.38957767876139	5.43838032705537	5.17875988146029	4.94257326685512	4.96424728061391	3.86366444656352	4.00870444731763	3.71920683786383	3.34065220516219	3.57507719666941	3.4861662459606
ADRB2	7.70352335268274	7.43586236909015	6.73796130242977	6.86078797848442	6.96955780407908	8.66478552098831	7.14648120304864	7.52062871861739	9.41533124843113	6.87053457512463	7.19408957894509	6.50150631942089	7.67190544059614	7.35790737632105	9.50730160417071	7.67758329987333	7.08724595822003	8.85224229720253	7.57461786742562	8.47686408191852	6.90345696944357	7.1847391848564	6.3997395790805	7.40213362983248	5.34346809642953	7.74404684775636	7.88201201239007	6.49742039141044	5.71477520066363	7.32576701523279	7.35627958206343	5.33262059962153	7.71312829620704	6.22721237230181	6.57742012473343	6.32190756708385	7.96469185133381	8.20863487507322	7.56617288960787	7.60478930670224	7.82972736331939	7.02590693999664	7.29730709639309	8.29484641218003	8.18242562682542	8.14690502900553	4.75099311908509	5.19644006968863	6.44370880695063
ADRB3	5.18085340216873	5.10967741209924	5.00511085891349	4.97665826638508	4.95053113093926	5.03599392916693	4.8039783251027	4.9910130879117	4.94096024972492	5.05643994795505	4.96433484414222	4.90914499624525	4.96683933641526	5.00071199429016	5.04365343468887	5.13306700946546	5.18605942544396	5.08178693005703	4.96531348123195	5.01481421089847	4.99408213588428	5.00951816992973	4.78604024399755	4.94688185838548	4.40308997281552	4.81175229785658	4.95143775387418	4.8045318786397	4.46177050682787	4.82840257056795	4.9006537719767	4.8068923426031	4.84844250953864	4.91282716473036	4.94673682987926	4.92139484876025	5.06759747243322	4.98933953880584	4.95168719194738	5.12117782147544	4.93381375515593	5.04812655702354	5.09104015438915	5.07239575628774	4.89091477778988	4.86238531065483	4.77384743911873	4.64440683637644	4.66395669978373
ADRBK1	7.18781376670654	7.28702070102463	7.02711205547367	7.01856701322542	7.12804454855985	7.13618147500137	7.12098809461125	7.38196310727011	7.10251944381828	7.28941485504291	7.05310545899807	7.25866793676502	7.33671585318634	7.21605274752695	7.18217819520948	7.05343834608467	7.36550682474074	7.09786936855498	7.4218342059772	7.37523189457201	7.15346797156514	7.34375431734982	6.92033322750997	7.24668575940154	6.74058642541611	7.02321320408862	7.30577885942603	7.06440186872115	6.72252683078887	7.14686759173236	7.10215352120254	6.96720260087164	7.12744635727069	7.20090344104582	6.95755545787342	7.10817369953129	7.1265828557211	6.99284914299206	7.16160792769994	7.12707282069579	7.05031362098363	7.43880239519096	7.44801373671519	7.28762691919107	7.14805618937968	7.09884885849699	6.98799224061752	7.22413061271393	7.13881632759515
ADRBK2	5.72454760011506	5.58628761419115	5.55968681975612	5.61309833816939	5.88013066093885	5.52864640424039	5.56953018278272	5.8960833624316	5.47824581973869	5.48539314316855	5.49716669171754	5.57471233243298	5.59067864047019	5.37121285336894	5.30643209515659	5.36669159302142	5.72222088101102	5.62102512221806	4.96194848256955	7.01725395651657	5.03923171135596	5.20868955995302	5.68653390754206	4.85486692139812	4.76474688980215	5.28568899509767	5.28059431609042	5.14201554826755	5.21395918024629	4.9944953369371	5.27326038862215	5.9144824032231	7.08157014842494	5.22802057205798	5.09876617477984	5.12470996749626	5.14558856965083	5.04575209086491	5.17548984160267	5.1994476396488	5.09096323955581	4.9011263571827	5.11853057340028	5.08429046633421	5.14307433505004	4.86593248166641	5.64130043564211	5.4781005572074	5.53626781191572
ADRM1	8.35870910376529	8.82858724552419	8.61230424147252	8.11797968688095	8.61495146255827	8.72434146935968	8.59977803987167	8.56346697349805	9.038716720888	8.55320114683906	8.41602303498325	8.63207351981012	8.41882664068035	8.40855361209847	8.39228961251685	8.4496488129644	8.51720593622654	8.56078271395172	8.30764066849078	8.61259374718455	8.78446455045561	8.72199404244723	9.36491792975466	8.46683094324188	9.4194097360452	8.40068951225101	8.59168450733781	9.22779126020521	8.92541544106052	9.26299734583803	8.47003168354416	9.30818118121416	8.5938975553578	8.11997501947218	8.76681675283266	8.59578343030929	8.34800290843306	8.3478837609766	8.91768177020788	8.97320254756251	8.89766209148661	8.41928408511006	8.39512136841081	8.87747773741901	8.40826730444053	8.41576003269858	8.28415187404224	8.9051203254495	8.78386114983966
ADSL	7.84078892682084	7.77465701083519	7.80917185295202	8.09726833102572	8.11400451265624	7.71782666178308	8.11673989822533	7.82642478830107	8.19918992772895	7.89674456254731	8.07826417474164	7.99106916187465	7.63826901767623	7.74395412453439	7.70219127323005	7.89009674127247	7.56723152993204	8.06391977334307	8.04340943322526	8.38542413783311	8.52538365278627	8.24519906888569	10.1705785670356	8.53048480147301	9.96564175768666	8.25959550451287	8.40099134360383	8.89318849480138	8.62316224832254	9.10437210300822	8.26571490922484	9.8608134213167	8.04484216879556	8.70435538206285	8.42084240181549	8.08677188848818	7.71130548325225	8.16719411152508	8.3044942140214	8.17688023000908	8.29739239809719	8.03643903616388	8.03889994228933	7.84137134438264	7.85832180092388	7.99458256434725	9.63912088599372	8.64287224919401	8.9227463977258
ADSS	5.69491155473189	5.6055576565368	5.91183421239847	5.94398646344147	5.87093985625688	5.52113416388081	6.42057039681022	5.84272754256289	6.25761222578007	5.98076118059479	5.60402555241992	6.09414025992217	6.03022637689241	5.70079699433504	5.93471537746111	6.07254569110306	5.5260755371256	6.01398151743733	5.84368973892816	6.43433781139461	6.32119495957424	6.59231158202692	6.62354507680159	5.48904222632812	6.68370378613961	6.0948383876814	6.08898247651662	6.59139029474959	6.93163636611888	6.98570124944579	6.28643576925749	6.48231139971941	5.98012040459109	6.79165132014517	6.03810919554332	5.68029117233137	5.94577143823222	6.07838812340456	6.10419978181111	6.03919461369752	6.13132485172459	6.01162116167957	5.84957197905158	5.7187160637872	5.79944326925337	6.10303685470911	6.54177552895895	6.38011330622933	6.27249955375001
ADTRP	6.1105538373622	5.00321661157033	4.93891212545428	4.79595427861433	4.96576905909727	5.26280262205375	4.8062913063992	5.16234225583873	5.00813335881358	5.77177444493634	5.2308373795866	4.93122047188191	5.11534399026051	5.34300671938498	4.79985301288476	5.36687894115785	5.5886798859066	5.24899924185248	5.0483133238746	4.86870153682534	4.36943367631263	5.19636670876665	4.4626730831255	4.79978132880746	4.44863618023513	5.55172256332689	5.64993162486726	4.4819605977287	3.85164272312434	4.29177278701742	4.39360874782294	4.67118330295141	4.67978897892409	4.37231987079828	4.81944466898843	6.64112415195795	4.82495711038703	4.77319448769903	4.82366883482237	4.93392948158805	4.7551731048001	5.09751152828746	5.14364518288324	4.85916516913071	5.07354905997201	4.66095619319152	4.45956678755481	4.83650771370874	4.47723805623777
AEBP1	6.95610761903179	6.81920866066037	7.08565790135464	8.86677236577147	7.52759814775643	6.94051846454439	8.73198344550834	7.55174523989831	8.14901166211158	7.02373877137008	6.94771345892319	7.78802800275742	7.2951899577979	6.42230948290491	7.32404397173795	7.26064972207642	7.85931834930582	7.03642928764812	7.34934344387308	5.89258816555293	6.39633312200996	7.30832838626908	5.20441735302555	5.64410173199738	6.10094573507468	9.0743035235677	5.03066620330204	7.62232247288649	10.0543259228617	6.21683068819227	10.2425893336202	6.09663928302912	5.83847202604216	8.83527916946104	6.42445125875754	6.43823437318415	6.98566229532659	6.91949042684095	7.5549449753753	7.45771947116864	6.98424487784338	7.19463325985327	7.01141490396824	6.93582120999436	6.78055207882375	6.55307848177422	8.5210706163203	10.9081731198501	6.68743248993174
AEN	6.285862285072	6.78623736109375	6.97144417904457	7.00194376916153	6.6375461444663	7.0210890457723	7.16450246982374	6.85613281538702	6.9888629115362	6.81607268890943	6.80549289986789	6.60863325377346	6.41868516279767	6.56659513165783	6.68500997181612	6.2233207792114	7.05854187548431	7.39044577849819	6.75549811983502	7.24699171306325	6.28382482280307	6.82312378715547	6.84970503649116	7.11666452527926	6.69880723193575	6.06707764748591	6.87177091577074	6.57081437482996	6.36668683857671	7.02759690116465	6.98230470056903	6.47442641879591	7.18731164480819	6.43366841350381	6.685730408292	6.80929664293659	6.55451941649318	6.25174226389887	6.95460095598142	6.5525998389748	6.77528846745728	6.58422738480833	6.82112719888384	6.57228107791203	6.5178998552371	6.17593101889956	6.62667454950679	6.79711595372573	6.63729905834401
AES	7.81855796747039	8.25933937777019	7.9667118700619	8.00158793258214	8.32768707841164	8.08806157500909	8.23318733646596	8.55414836750496	8.16576638430779	8.08876998460073	8.26364036790193	8.37490643914634	8.4114567509841	8.15815217300385	8.15731600179004	7.78401465723478	8.14458465148432	7.82450651046128	7.96821863653356	8.15675474618328	8.03787351018999	8.32792671655586	7.19237283761802	7.27370455147471	8.381020251576	8.1199155405282	8.69330493364608	7.6172193226082	9.22411538256022	8.66505054624553	8.15025034479141	9.95490900109339	8.22113325553267	9.13164933867506	8.51099195913045	8.28326830893439	8.50382895847905	8.17422956455258	8.43548413485581	8.2682538715378	8.48159142138534	8.29336824452393	8.43671790986486	8.431842969921	8.20940743889156	8.37226278139408	9.18101905773687	9.01845662584801	8.97649052338165
AF007147	5.41321152303744	5.48562106458744	5.33300746519699	5.7497895260047	5.09216541589685	5.5670515695019	5.30532271461538	5.53697637657346	5.03874919447229	5.61665025848485	5.13494357093522	5.93197870391425	5.6501882044738	5.29212279561957	5.52714353979381	5.58023952964217	5.50464760375606	5.49700190877902	5.85488154499777	5.24679367207171	5.24179752797827	5.89035018177602	4.98911222540557	5.33204436695123	4.64780648821372	5.31374333168555	5.17318558744398	5.2897405798494	4.7896106109552	5.48575950981335	5.54838272124415	5.27378879531702	5.4260741905609	5.34391286669661	5.05443415190386	5.52481580325445	5.56697651887642	5.46846586815842	5.48723661811689	5.63550918321674	5.28499326690043	5.48792632280488	5.55241835873728	5.58598150816289	5.19301807933773	5.39247193760453	5.22007882405123	5.48715906354409	5.63472240401195
AF070581	3.23935421263745	3.3439921035865	3.35784343300817	3.71302263207213	3.10122725152101	3.34876718070583	3.19769720221236	3.20689364703478	3.13626165408947	3.28963589489655	3.3014508196208	3.33615040016902	3.18674422956072	2.99803682192097	3.19072260197549	3.25066432877734	3.22791531879746	3.2781094322205	2.56749883750081	2.79262114465397	4.13527118207933	9.49296093808774	2.60441854559858	2.79604319740436	4.05269205263768	2.79368055586671	7.04637007626768	3.07032081119985	2.88581155658303	2.87982596908285	2.81298175755619	5.3464426217849	2.68454746466652	2.73697715896313	4.12111593728545	2.77487557758158	3.58158137580973	3.19821283669968	2.95028610567887	3.0038049458697	3.010351081965	2.96556980772489	2.76223817476501	3.04520598723708	3.23411214492814	3.31466649086546	3.64775910065316	3.17084565918138	3.58317685453658
AF090939	4.82144931598051	4.66778100323041	4.87443775936734	4.73506784723503	4.20544885530231	4.97960757369726	4.33067296906317	4.44271633246121	4.69375025170309	4.66069144675723	4.51202784288928	4.56147849335362	4.23980800333329	4.36846996629192	4.42208493861976	4.63831157506496	4.67338752378832	5.29945973272583	4.99054383313836	4.60418181196511	4.60867390625917	4.53359252638976	4.49249953557253	4.53485418158144	5.01086035051374	4.43122113635212	4.73668139902041	4.13187893416614	4.36953758891429	4.36034706489449	4.61933349556604	5.06996577971917	4.18771846036688	4.8592027335589	4.25194788612591	4.38572202433737	4.77274680690527	4.51951019127685	4.62193430630322	4.50613975421407	4.63642230682579	4.43339251766038	4.78873545320762	4.77125288186796	4.56990231821043	4.10253036656142	4.42121975199582	4.4957479853003	4.51622512745705
AF198444	3.04164395456467	3.24310548880256	3.01462273067608	3.17425881901613	3.09848858438164	3.05659916172491	3.05854277566026	2.9488584611334	2.912435212757	3.11088344165074	3.23828164118157	2.95488891042722	2.90557178606231	2.95396124742319	3.09100330359046	3.00892112192299	3.44309171898023	3.38237265664434	2.89079640376511	3.14522173762515	2.88431811715899	3.10684080042644	2.99751731481977	3.0309694825129	2.97324581202865	3.02830037213163	2.98775574094695	2.9345360342892	2.93852050683343	3.02287770204735	3.29209830117038	2.97684130587878	2.98212834523419	3.02858186987078	2.94163233638628	3.04330804023416	2.95900841865902	3.11035408554041	3.16816450149675	3.28102965502398	3.06722692506797	2.94490506025318	3.00859288717466	3.2357248456207	3.05119431164879	2.98817696154221	2.75439112689932	2.71628413823313	2.95323512691406
AFAP1	2.89710191125152	2.73578426753037	2.79964043790161	2.88706907805197	2.90816850132981	2.89447415283641	2.79193062752934	2.79128365043516	2.90130491824376	2.83955611166841	2.82459593842553	2.76896294068607	2.85005308060943	2.87931472940148	2.87624862056386	2.97559007807874	2.79112659440143	2.77515141723907	2.72189643335932	2.72079000876348	2.71318099554719	2.6754570738929	2.60017097485788	2.69613455558758	2.75385147592386	2.95267269402809	2.72197378931623	3.00659917247566	3.32906099504489	2.73729261290479	2.78016656599352	2.79556040141909	2.70493672583625	3.29287950428904	2.94212415444913	2.57981463759039	2.81067245914563	2.5661310184492	2.64889677201722	2.79051801359043	2.79615710905902	2.96432126717182	2.5958332950095	2.80483484176235	2.80370541303148	2.8126514185925	3.20383994937148	3.55981656969412	2.92080493056834
AFF1	6.69198868601351	6.71306899736052	6.52995639802687	6.65722905326354	6.35052419989327	6.94829058106808	6.68078932498241	6.56409506840458	6.53701903477851	6.50058708165232	6.61404948187519	6.53764258989553	6.60645533244583	6.87319172882455	6.83708386879454	7.01245842136413	6.72321440764289	6.94385698751254	6.87865527171905	5.89971003641985	6.28082018280785	6.531933995579	6.53112894832813	6.35148673786822	6.77439192993776	6.55982285469026	6.45697515155302	6.31916428520142	6.56464535996121	6.26601042468546	6.51889767487883	6.33161334921134	6.57097813906029	6.44810018620762	6.65923646738053	6.54614094054253	6.59594637199133	6.69720420953333	6.68040637459641	6.67156320068417	6.78148893362544	6.6066933689008	6.51378643370269	6.64139571747088	6.64186561305883	6.79820379096846	6.17117692484564	6.3507273854008	6.25678089944759
AFF2	4.87018416202983	4.82426661200398	4.63417248614216	4.44425830478996	4.60558275327464	4.68728874890835	4.42547787858495	4.59688294902905	4.56298811636971	4.64426056694135	4.6084413536194	4.53999437804533	4.54121856012383	4.59609697378748	4.69364927452869	4.86768824776925	4.9090848085349	4.72039107984131	4.70412645113385	4.75702920461141	4.5187752150156	4.52774726691307	4.43763515885001	4.65574188985156	4.43343583205522	4.45946158874919	4.8881295019623	4.27700904423951	4.25130867943084	4.30027223315086	4.49665509330017	4.50492694661352	4.448300367377	4.53151864277562	4.55686284798491	4.66837809678978	4.66042981479177	4.59648032534679	4.68585189428588	4.90759801364241	4.77313744218724	4.9123572760956	4.73919669951098	4.6589925135632	4.60685785844084	4.68152213592653	4.17353286857465	4.39387541219727	4.49116850467767
AFF3	4.48210810223362	4.55660125475634	4.7337729793262	4.10616478358296	4.29952837632819	4.66308103657077	3.92356210351226	4.80532799869546	4.18334357344125	4.30769546832818	4.5205379657142	4.33805694271939	4.60660919919475	4.43470545555238	4.39882579983233	4.64802539957583	4.45033953751189	4.48690552277325	4.56866504359385	4.63363680836615	4.41573750837305	4.66437243565112	4.44730407644048	5.08683466562047	4.03243278892306	4.03890586352677	4.7360169762649	4.19177601333442	3.87719376926044	4.26449939971548	4.36561938394138	4.14088662894997	4.41901306775585	4.66474658854488	4.37813399484188	4.53360714699017	4.26085109120152	4.56210867032152	4.48723144491858	4.50528381067923	4.46238662148772	4.38103821539793	4.51362179857295	4.31030000405621	4.35495571489752	4.46221658631548	4.80968426369009	4.69116169433776	4.73064923086478
AFF4	5.50622204868858	5.01877720306172	5.20492053521831	4.77253225946901	4.83000162830923	5.15713371131916	4.98585092904588	5.06009314228774	4.92548339084237	5.09222163600142	5.08023547341277	4.73168979960932	5.37545742533915	5.13768106018435	5.32760682225596	5.16538392712693	5.08887268833731	4.99976992521213	5.25519554789938	5.54878194210601	5.12856143746944	5.26812326420508	4.63078976904231	5.4602542726404	5.24822523978506	5.01582902715584	5.00874953772645	4.69372577065767	4.89847100449404	4.62836724105159	4.78795789358471	4.77930338261026	5.0171597419959	5.13253088092412	5.58329620970435	4.95957902983438	5.20542351733168	5.0143305839205	4.90736492001067	4.77699215555799	5.21905903810516	4.7474664291511	4.83908086356163	4.84761241460966	4.78636573693652	5.05866760466031	5.21912692075276	5.12085680240863	4.87744386366638
AFG3L2	7.32776051009956	7.60386353251668	7.72389948689768	7.58202066217429	7.66951603207055	7.11046965663957	7.60795907070587	7.50870271037966	7.5780009004626	7.58686554552997	7.67139480759229	7.70727677389483	7.53621318011925	7.73088655924454	7.29700728824306	7.43086102315784	7.17540769226265	7.66330957772217	7.4938912152406	7.89305403433171	7.59872496487175	7.45116771554007	7.77997989347172	8.10237873524337	7.96574773228781	7.67151969813119	7.93612033238287	7.83649591488019	7.22213511646982	8.03012045133264	7.47222034547414	6.89551203677732	7.42370415504846	6.83629211820313	7.46042567660975	8.07670975418738	7.69288775619465	7.48634012322868	7.65888905674277	7.68484279450969	7.59149637220521	7.50767938174322	7.60848677366561	7.51583078069201	7.42128623272739	7.52742584899102	7.20846834055924	7.14428572854508	7.8512052999409
AFM	10.9863007675537	11.7360963924599	11.6854220190026	11.0836372126006	11.8666552754157	11.2466126550104	10.5450593070821	12.2407393215333	10.7224445924708	12.0510712916001	11.3626368035465	12.0724763699125	12.42475042652	11.7025097974024	10.669814024656	11.0205249662829	10.8638703454261	10.9993880759065	10.9972979729997	11.5232789334015	10.2649016977721	11.2392297843056	6.52009757665881	6.72588580498696	5.6223318872976	9.04397217469206	9.86688582229698	8.84693423510286	7.2384521099963	8.00297440774705	11.6405559402862	4.67354738703175	10.2063223534333	8.15161362739565	9.33993596724364	9.27084602217347	10.9091730003098	11.7385151205381	10.8520648635275	10.614176340686	11.1140596094916	10.8660785078484	11.1532004617142	10.9008655161358	10.8273704340418	11.3895505270899	9.86144283635812	9.6938859249958	7.81389555532633
AFP	4.77919536535411	4.92139554793409	5.25669078041727	4.80638940306909	5.02491150758867	4.77688534063836	5.04982189346998	4.96392182026995	4.69412723670662	5.25459893136227	5.02474727645943	5.05821686133941	5.04260411515471	4.81541732010817	4.70637983796228	5.12128760880683	5.01971964612323	5.51652480593018	4.57114141130919	4.22803740819893	9.2134711330865	10.7589112334091	11.4344406199265	4.2146795434311	12.0941438796679	6.64480636412154	5.01386298259733	7.04110447036448	3.88093431715314	4.51576914787111	8.58464212687601	8.96603356091327	4.35759419136167	5.90195659982153	13.5578352381816	4.42718743207164	5.86966186941015	6.06758650886727	5.6324180549402	5.63556939403957	4.89776306978631	6.13075653354095	5.89512042974789	5.46030442822009	5.3030569421377	6.04070023359665	11.8566241236856	11.8698241257086	11.6782794401099
AFTPH	9.03661391609638	8.88284059710704	8.8966944923802	8.70629879745221	8.77244991774586	8.69045453189958	8.55620017636492	9.03524874724461	8.62792345903352	8.87819967881672	8.6707366407179	8.7126535546213	8.87389431443953	8.71196386563373	8.58150771807337	8.8961479876357	8.98181260633658	8.94084442466964	8.95665169403069	8.38480005947742	8.96176916445822	8.37206431291151	8.2996065278663	8.50610990363377	8.54878536612254	8.63446747297524	9.65196312240519	8.56632051735467	9.47810466104588	8.89933099739872	8.96167953768012	8.79326426357605	8.37242500604289	8.92931443370115	8.36256168841409	8.98351021620404	8.42910581976473	8.73778637333168	9.00567479198403	8.9311047059708	8.79369695029041	8.53035066786275	8.59271172905122	8.58689576574793	8.56652697407705	8.53782423334496	8.75894720820155	8.92168124936737	9.24501703513167
AGA	6.64674261107635	6.51594434395388	6.51270998097887	6.89159095793065	7.12260538251568	6.36250062653004	7.07830815991255	6.95783255762199	7.14312110200563	7.08025133062522	6.70606774058069	7.07647790715438	6.92678895719151	6.62105819495602	6.44786660013283	6.58323460777919	6.46378704982222	6.30091910172619	6.38746892687599	6.74651267396008	6.78199247715956	7.87596714964236	8.34507251792624	6.22751328011084	9.06567759153216	7.09782203210847	5.76089701630226	8.1158991469472	6.85385346340403	7.63521330600779	6.97878588826398	5.94593223170972	6.49056989260224	6.24187742581863	7.28367025678834	6.14163279339362	6.42601356232718	6.92717552697284	6.1918800408682	5.97781927477181	6.03887851519779	6.77583147459067	6.68555841082081	6.10263396438681	6.31723808410102	6.98394863741894	6.84133743051099	6.70776055192388	6.60100967780882
AGAP1	5.70762031542091	5.48280721178833	5.21486915334683	5.43052676062116	5.94360268683415	5.31174707992825	5.41841826348143	5.11368211410213	5.3542750669242	5.58927542628511	5.40178574526574	5.65003083050373	5.12360968883182	5.46928390093186	5.62128882020196	5.44436745936486	5.2898751742074	5.17950676999922	5.72549523475262	5.67220391808883	5.86906997355723	5.68728929472257	6.21813297294223	6.24749483482314	6.14282349344341	5.37496269960136	5.52995146298994	5.8813476115773	7.36835364088402	6.89167086244238	5.38815071353621	6.7644361276251	5.43031256027354	6.06984218841516	6.43819620267628	6.0388515993512	5.3855767075598	5.79008033679738	5.71445849071799	5.61241979826159	5.48304976631644	5.67000260892565	5.99416845748844	5.73165525552987	5.30362953612595	5.31921007831987	6.59137702980036	6.28048255512588	6.48563742178399
AGAP2	4.6738256655515	5.10441308869358	4.88652475050017	4.67148127598427	4.91010009599898	4.94411062818771	4.64086673197523	4.99035564193996	4.64513101258722	4.78272521406488	4.76132421753197	4.64313032210778	4.81284772569561	4.77497932199168	4.73066987678644	4.77739124541475	4.91975381949982	4.84317283889389	4.73788496852159	4.91419054093954	4.73333005113712	4.89016657768404	4.78210517256018	4.92830149892622	4.45120616237877	4.62839329280785	4.72704337273488	4.5316968708535	4.38976482509945	4.63947487497515	4.99348252347301	4.61680400075999	4.70093671360356	4.90102143904957	4.80957939227238	4.92628874882966	4.70382207271405	4.84276088673742	4.77448062454108	5.1408888130332	4.91216532859292	4.82521370389999	5.07788390982372	4.96177705286467	4.84976394226914	4.76662360673895	4.54031881577042	4.43781038998166	4.55546322935308
AGBL2	5.07566149637976	5.00128859347852	5.18172543221914	4.45998436671989	5.02327498462583	5.03166355623214	4.42709519103311	4.39272799148316	4.32344798144656	4.98842349640584	4.9042578992283	4.68893969731725	4.64405808758336	7.11023996230122	4.73502573926303	4.79213092081836	5.3105650868434	4.53534471535098	4.54364040040245	4.51860047484849	4.8877510859634	4.70228424899062	6.11475932617912	4.97450322490145	4.83791809628794	4.42227734521361	4.80789377111037	4.37060940463571	4.19569156989474	4.44066144628594	4.5829243878461	5.0387406577794	5.8115867568959	5.09662101567999	7.9035880222667	4.6840086411593	5.91256770047696	5.5409292549265	5.14876154610851	5.14756491229201	4.75856933437032	4.60689485543022	4.37024109234325	5.68817737715193	5.52031497489431	5.78554442665205	4.92608528138804	3.61386888793907	5.42038189268564
AGBL3	3.03554174806996	3.31391262063512	3.27802779707358	3.11842995466119	3.11829731345522	3.18249924204299	3.11216534635212	3.04100692424574	3.01353585501976	3.13804292865771	3.02503620606725	3.07046402666384	3.04797417245672	3.15997174641255	3.18823149307945	3.23522949876294	3.16406749175911	3.15491524854706	2.80566711487069	3.17099684509143	2.93528087493855	2.93769709582572	2.87193035949722	3.04219327184923	3.0090455174974	2.91308677477177	2.7807789642637	2.7755145423456	3.36623215314071	2.88295212673398	2.9388263385252	3.11851932364232	3.09699739174904	3.18682237492284	2.86738112462213	2.85309710069796	2.7217521088083	2.88612010620571	2.88828100786305	2.81003481319037	2.6713766549583	2.85054945511871	2.68526855375206	2.7453164425142	2.69502249794716	2.69587743975962	4.34905927155416	3.60451272628774	3.05262876751284
AGBL5	5.6874331520507	5.45903258627294	5.22239019836536	5.37287681850485	5.60476176545384	5.43843526424263	5.39615562604505	5.33053208065906	5.63906204676996	5.58276325099524	5.48653873763625	5.43616504317703	5.27927799095728	5.4810135341598	5.21001196525438	5.28679751699022	5.51509784997628	5.43258352919734	5.75594520796692	5.86940872817042	5.8109564773658	5.31531772234622	6.91171092915098	5.55306060430699	6.36044297473834	5.60699411286316	6.51190608960108	6.10005368182004	5.9194724243048	5.95423770310819	5.19964804739758	6.25629283754087	5.10483815972763	5.57921412964623	6.03447353619952	6.50844237498484	5.39232739053896	5.683908140242	5.33893201898959	5.48905418082125	5.46094789005336	5.83853919294507	5.62934852835816	5.5218600152834	5.28493855888935	5.37104105125655	5.82979186040967	5.48787682991199	6.08768319175581
AGER	4.69345409797459	5.09877153958338	4.93661396769637	4.65697900496201	4.85509294141514	4.93973051045378	4.74898029283173	5.02558910784627	4.79669635644141	4.88703854769819	4.82376619346633	4.76299291435052	4.83466088153483	5.08696733836748	4.85671727070592	4.69388660346212	4.85506373686454	4.96861937377352	4.91795193502934	4.99175461579357	4.81390724676733	5.02631194331643	4.84131780354932	4.91320828159538	4.64757759622249	4.74548237539305	5.0166577533022	4.53459770616828	4.73461132910361	4.86830837107974	4.91949977621139	4.86236315899233	4.8904774063746	5.23808387460243	4.99679587750513	4.80775760282568	4.71616652222537	4.95859661908902	5.01702538705584	5.19612358962301	4.86177513277028	5.22275601798356	5.06291243505232	5.1401916985121	5.05450258389392	4.65058836352778	4.86509133598559	4.95606550661546	4.97544034624815
AGFG1	5.85691847179513	5.83030213803274	5.9350429567956	5.95370735434699	5.72053229201943	6.08983534383118	6.07982925215625	6.09497154441019	6.68942302577618	5.88871484977094	5.77421963427142	5.6253266518212	5.98811973584249	5.88815787323013	5.93177904178965	6.0611859645029	5.65574763874724	6.19831099071029	5.87214340774111	6.32915321442898	6.65486919828574	5.69908933505536	6.31245041355777	5.79001616130302	6.87641920214189	5.94476145702757	5.73706928932104	6.41029966252699	6.25808105921499	6.21686479519467	5.78828677350136	6.16246945943891	5.88596227177125	6.01386714404644	5.73781463110598	6.90723315793929	5.99861082632729	6.06836307544117	6.01894827961612	5.78122329208747	5.85962151197273	5.40785267031591	5.486715011602	5.9405263521544	5.67966641731386	6.1106847467534	6.4085212628853	6.13416533422625	6.43860435376162
AGFG2	6.15428154655755	6.2408915225995	6.06257147235273	5.74485121716917	6.2368619989781	5.80501527603662	5.89156081935153	6.13772357480087	5.8827731866569	6.32825982227499	6.11609276488121	5.94849456823098	6.02352400067957	6.27587105883321	6.05946878872789	6.04146355879476	6.09410757496287	5.87910919485233	5.87268757725483	6.62393476264635	6.14224684716272	5.8623820582022	6.24604549223173	5.90930643075518	5.64114237720575	5.81989734836	6.33949029370284	5.71731177328648	5.86681180818575	5.83448516557854	5.90755931257986	5.59987197644995	6.11347887363321	6.36683826905581	6.00825031766041	6.48174040771995	6.0961081665667	6.00254235386829	5.94900275029897	5.86675656263522	5.86975787178353	6.16288635720737	6.31796869044582	6.04792027237244	5.99478678344725	5.95228918381637	5.777182347019	5.65325454064905	5.95173379753886
AGGF1	6.14272236557071	5.93497797669503	5.92546059941839	6.02581048965108	5.97071253470701	5.86035892948387	6.34421194788194	6.25300971224973	6.18671936403379	6.16917012603956	6.27095915185042	6.0849396144191	6.25199993203742	6.27138188136187	6.45306678483721	5.97434880360803	6.07077486285825	5.97035076305614	6.1420485294631	6.19649715067485	6.28353304905312	6.23554861140521	6.22402360024189	6.42296620411735	6.81103852148489	6.03710559695237	6.3377921708287	6.35092328910137	6.0291916764433	6.18274982794192	5.87690303864992	5.91799526253902	6.49497068917775	5.86313848869552	6.97791596552146	6.04122820356719	5.91913451649964	5.97704413352987	6.0917671017188	5.95329821510151	6.098127117462	5.64964372661116	5.81341878113299	5.79280637923308	5.83604518801824	6.21154646838895	6.41135519911748	6.2250894924324	6.38343807738152
AGK	5.954551700674	5.71084184031609	5.90758199168495	5.8262207506486	5.77871329386685	6.01525062295157	5.80750328640679	5.60928688931177	5.66834696117348	5.69644556369423	5.96229142783329	5.83465314817898	5.8732160666754	6.03701532468538	5.6336596678402	5.85227079014952	5.70618135944597	5.79368828954181	5.82510119572905	6.85661541345618	6.09803252721295	6.3091548713329	5.89998641691895	6.0463498429264	5.86534393590173	5.86847183556263	6.28090262658567	5.77063758714308	5.55952676619011	5.80385631686152	5.67513613986236	5.73062915136579	5.78867518453269	6.08690498895961	5.89767666211409	7.22542717637947	5.50428359811569	5.86530024912127	5.66258141152901	5.81960927911645	5.81757269687655	5.85251114762762	5.74747728998967	5.76240662371343	5.79706213800475	5.89047225620104	6.04444160673215	5.90359154166936	5.83758237223402
AGL	10.0366740828976	10.197771255799	9.61903960287367	8.59389249119604	9.71553471786753	8.89536991064778	9.37481959849874	9.52588526032684	9.33678168063697	9.02238361976041	9.89784183101055	9.8340223895586	9.77002252111175	10.6974609451419	9.94474825281925	9.80538621211277	9.17722790553272	9.68581253080269	9.78828398812413	8.52971835821867	11.1206695417086	8.44053800642581	9.30767933766248	8.3753349082741	9.74623875222906	9.67628479295041	9.99451434173147	8.21891159899226	7.133830546944	8.42584527311475	9.13811703581549	7.54119447885679	9.78752550521562	6.36744677480371	9.16405944971959	8.92658649558081	9.85352217837284	10.280823843578	10.4494013633391	10.1416257738405	10.5972624339683	9.33274794780831	9.51339599136994	9.72195024356398	9.70722826471616	10.0248972440855	7.90759252467571	7.04717306872153	7.57141553529789
AGMAT	7.56814007470548	7.84995627026573	7.84404438061499	7.53885346381762	7.53816640972354	7.40963520699574	6.95520473140005	7.68735636172806	7.08894464747653	7.59438454896373	7.69965264574047	7.38151559593196	7.69915037695328	7.29809929182276	7.34555687127842	7.28741150809921	7.26219637481224	7.61864227113042	6.96808666388055	7.69481875198624	6.62416028214687	7.28779128837304	7.52557525358932	6.83337321447581	6.82528730708691	7.04066388354512	7.47019174865475	7.02044043388396	5.89217111406854	7.46108642165333	7.09014666035754	7.12435798569958	7.05743222001832	6.63423294162733	7.52359470234698	7.74775416164693	6.82952168370176	7.59870745068022	7.77232228945198	7.59063218923756	7.66397912028095	7.7516741525986	7.71047634625353	7.17647565263257	7.05282971767112	7.23165207319948	7.15227454352747	6.48961076842105	6.99301999722713
AGO1	6.53752734178117	6.33680291633293	6.31778096989441	6.68176816674789	6.55410452847449	6.14451827332087	6.23305181625149	5.82966753055675	6.3294096626298	6.63226392643371	6.26090170434888	6.56763756037982	5.91147369513589	6.46104281870001	6.27039873814854	6.1338846406923	6.70196853027412	6.08243209842328	6.49258723465083	6.19742645820297	6.19433083478877	6.13809814386006	6.93182156303021	6.28839189372224	6.59262401554044	6.40241849057484	6.86789109569327	6.4633584162761	6.29308733360129	7.05934044579239	6.1923074744207	6.46426340628705	6.6395526800178	6.25501341735896	6.27762208368681	6.43666871679464	6.02119625090968	6.41041171849003	6.18792041332875	6.09737804835123	6.2055447898733	6.41531607658238	6.48330953623754	6.30983683877013	6.31354344234991	5.98512338124336	6.90693393997334	6.62855062592178	6.65589631234739
AGO3	5.91528708092752	5.63436933289343	6.1227144071853	5.51614254534985	5.24152540522034	5.82029506606005	5.21215645579185	5.82575859905629	5.22283592470078	5.41151228109704	5.15846970141114	5.49774903352951	5.84908847524794	5.67694291354004	5.58658637519729	5.87287911157522	5.46580163102881	5.74565438366042	5.22511639892763	5.25983738067897	5.68725717525641	4.93504903681219	5.18902871406933	4.80321260825155	5.83970729081053	5.62839301828397	7.00700948027494	5.38970779001317	6.03985919812943	5.92228091817889	5.4312926220413	6.85544973039218	5.51403759970922	5.56003818634686	5.55262257170835	5.03202674749553	5.47716935577172	5.64288375149118	5.71115171315502	5.54758734281161	5.61898825771833	5.29068414223499	5.23210164137252	5.79445950584211	5.45307313778186	5.76814911349962	6.16499799515963	6.10141704742916	5.27669504208707
AGO4	5.42162060617847	5.12906157869582	5.31246273308604	5.27368385735846	5.51972127078948	5.19908773165314	5.36835527110121	4.97683684924467	5.09556828385196	5.40927672009855	5.18245303085047	5.24840659414028	5.16220486322379	5.17769600805512	5.36033054066032	5.35917848241409	5.53848154031216	5.17537346996707	5.34891203850648	5.23197458389887	4.87116921300045	5.11718253665264	4.6681830684242	4.90900008507891	4.94867878489796	5.15376215727794	5.561005536525	5.07491206004102	5.42379299042027	5.09212633258135	5.0608776383058	5.04117645036307	5.21683770052088	5.15812099019975	5.52310522920168	5.16802614043492	4.97428808313873	5.17764435245844	5.05510524791528	4.92930536219314	5.08835727857365	5.19074746890279	5.23819169661438	5.14623083753981	5.06943957921746	4.96943890558019	5.0638259847193	5.36068074726139	4.93041176423167
AGPAT1	8.10099850491959	8.04701387877128	7.72616395220401	7.95335871378775	8.66953746734281	7.76083728650268	7.9921031805245	8.39420488061443	7.65136719994067	8.35887074906355	8.25591304048436	8.40364006163322	8.25441579101418	8.20460745129707	8.44936890439009	8.09844613072302	8.21196942574701	7.70511522960446	8.47399380461283	8.79768886365297	9.57155653175024	9.05023171223667	9.0528605620646	8.71539749951654	8.77486566741957	8.35657742198002	8.45396435878747	8.06534985324657	8.28247611998933	8.32031004874023	8.20120283769536	8.7584234066776	8.49515126600072	9.62774222216357	8.87906013034962	9.42003440739524	8.11015846767362	8.38532581165913	7.8855860567113	8.15328984194366	7.85816907528345	7.9703921101688	7.94906119136748	8.28824392003008	8.30919015818824	8.21921543001058	9.64559751115494	9.14617172349675	10.112207588555
AGPAT2	7.97790599039717	8.02815395697864	7.87828194322635	8.4670188467276	8.43182704782988	7.95605695768347	7.83040034356105	8.28389368333726	8.29426267291539	8.64882795579023	8.86932906208755	8.08792053957264	8.14277596173795	9.01599066254234	7.8771822786006	7.30119085508848	8.67542870388908	7.68134580201617	7.13556820964118	7.76183037759812	8.02458315499922	7.93472195315366	6.7654532387097	7.91353474391438	7.08453061046308	7.69853322618267	8.43660686364715	7.5892652847508	8.28535552372447	7.98082941035026	7.89760795567538	8.41670660368795	7.91989736041412	8.93524592861123	8.87145525682289	8.72042663378644	8.74128729980898	8.69657038731278	8.46963584406126	8.36094851428868	8.59346542359805	8.36038363757584	8.41213999877658	9.04655172564969	8.58906611886759	9.06228410323807	7.94974773155009	9.2650397767381	8.59399710435425
AGPAT3	6.99113562034772	7.31958824684185	6.69222613529233	6.6563222869281	7.34058083726719	6.8421175767538	7.19906075210317	7.24812482972516	7.11108320147807	7.53216679728414	7.23708530643656	7.21083821898583	7.2577942894768	7.2108353970218	7.46099263148061	6.96101115431863	7.17913204211746	7.01889104757293	7.069335453923	7.44797671070541	7.1515096355187	7.59823218552686	6.89331403651808	7.76013813884958	6.20654534917358	7.02428844209889	6.86930335556178	6.63351556194795	6.35355133241352	7.2650541802631	7.0944622216535	6.69285441060619	7.27985397062278	7.077390750249	7.609229379355	7.19355689957804	6.56045547795539	7.24675600898823	6.74892741669314	6.59280220366239	6.76442765888438	7.10726675613854	7.3225416394362	7.07684613427445	6.69151548728547	6.64166947105555	6.78981350134333	7.09759584663022	7.79102093051631
AGPAT4	5.14598253724903	4.44389918923105	4.56099754723251	4.34286531915635	4.7784943614229	4.70683345516703	4.54688829673259	4.42362412736236	4.71927531838595	5.03064649583198	4.71196116866939	4.64737249551815	4.52097565913512	4.43028755201517	4.24188350708675	5.22099046700928	4.93292443355232	4.73692145099709	4.77404373879377	5.10132016791567	4.39344307015361	5.1460134964119	5.29945752868001	4.71749190295931	4.2395779804913	5.05207941956218	5.07491144815196	4.52237084425518	4.64004796478393	4.47388953032902	4.46558780963335	6.02426419592419	4.5358002784532	4.71811353678491	4.33615323554096	4.78652847331101	4.69595813558267	4.74252037553918	4.90103264331085	4.78091269236125	4.61121064425529	4.70207389614366	4.55504276628807	4.70514322915929	4.75327770059485	4.44407126016267	4.65244836748008	4.72853667482814	4.59637302761274
AGPAT5	6.54538290835931	7.07033791376611	7.34346646155651	6.63895033363899	5.95632431825948	6.47638959103034	6.79138794457189	7.04961861909068	6.69475626941748	6.79122460502633	5.87276895376457	6.15039129913247	6.84060802987333	7.38043738765717	7.19935655401454	6.83610377856491	6.17981201807907	6.70231170343699	9.33766301018612	6.41767592880175	7.43640507372577	6.25908760394117	8.87001797109335	7.22114315342067	8.0954683796207	5.41932371886567	6.88064815017509	7.4070823585065	6.93296123311129	7.43964573030972	6.52411712370443	7.15666323441466	6.51714971204894	5.89129921599038	6.20768399559466	7.29512420711293	7.45683292837909	6.51224010722836	7.50776240798527	7.22583495274544	7.32656690628253	5.89980286945795	5.82453006726605	7.10092360472085	6.995966777016	7.27111450142091	6.73075004223079	7.31089903310969	6.94551913614064
AGPS	6.47192645224041	6.57462802652064	6.69528033161472	6.80364257091718	6.82943997925641	6.02921339551443	7.22886752761797	7.11109025960589	6.77248307487323	6.86573927055167	6.88974521498588	6.72606824654651	7.17920033922559	6.87581297394798	7.16248985265367	6.81843035080715	6.4462586461434	6.41970905263892	6.15779211296446	7.06378725062993	7.08569823223748	7.57831717515637	7.56600250134407	9.23711185832007	9.01569791124217	7.09488850769162	6.52115496649451	7.59006504422583	7.17857382386284	7.15656523043995	7.15117689417984	8.19444787517159	7.19004362229869	6.77868118391055	7.09143600239115	7.61653425152944	7.08735079159411	7.02838919179908	6.77870391613105	6.46446583664518	6.77545884545213	6.90820778714301	6.88240652706217	6.94003885818573	6.80497792001179	7.56690230909613	8.31515689663094	7.10527310306153	7.56778101695951
AGR2	4.46541599197564	4.51098430735303	4.31107035434457	4.14848640198095	4.07106093128331	4.31632836336161	4.46422891176604	4.44397620536458	4.32663612170979	4.35745197860056	4.2302776533571	4.35668032165914	4.26625944656167	4.2347508521894	4.24243782680614	4.31489027542533	4.58325041835853	4.30364754069784	4.38836119818978	4.14843288679566	4.05600614209194	4.29707878565487	4.2076685180858	4.63673279569152	4.7281993536329	4.25772428164241	4.34541147433661	8.55669744513541	4.07500929037803	4.18281656093689	4.70304816019847	4.41999146006276	4.22798918291108	4.13666292623177	4.12984735398496	8.26984164988754	4.49298245012552	4.81541266445007	5.27995632085259	5.08822513314988	4.12947832314816	4.7115188137544	4.31404118524723	4.54184644066945	4.58893987200703	4.31241028117008	4.10600576990255	4.2385413571274	4.27647972516736
AGRN	6.60037408196182	6.80483650693154	6.9105930064532	6.6616944386847	6.61297917388528	6.7980963354901	6.6948293917734	6.9938432035599	6.45403296617934	6.84161710726135	6.65566059160014	6.72859676383036	6.83346745447994	6.61886732177514	6.59823399306586	6.34258997489959	6.97885413495806	6.59408578918217	6.46069481720619	6.84919644089826	6.37782681653775	7.15623109893172	6.62338802811477	6.62313991716729	6.43699969382582	6.70337583020986	6.97572035461998	6.98796858909557	7.19349947482637	7.03735428134884	6.8780892246806	7.34614049709242	6.89259790825646	7.05236974473233	6.62659763356308	7.44698228827137	6.7131795864179	6.66698345815609	6.61482047853078	6.68132683232827	6.76485986096761	6.80696503962675	6.92560546855399	6.79846326400403	6.71573763427355	6.59734578400799	6.83382626083553	6.98692662935049	6.95231060548684
AGRP	6.00480003095123	6.14730298199959	6.01305868394094	5.8232518266755	5.97003556600134	6.08074881465512	6.0807195851883	6.21848603399916	6.2345502832428	6.12066829466294	6.09899198778923	5.80388597629296	6.02642053611556	6.23492495186299	6.40154885610119	6.149264013501	6.28295162307789	6.11720194562013	6.20902408655067	6.26680144217538	6.11075860492721	6.00115474740058	5.85959643957547	6.26857912520309	5.95179149238458	5.8659246191427	5.90572319544685	5.62673192045509	5.68384231279138	5.75723750398462	6.01162155374757	5.8742483741267	6.27348436118088	5.88531837037995	6.01382173543208	6.23421191527956	6.39365624303591	6.04493032799716	5.97168132136271	6.01630687574028	6.32773018502224	6.36194763382645	6.31325253526739	6.10920644518805	6.33508380859916	6.07246342499482	5.98106583487381	5.87018237522976	5.8882229676177
AGT	12.871966975141	13.2631536352413	12.8677638630901	12.9633078958822	12.7295696658168	12.7483485612423	12.257095408218	12.9503165702942	12.4882248101139	12.8079954132046	13.01314584871	13.2235827232181	12.825505514139	12.98206836738	12.412920076087	12.6677659860457	13.0946041746057	12.7017839262448	13.8077878670829	12.9182339613228	13.5705957646951	13.0135655048149	12.8378724732593	12.6374201393303	12.5287521286704	12.9957618492983	12.9815582292643	13.0306174640792	11.7418772287894	12.7240813824228	12.3154153279344	13.3010770386757	12.4877146719982	13.2618660073746	13.5461705495449	12.4857678769659	13.3087558384014	13.3565614075422	12.8753542990952	12.8405290749275	12.9983863339664	12.4985599474955	12.5564198140845	13.4136446883471	13.3181143074747	13.3626792508106	13.1468000989887	12.7287152352852	13.183221690548
AGTPBP1	5.53145937828319	5.28879173887618	5.33855233181144	5.51878389846673	5.20722060457829	5.30773814211811	5.36180839819096	5.08278866178476	5.48286414341477	5.33349982660088	5.19608386905583	5.35790945990323	5.34979518763003	5.30338131440445	5.2861917916208	5.23964035504837	5.5694759917792	5.11749196381248	4.9980126293637	5.16386293070166	5.01030686219033	5.26234846108951	5.69969771414257	5.39158726025994	5.40596263000527	5.35987104804943	5.94493189256357	5.48549979196051	5.29802256730781	5.61944129240238	5.26680354833662	5.81898871814542	5.42674845171358	5.02565893169826	5.2812712820434	4.76122484043899	5.22165099523408	5.2514599064102	5.38929717662904	5.34283275594704	5.17315126155988	5.32116419576008	5.15559927731862	5.03645282959785	5.36484729231329	5.42220005186679	4.93645529770558	5.11007947896917	5.31740029852767
AGTR1	8.86456683798725	9.37203648152118	8.89624516039946	9.65238206948611	9.41901438450866	9.71917377339024	10.6399571782353	9.64464662155487	9.54372065929658	8.47213478456548	9.4170036182181	9.28636633315895	9.65191063982719	9.91241866782104	10.3207430277022	9.91758188549127	8.70265013253498	10.4225093102014	9.16704043057985	6.43185056668581	7.8190754794968	9.63770479785125	7.71083923133388	8.8505423151109	10.6730318545717	8.18088586319015	7.62469765331273	7.55124090940319	7.37290419638787	8.03192409478404	9.47371730323407	9.95212086986635	9.00038441900741	6.00244692362051	9.16536354152783	6.93266767497982	9.31992529702899	9.49473487509229	9.5394151990878	9.20119585308353	9.85207255508152	9.63651778879296	9.86335808608842	8.79951038259045	8.83061116284368	9.30213990715284	9.03699741273828	8.77511838927716	8.25051917312814
AGTR2	3.94854712343325	3.97830673946048	3.81941225168606	3.72344612857541	3.71332713642166	3.87537555178067	3.69795046906783	3.81799733179222	3.776392137404	3.90191913280579	3.85935183805879	3.74011237176225	3.78444125871546	3.78973619836605	3.87570754415799	3.99167677261531	4.00080543376596	3.85819889854434	3.77757314324614	3.74438745622299	3.68040213623548	3.79451604674742	3.74536762419414	3.85862106466688	3.66432760735381	3.68641300502629	3.91196907787074	3.56627128733695	3.50706146314436	3.66405772239401	3.82803372614789	3.78154688874208	3.75900641308299	3.75524044512933	3.75459452798705	3.8132374808415	3.85701057453919	3.84389238140015	3.74207039677712	4.03535979115041	3.93770572433011	3.81428608805336	3.90984192879587	3.74803407651768	3.880265120947	3.75821418246078	3.68793091758314	3.77928459929954	3.75048868157299
AGXT	10.6246280040837	10.6330057187337	10.9016367145242	10.5736416684349	11.2899838309773	11.0453568133481	10.7567352873619	10.9602919678199	10.5123353302445	11.2203038693174	11.1792591020237	10.7891425500506	10.9387958832396	11.7548452259371	10.4818325120287	10.8308552025434	10.7482276777344	10.1276283415461	10.8241471288569	9.77154573583101	11.2699497599554	11.3648191192956	7.05804783862322	10.0821205358066	7.47915815045926	10.7661055526201	8.98205019947485	9.02811995908631	7.51112458846066	11.4712460632463	9.58453481167766	7.03375236385887	10.5413780364229	10.0443262113352	10.5187722191609	10.5067073281817	11.397134197518	11.1745660978881	10.4799897137241	10.3228715233703	10.6491511684557	10.7110696671173	10.8271920695415	11.236788175655	11.0005173105318	11.2395058390831	9.9958652504261	8.31752768193445	10.7407756321863
AHCTF1	6.55053741172951	6.53708612941188	6.34641377198061	6.64472738962794	6.20301380197214	6.71135171150925	6.60778717155514	6.62858068390095	6.9102326235533	6.22006472321984	6.28795322451487	6.12292441925098	6.52345744862066	6.64428647691689	6.37838855510825	6.40478131442136	6.43756730804472	6.52794407991867	6.41079875478019	6.80759952694343	7.12591611422418	6.23159185015154	7.08067778114416	5.58630059668982	7.91127982457816	6.04255224760338	6.27982701181449	7.31597532741664	7.50622916223547	7.58062457064907	6.25460714920539	7.19224075324719	6.27645644081633	6.6764538301347	6.18992559895715	5.89853052177972	6.03368799008412	6.2914824171769	6.84590363668112	6.66053424931491	6.79002933783353	5.9514109513846	6.24412363748582	6.16987364909685	6.08530498332078	6.40523210285809	7.42521817759158	6.67339108096129	7.13494783572014
AHCY	8.71668033564152	9.22629408532277	8.83930047222228	8.95738768206123	9.59850458451703	8.79725508579067	9.88480210100442	9.07787642888688	9.13935803553345	9.42592569925246	9.52769827608885	9.16919954645646	8.72349872850628	9.96711175105543	9.37128611051371	8.98919315308628	8.32399822304043	9.15313965304874	9.52904822926557	9.67715978731735	9.88631742948262	9.22572835565936	11.1300814468722	9.39196751197526	10.3027981778601	9.51024577651032	8.92234582433023	9.82484814894547	8.05784797660608	9.98350469361213	9.44295959949937	10.4366289109648	8.94678849932416	9.30995882442942	11.1551548077985	9.09842943337523	9.42644762570736	9.76980530048159	9.62151162292867	9.41394349847493	9.49493349801669	10.0891595859444	10.2086154747158	9.56743689291636	9.1110672573075	8.98055882085998	11.2524706008492	10.0317997543218	10.1266156130818
AHCYL1	7.69821285822371	7.81588231017771	8.02468820085402	7.67316859010088	7.97689362402432	7.87410110730039	7.63165348305424	7.84351498175418	7.55661231688115	7.82590993237913	7.62198490230692	7.78080290852596	7.77550742264431	7.5511305500777	7.69208511725598	7.58045477260531	7.66217350891853	7.89331358075866	8.18722574364523	8.18847412627435	8.01149823697687	7.86584007652329	7.93528530371507	8.18974504288594	8.91179092747723	8.01393491161518	8.27819092410073	7.6769286878415	7.46741222558447	7.43563179896708	7.43530130055745	7.69500394631753	7.96461553530466	7.42329519469471	7.63169547368647	8.58039115854336	7.58475901815575	7.82559850600386	7.8403065272074	7.76979778235502	8.05734941691583	7.60373462319783	7.74910413065794	7.84691348119743	7.76224094680092	7.95215026313592	7.45886257119112	7.84928408473997	7.39388149460961
AHCYL2	6.63424261506553	6.22972993733406	6.12346610737476	6.05296163248073	6.17271781627693	6.21312959734071	6.24936183759474	6.15789597041102	6.19529688988575	6.23108649686545	6.38645873718487	6.30369109150351	6.20928760420778	6.32461108643661	6.2248928154369	6.31358665193499	6.29540206694899	6.06296387071573	6.29133056598544	6.48712414060478	6.40776063140009	6.42406322886717	5.81975417057513	6.09029067252109	5.37918917187019	6.27303611878388	6.52599466623853	5.97827260999553	5.586206206744	5.64214040432371	6.13005601793963	6.00947666362966	5.99802551791394	5.86860464355956	6.0231600821893	6.30231360313047	6.03880766915154	6.37006016379613	6.02705064074128	6.02470453184071	6.00708816722723	6.20032480125463	6.3584611255921	5.8821946261088	5.89650141553517	6.06175369182019	6.16384757452711	5.70694629078403	5.80923810003004
AHDC1	4.97644254907687	5.25284939749977	5.02612521579521	4.88072298813053	4.99768757209367	4.87391885139968	4.88057151030235	5.38219909722365	4.88900995883922	5.31055317588145	4.99755258164816	4.86389555320477	5.13446483770517	4.98825781967447	5.13687714788038	5.1271361961135	5.48500204994462	4.88113105085132	5.06680695174429	5.07236319970018	5.2921812289937	5.10277520747507	4.740816360899	5.22863576484386	5.18210218821328	4.82774402504273	4.97338635021738	4.77783259589	4.66448699242038	4.63319703151893	5.224510827795	5.41362110688719	4.8851860662247	5.18997594389409	4.70934709971113	4.82960812974455	5.04704098905977	4.968870270588	5.34601982697566	5.39813622154681	5.36737089319452	5.08704918226122	5.29299899701748	5.24724754227383	4.79599141657856	5.03732653959233	4.89187176150245	5.05988758070074	4.79166922940595
AHI1	4.76907965024943	4.6193831559401	4.71149442678194	4.78847504395934	4.50478371239137	4.7307718755301	4.7185786130559	4.62226812714734	4.72768658510211	4.5857388875655	4.43976421204917	4.51796359383131	4.56129432620737	4.54627412893568	4.46067978526607	4.68453370623981	4.79855091354879	4.87536116578144	4.60484305339064	4.21890841712389	4.43134975894168	5.07036620098904	4.61827941831883	4.26334371342744	4.43327432117467	4.62280251399481	4.81052783382821	4.10248925130817	4.69962961550771	4.84852857721854	4.63100811347652	4.94687408175284	4.76631532245241	4.40949062603078	4.94755366938959	4.48382777835119	4.79037011130569	4.62409210145486	4.65792781652045	4.51663929385691	4.70165670913358	4.66284549900482	4.56780794270466	4.56621267685833	4.8071447923738	4.62420682329092	4.53631659313034	4.3040518478275	4.47657632615361
AHNAK	6.95764104845585	6.98668244184517	7.09188238067519	7.2479772542948	7.1956762389345	6.79335383722332	7.28891502603506	6.82624276929692	6.77551425226448	7.00992611959989	6.94232264269184	7.05342094502155	6.99035260112365	6.80657258900966	7.32314526530086	7.23946104978925	7.18373601398886	7.08046034275774	7.34867437428936	6.66538697984128	6.61076408798931	6.71020417869834	6.47372454581776	7.01359570810704	7.50330238001379	6.8358067352497	7.36185226902156	6.43839315911707	7.32961007421967	6.88607785257842	7.4623506570843	6.56831859129973	7.45501731412195	7.34802066142303	6.69877815472682	6.05415947074366	6.9799446644408	6.74693915465711	7.04456391735509	6.80861788716973	7.27053812968198	7.14671529364426	7.15709589652206	7.26132729586908	6.74714793745935	7.0781730704131	6.68490776571571	7.13758693017735	6.90545947890776
AHNAK2	4.02488010724643	3.8712797564213	3.79716499612714	3.68547465147724	3.8942781985956	4.5106146804373	3.8773180876183	3.79625573074989	3.8672198479837	4.0678611972135	3.88268410183085	3.76699645705852	3.8607490378096	3.79870708709003	3.88565655199418	3.88101005180367	3.91341996855539	4.04721875409932	4.01518110597266	3.83387705728695	3.91495289902324	3.82745344415044	3.68603859786722	3.95919578734222	3.56504754719752	3.77644307856394	3.85684852972549	3.89222319100175	5.25977469286455	3.95401085564124	3.9571990636907	3.63339367365234	5.43452605896402	3.93746203313436	4.16754662818165	4.23082340751736	3.96704137324981	3.87167537660499	4.16927666179114	4.20021377789045	3.99770600664135	4.07099992026435	4.14488503283093	3.99029782154297	3.98939282482401	3.66756910571642	3.80164706991116	4.29932148843399	3.69987625409551
AHR	8.91914317868999	8.86150417682927	8.88145150763713	8.58174135705224	8.66390966308493	8.9292225938161	9.61896242048034	8.88133726706134	9.11893913920562	8.86378590076194	8.48123280723057	8.79565066005263	8.94179523231925	9.82380812320421	9.59099818007684	9.67603793841993	8.267200000905	9.01728972741762	9.20406722060996	9.87687011001756	6.48621599573859	8.88897627466567	7.56845402119418	9.05904498481089	9.51707404794185	8.64962991805324	9.2195684317114	9.32291447042904	8.99085571139682	8.86805172379734	9.00963902336488	7.51688366397442	10.3455667728608	7.8832547343243	10.0097658630757	8.12748873503066	8.86701587760088	8.90705410843217	9.23205299384681	8.83714833885558	9.27909324583875	9.01402902481494	9.23813123894168	9.10814157256721	8.9834281415417	8.92101878269517	9.17800019105992	8.0852747297626	7.62294357733169
AHSA1	7.3969229174503	7.90689673072182	7.98595734239453	8.23587677620741	8.25186434325679	8.02590449683772	8.13519137576339	8.07489843791284	8.50605494070653	8.31954783391719	8.43518844542311	8.22938911636391	7.9606250005525	7.74884247100801	8.17782488789509	7.40823642301258	7.878845665436	8.40103587723614	7.70563767017476	8.45894839227086	9.26090930879976	8.12302868242834	9.20712523594272	8.96358855228381	7.92989440822962	8.38133084685957	8.92468379837284	8.96139884152982	8.30112627314668	9.20130386423385	8.46463360459544	8.39005174381761	8.58804088130881	8.34338367288078	8.51652037455657	7.86677337300364	8.35881762965343	8.14111212476149	8.13267723060369	8.11528210865174	8.36282675477308	8.14936872964523	7.91226687720653	7.93290076206727	7.75808097822333	8.34839104408661	8.49057913163671	8.37983861040669	8.31984951349153
AHSA2	5.59548054138945	5.32090761771308	5.56975175131486	6.4276679226028	5.44625317675622	6.18223397401146	5.58578124521657	5.12448803182298	5.36869224992722	5.17797796375619	5.42670361516652	5.83032275536584	5.32706773616708	6.07292459738084	5.65934722009022	5.26471839391815	5.77294870965637	5.67454256114404	6.30245613808513	5.00625045307477	5.48117580699624	5.47124719045281	5.58958032366473	5.79781946365379	5.67665804587171	5.4534815502457	5.59255097796494	5.42892993807329	7.2640107843402	6.07991791749049	5.19782373513384	6.3433535151703	5.54277508053316	6.08573596639175	5.55017543999124	5.13804469203819	5.43030101219487	5.49781881370254	5.05519225817278	5.00215600442129	5.20473010813453	4.83104664121123	4.98592488225269	5.44252240551292	5.36219476227919	5.64979029703007	6.08148356311377	6.4409082449948	6.22010899712067
AHSG	13.1926744266006	13.3768842813911	13.2743244542521	13.2909584671177	13.6172447284246	12.9036082863832	13.4506793281464	13.600202820825	13.1918750404061	13.6699418848232	13.5742506550683	13.5993793764961	13.6338874897027	13.6411967883677	13.2715621429972	13.2666400674001	13.2114135262301	13.1552377823011	14.1519107681987	13.182451059985	13.5573850562428	13.2811276855142	13.7090289454073	12.594922984498	12.6249376943212	11.6683228427981	13.6899224124518	9.62155737096334	10.4031482008477	12.123052203252	13.1797652973397	8.73505667162539	13.3134137019394	11.6406133396753	14.1757075438194	11.6891615614337	13.1257925362657	13.2871132105353	13.0741755855411	13.0349710090815	13.0143902571491	13.201701223997	13.2000763522445	13.1117906967588	13.0764262912902	13.2760740347185	12.7017681046791	11.916604810843	13.2556646842703
AHSP	6.03400659983272	5.85514292668308	5.76264630351542	5.72340026919914	5.85161707707351	6.06147019065245	5.64406740179523	5.84412871301629	5.69786350889705	5.85233901292331	5.913315691675	5.74192286594152	5.8982538827325	6.08963319592631	5.70457113123804	5.83891876348675	6.05606005093926	6.09609808766962	5.72929228485818	5.78362390070128	5.54892718533116	5.82399600480061	5.82782714444024	5.24554521795011	5.25706366064198	5.74929879133688	5.71113503520097	5.61236620334176	5.30509178807734	5.7027195403557	5.94711797250105	5.77537231156888	5.56512757594318	5.75910560795853	5.96387889562729	5.84346825372669	6.01576398826471	6.03051354483422	5.87977901510677	6.10247324719081	5.71399519818797	6.57536480588802	5.95261636619046	5.65383457909207	6.09284252764755	5.52730329707887	5.52228780844475	5.49177710445699	5.62579509540905
AICDA	3.87430065718045	3.68234063352808	3.53229036327257	3.59126099241956	3.58834403526386	3.64126764800162	3.38367217821582	3.64263717111661	3.62424587355385	3.88699098485983	3.4831849927098	3.60593180106323	3.64331948884271	3.590770271075	3.74361726198147	3.62192716632418	3.86921064514636	3.56805045934152	3.61894713397614	3.7241325699093	3.59713349492473	3.57778714805194	3.48040730960144	3.79778867068834	3.46803565753626	3.49758842185631	3.77002674601615	3.4076710669603	3.45475587772387	3.56978213392727	3.57975980875576	3.43522086706722	3.55211812058831	3.50226298255288	3.50138711338012	3.62495993674581	3.76687221437068	3.70219550195013	3.50674056029073	3.94816338521515	3.5228357543986	3.74266033881408	3.70645325649495	3.66368560647097	3.80779271426417	3.58894119089887	3.38945508822639	3.34837094161047	3.70784007589115
AIDA	7.98678455600044	7.88413169800236	7.77989241236078	8.48225624750004	8.55966809302688	7.40806345366649	9.06888882410353	8.59879340000748	8.49794300183645	8.54723403195836	8.68526920453954	8.77906098593085	8.57415445983906	8.69432658865222	8.46940045403843	8.09562532715151	7.67934164143562	7.5282750318349	8.87209007538491	8.86323181658923	9.35579083069244	9.6075312556359	9.07402099296596	8.22346001918566	9.62312502220635	9.22351056762681	8.02825427740538	9.91531418607221	9.94829102925507	9.75393250934243	8.77005431801548	9.37606028513108	8.79806899586936	8.52547019396952	8.67774470525736	9.14094306707617	8.59592232803056	8.71213327981357	8.35751225150692	7.95055510640668	8.65519910164179	8.24053891659274	8.43651296584054	8.18144135252274	8.07242353508782	8.90699543781941	9.17596715821879	8.92069554309254	9.22734881093646
AIF1	7.62952585730147	7.17207954368574	7.37130819933988	7.21932866351106	7.68907871718572	7.59365501564273	7.53966105599931	7.67921887070014	7.99580191674701	7.80059687521426	7.60239021141807	7.75407096402005	7.58320832825521	7.06001744696219	7.65536984031193	7.23890432764467	7.3315838201658	6.77757383208009	7.67791214669699	7.16795353179861	6.91921113268191	7.27862896790531	6.68274336141229	7.46831188251745	5.8862930019636	7.59245248271355	6.38878356841276	7.94165346380084	6.76537454418167	7.34459877216898	8.0945400748619	6.31750768048481	6.83262375354488	6.46414435932914	6.78969243440276	6.75999644609863	7.52959831472737	7.22743111111239	7.24202005398822	7.20989671160845	7.30159615153468	7.33993289573459	7.28850879603472	7.72324903273485	7.5528129105281	7.66432982240529	6.51707222939852	7.71684237504706	7.23948051058572
AIFM1	8.35467055434663	8.57827131049216	8.505267262656	8.73326347290612	9.48812701766922	8.28228768679092	8.77609418249067	9.02635520607912	8.95634950546238	9.076367901097	9.45276803131666	8.81948022285597	8.9602159685861	9.31437323530067	8.66148093328929	8.47451005884042	8.65140925231104	8.81528231725045	8.24646263907488	10.1376877075887	9.10423358697702	9.34744981158984	8.99412993101305	8.84254109024162	8.73567832715427	9.71703232360781	8.47423496102605	8.27613003367052	7.65401469032463	9.09411361636565	8.57048497974599	7.68762646995196	9.54398203339433	7.34580281453015	8.83801942459594	9.14671858668816	8.65382250868964	9.09428905836057	8.6579002208534	8.30008767266331	8.88420750807352	8.73172364209967	8.83484366562947	8.4675062550681	8.28110010816716	9.25716803015528	7.28318704294589	8.2850763312881	8.59561170869018
AIM1	7.72509871349153	7.12722578579567	7.79445073074016	8.3258557006793	6.93962732937901	7.802196279232	8.02133451445114	7.27134002009876	6.98889446052505	7.92828588121314	7.39112166631941	7.76192889270557	7.42972073535515	7.79206361688379	7.30396834648383	7.56433384238851	7.19811301009691	7.30539706518597	7.24487835710529	7.96258469619217	8.30393754063922	9.23847634635658	5.6626019745795	5.52606911922794	4.8391319974075	7.73817676662962	7.04802576723179	7.09914757048186	6.47125528098746	8.00382378891665	7.72772611823485	5.05480196621202	7.9859263510133	5.16640323650973	5.46824150790798	6.89267405394435	7.4053205627175	7.90977748242859	7.83615122324864	7.61449582648989	7.61984025342234	7.71438743956072	7.63086732725475	7.93985975894207	7.79907661653703	8.18483854731986	5.20304535475136	5.95195902767297	6.55709061320578
AIM1L	5.71567307009923	5.81517729485529	5.566911138223	5.36242925686921	5.50390228807912	5.73236361930223	5.41245957156274	5.55533633217033	5.41200173003779	5.54082688912092	5.46258050072475	5.46646102559422	5.53158739279101	5.5514955504888	5.26225893628345	5.58214549702025	5.74240910748336	5.46489991317234	5.4658343493087	5.65515817878607	5.25862926471796	5.11767607440617	6.91080286851229	5.42366046800513	6.00517325542868	5.21747598848042	5.41134166947441	5.28724753948244	5.25134195377915	5.16869678934292	5.24202932998344	5.35122135422926	5.43873267459562	5.54473411571443	5.66680134312199	5.51733675168315	5.33832122916613	5.40144303387532	5.40029768959655	5.40956365268112	5.02050919892134	5.72898409702073	5.36888840378923	5.25717166897511	5.3628712362386	5.29782043063887	5.530628575964	5.64655952011003	5.39185924769479
AIM2	6.26279794610981	5.76206128191277	5.69339399132804	4.86926411679853	5.19193681999988	5.96869877913609	5.42801640999244	5.13118128991257	5.49764108676511	5.62063066705264	5.01075789940714	5.60028078208058	5.50550547145118	5.2455563685008	5.01189097089555	5.73452014357441	5.78325800951293	5.31922180718421	5.25345714156436	4.72313823115613	4.94182497640247	4.72083853031294	4.58103645896837	4.90038298541369	4.26217948257379	5.11697335100727	4.91973797834714	5.62103421796819	4.54212907388744	6.43298061300914	4.83325146071393	4.98339922486464	4.78612437236172	4.92554743721539	5.20659062017464	4.88671901182007	5.12477477338036	5.0861185503594	5.11045862125117	5.53777770159842	4.9499317956903	5.05415244637597	5.24027503502443	4.94002587956592	5.2574394645734	5.09791431026199	4.86505368799829	4.95230627993751	5.29202056199793
AIMP1	7.08861643557685	7.12563037777732	7.12322719864425	7.45848822242469	7.4277212539384	7.32043093393296	7.75315268442148	7.30731588836458	7.71867573893253	7.3178413330699	7.34175130426022	7.39001330608967	7.2205328815373	7.38337410843863	7.3823377143655	7.35434676847225	6.85735658801144	7.45569927951373	7.40123043757644	7.29360418930508	7.14450279763153	7.87237721355823	10.2533647777212	7.83621970385987	8.75898696392734	7.67663255131461	6.64282531040541	8.21442048136668	8.16456097451443	7.54707867777377	7.47161663808373	7.08583532547744	7.77809673081811	6.96474702881358	7.67949163309428	7.67807501252236	7.01446459925064	7.22960135591218	7.61930210168691	7.33595040208761	7.6261415053881	6.91165564594237	6.97351274924517	6.91312222741685	6.89031161216319	7.37753405618826	7.64619931914056	7.85488172436048	7.30465597495758
AIMP2	7.46469462530349	7.95191244682166	7.63272874792301	7.69827419094499	8.08306756982962	7.33806820825714	7.65245787460376	8.16496132018821	8.19678933939176	7.90111357640363	8.18493622307903	7.79727871347369	7.84821722946562	7.86183825874393	7.80406688482103	7.67352899524971	7.61413214684659	8.05589673051567	7.65006493340388	8.88041226225999	7.9864473811842	7.85139614666439	8.70620580527405	8.659698243342	8.49230509390669	8.18664886175185	8.21057713083981	8.21587528391362	7.90094099982878	7.56190668260008	7.92046205460442	7.48693795625125	8.04877818309498	8.14210332013312	8.17744342552028	8.60535097889115	7.79959870709922	7.84623059646926	8.15331537935595	7.9537174342352	8.17417993309169	7.7592200831032	7.84831039648279	7.93661593199061	7.65186912560481	8.0132496298225	7.45285862125283	7.73558293766993	8.08311104944195
AIP	7.35640922955543	7.52921941351711	7.14245924608078	7.43261507957368	7.45629349030083	7.11820902284174	7.64041583990596	7.43660241648543	7.46610129014119	7.35707314609608	7.75480776440374	7.58267940609941	7.370797925604	7.45341779784731	7.01716706562373	7.58006211661547	7.35305254939616	7.0339466287522	7.53047360927106	6.80223135909247	7.02619893491744	7.18748332305785	7.35922535613044	7.46321336304617	7.67722602842928	7.48175313650206	7.67334230854989	7.89377283382593	7.42804497473116	7.74686434950787	7.58369694566835	7.44863406282697	6.85479333739435	6.85462320078567	7.22762916659379	6.69874480744444	7.67816707879276	7.35818034256094	7.27125355437839	6.78245450612546	7.16760037782964	7.51095269253908	7.65973629853553	7.34769716503941	7.1084435035538	7.29113190035129	7.36887823863578	7.31303675680549	7.27967830532295
AIPL1	4.84377698387738	5.23107647577542	4.93585529481259	4.83323869992074	4.65089698034773	5.1003497436073	4.77608573676312	4.90490539505404	4.87782231252407	5.00400410798369	4.85244659878174	4.76998266144379	4.7894879233777	4.78504942289826	5.0110585256802	4.8775194630476	4.7730934522619	4.98435619955724	4.81236636385677	5.09815093069766	4.66512884881738	4.8629948959017	4.67561885242271	5.03825586304112	4.81796139820651	4.7299649715194	4.89224291327617	4.69197272415218	4.63174298587852	4.7060453492817	4.72799864448376	4.69306122661833	4.83412324581141	4.72196798969141	4.83815794698889	5.19399181719382	4.8005101366126	4.97733627422249	4.95913947587636	4.96756609771808	4.79443975583057	5.06521526809568	5.25151513954419	5.09996791119281	5.11642239167743	5.0277458714066	4.51859428593388	4.48566333083136	4.6405833117061
AIRE	5.6217081629569	6.17941852419045	5.71360199087487	5.85412483725533	5.93507839426159	5.77682779103629	5.66529016652997	5.89869353692112	5.74096144658914	5.91354313754772	6.10918753290818	5.7095217742922	5.84052645622909	5.78119945166058	6.0000727564587	6.01778295643357	5.78084012105505	5.80429844026041	6.02873627823111	5.79430173434332	5.83108337694528	5.95716979437259	5.79032217714852	5.83369583919786	5.51094087566142	5.58415770529779	6.00725954441717	5.48758672721793	5.59684547000122	5.4611905584364	5.97491159671342	5.43628321222894	5.40646228334389	5.82513862077104	5.73962144802874	5.97361472925111	5.7903858077123	6.00461607304271	5.97832534625228	6.11100574206393	5.97968641819974	6.0258673339985	5.72675593063026	6.1637319100353	5.8536335631357	5.89859055461202	5.25772067882519	5.42071826652824	5.71779515581797
AJAP1	4.20299077337007	4.28061952287342	4.1395573667149	4.09016293934243	4.18987187022537	4.13098782035986	4.02841249843163	4.27669479737959	4.08445320030361	4.23271877903445	4.19208564912627	4.11045481531249	4.17599336933885	4.07330283215183	4.22681564295409	4.23460501741395	4.27615740049398	4.22437225650176	4.07405884107549	4.11932115548833	4.02066232939258	4.08946065227635	4.02319788805193	4.146695478009	3.95406626388382	4.00741668946322	4.14986883542233	3.94573537770769	4.79674243696023	3.94215218315954	4.14220784367941	4.03677436036722	4.05838133621968	4.25629152402778	4.01753670401502	4.09469471688963	4.24444612758365	4.29264495341709	4.21341498313581	4.2341017241737	4.04676111823465	4.18543706449724	4.31210565283266	4.26921485387128	4.22295889601729	4.16567889247239	3.9042425847055	3.98451474201031	3.95568158962002
AK021537	6.20542356957325	5.75358512526337	5.5465861899686	5.58817416424553	5.95217400647408	5.86774308732881	5.52325541111376	5.90561167899722	5.64003538615432	5.79135215186997	6.10754053310277	5.61035153757079	5.977790582927	5.60440706291836	6.02787383254678	5.80107437985611	5.88880908204662	5.93842653327945	5.85865303368641	5.6391300755968	5.62728198579957	6.08049797922372	5.11016172244729	5.59825305675257	5.58370940686648	5.59187080166128	5.43296467425761	5.33534430605045	5.24801236186369	5.12435164573879	5.62053432996865	5.24759559488589	5.49499057424941	5.46841088083101	5.14306996988982	5.49381265301526	5.94950495191737	5.81704096467515	5.86075435488025	5.90563164390673	5.53936782496705	6.07773348296082	6.09121578410469	5.70661440804352	5.97467450049442	5.36414522305695	5.17996900168087	5.2175194056879	5.17458100177118
AK021933	4.23504963218225	4.13103238108834	3.86066357766513	3.64631435114518	3.78657964089396	3.81138617528758	3.5995911603538	3.79763696445976	3.76596106943989	4.06147469606022	3.86365704021709	3.85308617070595	3.81452649189378	3.93616229590523	3.78070023393688	4.21158838582118	4.09585427911433	3.90828362714488	3.71368947607492	3.8478695009513	3.78711519199585	3.80721846306318	3.94702876748321	3.98380784088778	3.56675937241828	3.72849157802372	3.9187449388768	3.46709267268111	3.58821317630582	3.6066328705371	3.64292024509935	3.77886251862657	3.73549730312891	3.82369365227275	3.8148509402927	3.78026549932328	3.71245312938002	3.65503756654023	3.62779422085044	3.64605451481755	3.68354984160074	3.65666771718449	3.69642067692731	3.73878038812867	3.85697515417244	3.63241468781071	3.96846287502779	3.95572517022214	3.67013134238922
AK055981	5.83556188019976	6.49580418601639	5.50511168699199	5.67488281218428	6.79582645076	6.64610042155568	5.4203247388476	5.41859849775132	5.57122047214318	5.24495504666091	5.87226598387147	5.99041781365741	4.9388167331463	6.03046699764352	5.43598002716087	5.61926621414886	5.83919987472734	5.91157507127897	5.26045120496549	5.76647613030919	5.70817057979685	5.52217591271775	5.33162935876596	5.10703640943665	5.58339888879326	4.98065759578345	6.09896695920205	5.14128003371772	5.61490278880047	5.7515023557319	4.91951077740337	5.95196112665738	6.45443788449887	6.40202381519411	6.08382524714255	5.81961662686261	5.33165070269487	6.0501377998118	5.13705060828665	5.35100201814643	5.41678441357181	5.83063632705086	5.69679851596029	5.87548746868988	5.81046845476455	5.53085902568601	5.06888753444198	5.87334833246896	6.05801004694683
AK1	6.60650668702432	7.04577437604031	6.98299173746077	7.04237408408551	7.12106026800676	7.07442901621251	6.89604803254575	6.90775796168572	7.2261068215408	7.12289939049458	7.14796843669809	6.75291265005757	6.63578440521821	6.86578937181585	6.40650674902507	6.39503076367763	7.26632314924186	7.23422884043691	6.56293866456232	8.21111553402894	7.14642575284771	7.05265714313378	6.67085855744917	7.43479274685614	7.04225243505411	6.99164182251167	7.1002728118768	6.93596667430222	6.14754829817305	7.22940978535352	6.84070290896374	6.58624386722117	7.69314081461514	7.51539333220835	7.16373990977013	7.21383862549921	6.83521868798824	6.92358202676468	6.67603525460276	6.69118520460475	6.39369381303041	7.02629849828533	7.06775194496994	6.92885750654023	6.75704343003552	6.71865787191292	6.70550302895264	6.44074178264525	6.75745058734594
AK2	7.02641791969092	7.42866805588417	7.07496519205205	7.0175331523174	7.12668058139487	7.18983079758925	7.08883714935629	6.98786486607408	7.14178102336687	7.35788750013849	7.22599708099445	7.16600277323848	6.93781594288926	7.30068284452248	7.12046490679639	7.04404705619022	6.73456201005782	7.62216583656532	6.29101329084393	7.20090228704493	7.44658701205317	7.04750651890953	7.17623034713979	6.63799077339555	7.65410020042214	6.97171588221448	7.49380813140028	6.93024498675322	7.5890225604571	7.06171726328985	6.66582167387492	7.24075860265714	7.17548104779585	5.97247255773206	6.60492088178026	6.61659072309	6.59884414470551	6.94775276682045	7.21117530765762	7.0901858836199	7.40092421939268	6.96689152380581	7.01714278963277	7.07563958515361	6.88285439022683	7.15281231755362	6.67401850100767	6.72638682514217	6.48380127031367
AK5	4.67237749451161	4.66283629365863	4.58209888092577	4.58095445594403	4.46254186492033	4.7651844614334	4.56913856296239	4.44564094959712	4.5577745408756	4.9983852377654	4.48033826329628	4.68237882499642	4.48692047667067	4.50258140162707	4.50558286261012	4.64395092182068	4.67403868046449	4.69034496672502	4.49135995266522	4.6593839565574	4.41640365581953	4.549532136325	4.79009616658595	4.69278346873087	4.72332191844997	4.55909221429108	4.79845164877227	4.46555375923662	4.60562547790454	4.34199361543421	4.60353483762861	4.6536040204898	4.60386872656658	4.58130467731308	4.35305796335051	4.95367461034286	4.45795956198478	4.75195192976569	4.77549969476924	4.66787935259147	4.56787998871402	5.27403806218627	4.74779949786085	4.70984196290547	4.9628975486364	4.60870814254083	4.48240548727389	4.3183079149801	4.55625756553767
AK6	7.18157573122639	7.63459615873582	7.80810843495587	7.38340017214948	7.87174310085305	7.68000343391092	8.10964059776017	7.95768678274722	8.25644885673936	7.63996094898656	7.91555512469638	7.74776744076551	7.88547361090103	7.7718329097244	7.91411204770345	7.82985646928001	7.67180407419597	8.07565929412871	8.06481434617926	8.15330630344253	8.55475510544069	7.74994113646538	8.83819786611829	7.7364208333431	9.12250853637251	8.01395200784056	7.48601924839004	8.64865956863721	7.62153565558186	8.64432904804539	7.89528955348212	8.0417173766142	7.86919165437055	7.5632967306484	9.12535600196713	7.79167172486047	7.65128125457555	7.76327569277225	8.10653299700491	7.86542127773611	8.2152845997524	7.84170641090096	7.80521984748935	7.43327893602956	7.27038149708043	8.10653299700491	8.14919984085504	7.89334609461028	7.7297526961545
AKAP1	7.79492942720843	8.27040050613254	7.94806098187327	8.06601916206167	8.08485418634533	7.64322249091595	7.88209197797306	7.99052765087194	7.60830884127854	7.95872959409074	8.06121922599407	7.85031934106973	7.91264225031486	8.31322084299711	8.17978748325116	7.7553970962847	7.85944618243427	7.547918947963	8.09072002122834	8.26821487100578	8.45161155329553	7.78597768372207	8.57893309023379	8.27774732520403	8.30177242541986	7.64925963367151	7.60455048936058	8.21496354252114	7.23020300020775	7.73304576152882	7.74505499600049	7.3850984733538	8.32670379954208	7.90859764846794	8.74431481560395	7.93630863097376	7.89178872504388	7.51970552968353	7.7874648788667	7.8149238007427	7.99048802892793	7.70824087501652	7.80970421785392	7.96359929753401	7.76087509156138	7.98104502508138	8.55518936424047	7.95228026348636	8.34631531486055
AKAP10	5.62839039302635	5.50283595420002	5.37173205287141	5.62162472779961	5.30625149175883	5.70326169059273	5.42369676560198	5.75315180574804	5.52408767762009	5.43298772870638	5.38248005092294	5.47053347221993	5.61220818789339	5.96340005636518	5.61318355839518	5.14870937307203	5.82697892360615	5.56915598763161	5.26236834865179	5.30572847011255	5.40604885269402	5.2700113312611	6.29575877334747	5.69214721183965	5.96124109583494	5.22791729919949	5.41024793451921	5.25767212030981	5.52153306415261	4.87328152994358	5.48652466012786	5.4023073520919	5.30837074364122	5.2711759270807	6.22708030436392	5.85376283554982	5.39345295358723	5.43210307997718	5.56131670999992	5.39723778376352	5.52745755386191	5.07333241682709	5.07733518348186	5.59918680541063	5.65981219338075	5.56178164115401	6.37648511000547	5.95598484739428	5.5265600859893
AKAP11	7.10721381709786	7.14348674629818	7.18098272275379	7.69245519071318	7.22470789008956	6.90283132351496	7.79867168740709	7.17214436439567	7.39208559085352	7.29689321970088	7.12912355439487	7.46300464904952	7.20494266055023	7.46130515366667	7.42848917490119	7.40824749723429	6.96125172289243	6.82859186393511	7.07887613139227	7.05554589101803	6.60213231127952	7.20845332184589	7.50789556699953	7.50552020293262	8.24907890395	7.28118386529391	6.93168706046245	7.01586807684836	7.40529811134055	7.42237165455097	7.51316891452274	7.32117112515467	6.57875589964344	7.11465984169047	6.65337651772534	6.55602883277503	6.92949027547374	7.06681329012909	7.35556654758493	7.41280111201217	7.61089846883211	7.35641037734421	7.35230967796874	6.82082027364247	7.04944919236778	7.26711713450986	7.32875313010358	7.5094433166455	7.49254714304305
AKAP12	6.15080877911847	6.17320276453894	5.68044056044629	6.62960966400119	5.65902648255782	6.80151254223541	7.27094706552072	6.78021399470976	7.78029102750749	5.75319738185224	6.29517131940618	6.41191580132147	6.94293746047916	6.4628646913293	7.01121275408335	7.57970301045872	5.62653199259797	7.79772665981052	5.58330728253481	6.26621775998055	6.07254686083719	9.54515115483566	6.60759212744943	7.19676546959937	4.4351854417032	6.20376834749105	5.95358629650763	6.46097779536258	6.01633713821651	4.92247570770183	7.31618710510423	5.36775703322359	5.51086344338453	5.3567700957185	5.07672449621967	4.74178201913231	7.37101300755959	6.63213673102956	7.13334365598639	6.95073735120421	6.76144504666103	6.37844875798628	6.51169517763162	6.97423383709249	6.69730111588995	7.09023959809274	5.5409814653093	6.7502976866496	5.16330446236477
AKAP13	6.41416643961788	6.64912498221683	6.79890927958393	6.75445170596653	6.38515639699411	6.70183204917773	6.46580558230228	6.29961477567664	6.3485999428459	6.11918117825541	6.15912129283368	6.58248042665564	6.54235282359229	6.02636171000023	6.21731493161132	6.26199926495055	6.43820170331661	6.42729570082979	6.97833352654801	6.0826440266898	6.05324760576908	6.15482709344537	5.77451556916045	6.17150850136108	6.10532506612806	6.58638124760502	6.50153257359389	6.17328964196933	6.88903453464442	6.06663656386911	6.5567124616553	6.65638666094267	6.32104830360913	6.95240310897308	6.00866208392875	6.35090711167211	6.27301349777837	6.44236444799082	6.44388679618272	6.38152849672016	6.48916917406525	6.34075144659474	6.4589606615718	6.39074955047958	6.12516898863811	5.67085839554676	6.07051388223522	7.00753789641592	6.42852753625907
AKAP17A	6.59916692808843	6.5971673762719	6.67510953918996	6.57038347141205	6.63929829993641	6.75260042711089	6.80032734418487	6.77560444525702	6.67114804180666	6.38287871010666	6.28788257153506	6.53924366215923	6.70064693445409	6.87364852451042	6.54555509153975	6.56377027480785	6.72614672346846	6.84995475271015	7.12791700775335	6.59405410002658	7.09559581192269	6.85884245626642	7.14357129713532	6.04436721618111	6.76849573428106	6.64560217896646	5.97818847163323	6.66000078649667	6.81179428613934	7.57161480416433	6.73339901377295	6.34698837690553	6.82012086017166	6.99160994520714	7.12244850870283	6.48099136873472	6.56435753009284	6.31801732869532	6.51840976154558	6.54379720189498	6.83546720579929	6.68251064359051	6.76301467443269	6.85930973104754	6.71305710365836	6.81461085193367	6.68284472487554	6.62862717529969	6.86088472801059
AKAP3	6.06745215954411	5.94364142001501	5.42559125162728	5.35702250813775	5.56613605799352	5.71551118406688	5.28532287472385	5.36964097923877	5.35690268249077	5.60906567220849	5.65727710603063	5.35019719183047	5.91620727882095	5.61824360493109	5.75440113166856	5.87117656341005	5.73259642309714	5.49586958677312	5.58113252151187	5.77285118388333	5.2503140788931	5.51030251383293	5.15361003621584	5.50549525124349	5.11523854215601	5.47413415072784	5.46082757195113	5.04172728732699	4.77641313625587	4.91367875362971	5.37891784430111	5.15337868966971	5.48044338627835	5.36974347075615	5.4430411749272	5.57501904073116	6.11418909860056	5.95812413910847	5.51155518658071	5.81895160265673	5.56299038248846	6.13099940504011	6.1096830681153	5.47354935844511	6.24073738751557	5.69635623700779	4.63889466979683	4.90339884805518	4.98115005484676
AKAP4	4.3522031107731	4.58234817354155	4.22260550101824	4.06777381736875	4.1870881991368	4.21678793396137	4.14968395581619	4.39653869888505	4.24805509617949	4.27690781735484	4.23646366917575	3.97989841197543	4.35496118012908	4.25227660015004	4.25828708134766	4.18318319492842	4.38145221022202	4.31408749655849	4.18954041800152	4.33405270226282	4.26092015721933	4.42780746752373	4.16660172095342	4.36893851176166	4.14701641424251	4.13646491502873	4.14156357548298	4.08645644546546	4.01860191074145	4.02358301414118	4.31370478183927	4.40243925801561	4.12265346826469	4.27355452629648	4.27387554748381	4.15337504517851	4.40349929132315	4.31964193335342	4.19521195643382	4.61364639190325	4.45322669175425	4.37683041646696	4.33960849524905	4.35575460113268	4.23065118167878	4.08373152710154	4.06684042243263	4.05948026438067	3.93546407844604
AKAP5	4.29537974827806	4.15513761228401	3.91661016443219	3.89311757769545	3.92593903769991	4.20173287928963	3.52541411704626	3.87307638524817	3.62557242404772	3.8468241271779	3.82885377130429	3.63303696675992	3.85632629220911	3.83488865696773	3.9485348395606	3.97052556434711	4.0654273545228	3.88512738330067	4.02816134851037	4.07054995795734	4.20669229964689	3.64242543577231	3.60038918624443	3.80802160086255	3.5301439258169	3.77445354217707	3.96901686963222	3.49373965860235	3.36645685832107	3.72786982795568	3.66342550931089	3.46389015234169	3.6349161260212	3.79886457526029	3.87410063847624	3.79743780640758	3.7837802673858	3.83714614982816	3.77010256555427	3.84480024630702	3.76398131497032	4.00543586358761	3.89416451662949	3.75358946728972	3.99037362607095	3.91058733911417	3.65000725235635	3.62298623755138	3.86511140624769
AKAP6	4.39831875626685	4.42951159479427	4.13640503271753	4.06577386995396	4.05141867663815	4.23633291785461	3.78554217065075	3.8973918443041	4.01926607561306	4.1468520642252	4.07838008840468	4.02660196062714	4.08555991447605	4.10199069172989	3.97723828763467	4.14780959730939	4.36945565481273	4.14616763429074	4.09362535922185	4.19352760610405	3.98741833105418	3.94356465344608	3.9409606985163	4.16376605102262	3.77799726229866	3.94871348384876	4.3161999674343	3.80227891907752	3.72185282824546	3.82733083820933	3.92155142487018	4.07067354757622	3.93758759594031	4.09688030288407	4.08737296915286	4.18901304383281	4.18432119454149	4.20617400551586	4.37794686468902	4.06107443032611	4.03074216415957	4.1209198160094	3.96860526578771	4.27734249634444	3.99549501809418	3.95751007222484	3.80101617124263	3.9644945745834	3.93460478111244
AKAP7	7.03750901618859	7.14895087417416	7.17785894143457	7.88508284934197	7.16243990701047	7.75720870609872	7.31468032029941	7.20821975445534	7.12682613314644	7.12788343836409	7.06107706275151	7.07366717637004	7.21392479719226	6.77635148068679	6.7520523411311	6.93388366463352	7.37880776979505	7.69117118437953	7.22622205641454	7.41069978970281	6.56616466013627	6.90866127342384	6.59958410610811	6.52738001953319	6.25358621820098	7.12976603140972	6.58454687634595	6.58730971557541	8.39079969927432	6.73951656361934	7.18237745512698	7.66290589392738	7.00788643114156	7.01653892195546	6.94617777711408	7.3012676507619	7.16548278029724	7.24969642922115	7.30464899472357	7.37951028813519	7.53180974122348	7.17698075564236	7.17929038418542	7.27115455706358	7.43935610174555	7.35601941704287	6.42707219020192	7.80372560796386	6.21615602407298
AKAP8	7.00053733201815	6.90314093051386	6.95022871209919	7.02346076824976	6.90039205205042	6.9658413748294	7.26584093963309	7.04215958808236	7.04787145363329	7.14597579494286	6.93177968566131	7.01240884943588	7.01630539616903	7.14299554103086	7.0882999965624	7.0173851482623	7.02694866680263	7.14536339823325	7.29001271954884	6.87520718963902	7.10592649886376	7.28487986818012	7.81627099724316	7.39406260410117	7.58211789218238	7.19209485994407	6.73324511405084	7.03765692807999	7.44765307180041	7.1852007924744	6.92075822384215	7.80304921414804	7.1586754966481	7.31337127975833	7.12999645224344	6.81668301461386	7.00525714990704	6.87311590714227	7.3287053460111	7.23257908614831	7.31051101747075	6.92071478958511	6.90039317377849	6.97931524683342	7.05469500248331	7.17347312550592	7.79316179240103	7.52569359223601	7.25859053054513
AKAP8L	5.87133422458546	6.24997061086198	6.24588716674284	5.96561154122894	6.11496438935616	6.22050071847924	6.04284068162946	6.1902090859612	5.87248700602665	6.036062904048	5.93935283971524	5.97634287206293	5.99901784848598	6.15988678476631	6.04249701204488	5.91361189762819	6.2110971609484	6.08541421720169	6.19809302157558	5.91440595677328	6.10967071614866	6.42415274057714	6.15198446998767	6.02208728923529	6.17790852211586	5.9859298212618	6.14761057545846	5.87236731900591	6.12475790111373	6.0697094302272	5.98935298680899	6.53786497813759	6.31662114341969	6.52995606759271	6.41664883697052	5.96930649639505	6.24540184540702	5.99135668140772	6.17574019708874	6.11957217531459	6.26532677955505	6.02467107514912	6.04378270579701	6.21701735293123	6.02125459948537	6.05775810448839	6.52262496484965	6.11318674884904	6.15073793299139
AKAP9	5.8591963132872	6.17010422579455	6.1079374069404	6.10078231072233	6.52601885351441	5.42262076208173	5.93190991269418	6.06410782896494	5.48911253869039	6.11753773224552	6.1334152440264	6.21744544273923	6.32967552601233	6.4116823141329	6.43175428357147	5.90467889248916	5.97658444584204	5.35459725706382	5.50702116778848	6.0079451303759	5.78519069236806	5.8105512111852	5.74145865991952	5.77879882398902	5.74566893577076	7.13025782675204	6.47432743097027	6.06289226205497	6.20127772837134	5.95913941234458	5.7818675535387	5.33240940186544	6.38287849948012	6.11280393545234	6.175989709608	6.9471279635996	6.6400548922561	6.38615396978488	6.07869723891404	5.97668431445908	6.22540094610139	5.96157990359827	6.09154166369743	6.27708754411421	6.09013580162951	6.42942214291975	6.06604460172319	5.71029078674651	5.30851848210764
AKIP1	6.94269361577555	6.72093717901157	6.7659856742437	6.9060975906335	6.98767359925075	6.55465511484289	6.86808162574491	6.63385470585217	6.69455209238742	6.81089177249083	7.0695088778501	6.67725623218245	6.84605576757631	6.63376873031406	6.76868584348735	6.89919402359712	6.96788176170513	6.61664616455308	7.02943718594803	7.15988760124313	6.65939846993858	7.3163765142744	7.08475975798385	8.13095040669459	6.85055970544677	7.05938622730024	7.16393382500526	6.80467160535033	7.00253624609524	6.82209642886246	6.73273694731103	6.54275518871623	7.24535265959191	6.9102374758348	6.99036130387872	7.40579644737606	6.4803698837731	6.61859493547814	6.39230721659673	6.07993042646588	6.2472256364268	6.60102566148322	6.46054109308667	6.50261600456007	6.5569066022059	6.72437819185926	7.09290431027192	6.87689395757448	7.38331161723866
AKIRIN1	7.17931694781107	7.36755930080654	7.59454111314392	7.56085215622355	6.84168645998607	7.51402164270445	7.54793788894624	7.22819863603964	7.99838298579237	7.07966506449213	7.21500805625394	7.31974163856794	7.04265255832767	7.21977556118704	7.0935987912258	7.50103161232	6.89533453898441	8.13098402157373	6.86245573317348	6.86243567823336	7.54527853541402	7.26704632358661	7.74315505881299	6.71260744888443	7.7570041091328	6.71769694702287	8.93361519048345	6.94279470915182	7.8512155328611	7.30736232405502	7.07342924663757	7.73088477794637	7.25734976003606	6.7408570603775	6.73030370521826	7.53278653604268	6.75986840092691	7.41719598688428	7.8607169369726	7.47138509263118	7.96234582954048	7.29905286420178	7.44454326965958	7.40306981591767	7.11494723713729	7.55786258915891	7.70530551004389	7.96655765492038	7.2908141655492
AKR1A1	9.9795898120361	10.2009347231968	10.2308378401333	9.79121004435146	10.7882898380545	10.3628352643858	10.2037769996581	10.0878660706553	9.85012938269909	10.3763966075386	10.4942510746587	10.4739011647171	10.145591916063	10.4014612751473	9.94686810427545	10.1531423708477	9.93052501462301	9.34924658157012	10.7124494414175	10.4815513232619	10.6889690797623	9.52127111452028	9.58968576163861	10.0385878002442	10.572014666855	10.8102119088675	9.15641755943887	9.73800916924999	9.94800471259652	10.0582455632328	10.2057833972111	9.78384614066328	10.353165958679	8.25034851072149	9.10221429462701	10.8159543600143	9.49833215013377	10.2884205986578	10.0924179285507	9.99452686995079	10.1497849495638	10.1109722908665	10.1732380059929	10.1943906118429	10.1021082974339	10.2803103936432	9.12770030251443	9.56065403527675	9.22875168885151
AKR1B1	7.2182956604145	7.06946716930714	7.23118511091212	7.47794451407781	8.15037510717915	6.91625121626692	8.32638924881715	7.6538486185589	7.95915534077015	7.68446483927554	7.61668950218875	8.29892095382464	7.49882999797754	7.25687015668529	7.95284870136531	7.13289388110469	7.6536231502668	6.96553707460592	7.57595561216912	6.69271108715926	10.200425950527	7.01863467315191	7.16223639930605	6.94805446735957	7.73989479402976	7.88715795264029	8.78981648427512	8.8850655103327	8.38780759825769	9.81793247792621	8.60571461160426	7.82095442082426	6.70204590597044	6.84325486335963	6.31363847558357	6.85460487245617	7.91436882201145	7.25900689052961	7.40455365050076	7.46206047488144	7.1743977925098	7.17742471995259	7.43273909405524	7.59170603186151	7.39907543950287	7.68625362160237	7.13034750586147	8.63896238691085	7.57628347515471
AKR1B10	6.24956947704687	6.45123915598514	8.47822222233704	10.5731841111602	7.27680422830232	6.62323247061786	9.93949552938517	9.47781208690883	10.4155577657395	6.45965240585701	6.72671485280844	5.86284968725872	9.38779208697983	5.48238041592773	6.33706845818082	7.10429062836482	7.45593372887694	7.92019140114542	7.38523895027973	11.7939450635258	11.1825507070612	10.9799315074417	11.6946190514406	13.7274494151384	13.4765288197682	11.4581884018089	8.80535887218516	12.4835252941685	7.2141490401308	4.57527498134156	11.2607838799034	5.27818870538625	5.15847460415265	10.1110798802321	5.36356161157015	14.4316236485806	4.47650429424623	6.42815313058215	6.98932632583888	6.83137776065271	5.51389632785556	4.7128081228844	5.13090715492467	6.16916515428895	6.24555617698818	6.52466156710657	4.86066319074111	9.38735516189996	7.8940704043432
AKR1C1	8.91338614401777	8.93152020693747	10.0481739020532	9.17108077431153	8.5971872435499	8.96076691207319	8.70005915242235	9.6091682604789	9.3972708269795	8.50902852825825	9.24660744827818	8.54145422308264	9.57420036116745	8.90981224877772	9.62786210201768	9.29240168328091	9.15615038267746	9.89039926163532	9.38853041217141	10.0897701233527	8.13047486079822	8.85516406362088	10.4767657165455	10.4314108139687	10.7765632022004	8.90739624637509	9.01568132309318	9.43207566005898	9.21170355342682	6.90312617783701	9.06781971577894	6.62973898819501	8.71579992000863	8.13609930311385	7.25534934996629	9.96155218892835	9.23818186269705	8.40959351717322	9.17188669918986	9.08000938359497	9.00492512189499	9.11558328052995	9.32826498592529	9.01716767373301	8.79238128087223	9.0387791363379	7.5185724464289	6.53699473555536	8.01878643391923
AKR1C3	9.69404289306804	9.62351275043848	10.2993611339379	10.8505363331531	10.2072134398785	10.8304764461035	10.2173538028329	10.6989090156875	11.7962658830213	9.25677873587062	10.6203396953652	10.6621039685418	10.6111620183113	10.5985624109741	10.0207857775322	10.0281538623811	9.44394610119169	10.966791911991	10.9425430915804	11.6812233466052	12.7468244436213	11.5937883109184	12.8639698100955	12.8717377633641	13.335093066939	10.5078089329635	12.3239459012336	12.4053968470577	11.9099127055778	11.1455540369949	9.82343895678776	10.1841803052265	10.6655736410533	10.0391867298014	12.4573250679212	12.7729992085959	10.5278687210464	11.0109603454428	9.90764327506287	9.61065079070845	10.0711097873303	10.0295907013899	10.3210426969487	10.4596384852395	10.3511205966815	10.816943339738	10.8335803515905	9.54188954382662	11.5050937411863
AKR1C4	10.8561907718058	11.4246451451472	10.8608322257125	8.77950380237624	11.2638938219126	9.56932726381747	10.0099689348559	10.7223134038839	11.3074669621336	10.9656034695551	11.4970907665715	10.2581139989979	10.9595187056243	11.2461156088837	11.1088202717926	10.225921527896	10.2401360589943	10.303443229222	11.103168618157	10.862521480502	9.44665946980805	10.2007807924301	11.8716928935516	12.3918573040956	12.5580489891354	9.07656036128489	9.80394716063305	11.2670276428707	6.70584639391177	9.15867201459341	9.92620644812639	5.16235884644448	10.9393322040443	5.96416969479556	9.25275723722234	10.5983806723687	10.838751339909	10.9679574277557	10.3027390592753	9.9640122423264	10.5303140599029	10.5772967301983	10.7615736821588	10.7854469597924	10.5169666678356	11.3067010951084	5.30136868342437	5.47335981875621	8.66549095104295
AKR1D1	11.809516142762	11.3449504977413	11.6903296856592	10.3640085932597	10.2086913283512	11.7845766568322	10.441984184474	11.4102888373336	11.0144528038247	10.8478408473857	11.7865107902479	11.2672513892175	11.6957024168603	12.2754741645752	11.5843533722397	11.2975710788535	10.8068105670383	11.4453423589806	11.581677804119	11.806749659162	8.16223080401545	10.6269893010556	4.96395874752046	4.4143099134727	6.19984758262483	12.334526470643	6.99625970874128	5.95964141382308	6.90282599521186	5.25014946758246	10.9451598523139	5.01647675911468	11.2309408300103	7.79240033383737	10.1039513032557	9.29751107523127	10.2038318545996	10.9741855284356	11.3644440344894	11.5067982509606	11.6057933270348	10.9628590858854	11.214556351306	11.1961135100564	11.1366227412629	11.0865258436882	7.65321314240589	3.88722863422475	9.38952163915974
AKR7A2	7.97878317901905	7.89565190627202	7.72824009467042	8.27999640223397	8.97144282983533	7.61825266499497	8.87690084012036	8.46164702681326	8.53796567132386	8.71269816462833	8.82651955423296	8.75213683926181	8.54391891073299	8.68485970271136	8.3779841416689	8.2114153300731	7.68376595463169	7.74598406684599	7.89967206227954	8.73415909961369	8.28165759224713	8.46019331644046	8.39212849215677	8.53386926348451	9.7087480261258	9.19197468235097	8.08486472090507	8.38876161364029	8.20252826484963	9.13872740130412	8.50734600449276	9.46351184703848	8.47107446961376	7.10564595231979	8.7607612298089	9.5395047637218	8.54490448139344	9.10803935940037	8.6980332187938	8.30731021478663	8.59890366314279	8.57095048393115	8.61633391991308	8.40055728905446	8.1948682362922	8.7190868203686	8.55486844393492	7.69168726233884	7.87509133865295
AKR7A3	9.98403660290981	10.8201899374998	10.3725431892009	9.41650925540628	11.0323530726207	9.82173788991652	10.2054398313672	10.276550866569	10.1080853015336	10.7669059933686	10.6655425004712	10.0825394606836	10.0642935227257	10.1563609062895	10.2253624299649	9.47438905747969	9.90660467167391	9.90231053626142	8.89862994022737	11.5713848634319	8.79418302130895	8.33075758510545	7.59967753012854	9.70135700165086	8.93810594107842	10.5062737793238	8.27236854669495	8.35933338216114	7.61675731687447	7.91113029316405	10.4735286097582	10.0360309416576	9.00964600789422	6.6792799552033	7.74327963100565	11.1579766202572	11.2539193981197	11.4364735638602	10.2778326362103	10.0301617874542	10.3076977961152	9.87361803695802	9.9565712075703	11.0565854404878	10.8783457853165	11.0474845051546	7.06152907929782	7.0857798620098	6.72121726892434
AKT1	8.13216178967633	8.38008446498117	8.3816792815111	7.92435741519593	8.43862761317134	8.46184787860368	7.97210977588854	8.03296727268817	8.13888985335899	8.13174608440477	7.88382450594762	8.29283132870921	7.67852204103033	8.28528501665562	7.77763868183306	7.72748861210715	8.13863428784904	8.06682147639952	8.13043004461619	8.23671568186983	8.67874749149502	7.95991081339709	7.59032908372478	7.76920739112999	6.91123339084861	8.03239708932349	8.94529244674838	7.69421810879279	7.47138472737078	9.13936977248595	7.73554732945839	8.34884422672659	8.79635369367672	8.81689984445984	8.27387578449535	8.42379840993795	7.91786837407042	8.39015903668195	8.79611050283964	9.04100946719439	8.90319796873373	8.04800938500824	7.7842067815152	8.29656665544464	8.22404994291724	7.77855433996159	8.49637008615532	8.58650883516756	8.86978319121392
AKT2	5.67628130347325	5.61384697710063	5.7465173691693	5.73137359942583	5.76535478458038	5.81467675757984	5.91471846713631	6.46310149059754	5.8422530794996	5.91499269503427	5.88419841079092	5.6754941185364	6.15635406880661	5.92504594302149	6.16069201691409	5.86988087461703	5.55923568930563	5.65183508445347	6.1689157145636	6.23742654066861	6.23409764472934	6.33096842781526	5.96063740739328	6.02950943335094	6.0515781231195	5.72229076556061	5.70159854009539	5.58352168703642	5.69794838040511	6.09041198835828	5.65539779530665	6.47495582362096	6.43429288492688	5.81299097720805	5.99447837245761	5.66055665217015	6.03500877997287	6.1551335359027	5.80489154501507	5.78661902141093	5.95528630203693	5.94533521029724	6.0988111216601	6.22892119319358	6.06697688866806	6.13014910862466	6.46629003173323	5.91336827894468	5.9798400820211
AKT3	5.00992046282024	4.76314020046068	4.85889450202509	5.28045880308264	4.75446300773381	4.90137618604446	4.9372831530443	4.66130070130591	4.82837941744081	4.82842345370745	4.83730649037839	4.97751591516726	4.88416312628366	4.91477550029424	4.90154004192034	4.96411148042136	4.77693891340791	4.76613057019542	4.75963640719431	4.6961483998876	5.17808539841176	4.65292321983144	4.34457206391292	4.50626811452529	4.34020120842392	4.86372175594781	4.51876212506086	4.63694112733816	5.91564165969979	5.59961180779801	4.91225996277925	4.44077389683833	4.61549648958286	4.84165446586417	4.43085549585169	4.53441548170316	4.96285799716391	4.88203334182375	4.74867566644418	4.67439327601728	4.8919432199049	4.83064063652245	4.69146502880561	4.97642735468521	5.11375189026341	4.99166548913192	4.93815729266112	5.31987280296494	4.58732433685892
AKTIP	7.13666224588135	7.03270289282475	7.10096276805363	8.16483947195813	7.49932215688565	6.42807432750837	7.85540411477336	7.49596125707133	7.66843188066293	7.38639323440458	8.13590750199652	7.45898463731416	7.33344427436983	7.7784085887471	7.41053256123097	6.76931320745611	7.2977918491395	6.38507900836372	6.30397732452374	8.07419686572525	7.20458017108856	7.37857395447601	7.36465848488479	6.9985718004298	6.55029632755547	7.16457470841872	7.64758440869411	7.97982414329902	7.90271165795922	7.89653701282034	7.43117741400985	7.38178563033857	7.75627590868928	7.01730814471469	6.63888561358122	7.69198055088138	7.47536127120329	7.34731577061422	7.30231113094639	6.90759715111438	7.28982330186297	7.42748275070276	7.50616637757082	7.34609882688952	7.08462208391832	8.09232389194263	6.79564115420383	7.2008685624309	6.43722198721369
AL109706	3.1425604909763	3.20788423341147	3.05370851021437	3.13662128764012	3.15309242841704	3.18724128629535	3.04122806442359	3.17207789439182	3.07277766212469	3.23926271211004	3.16097639297183	3.06240185516071	3.12957293339698	3.20880852583393	3.18712012904538	3.33639835144728	3.27017779555356	3.32507701831601	3.2193457199403	3.23989623781417	3.05447193647517	3.32723812460482	3.11526414795268	3.28376515465404	3.10714161602939	2.84335355483571	3.07313265105827	2.95197789917532	2.91235947843494	3.14793538699887	3.08686963492607	3.03136337686996	3.13055744041289	3.08840595881745	3.30387725814915	3.20379512445438	3.04118770561083	3.19768206347451	3.06646501996628	3.27620322204205	3.16093319835528	3.41330450511083	3.15054351589657	3.03988009681959	3.06836461210713	3.24508943893432	3.12175830604308	3.17583205096364	3.1449824123252
AL590762.11	5.92917262691736	6.66460190794703	6.0225031893551	5.68892480064116	6.04124458833178	6.13477879455162	5.76013717993361	5.98855638798178	5.7547042106682	6.23108749302695	5.96903497160942	5.98536967134314	5.95322110627598	6.0958840663757	5.81688591387817	6.0626876614843	5.99638371444277	5.94025084866347	5.88898027880028	5.84944746677379	6.08508924096036	5.91438514916815	5.97397872503838	5.47825915701826	6.24213068628091	5.77865224868345	5.85652069413865	5.61005988120137	5.48907696156424	6.14920494299789	5.58741099001789	5.88900496289508	5.94164379505548	5.9366440316538	6.22606257477104	5.77887934235561	5.85775874524593	6.03894132817235	6.00524003332202	5.34310760695108	5.93477539575301	5.67086778439023	5.97224067282829	6.19231304667128	5.87251719661761	5.84412826860235	5.82412739656352	5.9913613801901	5.8597805944375
ALAD	8.48897963805742	8.73346990978403	8.59799922338034	8.17832866155422	9.34400594925212	8.34319495228232	8.69599398600685	9.15384776435572	8.37765693808709	8.65839449194966	9.51335372213521	9.03792707310925	9.10021708597204	9.69271186455883	9.44980211555652	8.70468862628024	8.33679165805824	8.48357314409208	7.66709023910375	9.57966984298854	8.74566460171307	8.04551774890213	7.77823876382226	8.82849670255258	7.37508425256419	8.84631436007006	7.81314795635468	7.81528631062874	8.07433080762078	7.70766248104001	8.77020095188361	7.40562023404411	9.07945028835356	8.24297834891715	7.86229479886375	7.62326868723316	8.31809645226521	8.61652501745233	8.48962717395414	8.32613016243268	8.86596033052649	8.76056667181372	8.82167144368981	8.58592490743906	8.41334992628241	8.89698570457638	7.75830039906242	7.54717570550116	8.63364593646196
ALAS1	10.9867979528141	11.505785527306	11.3178658526181	10.1263751946224	11.5519944798048	11.3390660903721	11.4067470102367	11.1457864158901	10.9175932159106	11.1917225731707	11.2146693396847	11.2907578934211	11.1535632108199	11.6518982692067	11.7825234888397	12.0320309464495	10.6335174892513	11.8928894011	11.3219336756076	12.2072575223058	10.3708885590689	9.24225375551694	8.98687374147277	10.3195977300258	9.91639254472329	9.49195835029609	8.69022918825867	9.54925706777636	8.43309305499768	8.89737772900698	11.338313110366	7.58185582329197	10.4206907360818	7.68735191466584	8.95396568707122	9.26096580251168	11.1091798298716	10.9142437497627	11.6329340449012	11.6689888674199	11.6523390810107	10.6508909247382	10.6321975412563	11.4995789977111	11.4761723581101	11.7287975006188	8.89898980965536	7.19338734401081	8.77003065998026
ALAS2	5.15395143758664	5.24882534997899	5.00691782787146	4.84766882995489	5.06695476701681	5.10239205817001	4.90513253677156	4.94158923569003	5.15314003019368	5.17613436838174	5.00629279704972	4.8757457911019	5.04840154568895	4.93109345452703	4.89538741041753	5.15368062522071	5.23711039831692	5.10606501523942	5.11673601823156	4.94666482272615	4.8380134599305	4.73461874020726	4.78967808628463	4.75347984327433	4.54152231536939	4.80396421086576	4.9128215146241	4.45895337549718	4.32192849656826	4.62436824583639	4.82494135732437	4.56186722307257	4.54844708023951	4.69912481528932	4.89960319393447	4.70418375503756	5.11276040748176	4.94863526185613	4.80888201235749	5.44091483406948	4.73216123162957	5.18606007855032	5.13764455014421	4.86030033189116	5.0007449689632	5.08104082381011	4.60327165130855	4.47834643810029	4.72216029570377
ALB	11.9491294569014	11.5140878700055	12.2661843630246	11.5444988165374	11.18757915803	10.6010766468184	10.9678281796299	11.1603173855535	10.1063913580169	11.3709695863701	11.2410973131946	11.4677791974473	11.2557948551613	11.7434654556279	11.4333110842075	11.4313537159636	11.8098494582388	11.0848147070196	11.8209410594598	10.8300435461158	11.3551921455007	11.3167810191852	10.235732507549	10.6711050352502	10.9816458533704	11.0764729614589	11.8957912819124	11.0959817124747	10.0441177812849	11.2129116866888	11.0910584443554	10.3964953819678	11.658792632239	11.2303436794232	11.3404684215083	11.3253676763453	11.6311193331862	11.3904158765226	11.7014324694271	11.6181697576157	11.7024679336634	11.3208390489604	11.431796810276	11.2875497905299	11.3888834280535	11.4322494036841	11.2772172839961	10.7408603198354	10.7734306399099
ALCAM	7.54138272039036	7.25025539018227	7.66010543784189	7.98325456975413	7.38532883961371	7.68702805919404	7.91187175627381	7.32739876963818	7.04147342583756	7.38357085606494	7.25656425512044	7.68597372598058	7.567770750254	7.58864609096471	6.85987909401026	7.5263204909725	7.52659121358528	7.3981019208628	8.23203269236138	7.22766893331389	8.16776063105202	7.33905129840389	6.92033365731405	7.61320077969361	9.56296331352119	7.63637326459962	8.79500550592686	8.06607516157314	9.395636177616	7.07463983514747	7.40704493892176	7.38560759177441	8.77425924393026	8.00535333604648	7.10262478573963	7.63367403449843	7.97772266930013	8.07703763766426	7.42180422804736	7.24586449110198	7.38642046919117	6.88310807955688	7.15511698663846	7.85577162944423	7.75297725654321	8.05794079671533	8.80540816916168	7.19412669578788	8.11313201604723
ALDH18A1	6.55811818655409	6.68198904827714	7.03914937748083	7.15584748204008	7.11582639032618	6.66845814118567	7.63302333354746	7.27973800669641	7.54571710076561	7.00174766937973	6.82811975497557	7.40184060891893	7.18519581446518	7.18679693903279	7.21098234697499	6.9669204010439	6.38865038703523	7.27387985707232	6.51870438229157	7.58113199361952	8.32602570429671	8.59069440431189	9.49074691705641	7.62678792021518	8.24104391112834	8.26925179342285	6.76021155139066	7.40642402237985	8.32360997249295	8.00267859786936	7.2556879758067	8.16173768320357	7.33631583374737	7.89024875432849	7.92810832787612	8.24477705946228	6.59409626739003	6.76699017996884	6.99102200189932	6.74352379559585	6.88366527956431	7.27508978114151	7.20710451914791	6.96879628181312	7.05876984712323	7.36882968174367	8.81787826215946	8.27567840721307	8.68627269629219
ALDH1A1	10.8335441217385	12.1538863551423	12.1220596540198	11.5841321631714	12.2448882517926	11.6190021278451	12.0201758700997	12.1447072295074	11.9481298827764	11.7220713608837	11.9759942801275	11.7471913237121	11.8928338263375	11.9383333650918	11.9729045007368	11.4206614079309	11.1941659190623	12.0463079048271	12.1926104518445	12.4420904036434	11.6165738024174	12.0151793065106	12.9661998710584	13.721092741989	13.1686198891279	11.8789541470005	11.3421148448791	11.4860884155709	8.82925731421975	9.57483292156827	11.6413991649299	10.4105068906267	11.3827584119177	9.61680571395606	11.0468449827226	12.6896082327636	11.5327294860228	12.1063155482866	11.643511381869	11.0969219830631	12.0253680359875	11.7182968030015	11.9917928115419	11.456834094325	11.4112311106339	11.874153476912	9.46397745837433	9.3398186626871	10.8612096987829
ALDH1A2	6.16823532316608	6.2644938920824	6.32171578592647	5.80306516951249	5.9963130217086	6.11534660899228	5.67934609384757	6.30147543300739	5.74581717872686	6.01592487328529	6.02804907738154	5.90535321929999	6.05640122963318	6.09827159760901	6.01789736711763	6.03467117630048	6.54887661367003	6.00112682005247	6.04710710699823	6.19591186773047	5.98824001846379	6.39112786426866	5.9667252648989	6.01812210391394	5.34968374196924	5.81350468418147	5.91696057210345	5.2672424162324	5.60860346020961	5.70532307509336	6.09695770222629	5.69443956309341	5.87454543047272	5.90905102406792	6.02714838357341	5.86158503687422	6.05887690911689	5.75613924498704	5.9360977322899	6.15767426617354	6.28592536736453	5.94852356053314	6.28105504813019	6.2772701088511	5.86632015897949	6.02409014626154	5.383610886009	5.63754668689043	5.7437424458839
ALDH1A3	4.97763881998881	5.54472756721584	4.91511328551864	4.49246938038814	4.60681387934279	5.05171130492369	4.8860398014438	4.71543274954492	5.22725390524154	4.89945399145453	5.08530198742724	4.62299580418654	5.01864816053104	4.99797112024927	4.98053537226751	5.97450305150606	5.47087468535504	5.96238317011626	4.90821783632544	5.18570778999173	4.15071972871562	4.32463064138812	4.47110834546085	4.74323335922254	4.53456504603842	5.43466161235661	4.70857778583466	5.30840333992526	4.81637099755158	4.15944619053621	5.37447810173228	4.45355114103031	4.16408239174807	6.10544840336058	4.52697217773986	4.55376988694092	4.92816535215665	4.90325068793692	5.56475488745394	5.6882377752145	5.17493483089253	4.53985462063768	4.66186575211851	5.50008026242396	5.67364606777236	5.15163468425088	4.55881247210666	6.27040209775128	4.27371252398218
ALDH1B1	6.9611724882179	7.94975485807277	7.2651911531581	6.88797103344136	8.44012738698216	6.53220197029765	6.86664326626119	7.65420422774682	7.87479101387	7.98793044523182	7.84224650750653	7.63515147431052	7.54962237803195	7.405184312066	6.62284433192184	6.54687470583002	6.98362673111381	6.64857677488451	7.46468127357859	8.37286208811441	7.2875247983161	7.37482666628557	7.70559783169139	6.52235319057224	6.90366262478239	6.79847990150026	6.02155297459381	6.30637353439245	6.03718736739042	5.74111502826525	7.33700407612499	6.09957050239004	6.85279082572583	6.47525274915384	5.79060079498956	6.46708839578093	7.69270808839932	8.46605664000198	7.61566584591604	7.46054383973416	7.7994413355813	6.90612158641122	7.24325259285759	7.4100893601474	7.30344000955964	7.95573136879177	6.11821637852774	5.36080258672287	6.22135232618593
ALDH1L1	8.21733430319152	9.41263512653248	8.99448545095027	8.24238303293059	8.66480667092301	7.76096658537717	7.63763314394288	8.38018705238633	8.36719461093595	8.60311026113799	8.53191840308954	8.79289162658278	8.39262866687518	8.25061132650958	9.74882023420166	8.65974310564363	8.01671200619425	8.09457569264598	8.35198112161087	11.1484260093973	7.49934393956	7.6492901560966	9.03526680701254	9.38617137552754	9.21182453528687	8.0199891210181	6.45999410465506	7.55890652655139	6.04805639276514	5.89187420860903	8.00043097379004	6.13824925425716	7.846946073035	5.9268277167389	6.66724148556577	8.50902492041781	8.37843137535741	8.14788263390478	8.62963626929037	8.54843444751883	8.69677858686033	8.61768990015142	8.68375179673983	8.47478996004167	8.24413364420559	8.46028144971789	7.03709951707981	5.78559317151975	6.8224820741007
ALDH2	12.4460751079633	12.4837859962909	12.4568721671294	11.9597389734558	12.8537057211093	12.5934106716619	12.2898163732203	12.8844405946518	12.4863492709788	12.5297140172473	12.5525747862591	12.4900537524139	12.8487068359123	13.0245259431114	12.8730718219887	12.6204521650022	12.4825581999267	12.5371618344328	12.2510592844006	12.8047366080998	11.1585880600169	11.7358044380611	10.8125670694911	12.3016786864013	10.0722613680704	11.6735553844231	10.9991688042534	10.954829369732	10.3523210526602	11.0789256123752	12.471036876024	9.83201847569873	12.3980273972886	10.547149911161	10.8816289497898	10.7418577662227	12.5943737342476	12.2627337810285	12.3851400306389	12.2597181436127	12.5051414048417	12.3212142433187	12.6172944872385	12.4576393896498	12.2412502273882	12.5007334209103	10.592326203653	10.0954741728857	11.248743626339
ALDH3A1	6.58931821397151	7.01579359916447	6.47852560885773	6.60689529571425	6.4245599715039	6.24107065618761	5.67836993156859	7.00409525080158	6.2751181232846	6.18346096085375	6.42410594221632	5.94077521243293	6.38801061385345	5.85084430718925	5.99839909618203	6.03051693880679	6.40746529587922	6.60418057893224	5.52633504080357	9.38014272801705	4.83018754140907	5.10947230693366	6.46653037648164	6.18779659441541	4.69194271754762	5.21707724809087	5.61979176723364	5.49694373864018	4.90230016185099	5.14884042974452	6.21948878458307	4.51152992360188	4.99207972399882	5.61338333301828	5.55996631438695	6.84216630514464	5.25972640038838	5.28016048583995	4.97256125752721	5.29159778084683	5.00765535554856	5.04103573663008	5.52550718074685	5.58630435099252	5.3864967560501	5.26705506573671	5.00488990546796	5.0337280873991	4.89490718173795
ALDH3A2	9.72190525852785	9.54299982591322	9.76643540342089	9.91848806878687	10.2910985171714	9.3154628340012	10.0210609704463	9.89496594098158	9.94678383938716	9.92117346282908	10.4497714003531	9.60573058381231	9.93342374006314	10.5169379270917	10.4604531446757	9.76617026621969	9.53763373052263	9.61741421826681	10.0789037325677	10.2973814790477	10.1295777868531	9.61541105601896	11.4674835675612	11.2920472088578	9.66687113652027	8.72961113028963	8.74383703162464	9.85406152008556	7.82725772708736	8.21432871149825	9.80749239972492	8.24475613826922	10.3455472884828	8.81533843428544	9.9222135125277	9.76058540540876	9.79746744241584	9.9690847966173	9.60828632258616	9.42232087711595	9.97720671450847	10.1439225527207	10.2458984794164	9.74140257125462	9.50903440583739	10.0455055199647	9.90821941481389	8.2587486599318	9.19472452896458
ALDH3B1	6.68266605471294	6.8196564247441	6.86877991565822	6.78197363953888	6.71204915077936	6.96257006378509	6.48176650937369	6.63865312222757	6.46019463932977	6.74512448410602	6.64412662862496	6.47658587165417	6.77055280706169	6.42974989430609	6.86315579108364	6.55414063543165	7.02947695920304	6.81600184202816	6.56253069007984	6.74888407576524	6.58493723585568	6.6635745677817	6.47811756944249	6.6978422950111	5.84508087627659	6.67673064717525	6.8013964756661	6.32720547761707	6.36168239675923	6.48394670209158	6.79957546006551	6.13309107196824	6.53209222081354	7.09817704230026	6.55612627967066	6.62099355393919	6.65217031766542	6.5646418762916	6.56889410996923	6.68988922316365	6.77463561290094	6.62771201013078	6.81009373944957	6.95470347068164	6.71602042989542	6.60376628740495	6.29151531079255	6.6044372353953	6.68561580318651
ALDH3B2	3.9863631457793	4.05287832139961	3.83373713620923	3.68803634579495	3.83107155519702	3.85921294719342	3.73042106819257	4.03791138166158	3.810372624131	4.13182317403764	3.89795448839619	3.73460133419683	3.8594021174588	3.84693804584737	3.73489104250535	3.93468791447412	3.97288840226051	3.81705840399983	3.89536043518218	3.919592749317	3.82458959002526	3.85561219067902	3.77000669268294	3.99818968741101	3.59024070294091	3.77303209406007	3.93117314444399	3.6117743643388	3.77461292250155	3.74331648796713	3.70970106409554	3.61045943256404	3.75386504528294	3.82918920549893	3.92632615246943	3.63931781955231	3.85051222475253	3.84641779603876	3.71291040652965	4.16521133617711	3.92114600213444	4.19420617771598	3.91330214426464	3.83875434225037	4.00538168930433	3.93618742490196	3.47498233363328	3.535648320558	3.68412273939899
ALDH4A1	9.0112723499089	9.3759498344034	8.85876226644226	8.74462044707312	9.83703790216206	9.39989158299133	8.53662191130403	9.53972874995144	9.4020151853579	9.44074622148282	9.24895069945731	9.28076014171662	9.46006835152871	9.74102986327386	8.89071271975542	8.87998864832651	9.19639816960944	8.89628084854859	8.16342696505295	10.1920168066711	8.9445293751379	9.58974292777062	7.64309979200389	8.44645302325322	8.43640026085846	9.2490999940106	8.57581077898897	7.97630650181287	6.4663529058202	7.29884721630977	8.98740035117722	7.97251487125371	10.0511937675567	8.75995675264863	8.93069823963349	8.58848007982744	9.0116284150166	9.24948930851791	8.79902010238004	8.82651752449996	8.92491200525467	9.12096178875012	9.33939595409048	9.34815403652104	9.00925362909144	9.24812488948319	8.5913951462056	7.21207673096107	8.5267288403332
ALDH5A1	8.19201973314282	8.14391787118568	8.5454777417682	7.61513131042248	8.43184680826157	8.00287520934352	8.43379419962088	9.00722683028379	8.18668131884003	8.6706476527527	8.93139803030326	8.57189202574897	9.13016148718034	9.04291173344068	8.78268670536991	8.63057716092486	8.29757323848357	8.67979736958279	8.81660609187181	8.72176971591863	8.91192895583641	7.81131315980886	7.43224112558834	8.24670985483034	8.09566540248129	8.0027361171054	7.49437197762615	7.32560525638787	6.5704189774837	7.73565275952458	8.54533289227551	6.56059422255493	8.91253634619386	7.95070205027494	8.73305393488164	8.18957773907551	8.25240740939883	8.42631484396469	8.69227590571828	8.4612682783326	8.8566875282742	8.49612219327332	8.70696147156035	8.35559339028789	8.10256432521043	8.52970262813664	7.77281370714373	6.00332143286327	8.56793338534797
ALDH6A1	9.99700551217908	10.1487095832291	10.0444151257368	9.49006674464813	10.1462233809324	9.80879475599216	9.94213729173137	10.1395868158067	9.97340834044807	9.74638538986127	10.0087762133172	9.74845109046847	10.246716592383	10.5901181259364	10.3995806680937	10.1642268763432	9.37440201070345	10.1333863678178	9.17857572451336	9.65972111918178	10.620621018315	9.07446530622199	8.83931228450892	9.60293331409855	8.22158637955342	9.45088347242852	8.77306709527428	7.97720351306468	7.01848196883747	9.38830122098764	9.48523968738686	6.47885449304785	9.66763145865599	7.292004375479	9.35548312759373	7.70810808574818	10.1687404725247	9.97554893203984	9.89349752100193	9.69389839577557	10.4109652924361	10.1416407752125	10.4115793526405	10.3566352669919	10.080055494962	10.5049889704404	8.50613272668428	7.0468119763771	8.69073123834618
ALDH7A1	7.88428693207583	8.37498818674005	8.02125555815024	7.78710898245406	8.92483235124628	7.88104922264797	8.25980168532544	8.65106728344576	8.13486665323788	8.22164434638239	8.77115379738912	8.45192884323819	8.60130278838783	8.69635981304643	8.19049507133513	8.13257515312591	7.88887475989831	8.22954712520954	8.84732349714765	7.92503332287042	8.01075538113189	7.82046110146881	7.70564954354162	7.72016774158245	7.92928965559243	8.75561199828454	6.86142968382333	7.65372711193162	6.70759825601208	8.06999001534636	8.33670196166461	8.9921176604724	8.15298930802536	7.68265569164565	8.21169612479831	6.74673559746087	8.41485413910018	8.75896904532483	8.46301792611658	8.18237684162176	8.49683705279984	8.15421856810985	8.19989136074234	8.36668578982301	8.27832666046227	8.67303612624497	7.56233100667515	6.53419086753274	7.93653128536365
ALDH8A1	11.2428741391138	11.4998694786203	11.3236140918253	10.6240701322628	11.5233035425027	11.1741812481847	11.2143152110588	11.2560325391036	11.1758683555452	11.2573552520226	11.6902143515579	11.4293286799366	11.2990297864142	11.9176716960937	11.245003447558	11.0921691568717	10.9333722838307	11.0584477581003	9.35305505698899	10.5729477950174	11.3408578576113	11.5116667794455	9.05167362160693	8.27232209226327	4.21953619219236	10.1927430438791	9.86278971266828	9.64976809383325	9.05141945324209	10.7688350944413	11.0807035684276	6.22157890513233	12.2064502692767	8.84752974065797	9.10892893611843	5.35707838001376	11.3105496475491	11.5530753595157	11.2989679969258	11.2510127102467	11.2516382666797	10.8296850700258	11.0131679503673	10.9027521124153	10.9480877067293	11.4193582436373	8.16098998747018	6.73199348377744	9.59650402473032
ALDH9A1	10.7437003569033	11.2968062834176	11.1540963244191	10.7975323746365	11.4985754729838	10.8946326798074	10.8341994798705	11.2597009381395	10.9167806574242	11.2405164438983	11.2418515948021	11.195046740854	11.265601344888	11.4245854347574	11.0321695675153	11.044503624143	11.1180288623225	10.810465052863	10.6499407951166	11.682941022305	11.1750943618906	10.6532904200696	10.1868937084481	11.4229022514814	10.4191619533959	10.7981926008274	10.5411438733822	10.8887039822574	9.91347584704541	10.5491261757252	10.8277875945794	9.80561363309754	10.9841024041798	10.4277377696448	10.1843929820422	12.0799834377057	11.010966899544	11.4358480064358	11.4163201676542	11.4877569969315	11.3825963496938	11.1410047075883	11.1225042413175	11.3163216064694	11.166537679365	11.2411216251908	9.66813307018583	9.86573007962669	10.8167151644239
ALDOA	7.75049025061434	8.09590894978627	8.27680039034589	8.86545786842697	8.57488889640574	8.24393927147717	9.44216130915968	8.67662914193772	9.56632496596227	8.32938475738777	8.53403324863689	8.7349938310637	8.43124557853846	8.13192208583865	8.45003954189279	8.33590680221717	8.25553401784055	8.23022653520561	8.38383325500456	8.26742662967134	9.57991537993913	9.53690398626029	10.4553004613408	10.355821922111	10.0803675301706	9.56000944143461	9.42540442322728	9.45381642355972	10.5839302877773	9.2231686622876	9.14323798851286	10.1963137758688	9.06741419338699	8.68057472435454	8.93785751800278	10.7466939757242	8.62721655380533	8.24046750828412	8.85560315321676	8.65893793338378	8.60331575086914	8.48890761565456	8.70865754554977	8.63234251964491	8.25992022897763	8.3373512712896	8.98005783077743	9.9200144229268	9.12204482805594
ALDOAP2	4.63976005841418	4.22878572813174	4.19061562622702	3.81463359989168	4.06717983051858	4.30024965576484	3.889675811514	4.22136303914207	3.99048871223844	4.29644438620722	4.18161447437662	4.1313149942248	4.1790210990319	4.1483454344287	4.1032600997763	4.47106281856062	4.52758874766635	4.34785009487631	4.19534838562977	4.4196688303745	4.21232925427276	4.03769386322746	4.07710847221411	4.1700003593102	4.0711259675205	3.95513242852315	4.34661861279211	4.07067590992798	3.57362839120481	4.09510033979682	4.1597273055679	4.1276362424491	4.1579544700078	4.22636191955605	4.34336254394883	4.17706561125538	4.06003339661365	4.0543813510652	4.17294760934714	4.44766851123965	4.63917941538339	4.53893129977808	4.45160547258591	4.14052217711387	4.27180483917631	4.14504604940384	3.78997575386686	3.98729334993469	3.89321059405241
ALDOB	9.08015567969809	9.54467061699029	9.6134819265594	9.20430333806867	9.76813452251713	9.00501300468311	9.51731390925271	9.37687332233016	9.438802829678	9.56752179834188	9.67833948904664	9.65288648703472	9.25676264782212	9.47340113733395	8.90124358976096	8.96917151543198	9.00203393345232	9.57816402350926	9.10549332299259	8.87063403368617	9.54876542834036	9.76946238217426	6.7455144438498	9.07012306132236	6.00577977632685	9.65211731683043	8.12633208345609	8.07565296678602	7.42827890511843	9.02111673543804	9.25593172129668	6.74009734046259	7.97284211737031	7.11525625117591	8.22403192603286	8.44672522007414	9.55906975380029	9.53757543526103	9.44434921331743	9.25428343633784	9.78051266811884	9.31050920168747	9.30712518341364	9.02893474290325	9.10706425122527	9.55935848622366	7.31920016206449	7.0321982764411	8.15583160336237
ALDOC	7.69226841581339	7.50397880706843	7.29888683231215	6.72793997722089	8.40150479247654	7.64824101350918	7.35521713546326	6.64262890465137	7.49210845501882	8.05206920910733	8.30851158942231	8.89293130207048	6.86904346015671	7.25752016375363	6.59356095215586	7.72240158461056	7.95040108829195	7.3602608778966	8.15790517653124	6.97256664821799	9.03985461687384	7.11281620640638	8.40982574598747	7.88278019963959	8.56115876856103	7.27988698226879	9.12608186291069	6.99349339095328	6.32128223366552	8.52608241295498	6.99131149351456	7.82311559967099	9.1204363828516	6.3671707130828	9.15381606180998	9.31807766467154	7.8171784710866	8.28904332102405	7.8984888898419	7.89778035801305	7.83033013663129	7.74950820309305	7.59376176782392	7.81091764280002	7.75157536296483	7.79028987079324	6.64483385831841	6.82941005195838	8.5126013689539
ALG12	6.74049681080207	7.06562811809709	6.88501011247012	6.42963147470265	6.52069636417537	6.91180101444949	6.09681485653954	6.66235285891071	6.42610215096282	6.22083029056589	6.3701943281299	6.5149966452853	6.47071613782831	6.5934560131172	6.54981467452647	6.33370751234876	6.51390588972004	6.46801912311216	6.52270316125371	6.89089082867706	6.82665018912455	6.75431850542362	6.8043112372485	6.88694604517416	6.54887017883969	6.39002559959189	6.30120752763386	6.35762112756966	6.30150210111136	7.13022483165592	6.14608263328823	7.61108268572937	6.90784547760358	7.59815619015788	7.01189522154428	6.67509074545467	6.39721418405208	6.57325765872102	5.97641283802371	6.39015306050086	6.28697742140497	6.65385897368311	6.45201812110485	6.69109194985186	6.34309277603412	6.47237191378529	7.06220676230706	6.90085893311667	7.0852860469463
ALG13	6.47118967385918	6.41938702883384	6.30625684799617	6.39557789315897	6.46752340082485	6.71309939523856	7.04460714159851	6.41778202971122	6.67194934454399	6.17905263016803	6.52155795911392	6.6211544609092	6.62219684477697	6.90385564304049	6.31686121816224	6.31929097415295	6.28729609564932	6.34075567351311	6.59725020790048	6.76845341169169	6.83832404375837	6.57086417070671	6.91311230410753	6.20992979174274	7.15890716203796	7.67731940560898	6.32144879087257	6.73984411685349	7.21643488097525	7.43872107687241	6.41040877305864	6.42527047140589	6.80692887602091	6.05522419834749	6.24944640342268	6.25527163521517	6.46155943581947	6.53370504076622	6.54991345688889	6.21535700040039	6.41524109809832	6.54236322635377	6.51499364066398	6.4044204769512	6.42924580006505	6.59332071541639	6.25504751231107	6.84674710855519	6.31305519800284
ALG3	7.72906281180471	8.05974100326768	8.28336578109622	8.04041391639261	8.37503341000329	8.15167775840349	8.0739282203643	8.04929508194112	8.02356779098142	8.3566695891382	8.44524741363768	8.19925721675602	8.07364438778426	8.30497235242239	8.09732308400823	7.8735953617206	7.97305588618018	8.20435590875084	8.76108659294887	8.57237028119501	8.07376026426682	8.40793121416293	9.15673156190332	8.86613994280685	7.91277277788424	8.51807884411033	8.35457510102076	8.84595988755653	8.24171120798872	9.20165211194128	8.12289712522175	8.2367507556961	8.03463989918055	8.11045996392952	8.05829506524245	8.62060123091002	7.90446296272365	7.79052167833002	7.88522645689081	8.05038968534971	8.03285438587427	8.02914023858908	8.08444231919913	8.1256170304746	8.02023327384426	8.16604045223979	8.24814777723353	7.98940624469375	8.77248532457696
ALG5	5.91926048350784	6.098375966906	6.13145758299763	6.31864822423766	6.58292000253112	5.79241212251762	6.5438081754412	6.28306764386711	6.38702268948566	6.42321983674372	6.30618142861068	6.45163609671986	6.31531128950708	6.20763535614164	6.21645132844077	5.9773289398119	5.81227958917922	5.99017034653266	5.55946360874549	6.64171786123676	6.38605559875434	6.8543932671605	7.0716396757821	6.10778681792216	7.0197677166975	6.43679531682733	6.01434890869692	6.23237817042719	6.46148321551854	6.85590572441941	6.29822471143641	6.59699714385502	5.99328567595045	5.80679848147753	6.41692878435798	6.59218418536344	6.25924969768805	6.36263464616428	6.17398066360339	6.01970636554873	6.21974587955062	6.22145822064603	6.28527192817389	6.10745913700687	6.08776870167754	6.64773101069876	6.01297460382423	6.11480684462506	6.63024431911791
ALG6	7.00930906841121	6.88912734934792	7.1975269117349	6.96452862498825	7.48841270406419	6.67816664000325	7.33883902398416	7.19517415504409	6.95820794683033	7.52057736461359	7.54989798918604	7.3848900636978	7.47686292994299	7.67773155137706	7.52499484027677	7.24661042331605	6.96941719037786	6.97781470124398	8.3875776097743	7.87271288000335	8.47671586183708	7.49417613317613	7.75818423765712	8.84491151618403	8.38375101522511	7.96821757322605	7.80464310647678	7.61044242362753	7.56391221836359	8.39568977486327	6.9122282263628	7.47772029604691	7.67453485389247	7.02042003890335	8.36201493524803	8.29640963397597	7.30812394211036	7.61639370897254	7.1839937104018	6.99940681561783	7.37439163972038	7.32575380970098	7.47245899636645	7.13267450699628	7.04121266588812	7.59796471971856	7.41880742567371	7.80989069954511	7.58230623298591
ALG8	8.6170899865826	8.37058696043548	8.22495312465869	8.24278072554121	8.80882032273727	8.57593085403204	8.70766229634904	8.19104945413039	8.50682375089491	8.39651307889677	8.89335052862502	8.58010663287201	8.4067630545063	8.64669567841721	8.69837140443997	8.5753630567319	8.08799424415451	8.62019435660403	8.44321427054165	9.11412109170622	8.18416415840333	8.86478525076817	10.0740527850888	9.31560272931986	9.18389350515809	8.04982702021546	9.71048353341381	9.589011941442	8.01443596762918	8.76246570859856	8.72505650691286	8.46817143056683	9.14732612468695	8.39869896221047	8.7930971385993	9.10952810528485	8.47317549198732	8.61554043259275	8.44383448217973	8.34907091246053	8.5680272714779	8.45745819984969	8.6688407177516	8.59473512576945	8.37574779949191	8.7997824929626	8.92612786386273	8.28885355528192	9.14256555238649
ALG9	6.33621038202728	6.33911333850358	6.64744393547307	6.25552413905123	7.1127733881389	6.35596111744283	6.71141381513875	6.93086019641783	6.5079838982027	6.7911151791882	6.66144043823952	6.64719587001629	6.95660141729847	6.67435017805248	6.69160992283959	6.33422290521289	6.27559529234845	6.14913654285724	6.67179727119397	6.83622627795275	6.50684112533955	7.00075864531853	7.24492888378945	5.89444134156873	6.65723376166918	5.95616534290254	6.01942203438	6.7401437342756	6.58613200012124	6.30979298759504	7.09627713539754	6.18319100983414	6.94041229321787	7.41924359431671	6.52809058955645	6.99373307720345	6.2914316354297	6.87184773988009	6.10464594766082	6.04306426851205	6.12039204677146	6.26227791217266	6.21387956947718	6.89159241056875	6.63257873192316	6.93330532542817	6.72396566775283	6.00807611981578	7.02949054715145
ALK	5.18303724217506	5.48581760581495	4.92302914550859	4.92118564905307	4.9619315234049	5.1947474417361	5.03093546103342	5.07656866008827	5.01041959837673	5.30046142573368	5.20265194756309	5.08532345140262	5.16197269102011	5.01827928858686	5.12409743861281	5.2226421351464	5.42619345567099	5.01751742310032	5.08306914730515	5.1552150230451	4.91811981892065	5.11371818430273	4.96336300098556	5.10299150584673	5.03711133783632	4.98965038835351	5.1903989159753	4.79449775667421	4.92358247924546	4.94158018872804	5.04344002967605	4.93829290267004	4.93303009577175	5.16036276281904	4.94465793149641	5.04378038611757	5.11801186551028	5.19309163427941	5.08527460621729	5.45243621180714	5.30929549749997	5.31091566018147	5.22607916260451	5.13188768387652	5.14796982134153	5.3429980802025	4.90947299157682	4.79904977848117	4.9154041794654
ALKBH1	5.97973472624015	5.92540058198113	6.0171281566039	6.25847360745292	6.04199861454264	6.00310505413069	6.09927754239062	6.04252167875567	6.17025577105613	5.98040610519757	5.8812684542235	5.96236605071604	5.96209206469969	6.13750991340774	6.16432544562785	5.94448336836787	6.05349244114591	6.06998821080801	5.53081099390927	6.13890031372705	6.65942619350114	5.86836969126859	5.78824349974311	6.30346854262235	5.25602000211391	6.15218523899919	6.17443245065741	5.78260301076187	5.76751906160551	6.04382829822701	5.89381982210142	5.94906989482006	6.14285612835982	5.97380675627148	6.42685395604345	5.97904532361716	6.12035203545154	6.03390927508242	6.12254405906759	6.01215546153929	6.09347716022842	5.82212650924947	6.23603667615456	6.05836008601171	5.91602119892675	5.98981298742421	6.29230698564014	6.16951847664566	5.95074310792822
ALKBH4	5.50370513132272	5.87038082743837	5.59043197441186	5.40565276963104	5.68334293566146	5.60564602801335	5.48246416930908	5.60695985233849	5.35718083335703	5.64704192143242	5.80306938826518	5.38455297555466	5.51517823458694	5.77942215459377	5.30155104099174	5.49620077211271	5.78365719271144	5.84757578884718	5.42779268650387	6.16620527012199	5.61076558336026	5.48574533310946	5.97707392200282	5.54827310422702	5.1298192545796	5.57527949313266	5.81531632026238	5.58212292972734	5.45863146406977	5.56292409026059	5.6631517215309	5.211852263755	5.47329047100887	5.3780935516844	6.11375336052604	5.8221709861248	5.32350807550722	5.09105489333838	5.72244073164664	5.74768513974603	5.56311227316682	5.52836481806173	5.33457092921027	5.90132107957673	5.41904874564843	5.73481970077249	5.67605444845141	5.62362431636893	5.65677454401916
ALLC	5.22494022936306	5.41740508933663	5.36296252839087	4.68823212249921	4.79970270179907	5.25713306106003	4.93763973840992	5.05571815502402	5.24540947872831	4.98658788889819	4.6890609233464	4.85840336815644	5.18022009166864	4.77166390521065	5.98197519865961	5.07295746341746	5.43559231518919	4.9773720247123	5.03070311485052	4.69191164720926	4.67385106112306	4.73757092534928	4.86884495484669	4.38906079603389	4.05672544875904	4.48745989449866	4.77857713246974	4.20122894533472	3.86463925422549	4.27671627696021	5.05769243139491	4.42330619503321	4.07625681153776	4.88658329915115	4.66023916702755	4.5222369297449	5.63358908442298	4.78499858041601	4.93397101271877	4.99895455610307	5.01603380439312	4.67413702994732	4.89301078041614	5.413215281555	5.61451444807886	5.25889528417633	6.59523582687919	4.60243868729139	4.42649621175956
ALMS1	6.09733953822988	6.31997924942584	6.39953087686636	6.4455271346014	6.02850480293894	6.39937360841013	6.24088751307701	6.00715918428948	6.12763516175178	6.14270195642922	6.15468652765019	6.26226053456354	5.97890924212621	6.2326285362698	6.12774239024466	6.18639637585042	6.35006756452817	6.24409364501415	6.33299277500248	6.00315793090134	6.05789807651696	6.05254260901141	6.39188147186487	6.17190579300315	6.9271613426147	6.13883295151564	7.01665305134526	6.04645560489888	6.4571276269274	6.33754760309451	6.06774284359111	6.59310646160486	6.15054468579361	6.72677750082998	6.30404227335238	6.21207239500857	5.91536155645438	5.83554438288905	5.53130000899158	5.49100562694091	5.68657458661435	5.56387188282912	5.4835415732594	5.54694594080193	5.65157003307953	5.96817023146507	6.962203339902	6.60346184715587	6.73245424005374
ALOX12	4.6042308849355	4.70799060254428	4.53162213300679	4.2075605939687	4.30522018854129	4.43941936721536	4.12105692133967	4.50748977813836	4.09775249911389	4.68989016035227	4.3760413586279	4.24646166776685	4.33022751767981	4.40069587556073	4.29302347059097	4.529833375124	4.71210086474044	4.242080916213	4.25034098433098	4.38855634194636	4.15718092142148	4.2870969599186	4.20876088985104	4.34852509304935	4.25636819284466	4.27642909485956	4.49900185085275	4.14451731531898	3.99824607900726	4.13729172134667	4.32594628792659	4.2294615579989	4.29879033245549	4.16091720267961	4.25082668913413	4.28950313916133	4.33682546627277	4.26205975274299	4.42873215405894	4.55356402489477	4.5049462808582	4.64264569267065	4.36940578902017	4.43440203535718	4.45262577648039	4.38608002084008	3.82356468730646	3.97263315122051	3.96864033029627
ALOX12B	4.24389071162052	4.21820770813965	4.00110428922422	3.92748014904962	4.00067441867618	3.95338983290144	3.86515596664195	4.19476449464544	3.97747432868864	4.15733874324297	4.09143230626829	3.82455669004602	4.03591793106701	4.03956830719627	4.06715284187188	4.14534465024683	4.142583377956	4.23944989046713	3.95597215012109	4.35926354378388	4.14534891868793	4.15992810752078	3.85345154794257	4.11703618800198	3.60685031805984	3.85292184407053	4.30274261377475	3.83838728660606	3.84026062956814	3.76352286419449	4.18725425006369	3.81181635379645	4.14424487957547	4.0765073819877	4.30777891134305	4.14455260111533	3.92733972737361	3.90686531584946	4.1583664905602	4.58383020725373	4.11005149267599	4.05940431392419	4.0281576279833	4.30062290602583	4.17995830694268	4.00957675447202	3.98681887407866	3.7483531440307	4.29657635757898
ALOX12P2	6.41656080986933	6.14367648576224	6.0094740022786	5.72617628676336	5.90230361350628	6.06835959454424	5.40652212719512	6.07588328949443	5.88975014304332	5.96352586281706	5.9361084752447	5.88789051525472	5.97458271951359	6.02290421057848	5.91556476473447	6.2758253845068	6.44343302114849	6.32508913940537	5.97961116567104	6.06322102704142	5.85468847385129	6.03053928088781	5.60892929137093	5.8242359221081	4.80371570098909	5.80419938281295	6.56718539983038	5.38834388633323	5.25982119625042	5.34902566722581	5.82237367327964	5.62694500892542	5.65167320958997	5.95683432919058	5.88587360623846	5.95263149175716	6.18280272814833	5.81042481121021	5.92942798246928	6.24783027238443	5.87496726287108	5.8734877770706	5.96017503066889	6.37517964296098	5.94672092757455	5.81762298913563	5.00081894359638	5.46901986911975	5.48895521869435
ALOX15	3.8155088252796	4.11339330351126	4.04711704082355	3.73157757276328	3.89536023021124	4.41504471744709	3.41557800430731	3.62861866122831	3.60002374872074	3.93909484436522	3.89309025622105	3.8044391586502	3.69829443347481	3.91419054759098	3.62470671757951	3.80486982134286	4.15317236260451	4.11370294453585	3.62591010734745	3.8057145072478	3.48074407136084	3.64365886171169	3.70095880554192	3.63813111525142	3.51845703981461	3.71672215037871	3.73683682383935	3.46836170123279	3.58151587058826	3.6592553928979	3.74096900511833	3.67920216242267	3.61937057613075	3.7100866740558	3.96166673568637	3.698598337872	3.73797927067024	3.71794732479233	3.56752581360081	3.92438207074866	3.74517457098916	3.73543243116946	4.04935242118468	4.23883057783321	3.73908226281494	3.66498551013615	3.34211360878592	3.34001485984393	3.65218844563004
ALOX15B	5.84333861431855	5.62316913884229	5.34114500913009	5.06145372222037	5.4428575044371	5.51623543200604	4.91415240834954	5.35818967933532	5.2302054753239	5.59322382048346	5.14803980487961	5.28950672374623	5.28460491674348	5.21801227616453	5.31176802948462	5.57908399259092	5.63785259506934	5.27749381883248	5.45092382601501	5.31241117021876	5.68145884781561	5.29095432459153	5.15716775754848	5.29512214182277	4.53089327300633	5.11329310711688	5.41639244438308	4.89703885388814	4.47157921179497	4.8465271787396	6.03842955655356	5.09638846239176	5.00925142980428	5.25035334175679	5.1415864908902	5.17733234188223	5.33202432901972	5.35231937386969	5.30611847717586	5.40044705319989	5.64150232104241	5.53973787993723	5.18529564260224	5.43886602188565	5.80278160718279	5.19927279511193	4.85046070432645	4.92320572454493	5.03790414288152
ALOX5	4.77354617517635	4.85748414249198	4.66901178630844	4.66693324835362	4.65895109749909	4.73560093725351	4.7543713534997	4.86177013366984	4.95124439366886	4.78704342716334	4.43181828854844	4.65938199236823	4.8948501446891	4.60435459842417	4.69338206989085	4.70816494263493	4.85708150302409	4.60786709799268	4.75468191414058	4.4978244230697	4.32835029230497	4.60168774615781	4.23865528698365	4.60900942700801	4.25656391349157	5.0476180206889	4.30897944878211	5.49525598103334	5.33040867222411	4.33541767454387	5.06959719094011	4.21627524322714	4.34399318882476	6.15103382279735	4.29494711013387	4.32051648230703	4.7258409317938	4.74088077475698	4.75387282040513	4.8631720757699	4.88027784617043	4.77805477754369	4.73617419500502	4.87046582397566	4.69161851291934	4.64233812095939	4.3552024168835	5.80230889348742	4.58065320734053
ALOX5AP	6.37558394197475	5.93229276181373	6.23330037081193	6.51402090523153	6.29615682089231	6.32011813764551	6.6416831502112	6.4773169247638	6.76299266395211	6.48850457677163	6.25731996950311	6.94885748426316	6.5278486050253	6.10834761592727	6.28478564278193	6.34441798565543	6.2610053720488	6.16119197308908	6.36154684269738	5.71980814382987	5.57800446862438	6.62641468998905	5.28262912690833	6.33666913547268	5.86205203367323	7.05586576994397	5.47798274273745	9.06710228686697	7.92203457148161	5.95970032063941	7.04556102729433	5.84332741104872	5.48471120646993	4.76754451949774	5.80764646459855	5.35805711501303	6.32939371492341	6.11944230683336	6.47241856918499	6.38750113735408	5.58010890764188	6.57635659044698	6.43796074858219	5.97684790570997	6.08567377393551	5.94354827601277	6.02514579924082	7.43510021133265	5.97842240871547
ALOXE3	5.46635737608239	4.97763222868209	4.77496797450071	4.69049539934626	4.84769990384071	4.73841318980301	4.62565624374727	4.84776751203477	4.66734731953095	4.92602882581765	4.95868358354935	4.79785721151589	4.92350221102244	4.83161301697945	4.90824400745411	5.13283939395769	5.08300732577766	4.88563872485398	4.74728216951031	4.82581584773213	4.67154264136592	4.87730045334129	4.61951427271023	4.70033310789133	4.60584679336503	4.60369781862522	5.03436008313417	4.58812282237614	4.62177431805457	4.45347047975792	4.61603824570413	4.71284352128673	4.83901103555024	4.85027745817491	4.79671052018866	4.83790515866166	4.78321972438557	4.94740326861849	4.81612897730053	5.1406604701729	4.65086415291567	5.15484195085643	5.19143050523382	4.96309460958691	5.16760007366725	4.79067171059627	4.43996974430517	4.52790534415183	4.72558006661785
ALPI	4.3611513024667	4.39259632354321	4.36324597176514	4.13470294085424	4.20501176115136	4.39652978999594	4.19916455274472	4.33177521207058	4.26884277689959	4.2762819945345	4.3859610592133	4.23243020253925	4.29358515902836	4.33945516148608	4.25782210626471	4.29802961275122	4.4183478109032	4.28499527376294	4.32290749390635	4.46858807207485	4.26969820021321	4.32200437122003	4.26669056699213	4.29393943630815	4.10055308660035	4.14959121013288	4.35885828717813	4.05262399469855	4.03711799135919	4.22583732399981	4.31374227482566	4.10632307915284	4.13976284312829	4.25457373403555	4.29402422234409	7.15072467313077	4.54303442836717	4.53383548559919	4.45373431787109	4.37075533442317	4.44733072271337	4.34692740582824	4.80641615005937	4.59611390252955	4.49112128889733	4.26954982774491	4.04688492424995	4.38613195167848	4.12260028796887
ALPK1	5.58707717048039	6.08650724609252	6.1137082372835	5.82927204379695	5.38050861698977	6.63458193084303	5.57576629420683	5.48997123936683	5.54472901447731	5.29176136463366	5.53933429497908	5.50213288172405	5.38531622947866	5.63725766723754	5.25079619358916	5.37466793139929	5.84061036413773	5.87735895028371	5.70963103329286	5.24475009786849	5.27849943952598	5.17532738941268	5.48028586430441	5.29056698793847	5.55448090001983	5.53969736909833	5.63933207497669	5.44725986984708	5.85617745149403	5.55425644675583	5.35706592309064	5.65148881660763	5.56900175201228	5.94220676105061	5.58103303505023	5.15950784495382	5.52916771786288	5.37850383580578	5.34140007319339	5.47690882830627	5.1538449705356	5.28029767292913	5.50611719388527	5.51904895508508	5.58708394686433	5.62855706391982	5.2512243330053	5.41800418861249	5.28998141781001
ALPK3	5.23637790517642	5.07243656290865	5.1863816482813	5.37060798171403	5.0752245127509	5.46045799992179	5.17060646822778	5.01721061035018	5.23358629179955	5.29106531814644	5.18883255293894	4.85149794909591	5.13415796234007	4.99263195661607	5.01239672586566	5.02885515512494	5.50981313825923	5.43888527633954	4.76136754127715	4.43520122270889	5.46085902774924	5.79768440028075	5.05510058789609	5.03023251492737	8.33565112628794	4.32132208095932	5.15892882242856	5.46374039772418	4.67064010652903	4.67485317133663	5.01268235235273	6.43710857320023	5.55361789244156	5.01484933307769	4.52245013133978	4.94198895664842	4.83570642469394	4.92008154324462	5.03489834568546	4.94928591473136	4.72062913543133	4.71293934738029	4.53882651872932	4.84896683196474	4.7960174586309	4.87869127262689	6.98456940176676	5.23288597216659	6.91929845908225
ALPL	6.08229762669548	5.93629614199306	5.08658512496497	4.96740883407134	6.85397965209311	6.39519216084762	5.44431099884928	5.71416135987526	6.60667944079664	5.85917665891259	5.56648477511969	5.69205829670923	5.5105989546847	5.86155482912888	5.68198882202357	6.29377311016525	6.13287385182117	5.39303170356044	4.86022985719979	5.92657731736842	6.07858085071197	4.74270035480911	4.43752189773275	4.73356044268815	4.16218499420876	5.32536621357627	4.64202448231932	5.46783937133577	3.99285125320273	5.42946778363953	5.42768179668146	4.26939021796203	8.04360651326502	4.79249093441692	5.2677982152006	4.98632714246791	5.78700653923433	5.35823763509007	5.62615974676559	5.59758819003875	6.06373232559367	5.94372876429567	6.12624606793214	6.10382735305698	5.79783470955581	5.78826015832494	4.13035083364745	4.90240636836156	4.85445425726853
ALPP	4.90939080138878	4.87242025148296	4.51138076013202	4.247285616292	4.63948935495609	4.55773138370323	4.29688653045368	4.82203988701028	4.45769590488169	4.67081276154909	4.49335274548849	4.44278311052087	4.44178255785895	4.57237833905069	4.36261157014382	4.59076166603246	4.74277684500897	4.55682374564792	4.37792077058325	4.57072976346347	4.44291109662484	4.03967030714414	4.16229780049869	4.26618063229021	3.78667845879395	4.40279349458035	4.46035237273404	4.03840907739146	3.63450067925587	4.2902764869376	4.37792679282628	4.39190613951884	4.0764730945658	4.19571436670169	4.54062629124244	4.27301673843946	4.53342571341642	4.66857354924082	4.37828026399335	4.55909756980802	4.32674236013804	4.57231577990493	4.79005379039305	4.68159350143689	4.49554015362552	4.4852195590025	4.64297783474022	3.93490025022228	3.9939048516356
ALPPL2	6.17649019262023	6.23459368105009	6.15786588545859	5.8978546901803	5.97550931414226	6.24830950516177	6.08143467494564	6.2256850067532	6.08349594124154	6.09533215741793	6.17365656934894	5.83634047334714	6.10559400113568	6.10043465654011	6.1693622645658	6.08801639214708	6.35615772589106	6.28566316003371	6.22685624710655	6.2036385785409	6.2351322065692	6.10913050749045	5.88293001116662	6.09326938464394	5.92908482824447	5.97427821535937	6.08191882653368	5.67447148139575	5.71548425467429	5.82477956343266	5.97158052691574	5.81901839828187	6.04416601757686	6.04481850474966	6.06028912390942	6.45316425552136	6.18768997397025	6.34208034850354	6.19531988904594	6.20768519288048	6.08455382605276	6.49228796831383	6.34414263986315	6.52754864692419	6.10687123382334	6.1320259341651	5.68336518461016	5.46737347285425	5.86774698012162
ALS2CL	7.09678132056461	6.758847827352	6.75648628990049	6.65555961878687	6.40907669333733	7.13886485250101	6.43363141100914	6.76745887233625	6.43049467582495	6.83977271956384	6.60590982149975	6.74893799667651	6.72346310611644	6.98468676990482	6.6220487912977	6.91129938764093	6.90705077688343	6.52842838876818	6.64825849873364	6.72503302781407	6.36745120752525	6.58047482558223	6.19998453442949	6.566383480089	5.43690840214802	6.50134954232632	6.88327880175875	6.12940559650164	5.81091794440416	5.6537708664732	6.39927025881881	6.52039280780284	6.20023973862897	7.85273964848543	6.63886626530779	6.3548251894309	6.243573823	6.27010519644229	6.40017310827574	6.51223614077128	6.17125648624558	6.4128210082294	6.47469770149004	6.43979345597708	6.32332156536059	6.04039407518255	6.3969063914317	6.49600956757382	7.04865682289631
ALX1	5.67769450821726	5.50992595449737	5.30168595322961	5.18288668401045	5.01858083761414	5.5356559429293	4.87141654414608	5.57538263967807	5.04213492525782	5.28051967484899	5.2219976177274	5.2343727655415	5.21006932039276	5.06408587922263	5.08807299722783	5.66014449402602	5.55904572472657	5.37599672729182	4.91396825543704	5.33168285517351	4.75373473712151	5.32134694253712	6.66263238271053	5.14309045488371	4.34821869480348	5.10926034178131	5.34456781178203	4.72021941559398	4.18887734187819	4.94934622174662	5.29129432833318	5.11764147551618	4.97968598728959	5.12304207048604	5.25606838332074	5.11982812528504	5.19065050933149	5.20510654224719	5.34313774945374	5.18806194330565	5.26434769855332	4.99444984512887	5.4557724309588	5.24203894924005	5.07003487390458	5.10738496883367	4.85427835088595	4.96395440950939	4.89631827527445
ALX3	5.58340481784817	5.73223829448905	5.5870621183798	5.4354361499917	5.55438132836481	5.57136313281693	5.37664988042632	5.54575396829461	5.2756848942764	5.65058007808513	5.66374451753021	5.46802021039565	5.5328635960808	5.29745020830295	5.61556741351832	5.49057663445534	5.9299029515593	5.52348427843907	5.52535444312006	5.58090602843061	5.95854188455208	5.71501242179094	5.31426164326034	5.42197351978017	4.80132524369942	5.18019555390461	5.78213355950743	5.0286709212995	5.18885170254953	5.50464394247102	5.71375033067549	5.46440096965023	5.33896914962263	5.80366626185029	5.50082888054996	5.85375377568018	5.41676079104058	5.62104889839228	5.73478169511339	5.43143259494019	5.40271299638187	5.48566829172893	5.82309702120447	5.89282483799218	5.40334648904588	5.43675848536099	5.30550184363985	5.29002963882943	5.77636138798651
ALX4	5.3416522606802	5.13866182275174	4.85649291920559	4.71690222229953	4.83636255566439	5.04676557826627	4.68574867107302	4.74453084583985	4.8646509904793	4.80218811470682	4.8920537427064	4.78219794715314	5.06384278474595	4.86510607110545	4.86706881493072	5.00887260563975	5.19270960127338	4.80118337679627	4.99705072109371	4.8542533191398	4.88130001806526	4.8561804576349	4.72122735498264	5.00627917760547	4.48817266639736	4.72901045762307	4.78741988908975	4.61878191876967	4.53106039924588	4.66627720387466	4.76654960228109	4.74805819659398	4.78118561831143	4.88737962819068	4.95176964245826	4.92733103396728	4.99494072442222	5.03904372110866	4.99649658252348	4.83227485370292	4.68301263852061	4.93918167001702	5.01384664208555	4.96173731980507	5.07192565167301	4.63074973368077	4.69017843315122	4.64176844730034	4.95492805546359
AMACR	5.11993245854082	5.439428159939	4.82606712085216	4.66368142058201	4.79084561365252	4.99911142124821	4.54889333799365	5.23154782279511	4.80904027515566	4.88185541541221	5.00595865377076	4.67462969376931	5.05784890689808	5.07939419617459	5.04917468128739	4.66627479279325	5.14065206554779	4.92122814286204	5.08072839177236	5.37626562201232	4.79045089444279	5.27385364990611	6.0455837415375	5.13711656046745	4.51550326046569	4.63371952109583	4.98451131757796	4.42340775494826	4.33515554949762	4.4467800373129	4.72685967434655	4.62527794629037	4.79536849381609	4.6782333751632	4.83935318134607	5.17176328332477	5.28373619431751	5.35791401393638	4.67985951392682	4.84810833231731	4.63180044316047	4.7111073087002	4.8406170608842	4.81986725050173	5.21772009209942	5.35681928040039	4.38110552288749	4.17897009168266	4.53851263024944
AMBN	4.96995088294957	5.39711248680613	5.05841219194772	4.85251735161417	4.89214027039119	5.08148171683731	4.61125521503735	4.94209261869897	4.74319464572055	5.22442686717494	5.26589241463657	4.96274449369726	5.07581764155033	4.96251867565253	5.13066698219932	4.87377567610373	5.34943694311433	5.13086835602272	5.26216099603481	4.87052150182332	5.03425588040295	5.20319222208523	4.82701660789585	4.92977545835517	4.05898382952403	4.86223607480056	5.1960230811702	4.44395470735263	4.37038342118044	4.78342208515681	5.01174973661465	4.92851832697211	4.80181228767615	5.22937547516896	5.00862669633619	4.77332662174456	4.92369912165803	4.97933663084605	4.67906543377732	5.1054464249406	4.58307487321717	5.23523225184402	5.16650568017456	4.74481558331155	4.88622214231098	4.65719573665715	4.61516507347278	4.65935509650968	4.94613015046144
AMBP	9.95451849519646	10.1215237742068	10.051617423005	9.8802344805384	10.1128315590872	10.085978925547	9.93049441746744	9.83073475384258	9.90167958091015	10.1652014380032	10.2144444144504	9.99133418586877	9.9631719826249	10.0307546723591	10.2734869311117	9.92502664122391	10.1371238619363	10.1809205775239	9.25969817478735	9.70943568004861	9.59905315418355	10.1047679510713	9.67903444251404	9.83815791920062	9.80204649876324	9.86545807272717	10.2564614484973	9.69519536458538	8.09514502773205	9.74560304048428	10.0583463586406	9.68578453564156	10.2076416079346	9.30002517612183	9.92401290735201	9.66738744799738	10.245004758453	10.2543543530788	10.0515318445617	9.92672955084502	10.0117220947147	9.78944638251207	10.0399174412998	9.85252549711636	9.92289587599058	10.2033671227593	8.90327865104207	9.0806702253059	9.99621980776597
AMBRA1	5.16309684734467	5.22434116109641	5.22386859694709	5.36930375813111	5.36360227166958	5.39102871348568	5.38427931602303	5.26245464114935	5.53963832434275	5.28528775943407	5.32810915982461	5.25293483636132	5.31636239648291	5.3104565260268	5.28425875099893	5.28484591195446	5.35709506333346	5.27264312420867	5.29814273743758	5.26018402214353	5.15718512156835	5.19019136457753	6.0546163392051	5.20675119378004	5.40508282301808	5.29074120144887	5.33253713763538	5.33939286203163	5.30819417689359	5.41080084922484	5.31441548391938	5.13861098767937	5.28262373077394	5.64407859730502	5.41997568218387	5.1293983495884	5.03361499333918	5.17298451089644	5.24216255900797	5.36516716374348	5.24861237661399	5.24389755899951	5.20656341927939	5.24201522095751	5.16390055340123	5.16873815272442	5.40567081594266	5.33947825230216	5.48487257385838
AMD1	6.51063057972706	6.63060954464615	6.74852549318604	7.05140056843365	6.6342210368488	6.86692200318837	7.36381891474364	6.78161627590842	7.68971846632219	6.6933968413776	6.62056022780135	7.10423927206117	6.61094778501332	6.61715746431471	7.14897517547462	7.01984491260521	5.88120549597193	7.58918403754659	6.69567450908737	6.83320974339345	7.86119502914163	6.82266287553955	7.931429815002	6.50949092148163	7.52489180731668	6.89791321827947	8.46249027779684	7.27176091112779	7.45666421503937	7.67328336193355	6.98646152189191	8.15829365852749	7.05849234554123	6.76955112562655	7.60616251726673	6.8661354848055	6.76876435241667	7.01454039586653	7.81578606336231	7.4585710525321	7.81517367864632	6.82822681427109	6.74423980260007	6.70650147689173	6.65046498298759	6.93779005949523	7.38076122602686	7.73632345660208	6.31359008249053
AMELX	3.24983617234423	3.51853915916721	3.35791948234016	3.26981330563225	3.28667756908857	3.27222585843913	3.09328148175343	3.32692455244354	3.36205213965971	3.29613893078131	3.37015850594036	3.36403505977495	3.47865728491282	3.36606676602002	3.29285452262217	3.34703073291367	3.47011341720992	3.26782723802476	3.3085227620582	3.46549449537165	3.61923375414802	3.40192459447071	3.29803846538537	3.20965373561366	3.23402004683932	3.16517494893338	3.45528560427038	3.26659501784364	3.06353927680423	3.22959467274085	3.37640472733673	3.30088222463001	3.40945969090863	3.34107097937842	3.3618585919199	3.32583082192126	3.67253399097046	3.3942531765932	3.1476740827546	3.28279898742532	3.55191078159834	3.56109534096552	3.31076034003698	3.58229167328693	3.47278170762363	3.3766994068791	3.05441184662615	3.11071754651259	3.55017238706195
AMELY	4.88076144646553	4.91099039236838	4.73619034335845	4.55701881162342	4.61003639961891	5.11591462407862	4.55000708455095	4.74509309914787	4.64598393488182	4.67393666211083	4.76408910166493	4.64785062467292	4.72403887007543	4.79933398272075	4.76921191644879	4.68443414665037	4.89538173340083	4.75432495954333	4.70834189654838	4.86536818040449	4.64613689315246	4.65120468079962	4.60318715474459	4.75402288572204	4.47056223137206	4.44497884566362	4.84003664966785	4.09506022517938	4.49888744998797	4.61505820127327	4.59801883675153	4.60523374094413	4.6555698142397	4.84424834205368	4.72017696379537	4.6585497453348	4.73198791480277	4.59496507817262	4.60657119276542	4.74266184229585	4.77087302110404	4.98865041726032	4.96894351973068	4.82296379031695	4.50712281507836	4.78475278625722	4.50832971684567	4.47158536666287	4.51806664222302
AMFR	7.54620300570877	7.34884350405078	8.23939713029248	7.073285747239	7.59967901055048	7.11715077529272	6.6754594963838	6.57123339756813	6.82453143409891	8.33387167481839	7.10312372594899	9.33932721084386	6.50407613172039	7.03564006176379	7.23152269173647	7.22231890495362	7.17816464272959	7.39120580708553	6.89099035654429	7.52130755783429	6.04741062172889	6.62433099401151	7.20384801049358	7.71366767109583	6.23882062497844	6.4468882542716	6.32111340185058	7.71420574360263	6.02489721561136	8.6165953491604	7.97801316026607	5.33922802695598	8.10916712192167	7.46182550041676	6.89754740829373	8.98724651467256	5.78020041181956	8.24796849692214	6.19055645941281	5.95133542057782	6.20774101911345	7.80029333969076	8.24647708256307	7.68602728310495	7.37096759606617	7.55169965098454	7.52242141616714	5.67321264754426	5.52810578393691
AMHR2	6.37604121991356	6.40448420655665	6.16203668025428	6.01065823765235	6.28643400384474	6.30519236139821	5.91148935332275	6.51221350668372	6.24235157083021	6.51982146399757	6.38247519407598	6.13801442817145	6.34131844808388	6.43846628577457	6.39105512746533	6.47696766339173	6.64120429552256	6.43950071814408	6.18930911585089	6.24376319718913	6.31285937595387	6.39653519585111	5.92030107464202	6.24385200223217	5.50317988395232	5.95632274221114	6.44256548453502	5.73671762956261	5.48753263054413	5.79965405633081	6.25812814481097	6.14124899761172	6.02404488250771	6.23502809894435	6.1289987810698	6.29252692461548	6.45695639199003	6.19559573011751	6.2067439546279	6.87095654364972	6.43417655909206	6.26750815142497	6.58095661267218	6.67455561530953	6.08692260227146	6.25385476300744	5.8129597202622	5.91089447037405	5.70305705208757
AMIGO2	6.14396515527761	5.31960623889526	5.99385487068261	6.53699402678291	5.16421029651718	5.56949698136811	6.74240526254449	6.04466248851135	6.05135755518473	5.52025903465206	6.21224734645721	6.18809567976632	6.02518538626959	6.21635724868355	6.63144838687765	6.3881643421892	5.51856504798369	5.98637347067511	4.97327620244402	4.34841529515064	5.93184948784987	5.84707826109818	5.69437232761169	5.22580453158618	6.88473271547224	6.16265255030358	10.5731692613938	6.78829679537552	7.48618335607547	5.71690489652318	6.61649868853654	5.40749845621286	5.42478880289686	6.02446158127609	8.17478069898832	5.02259802471571	7.28312203102531	7.17906381602789	8.14836682772003	7.89031571046693	8.0488352777262	6.20813594182178	6.3027470042027	6.61787026975703	6.556072250144	6.27988968683817	5.03680077477751	6.50530836883205	5.29581028551342
AMMECR1	4.62966960370428	4.51337941705484	4.81999339732787	5.24001893708965	4.59642696719607	4.67619401358231	4.91325059754023	4.49943082622483	4.66641104730266	4.82742265673914	4.58644653562688	4.87494431594378	4.62267992782703	4.77516183058536	4.7211277859772	4.82554127890506	4.71339389418457	4.87073899987794	4.89664493527718	4.93752124250142	4.79063286656308	4.89532618467513	5.56220814356857	4.84175256164662	6.153111611229	5.68333374909221	5.63206620311349	6.08316722263789	6.70298298246691	6.07757369581789	5.22528274520604	5.16765264929476	5.2981007995184	5.21080625722006	4.45548862495803	5.64676794044985	4.48572778038832	4.63688215423221	5.1152248376399	4.98202894485027	5.10854497411219	4.48404023591816	4.55202151954792	4.56681976107357	4.54220290143277	4.9939286724943	4.88426163688168	5.66979503256415	5.29277728489538
AMN	6.25480845804562	6.99371315273968	6.63472093310122	6.13092991457673	6.15764396124812	6.71549444780335	6.34027925894168	6.77043642555201	6.2943569195925	6.56988741857447	6.40368908544655	6.08013166482219	6.37845355205005	6.29980407376317	6.45314500078046	6.16367827619303	6.73501754354685	6.70604858727559	6.4562123150477	6.75602686400285	6.39164938967294	6.54361084258208	6.52092203061602	6.54019752844267	5.05384424236673	6.12183840257016	6.21542687802575	5.65005825758107	5.42200465915478	6.18203829893875	7.16424685518041	5.81363735846005	6.31599761473646	6.47264043683059	6.6964247397478	5.98084023170776	6.35375845989552	5.8124316532708	7.04211501968332	6.89610317805906	7.41442681546522	6.23311554805646	5.94203454334791	6.67915205703722	6.48215127703911	6.62409419177307	6.20826609387595	6.30956052868217	7.15267589923913
AMOT	4.23849610545788	4.09748865411698	3.85532662083605	3.98378095881572	4.09515099145659	3.97216321079642	3.64947718171313	3.55605925724836	3.52161889516325	4.10409476568132	3.9845631824805	3.7294276469206	3.81694210986924	4.31943298323302	3.55366454180629	4.02758398265429	3.98757797157622	4.01740906945621	4.00324253755914	3.83427922318912	3.72519880876089	3.96749146288411	3.39205710673803	3.95911221092033	3.64895977714139	3.61307658023507	4.02402476398496	3.67679853182913	3.61041762033042	3.43321468317288	3.7487450923208	3.99755827883582	3.7731441648281	4.05075399220769	3.86662364624154	4.07962119835488	3.73824002603285	4.04422318380198	3.80631643511231	4.10124782252263	3.81171658598353	4.2952916530294	4.06815859079066	3.63230290589112	4.38289726169905	3.65328585105914	3.77489628257644	3.69853058684354	3.24756934735708
AMOTL2	7.76219664412383	7.40471001768009	8.60227350239753	8.96718982753623	8.0281834009799	8.20026301862345	8.34953263443896	7.41992022914193	7.65216505071657	8.0149528675805	7.9079640251809	8.37269699391541	7.66703389764378	7.77516613405557	8.25228154021763	7.89763922449845	7.48525314877897	7.70821734354179	7.30295609752347	7.72002323777842	6.87999598957549	6.96262156245486	7.47505933901025	7.15073704488105	6.44101182876649	7.76258277254442	7.25394607236428	7.37216332744977	9.62885575676532	6.50851932317259	8.30755530599235	8.87606663683187	7.80084749261171	8.8400757116752	6.61438012705809	7.5381054706229	7.97649757719984	8.40183088045891	7.25749272932197	6.96261315734749	6.93359405455142	8.45062328481193	8.59273037146358	7.47948357645999	7.24263843204057	6.59520660758675	8.93750284734244	8.31225282308279	7.93114049931237
AMPD1	5.007665523381	4.64140758009574	4.31077511148344	4.31597025215514	4.23243672382086	3.96844279478625	4.04341102032855	4.23952731772001	3.99841031001944	4.07760280868131	4.29561464124631	4.44993840388013	4.27332676198074	4.21516411702394	3.93765693182223	4.10968771977846	4.29019650607726	4.25594476165682	3.94492789875638	4.26758095106263	3.92005033811123	3.72693079224309	3.91342466670183	3.61395778281555	3.67192162607425	3.90828948209781	4.20094346334578	3.73249408420758	3.71268438907291	3.65298392357308	3.94221304593725	3.92718195458301	4.03541633094191	3.71921434114619	3.86697238843829	4.01395100685052	4.16877799444723	4.16649963918779	4.17208320046897	4.22009932062146	4.03065644303752	4.06221402561966	4.1828183707858	3.93094682357067	4.06240878980181	4.19780267848238	3.77025824750319	3.77502707742838	3.9235473006422
AMPD2	7.15380007455832	7.26718043614613	7.51236710123779	7.33114535597347	7.32832195240823	7.28030841348232	7.41421822450122	7.13400881254712	7.5234621234849	7.46640088919144	7.58058737757229	7.34762588006968	7.12153801799359	7.49426125829145	6.96427927355759	6.84059825777804	7.50786742429255	7.40014170899365	7.48775178656589	7.10729260341297	7.06970775826666	6.76815623745641	8.1620827283095	7.34596754089281	7.78495780054691	7.92768274523293	8.3088761962265	7.39087285349679	7.33121424470648	7.24729605359349	7.11592482338314	6.78386591097257	6.83506606780482	6.78882679173944	6.68705361075022	8.1877350677819	7.3115380281062	7.15590262761205	7.17983385360534	6.94140924627713	6.82606377345066	7.16606545822011	7.22675649291814	7.34123014744665	6.99638968483751	7.15035037454133	7.07172627097277	7.04825144558419	7.1015348190389
AMPD3	5.74425251172447	6.47072027939091	6.33570570884841	6.4727406289397	5.98469229448319	6.14943840834476	6.43688355773333	6.11626466554894	5.84099451949695	6.30141432587666	6.10363004095658	6.46181553088863	6.35230332678648	6.07352980864456	6.22837918568202	6.02496040709395	6.89524498834525	6.4167247017199	6.0439436047867	5.45265408573586	5.42145605301435	5.79177356012236	5.83727606444464	6.59477984007337	5.25174669091589	6.97870412032913	6.19593440214343	7.09963741664327	6.14673508800846	5.96713229571363	6.78419835681269	5.03835016312409	5.8215943823904	5.58766865627836	6.17499352866963	5.84400505189438	5.82566795518364	5.93452621527777	5.6649393861532	5.66593468561016	5.75675006972971	5.81132307655098	5.77436951089415	5.69169136002931	5.50991034072854	5.94865892119911	5.83727883740279	6.69213817171993	7.27693806902763
AMPH	4.87363609141881	4.78405431008038	5.01272109014789	4.74471282025435	4.73159899031233	5.14948576431821	4.6660894662197	4.7689817151746	4.70489940000958	5.17381301622573	4.9236924315583	5.0382383171435	4.79242853775255	4.76606513444163	5.10574085921417	4.89393671120521	5.41180042206319	5.13155748292704	4.85489452559102	4.96078962212963	4.61380531901754	4.98469188293426	4.50436186392734	5.1478047368536	4.30189990840101	4.93787689284815	4.93155277151111	4.559015719759	4.68345311468519	4.44815013026181	4.94044713754801	4.7791737973576	4.90035461866851	5.08831232559979	4.56019173991535	5.01217421804443	5.0908800591251	4.73323341716188	4.98847773986791	5.37186776750546	4.7351836169918	5.26292956761022	5.25153127598684	5.40353187011309	5.31815500104893	5.09148213424038	4.46159119150565	4.87432396691972	4.44776683633546
AMT	9.22364082087958	9.20725348434839	9.11462576761238	8.95350097573186	9.57756519570411	9.08771826344339	9.03107773519667	9.17287198778963	8.66918147901167	9.26839424995077	9.39647618766422	9.17288217188221	9.24414818864335	9.65013025005245	9.13514331946874	9.13800504948444	8.99881566146093	9.25097718850289	9.42262602946808	8.83180608238287	9.2813025082656	8.5804457039574	9.79945895477418	8.91578071512121	8.4094163162574	8.98535730407948	8.7986862817385	8.94857462480293	7.93307801702454	7.71341392941356	8.93822079734398	8.09821760451429	8.93313214575022	9.49424962103545	9.64987047665802	6.42476298508302	8.92527782420036	9.0990347570128	9.24980278512599	9.43908792886602	9.30379389705204	9.41179229017927	9.37763136749917	9.31857832132366	9.22473279960416	9.29747361274395	9.44534522748433	7.61107602501311	8.75288555757872
AMZ2	7.78651448405095	7.85548484527855	7.70944846711841	8.1038577221017	8.66581633865886	7.33207975297926	8.19180456887204	8.03044600283724	7.79001211567405	7.99123472986674	8.37089748252157	8.61950287164956	8.07558696127185	8.18529049419254	7.72812902790954	7.63254657651871	7.73191015047116	7.09360294799694	7.93693879273676	7.57838243780752	8.40244086084265	7.69897923437911	9.4432007519901	8.60526370678042	9.19993692896692	8.68441238740606	7.54447294273993	8.96615388842724	8.28956421882058	8.57480210808356	8.36298464175421	8.20419241474184	8.34401934664326	8.13264825420396	8.55159936947047	8.73909132386441	8.0160430011587	8.13570807299952	7.79573522796711	7.60787197688571	8.01183111910608	8.09840765304099	8.20680572946885	7.81470510226418	7.60663925378328	8.27125136834517	8.13907479977537	7.71418936263833	8.41225373872874
ANAPC10	5.15745906011738	4.98547641840519	5.18298771768093	5.28081467522433	5.15318252158972	4.9389507158197	5.33162602612369	5.1554478217613	5.19086160956416	5.0277994729512	5.05436259734913	5.11852585824099	5.20356166374321	5.27294786873038	4.96525876620368	5.26319432429192	4.97212653280963	5.05285442163169	5.30023783570961	4.84689033703019	4.66996715459528	5.08028812079338	6.16086768078593	5.07252860733705	6.57904735589023	5.18413259822954	4.75492502081546	5.43501611052889	5.42644076510728	5.62579325339646	5.02252499081522	4.97201223846394	5.15253884744523	4.59401481814565	5.29926308858484	5.06993737925875	5.04632587661078	5.44854191266489	5.28528330564444	4.87108770668765	5.18976857758496	4.8710478493413	5.04356891480018	5.00623133044847	5.1344164448157	5.26176649917047	5.24667738148816	5.43591520128238	4.86792079621449
ANAPC13	6.42218044466034	6.44716634336971	6.67757944115932	6.65461066601074	6.55974292188084	6.3920211432459	6.26517837181299	6.56174588466781	6.37664096944968	6.62261518425664	6.66659697434626	6.58049002895778	6.48204118246878	6.40372266268555	6.54508966780777	6.45863657017017	6.3498472119483	6.36843558772616	6.29803567668352	6.4174802305011	6.41807970325981	6.65027548513239	6.74366264168764	6.41242168740597	6.5181790666094	6.49030437003917	6.61473980992137	6.46299295758342	6.37201470599821	6.68337865408368	6.38435503367941	7.00905127741242	6.72688369812109	6.64143916226389	6.53801831074204	6.64468197947044	6.52183409566467	6.42289702187809	6.49156327993894	6.59239896415168	6.49185305341275	6.41855133388292	6.5979101448254	6.71708565618309	6.61173791560852	6.67162047237665	6.70059208357534	6.3205262922669	6.34949906908788
ANAPC15	7.21504500589858	7.2937094422811	7.07375428146549	6.93682869458198	7.33588706135112	6.95290983742879	7.00915621719212	7.02961085763306	7.21612225735404	7.30084533745449	7.32147076166276	6.98949697527594	7.21153856435397	7.19679741722005	6.84991886568447	7.21407046356193	7.42094932040207	6.98756938786007	7.0462355491787	6.90090811751782	6.98453006032122	6.88285758703237	7.50585766157758	7.02646046093084	7.45239637094301	6.87174828211139	7.97755884406577	8.3157357835121	6.85957128007158	7.08922648115468	6.92430191076574	6.94770645264238	6.98596918227669	7.01714498271286	7.00028396713832	6.93334628468174	7.20200899392742	7.32618507547263	7.24379924803419	7.4218453432837	7.00796813152057	7.20373359624604	7.22934615654167	7.28653148011599	7.25403842604289	7.16303147285314	6.59678196743665	6.84357736812794	7.27911630163284
ANAPC2	7.26125200185563	7.52243121111677	6.90704142889001	6.93012197426125	7.46006271208888	7.44081718694313	7.15322526428622	7.43213402903568	7.11003680842214	7.1130885158825	6.56063803788472	7.20621377827807	7.50503894961091	7.19688568462393	7.05161452543813	7.08456308193725	7.38119893115684	7.06818023136059	7.08243309966125	6.90892808667621	7.32418887046721	7.2881194179985	7.61146820932351	7.22472668193229	7.50947199163832	7.4553431027534	7.78321015083247	7.2881194179985	7.18761569529797	8.04452279507568	6.98022313890292	7.71141965945936	7.69691107617718	7.59417478854512	7.89458264702643	7.3583531679141	7.21183179700844	7.17871066051945	7.16484294388185	7.31694683725945	7.13496824173428	6.99302962860376	6.94090090052855	7.56614538916829	7.18540525850384	7.17027462261088	7.48209518958488	7.21815632452471	7.8038158945431
ANAPC5	7.14539194501837	7.3676282562084	7.28696001253324	7.41139173583709	7.44463735771254	7.23118623720904	7.59278445376134	7.15584945535871	7.56080380650258	6.93447657638411	7.36438110118318	7.37131525103153	6.98333593082186	7.49215282168595	7.39903096093586	7.06557900986844	6.8887831400696	7.19971854295999	7.58733200660914	8.2068121264171	8.04922994446584	7.3753814477381	8.23044510173289	7.81882236146289	8.4859456032331	7.4855549342157	8.19521613892174	7.77551380848533	7.78228664505688	7.8987896467266	7.13342894043533	8.96334238146216	7.40814893241898	7.67837188161396	8.22456122897454	7.9809793415233	7.45606215224213	7.4336069420792	7.31721075611147	7.23060362087913	7.63724012302106	7.10407379674989	7.26804854573915	7.61435963913773	7.40490996394875	7.6542927467672	8.63741128882122	8.10123110736452	7.87301540050024
ANG	12.8734081732281	12.9024722564005	12.172355781524	12.1001381900082	12.6939457918658	12.2148618174134	11.7474238556907	12.8003807104296	12.1524571485814	13.0845786605216	13.2101246307807	12.0727915009842	12.8598112516942	12.9573906576619	12.6216804359886	12.2879349217126	12.6005165781852	12.1982706011374	12.7309464670017	13.6601522300384	12.029513021837	11.7332922512756	10.6209685410873	11.2260506550864	9.25839248171041	11.3015130388839	10.8173957621743	10.5761772458644	8.8961645480403	12.3903494204461	11.723366816985	8.87367602528176	12.6310542045139	9.56062200893085	11.398417375211	11.8403162636296	11.9420022365574	12.6893757652257	12.1727749547147	12.0936932473694	12.3845096622961	12.3662002182237	12.4351387784349	11.9648197460227	11.8958532750736	12.2159384296809	10.2467156373715	8.1646477342824	9.99636882998262
ANGEL1	6.09089789603415	6.19082001028434	6.18536139577044	6.22609621349352	6.16781425334359	5.99928764208354	6.05062691692501	6.1730069053495	6.11155679980444	6.27308434170435	6.14203716706962	6.25491910240893	6.08809252349992	6.4165753701627	6.25573507538343	6.11680264431195	6.19907229498212	6.210891668837	6.36783112688409	6.09339079799395	6.83768368504153	6.36737792677048	6.03998978179058	6.51924464653032	6.24397025921514	6.10106966752451	6.36563108501803	5.9073755560588	5.80635980397578	6.24917674127146	6.25545983956012	6.95673807826616	6.40642973374302	7.35116792455901	6.63301276894623	6.60857506986248	6.41184807016935	6.38987301965187	6.15690169762891	6.02211343522443	6.03644440434227	6.12463224551848	6.39428861663454	6.24644596402202	6.29459040118868	6.10790300117672	6.87551255886963	6.80103327041741	6.60856615217628
ANGEL2	5.80174266664157	5.85761123769226	5.92280320136265	6.07297816154338	5.78916168580904	5.70041573702641	6.05445341023879	5.50392100227077	5.77614999697129	5.74751078601073	5.99542774950982	6.01198703661726	5.55827922391647	6.17320822143858	6.11603747651877	5.92799753990563	5.8372143422583	5.6656461154582	5.672823377494	5.92918796066885	5.98030007964853	5.91320151520836	6.1603360258313	5.40771255042645	6.43694244955822	5.56720659614683	5.85888636436317	6.44193722672545	6.69602767163272	6.6384377042545	5.76061171881168	6.03808673701581	5.98531352082931	6.66828864040308	5.4637017197186	5.51380167488601	5.61155421335839	5.69804809597441	5.64601018923145	5.62853886552823	5.74772546143517	5.59744626924858	5.57506583079762	5.73423691745876	5.50390763184154	5.7883680648311	6.28876098223734	6.01858823000344	6.53443148187283
ANGPT1	4.74540600095215	4.84811970797762	4.42192220919244	4.71480745141922	4.47916230914648	4.82720996110432	4.73848568066126	4.325944611219	4.24289722520448	4.80235384269068	4.47117923170828	4.8255786288832	4.49103153522001	4.40548666990932	4.66871390267854	4.52576066753214	5.05235329149974	4.52443222109801	4.58676062990202	4.08957803872428	4.12250579767173	4.36617829893047	4.49231694474453	4.52404024559169	4.02230196877582	4.36733847548295	4.80338064797602	5.26653021277312	4.29117421325916	3.94066096471957	4.55673419796673	4.10717729708371	4.04713683204651	4.57985625096834	4.03906696277461	4.35273973480275	4.30085044268835	4.29239434471433	4.11318669838974	4.27790659271917	3.96784694800228	4.02020859304552	4.06120752637383	4.17322861934208	4.31510707946557	4.30464163859675	5.07180378409397	5.83795163789809	4.3931035844189
ANGPT2	4.84532508153875	4.79739111397915	4.56997733533222	4.56996537625678	4.44980656573117	4.48850414068936	5.5401752693562	4.90392255803609	4.50698290542989	4.52118231434064	4.83700355820883	4.38313472012975	4.73278420207109	4.63060586147584	5.61206326503053	4.7071718488281	4.66541275055619	4.64836907486896	4.4466281439777	5.01291029805303	5.18924686547778	4.37654995505393	4.39396236890069	4.89178280241644	4.93847302612985	4.14492658185064	4.50897279744757	4.68753773926341	6.73016975010461	4.27121043218292	4.18498151187175	5.17502553159538	4.6048766097931	4.64494748524813	4.71332748545883	4.32804195187301	5.13931978538373	4.62081506244024	4.16643669934904	4.38849892327893	4.23084306338404	4.24643686545693	4.16269580745453	4.53383910080921	4.52910153807783	4.67816189979779	5.56503748782291	5.1355398822539	4.93432041340411
ANGPT4	6.25885287618078	6.29842779188358	5.63038375883911	5.51451660897649	5.84233118532777	5.64007901103303	5.68105466384729	5.93305522096245	5.89413039694077	5.88641698899055	5.7108992504669	5.84445099866925	5.96506171319067	5.86047529091692	5.68190586302689	6.37244119747056	6.05136723000712	5.69026936265823	5.94647882453212	5.63710066118056	5.90076428397763	5.67695151507894	5.96041954955722	5.42530640377504	5.3965667391674	5.49557593604739	5.87079458978629	5.58421874291879	5.36655261424966	5.39369744962521	5.59225135056137	5.79314488001176	5.52225658725495	5.50400842022763	5.77565203533337	5.80539957589267	6.03739281681407	5.85787422550737	5.7148381303677	5.99323143823371	5.59361925664189	5.855273603633	5.84312948468019	5.94379786405281	6.11508131042812	5.7830351582613	5.59670845031045	5.65643666517409	5.58394468518532
ANGPTL2	6.06012309730425	5.67765386563856	5.77712184459237	6.38259284089798	5.88078297362054	5.7010755278609	7.11639587841278	6.40653798144108	6.19346810887317	6.12579212176538	6.27069092094924	6.27602507631256	6.30356713399519	5.9617659570921	6.3375133722188	6.75356506903776	6.30573202738948	5.92787295395195	6.04279472901654	5.99499139856668	6.04444146759843	5.95899560962962	5.37793112459048	5.85046879397264	5.42496964434121	6.46860619113764	6.30571215923941	5.95275290884181	7.48677507400384	5.13864474791825	7.24668129856571	5.50244798481792	5.48024895501251	6.29991308414716	5.80882121367425	5.84180034788156	6.50442271722916	5.92148117058492	6.0653898325274	6.26972382042077	5.92101174560453	5.84929575202681	5.91636190086633	6.31614070747803	6.18230837054902	6.02678733080975	6.20953850249009	7.69095311802325	5.65180090865406
ANGPTL3	9.26291740280697	9.41244171117589	9.18096413607065	9.04946077398783	9.83163997907469	9.17416713788205	9.56493447820464	9.72734069604682	9.59129885237135	9.58943498634866	10.0708904546014	9.99539208406213	9.69843790365474	9.80558982397855	9.53166264658562	9.41727939795859	9.0398711940253	9.00376710109102	8.59418831561939	8.98716913089642	8.54907589438213	9.97163785496685	7.56361839903845	9.56667274578675	9.29456761003509	8.65676938682416	6.69783869003987	8.4370326662738	5.90916812647468	9.49543617247086	8.91728702408609	4.90772406565333	9.49993068484202	6.8721991740241	9.98213041259974	7.57677592046098	9.20053886754114	9.5354737668465	9.05006462779048	8.27228141488513	9.38276635882644	8.98225603410676	9.55789285526628	8.71259880444647	8.67223368766307	9.5094182160319	7.85640238562162	8.95454295167119	7.36272332020022
ANGPTL4	8.08018050844892	8.93526689688811	8.78188742391994	7.79724132923873	8.63735858120356	7.08817686078426	8.75954621843315	7.73459325866196	8.01778646837961	7.1753881261437	8.06965016627024	7.79175634399599	7.81771618814009	8.20080974627967	7.64803728832585	7.54125841587741	8.02374011398713	8.07776358962079	8.53612126712382	7.96437428555148	8.86051407771481	7.762590077031	6.38101146427926	6.64998207615673	6.22133721902213	7.12550126464359	9.10090677593251	6.76844842566681	6.32861896818942	6.98310938876753	7.37789560826482	7.16974612102882	8.58242739962673	6.280954550116	7.71151439214311	7.98679325547933	8.47579672479194	8.57453505039217	8.26800515394631	8.07168223414812	8.31112743661817	8.73004315032305	8.84210015896784	8.3796298759718	8.02831818043639	7.89081331921866	7.12492491813784	6.78174349913129	6.37298410326942
ANGPTL7	4.47444138689496	4.43515463426655	4.77090185275184	4.11722760447349	4.49959175221397	4.27544393324049	4.65157395556388	4.34430268216554	4.72541572754958	4.55655700886603	4.71057893678423	4.38874622207077	4.3689451213142	4.46111768145811	4.39244338993176	4.581816979306	4.61691200438125	4.65552241321441	4.73005126427944	4.52704654047051	4.21683464187543	4.42351247388465	4.59154781751312	4.56648299765438	4.25682714455106	4.29212534009444	4.61576520265607	3.93891615453179	3.89040653196816	4.13235849986007	4.89372913602547	3.86780381738779	4.50293608715289	4.51306520430784	4.72856491190728	4.43967521928418	4.41096088302664	4.29563167286701	4.55394655309597	4.68953383291412	4.43781133075657	4.6575730007781	4.47559148176837	4.56682582616956	4.32993751060448	4.4986799455786	4.2326885305302	4.2226556827898	4.25548219872551
[truncated: 12,055 more rows]
[truncated: 78 more columns]
