# Supplementary material for: CELSR3 mRNA expression is increased in hepatocellular carcinoma and indicates poor prognosis
Source: PeerJ. 2019 Oct 7;7:e7816. doi: 10.7717/peerj.7816 (PMC6786253; doi:10.7717/peerj.7816)
Supplement: Supplemental Information 8 — For the CEL expression profiles, Robust Multi-array Average (RMA) normalization was performed using the affy package. The ggplot2 and pROC packages in the statistical software R (version 3.5.2) were used for graph generation. Discrete variables were expressed using a box plot to measure expression differences. We performed batch normalization using the sva package of R.The GSEA results were presented in the form of multipleGSEA using the Plyr, grid, gridExtra and ggplot2 packages of R. [file peerj-07-7816-s008.r]

#RAW code

install.packages("ggplot2")

library(ggplot2)

setwd("C:\\xxx\\xxx") 


rt=read.table("input.txt",sep="\t",header=T,check.names=F)  

options(max.print=999999)

as.data.frame(rt)


p <- ggplot(data=rt, mapping=aes(x=group, y=CELSR3)) 


p <- ggplot(rt, aes(group,CELSR3,fill=group))
p+geom_boxplot()+scale_fill_manual(values=c( "#029386", "#653700"))+geom_jitter(shape=16, position=position_jitter(0.2))+labs(title="XXX.", x=element_blank(), y="XXX")+theme(plot.title = element_text(family="Times",color = "black", size = 18,face = "bold"),axis.title.x = element_text(family="Times",color="black", size = 14,face = "bold"),axis.title.y = element_text(family="Times",color="#000000", size = 16, face = "bold"))+ theme(legend.position="top")+ labs(fill="type")+theme(plot.title = element_text(hjust = 0.5)) + theme(axis.text.x = element_text(size = 15, family = "Times", color = "black", face = "bold", vjust = 0.5, hjust = 0.5))


============================================================

# The ggplot2 package in the statistical software R (version 3.5.2) was used for graph generation. 

install.packages('survminer')
library(ggplot2)
library('survminer')
library(survival)


setwd("C:\\xxx\\xxx) 

rt=read.table('input.txt',sep='\t',header=T)


head(rt)


fit<- survfit(Surv(os, censor) ~ CELSR3, data = rt)

print(fit)

ggsurvplot(fit)

ggsurvplot(fit,palette = c('red','#0504aa'),risk.table =TRUE,pval =TRUE,conf.int =TRUE,xlab ='Time in months', ggtheme =theme_light(), ncensor.plot = TRUE)

===============================

# The pROC package in the statistical software R (version 3.5.2) was used for graph generation. 


library(ggplot2)

install.packages('pROC') 

library(pROC)


setwd("C:\\xxx\\xxx) 

rt=read.table("input.txt",sep="\t",header=T,check.names=F)

options(max.print=999999)

as.data.frame(rt)

roc(rt$outcome, rt$CELSR3, plot=TRUE, print.thres=TRUE, print.auc=TRUE)

rocobj1 <- roc(rt$outcome, rt$CELSR3)  

auc(rocobj1) 

plot(rocobj1)

plot(rocobj1, print.auc=TRUE, auc.polygon=TRUE, grid=c(0.1, 0.2), grid.col=c("green", "red"), max.auc.polygon=TRUE,auc.polygon.col="skyblue", print.thres=TRUE)

=============

#source("http://bioconductor.org/biocLite.R")
#biocLite("affy")

library(affy)
setwd("C:/XXX/XXX")
affydata=ReadAffy()
normalData=rma(affydata)
write.table(file="all.exp.xls",exprs(normalData),sep="\t",quote=FALSE)

========================
#source("https://bioconductor.org/biocLite.R")
#biocLite("sva")
#biocLite("limma")

library(sva)
library(limma)
setwd("C:/XXX/XXX")
rt=read.table("merge.txt",sep="\t",header=T,check.names=F)
rt=as.matrix(rt)
rownames(rt)=rt[,1]
exp=rt[,2:ncol(rt)]
dimnames=list(rownames(exp),colnames(exp))
data=matrix(as.numeric(as.matrix(exp)),nrow=nrow(exp),dimnames=dimnames)
batchType=c(rep(1,36),rep(2,91))
modType=c(rep("normal",18),rep("tumor",18),rep("normal",10),rep("tumor",81))
mod = model.matrix(~as.factor(modType))
outTab=ComBat(data, batchType, mod, par.prior=TRUE)
outTab=rbind(geneNames=colnames(outTab),outTab)
write.table(outTab,file="normalize.txt",sep="\t",quote=F,col.names=F)

============================
library(plyr)
library(ggplot2)
library(grid)
library(gridExtra)

setwd("C:/XXX/XXX")        

files=grep(".xls",dir(),value=T)                                         
data = lapply(files,read.delim)                                          
names(data) = files

dataSet = ldply(data, data.frame)
dataSet$pathway = gsub(".xls","",dataSet$.id)                            
gseaCol=c("#58CDD9","#7A142C","#5D90BA","#431A3D","#91612D","#6E568C","#E0367A","#D8D155","#64495D","#7CC767","#223D6C","#D20A13","#FFD121","#088247","#11AA4D")
pGsea=ggplot(dataSet,aes(x=RANK.IN.GENE.LIST,y=RUNNING.ES,colour=pathway,group=pathway))+
  geom_line(size = 1.5) + scale_color_manual(values = gseaCol[1:nrow(dataSet)]) +   
  labs(x = "", y = "Enrichment Score", title = "") + scale_x_continuous(expand = c(0, 0)) + 
  scale_y_continuous(expand = c(0, 0),limits = c(min(dataSet$RUNNING.ES - 0.02), max(dataSet$RUNNING.ES + 0.02))) +   
  theme_bw() + theme(panel.grid = element_blank()) + theme(panel.border = element_blank()) + theme(axis.line = element_line(colour = "black")) + theme(axis.line.x = element_blank(),axis.ticks.x = element_blank(),axis.text.x = element_blank()) + 
  geom_hline(yintercept = 0) +   theme(legend.position = c(0,0),legend.justification = c(0,0)) + #legendע�͵�λֵ
  guides(colour = guide_legend(title = NULL)) + theme(legend.background = element_blank()) + theme(legend.key = element_blank())+theme(legend.key.size=unit(0.5,'cm'))
pGene=ggplot(dataSet,aes(RANK.IN.GENE.LIST,pathway,colour=pathway))+geom_tile()+
  scale_color_manual(values = gseaCol[1:nrow(dataSet)]) + 
  labs(x = "high expression<----------->low expression", y = "", title = "") + 
  scale_x_discrete(expand = c(0, 0)) + scale_y_discrete(expand = c(0, 0)) +  
  theme_bw() + theme(panel.grid = element_blank()) + theme(panel.border = element_blank()) + theme(axis.line = element_line(colour = "black"))+
  theme(axis.line.y = element_blank(),axis.ticks.y = element_blank(),axis.text.y = element_blank())+ guides(color=FALSE)

gGsea = ggplot_gtable(ggplot_build(pGsea))
gGene = ggplot_gtable(ggplot_build(pGene))
maxWidth = grid::unit.pmax(gGsea$widths, gGene$widths)
gGsea$widths = as.list(maxWidth)
gGene$widths = as.list(maxWidth)
dev.off()


pdf('multipleGSEA.pdf',      
     width=7,                
     height=5.5)             
par(mar=c(5,5,2,5))
grid.arrange(arrangeGrob(gGsea,gGene,nrow=2,heights=c(.8,.3)))
dev.off()
